# Supplementary material for: A Lead-Based Fragment Library Screening of the Glycosyltransferase WaaG from Escherichia coli
Source: Pharmaceuticals (Basel). 2022 Feb 9;15(2):209. doi: 10.3390/ph15020209 (PMC8877264; doi:10.3390/ph15020209)
Supplement: Supplementary file 1 [file pharmaceuticals-15-00209-s001.zip]

Archive with 11 entries (10 files):
- pharmaceuticals-1578293/
- pharmaceuticals-1578293/apoWaaG+LibraryA_docking.pdb
- pharmaceuticals-1578293/apoWaaG+LibraryB_docking.pdb
- pharmaceuticals-1578293/apoWaaG+LibraryC_docking.pdb
- pharmaceuticals-1578293/pharmaceuticals-1578293 (5).pdf
- pharmaceuticals-1578293/WaaG+A4_clusteranalysis.pdb
- pharmaceuticals-1578293/WaaG+B33_clusteranalysis.pdb
- pharmaceuticals-1578293/WaaG+C42-_clusteranalysis.pdb
- pharmaceuticals-1578293/WaaG-UDP-Glc+LibraryA_docking.pdb
- pharmaceuticals-1578293/WaaG-UDP-Glc+LibraryB_docking.pdb
- pharmaceuticals-1578293/WaaG-UDP-Glc+LibraryC_docking.pdb
