# Supplementary material for: A Lead-Based Fragment Library Screening of the Glycosyltransferase WaaG from Escherichia coli
Source: Pharmaceuticals (Basel). 2022 Feb 9;15(2):209. doi: 10.3390/ph15020209 (PMC8877264; doi:10.3390/ph15020209)
Supplement: Supplementary file 1 [file pharmaceuticals-15-00209-s001.zip › pharmaceuticals-1578293/apoWaaG+LibraryA_docking.pdb]

HETATM    1  N           1      -6.053   7.454 -20.811  0.00  0.00           N  
HETATM    2  N           1      -5.561   7.259 -18.629  0.00  0.00           N  
HETATM    3  C           1      -5.921   7.922 -19.643  0.00  0.00           C  
HETATM    4  C           1      -5.878   9.241 -17.967  0.00  0.00           C  
HETATM    5  C           1      -5.519   7.998 -17.601  0.00  0.00           C  
HETATM    6  C           1      -5.166   7.564 -16.372  0.00  0.00           C  
HETATM    7  C           1      -5.143   8.370 -15.293  0.00  0.00           C  
HETATM    8  C           1      -4.789   7.916 -14.080  0.00  0.00           C  
HETATM    9  C           1      -4.442   6.635 -13.884  0.00  0.00           C  
HETATM   10  C           1      -4.462   5.826 -14.955  0.00  0.00           C  
HETATM   11  C           1      -4.816   6.278 -16.168  0.00  0.00           C  
HETATM   12  O           1      -4.082   6.170 -12.657  0.00  0.00           O  
HETATM   13  S           1      -6.192   9.335 -19.394  0.00  0.00           S  
HETATM   14  H           1      -6.626   7.952 -21.536  0.00  0.00           H  
HETATM   15  H           1      -5.588   6.550 -21.071  0.00  0.00           H  
HETATM   16  H           1      -4.776   6.396 -12.017  0.00  0.00           H  
HETATM   17  N           1      -5.055   7.424 -16.828  0.00  0.00           N  
HETATM   18  C           1      -4.541   6.345 -17.291  0.00  0.00           C  
HETATM   19  C           1      -4.000   5.583 -16.331  0.00  0.00           C  
HETATM   20  C           1      -4.205   6.256 -15.197  0.00  0.00           C  
HETATM   21  C           1      -4.853   7.370 -15.563  0.00  0.00           C  
HETATM   22  C           1      -5.646   8.357 -17.488  0.00  0.00           C  
HETATM   23  C           1      -5.854   8.293 -18.822  0.00  0.00           C  
HETATM   24  C           1      -6.470   9.261 -19.521  0.00  0.00           C  
HETATM   25  C           1      -6.920  10.371 -18.914  0.00  0.00           C  
HETATM   26  C           1      -6.728  10.465 -17.589  0.00  0.00           C  
HETATM   27  C           1      -6.110   9.485 -16.908  0.00  0.00           C  
HETATM   28  C           1      -7.550  11.369 -19.599  0.00  0.00           C  
HETATM   29  O           1      -7.031  11.969 -20.516  0.00  0.00           O  
HETATM   30  O           1      -8.811  11.769 -19.298  0.00  0.00           O  
HETATM   31  H           1      -9.420  11.341 -19.921  0.00  0.00           H  
HETATM   32  N           1      -4.634   7.889 -15.427  0.00  0.00           N  
HETATM   33  N           1      -4.987   7.252 -18.101  0.00  0.00           N  
HETATM   34  C           1      -4.692   5.860 -13.682  0.00  0.00           C  
HETATM   35  C           1      -4.369   5.666 -14.969  0.00  0.00           C  
HETATM   36  C           1      -4.987   7.107 -13.290  0.00  0.00           C  
HETATM   37  C           1      -4.940   8.080 -14.214  0.00  0.00           C  
HETATM   38  C           1      -4.351   6.714 -15.810  0.00  0.00           C  
HETATM   39  C           1      -3.991   6.558 -17.270  0.00  0.00           C  
HETATM   40  C           1      -4.783   8.411 -18.573  0.00  0.00           C  
HETATM   41  C           1      -5.889   8.721 -19.267  0.00  0.00           C  
HETATM   42  C           1      -6.727   7.676 -19.159  0.00  0.00           C  
HETATM   43  C           1      -6.114   6.754 -18.403  0.00  0.00           C  
HETATM   44  N           1      -5.628   7.113 -18.220  0.00  0.00           N  
HETATM   45  N           1      -6.205   7.264 -20.385  0.00  0.00           N  
HETATM   46  C           1      -5.538   7.874 -17.212  0.00  0.00           C  
HETATM   47  C           1      -4.335   6.591 -13.532  0.00  0.00           C  
HETATM   48  C           1      -4.659   7.877 -13.723  0.00  0.00           C  
HETATM   49  C           1      -5.056   8.301 -14.934  0.00  0.00           C  
HETATM   50  C           1      -5.141   7.464 -15.989  0.00  0.00           C  
HETATM   51  C           1      -4.810   6.174 -15.769  0.00  0.00           C  
HETATM   52  C           1      -4.413   5.738 -14.563  0.00  0.00           C  
HETATM   53  C           1      -6.021   7.756 -19.236  0.00  0.00           C  
HETATM   54  C           1      -5.899   9.113 -17.592  0.00  0.00           C  
HETATM   55  S           1      -6.269   9.178 -19.008  0.00  0.00           S  
HETATM   56  H           1      -5.381   7.019 -20.989  0.00  0.00           H  
HETATM   57  H           1      -7.171   7.091 -20.758  0.00  0.00           H  
HETATM   58  N           1      -6.711  10.864 -19.867  0.00  0.00           N  
HETATM   59  N           1      -5.996   9.591 -18.160  0.00  0.00           N  
HETATM   60  C           1      -6.247   9.792 -19.383  0.00  0.00           C  
HETATM   61  C           1      -5.488   7.808 -19.173  0.00  0.00           C  
HETATM   62  C           1      -5.541   8.424 -17.978  0.00  0.00           C  
HETATM   63  C           1      -5.185   7.930 -16.773  0.00  0.00           C  
HETATM   64  C           1      -4.678   6.690 -16.617  0.00  0.00           C  
HETATM   65  C           1      -4.328   6.214 -15.411  0.00  0.00           C  
HETATM   66  C           1      -4.478   6.975 -14.317  0.00  0.00           C  
HETATM   67  C           1      -4.980   8.212 -14.445  0.00  0.00           C  
HETATM   68  C           1      -5.325   8.675 -15.656  0.00  0.00           C  
HETATM   69 Cl           1      -4.031   6.369 -12.763  0.00  0.00          Cl  
HETATM   70  S           1      -5.961   8.663 -20.264  0.00  0.00           S  
HETATM   71  H           1      -7.543  11.340 -19.441  0.00  0.00           H  
HETATM   72  H           1      -6.262  11.297 -20.711  0.00  0.00           H  
HETATM   73  N           1      -5.969   9.521 -18.147  0.00  0.00           N  
HETATM   74  N           1      -6.668  10.788 -19.864  0.00  0.00           N  
HETATM   75  C           1      -4.948   8.154 -14.427  0.00  0.00           C  
HETATM   76  C           1      -5.288   8.619 -15.639  0.00  0.00           C  
HETATM   77  C           1      -5.174   7.862 -16.749  0.00  0.00           C  
HETATM   78  C           1      -4.702   6.611 -16.579  0.00  0.00           C  
HETATM   79  C           1      -4.361   6.141 -15.367  0.00  0.00           C  
HETATM   80  C           1      -4.477   6.906 -14.269  0.00  0.00           C  
HETATM   81  C           1      -5.522   8.351 -17.958  0.00  0.00           C  
HETATM   82  C           1      -6.214   9.716 -19.372  0.00  0.00           C  
HETATM   83  C           1      -5.469   7.728 -19.149  0.00  0.00           C  
HETATM   84  C           1      -4.103   6.393 -12.900  0.00  0.00           C  
HETATM   85  S           1      -5.931   8.580 -20.247  0.00  0.00           S  
HETATM   86  H           1      -6.862  11.611 -19.242  0.00  0.00           H  
HETATM   87  H           1      -6.860  10.878 -20.893  0.00  0.00           H  
HETATM   88  N           1      -6.283  15.452 -19.873  0.00  0.00           N  
HETATM   89  N           1      -6.062  13.434 -18.914  0.00  0.00           N  
HETATM   90  N           1      -5.298   8.007 -15.891  0.00  0.00           N  
HETATM   91  C           1      -6.374  14.191 -19.877  0.00  0.00           C  
HETATM   92  C           1      -6.742  12.173 -20.468  0.00  0.00           C  
HETATM   93  C           1      -6.263  12.220 -19.213  0.00  0.00           C  
HETATM   94  C           1      -6.019  11.186 -18.379  0.00  0.00           C  
HETATM   95  C           1      -5.533  11.394 -17.140  0.00  0.00           C  
HETATM   96  C           1      -6.241   9.902 -18.724  0.00  0.00           C  
HETATM   97  C           1      -5.281  10.384 -16.289  0.00  0.00           C  
HETATM   98  C           1      -5.506   9.108 -16.642  0.00  0.00           C  
HETATM   99  C           1      -5.990   8.892 -17.877  0.00  0.00           C  
HETATM  100  C           1      -4.831   7.819 -14.623  0.00  0.00           C  
HETATM  101  C           1      -4.772   6.360 -14.206  0.00  0.00           C  
HETATM  102  O           1      -4.490   8.704 -13.880  0.00  0.00           O  
HETATM  103  S           1      -6.875  13.504 -21.065  0.00  0.00           S  
HETATM  104  H           1      -6.957  16.050 -20.413  0.00  0.00           H  
HETATM  105  H           1      -5.522  15.922 -19.325  0.00  0.00           H  
HETATM  106  H           1      -5.554   7.181 -16.415  0.00  0.00           H  
HETATM  107  N           1      -5.620   7.195 -18.354  0.00  0.00           N  
HETATM  108  N           1      -6.146   7.209 -20.540  0.00  0.00           N  
HETATM  109  C           1      -4.456   5.773 -14.782  0.00  0.00           C  
HETATM  110  C           1      -4.846   6.265 -15.969  0.00  0.00           C  
HETATM  111  C           1      -5.171   7.565 -16.154  0.00  0.00           C  
HETATM  112  C           1      -5.074   8.342 -15.057  0.00  0.00           C  
HETATM  113  C           1      -4.684   7.870 -13.861  0.00  0.00           C  
HETATM  114  C           1      -4.372   6.576 -13.715  0.00  0.00           C  
HETATM  115  C           1      -5.559   8.001 -17.378  0.00  0.00           C  
HETATM  116  C           1      -5.997   7.765 -19.415  0.00  0.00           C  
HETATM  117  C           1      -5.932   9.222 -17.827  0.00  0.00           C  
HETATM  118  C           1      -6.038  10.531 -17.083  0.00  0.00           C  
HETATM  119  S           1      -6.268   9.187 -19.261  0.00  0.00           S  
HETATM  120  H           1      -6.686   7.694 -21.297  0.00  0.00           H  
HETATM  121  H           1      -5.737   6.262 -20.739  0.00  0.00           H  
HETATM  122  N           1      -1.210  14.219 -18.534  0.00  0.00           N  
HETATM  123  N           1      -2.850  14.357 -20.071  0.00  0.00           N  
HETATM  124  C           1      -2.201  14.783 -19.079  0.00  0.00           C  
HETATM  125  C           1      -3.740  16.250 -19.597  0.00  0.00           C  
HETATM  126  C           1      -3.807  15.133 -20.367  0.00  0.00           C  
HETATM  127  C           1      -4.355  17.459 -19.671  0.00  0.00           C  
HETATM  128  C           1      -3.770  18.584 -19.208  0.00  0.00           C  
HETATM  129  C           1      -4.345  19.796 -19.266  0.00  0.00           C  
HETATM  130  C           1      -5.569  19.933 -19.790  0.00  0.00           C  
HETATM  131  C           1      -6.203  18.838 -20.225  0.00  0.00           C  
HETATM  132  C           1      -5.608  17.635 -20.152  0.00  0.00           C  
HETATM  133  C           1      -4.659  14.733 -21.343  0.00  0.00           C  
HETATM  134  C           1      -4.458  14.997 -22.651  0.00  0.00           C  
HETATM  135  C           1      -5.319  14.622 -23.611  0.00  0.00           C  
HETATM  136  C           1      -6.448  13.979 -23.287  0.00  0.00           C  
HETATM  137  C           1      -6.708  13.748 -21.993  0.00  0.00           C  
HETATM  138  C           1      -5.837  14.136 -21.048  0.00  0.00           C  
HETATM  139  S           1      -2.750  16.007 -18.527  0.00  0.00           S  
HETATM  140  H           1      -0.286  14.710 -18.444  0.00  0.00           H  
HETATM  141  H           1      -1.302  13.244 -18.157  0.00  0.00           H  
HETATM  142  N           1      -5.730  15.233 -19.994  0.00  0.00           N  
HETATM  143  N           1      -5.286  17.366 -20.504  0.00  0.00           N  
HETATM  144  C           1      -5.702  11.748 -17.853  0.00  0.00           C  
HETATM  145  C           1      -5.701  12.900 -18.544  0.00  0.00           C  
HETATM  146  C           1      -6.344  13.022 -19.723  0.00  0.00           C  
HETATM  147  C           1      -5.869  16.188 -20.812  0.00  0.00           C  
HETATM  148  C           1      -6.910  14.478 -21.575  0.00  0.00           C  
HETATM  149  C           1      -6.997  10.775 -19.499  0.00  0.00           C  
HETATM  150  C           1      -6.352  10.678 -18.329  0.00  0.00           C  
HETATM  151  C           1      -6.991  11.931 -20.182  0.00  0.00           C  
HETATM  152  C           1      -6.327  14.192 -20.397  0.00  0.00           C  
HETATM  153  C           1      -5.782  18.585 -20.133  0.00  0.00           C  
HETATM  154  C           1      -4.708  19.628 -19.883  0.00  0.00           C  
HETATM  155  O           1      -6.955  18.836 -20.008  0.00  0.00           O  
HETATM  156  S           1      -6.669  15.862 -21.989  0.00  0.00           S  
HETATM  157  H           1      -4.283  17.276 -20.581  0.00  0.00           H  
HETATM  158  N           1      -6.342  10.969 -19.201  0.00  0.00           N  
HETATM  159  N           1      -5.750   9.431 -17.684  0.00  0.00           N  
HETATM  160  C           1      -7.136  13.169 -19.810  0.00  0.00           C  
HETATM  161  C           1      -7.452  11.730 -19.445  0.00  0.00           C  
HETATM  162  C           1      -6.170   9.680 -18.848  0.00  0.00           C  
HETATM  163  C           1      -6.022   7.537 -18.589  0.00  0.00           C  
HETATM  164  C           1      -6.083   6.056 -18.875  0.00  0.00           C  
HETATM  165  C           1      -5.638   8.187 -17.466  0.00  0.00           C  
HETATM  166  C           1      -5.197   7.740 -16.266  0.00  0.00           C  
HETATM  167  C           1      -4.666   6.520 -16.049  0.00  0.00           C  
HETATM  168  C           1      -4.240   6.114 -14.842  0.00  0.00           C  
HETATM  169  C           1      -4.331   6.931 -13.783  0.00  0.00           C  
HETATM  170  C           1      -4.854   8.151 -13.959  0.00  0.00           C  
HETATM  171  C           1      -5.274   8.536 -15.175  0.00  0.00           C  
HETATM  172  O           1      -8.585  11.322 -19.384  0.00  0.00           O  
HETATM  173  S           1      -6.425   8.487 -19.640  0.00  0.00           S  
HETATM  174  H           1      -5.441  11.418 -19.293  0.00  0.00           H  
HETATM  175  N           1      -5.604  10.963 -17.696  0.00  0.00           N  
HETATM  176  N           1      -6.060  12.861 -18.865  0.00  0.00           N  
HETATM  177  C           1      -4.673  11.668 -16.704  0.00  0.00           C  
HETATM  178  C           1      -7.079   8.314 -19.664  0.00  0.00           C  
HETATM  179  C           1      -6.424   9.549 -19.078  0.00  0.00           C  
HETATM  180  C           1      -6.203  11.620 -18.655  0.00  0.00           C  
HETATM  181  C           1      -5.674   9.674 -17.957  0.00  0.00           C  
HETATM  182  C           1      -5.189   8.651 -17.204  0.00  0.00           C  
HETATM  183  C           1      -4.477   7.619 -17.705  0.00  0.00           C  
HETATM  184  C           1      -3.998   6.610 -16.959  0.00  0.00           C  
HETATM  185  C           1      -4.225   6.578 -15.641  0.00  0.00           C  
HETATM  186  C           1      -4.940   7.571 -15.101  0.00  0.00           C  
HETATM  187  C           1      -5.402   8.569 -15.872  0.00  0.00           C  
HETATM  188  S           1      -6.689  10.821 -19.766  0.00  0.00           S  
HETATM  189  H           1      -5.465  13.448 -18.228  0.00  0.00           H  
HETATM  190  H           1      -6.533  13.305 -19.687  0.00  0.00           H  
HETATM  191  N           1      -5.956   9.731 -17.361  0.00  0.00           N  
HETATM  192  N           1      -4.695   5.542 -16.788  0.00  0.00           N  
HETATM  193  N           1      -6.632  11.803 -17.906  0.00  0.00           N  
HETATM  194  C           1      -4.706   7.864 -13.669  0.00  0.00           C  
HETATM  195  C           1      -4.317   6.594 -13.463  0.00  0.00           C  
HETATM  196  C           1      -4.283   5.726 -14.486  0.00  0.00           C  
HETATM  197  C           1      -6.359  10.600 -18.182  0.00  0.00           C  
HETATM  198  C           1      -5.764   8.616 -17.926  0.00  0.00           C  
HETATM  199  C           1      -5.332   7.539 -17.241  0.00  0.00           C  
HETATM  200  C           1      -5.068   8.293 -14.893  0.00  0.00           C  
HETATM  201  C           1      -5.090   6.304 -17.719  0.00  0.00           C  
HETATM  202  C           1      -5.996   7.701 -20.323  0.00  0.00           C  
HETATM  203  C           1      -5.040   7.435 -15.925  0.00  0.00           C  
HETATM  204  C           1      -4.648   6.173 -15.692  0.00  0.00           C  
HETATM  205  C           1      -6.063   8.745 -19.237  0.00  0.00           C  
HETATM  206  S           1      -6.500  10.116 -19.548  0.00  0.00           S  
HETATM  207  H           1      -4.440   4.535 -16.899  0.00  0.00           H  
HETATM  208  H           1      -6.912  12.466 -18.670  0.00  0.00           H  
HETATM  209  H           1      -6.587  12.160 -16.920  0.00  0.00           H  
HETATM  210  N           1      -4.874  11.829 -17.508  0.00  0.00           N  
HETATM  211  N           1      -4.825  14.016 -18.026  0.00  0.00           N  
HETATM  212  C           1      -4.385   5.869 -13.726  0.00  0.00           C  
HETATM  213  C           1      -4.356   5.890 -15.260  0.00  0.00           C  
HETATM  214  C           1      -4.666   7.212 -15.933  0.00  0.00           C  
HETATM  215  C           1      -5.171   8.279 -15.295  0.00  0.00           C  
HETATM  216  C           1      -5.426   9.426 -15.946  0.00  0.00           C  
HETATM  217  C           1      -5.197   9.589 -17.268  0.00  0.00           C  
HETATM  218  C           1      -4.691   8.507 -17.889  0.00  0.00           C  
HETATM  219  C           1      -4.434   7.356 -17.248  0.00  0.00           C  
HETATM  220  C           1      -5.474  10.772 -17.870  0.00  0.00           C  
HETATM  221  C           1      -5.250  12.835 -18.171  0.00  0.00           C  
HETATM  222  C           1      -6.329  11.102 -18.865  0.00  0.00           C  
HETATM  223  C           1      -7.278  10.227 -19.648  0.00  0.00           C  
HETATM  224  S           1      -6.265  12.541 -19.171  0.00  0.00           S  
HETATM  225  H           1      -4.093  14.226 -17.304  0.00  0.00           H  
HETATM  226  H           1      -5.190  14.802 -18.619  0.00  0.00           H  
HETATM  227  N           1      -4.951   7.356 -16.744  0.00  0.00           N  
HETATM  228  C           1      -5.490   8.303 -17.436  0.00  0.00           C  
HETATM  229  C           1      -5.304   9.618 -17.190  0.00  0.00           C  
HETATM  230  C           1      -5.853  10.614 -17.905  0.00  0.00           C  
HETATM  231  C           1      -6.634  10.349 -18.963  0.00  0.00           C  
HETATM  232  C           1      -6.243   8.083 -18.539  0.00  0.00           C  
HETATM  233  C           1      -6.812   9.056 -19.272  0.00  0.00           C  
HETATM  234  C           1      -4.724   7.216 -15.479  0.00  0.00           C  
HETATM  235  C           1      -4.030   6.086 -15.247  0.00  0.00           C  
HETATM  236  C           1      -3.886   5.471 -16.419  0.00  0.00           C  
HETATM  237  C           1      -4.483   6.290 -17.287  0.00  0.00           C  
HETATM  238  C           1      -5.092   7.926 -14.373  0.00  0.00           C  
HETATM  239  C           1      -7.208  11.332 -19.713  0.00  0.00           C  
HETATM  240  O           1      -4.496   8.763 -13.734  0.00  0.00           O  
HETATM  241  O           1      -6.592  11.985 -20.529  0.00  0.00           O  
HETATM  242  O           1      -8.522  11.655 -19.600  0.00  0.00           O  
HETATM  243  H           1      -8.695  12.420 -20.173  0.00  0.00           H  
HETATM  244  N           1      -5.568   7.779 -18.414  0.00  0.00           N  
HETATM  245  C           1      -4.406   7.369 -13.901  0.00  0.00           C  
HETATM  246  C           1      -4.554   6.802 -15.136  0.00  0.00           C  
HETATM  247  C           1      -4.984   7.538 -16.181  0.00  0.00           C  
HETATM  248  C           1      -5.155   7.054 -17.433  0.00  0.00           C  
HETATM  249  C           1      -4.859   5.743 -17.577  0.00  0.00           C  
HETATM  250  C           1      -4.428   4.981 -16.560  0.00  0.00           C  
HETATM  251  C           1      -4.274   5.504 -15.337  0.00  0.00           C  
HETATM  252  C           1      -5.888   7.386 -19.593  0.00  0.00           C  
HETATM  253  C           1      -6.279   8.395 -20.381  0.00  0.00           C  
HETATM  254  C           1      -6.189   9.487 -19.619  0.00  0.00           C  
HETATM  255  C           1      -5.750   9.047 -18.432  0.00  0.00           C  
HETATM  256  O           1      -4.447   8.710 -13.701  0.00  0.00           O  
HETATM  257  O           1      -4.228   6.715 -12.894  0.00  0.00           O  
HETATM  258  H           1      -3.535   9.040 -13.679  0.00  0.00           H  
HETATM  259  N           1      -5.459   7.571 -17.602  0.00  0.00           N  
HETATM  260  C           1      -6.850  10.063 -19.777  0.00  0.00           C  
HETATM  261  C           1      -6.245   8.910 -19.411  0.00  0.00           C  
HETATM  262  C           1      -6.022   8.626 -18.096  0.00  0.00           C  
HETATM  263  C           1      -6.458   9.592 -17.250  0.00  0.00           C  
HETATM  264  C           1      -5.873   8.027 -20.592  0.00  0.00           C  
HETATM  265  C           1      -7.268  10.996 -18.911  0.00  0.00           C  
HETATM  266  C           1      -7.058  10.735 -17.615  0.00  0.00           C  
HETATM  267  C           1      -7.873  12.142 -19.336  0.00  0.00           C  
HETATM  268  C           1      -4.226   7.340 -17.339  0.00  0.00           C  
HETATM  269  C           1      -3.992   6.126 -16.829  0.00  0.00           C  
HETATM  270  C           1      -5.191   5.550 -16.770  0.00  0.00           C  
HETATM  271  C           1      -6.030   6.474 -17.251  0.00  0.00           C  
HETATM  272  O           1      -7.599  12.678 -20.389  0.00  0.00           O  
HETATM  273  O           1      -8.832  12.771 -18.611  0.00  0.00           O  
HETATM  274  H           1      -8.433  13.551 -18.195  0.00  0.00           H  
HETATM  275  N           1      -5.235   7.440 -16.413  0.00  0.00           N  
HETATM  276  C           1      -7.464  11.848 -18.921  0.00  0.00           C  
HETATM  277  C           1      -5.797  13.593 -19.500  0.00  0.00           C  
HETATM  278  C           1      -4.870  13.896 -18.322  0.00  0.00           C  
HETATM  279  C           1      -6.887  10.743 -18.337  0.00  0.00           C  
HETATM  280  C           1      -7.156  10.411 -17.059  0.00  0.00           C  
HETATM  281  C           1      -6.615   9.340 -16.450  0.00  0.00           C  
HETATM  282  C           1      -5.750   8.468 -17.010  0.00  0.00           C  
HETATM  283  C           1      -5.504   8.831 -18.288  0.00  0.00           C  
HETATM  284  C           1      -6.028   9.893 -18.923  0.00  0.00           C  
HETATM  285  C           1      -5.064   6.255 -16.911  0.00  0.00           C  
HETATM  286  C           1      -4.502   5.437 -16.008  0.00  0.00           C  
HETATM  287  C           1      -5.354   5.608 -18.251  0.00  0.00           C  
HETATM  288  C           1      -4.324   6.163 -14.914  0.00  0.00           C  
HETATM  289  C           1      -4.787   7.390 -15.199  0.00  0.00           C  
HETATM  290  C           1      -4.671   8.385 -14.062  0.00  0.00           C  
HETATM  291  O           1      -8.542  11.689 -19.474  0.00  0.00           O  
HETATM  292  O           1      -7.020  13.152 -18.991  0.00  0.00           O  
HETATM  293  N           1      -5.656  12.785 -18.393  0.00  0.00           N  
HETATM  294  N           1      -5.102   9.780 -17.855  0.00  0.00           N  
HETATM  295  C           1      -4.641  13.214 -17.759  0.00  0.00           C  
HETATM  296  C           1      -4.153  14.195 -18.536  0.00  0.00           C  
HETATM  297  C           1      -4.940  14.287 -19.617  0.00  0.00           C  
HETATM  298  C           1      -7.002  13.137 -20.504  0.00  0.00           C  
HETATM  299  C           1      -5.909  13.363 -19.498  0.00  0.00           C  
HETATM  300  C           1      -4.047  12.786 -16.446  0.00  0.00           C  
HETATM  301  C           1      -6.490  11.690 -17.860  0.00  0.00           C  
HETATM  302  C           1      -6.062  10.361 -18.444  0.00  0.00           C  
HETATM  303  C           1      -4.693   8.667 -18.300  0.00  0.00           C  
HETATM  304  C           1      -5.215   8.050 -19.371  0.00  0.00           C  
HETATM  305  C           1      -6.232   8.652 -20.004  0.00  0.00           C  
HETATM  306  C           1      -6.659   9.831 -19.526  0.00  0.00           C  
HETATM  307  N           1      -5.105  10.019 -16.503  0.00  0.00           N  
HETATM  308  N           1      -5.308  12.085 -17.407  0.00  0.00           N  
HETATM  309  C           1      -4.670   6.591 -16.089  0.00  0.00           C  
HETATM  310  C           1      -4.328   5.693 -15.152  0.00  0.00           C  
HETATM  311  C           1      -4.320   6.034 -13.857  0.00  0.00           C  
HETATM  312  C           1      -5.019   7.860 -15.793  0.00  0.00           C  
HETATM  313  C           1      -5.000   8.170 -14.476  0.00  0.00           C  
HETATM  314  C           1      -4.660   7.286 -13.524  0.00  0.00           C  
HETATM  315  C           1      -5.370   8.797 -16.707  0.00  0.00           C  
HETATM  316  C           1      -6.000   8.706 -17.901  0.00  0.00           C  
HETATM  317  C           1      -6.530   7.489 -18.621  0.00  0.00           C  
HETATM  318  C           1      -5.501  10.753 -17.449  0.00  0.00           C  
HETATM  319  C           1      -4.264  12.839 -16.972  0.00  0.00           C  
HETATM  320  O           1      -4.230  13.186 -15.819  0.00  0.00           O  
HETATM  321  S           1      -6.154  10.030 -18.529  0.00  0.00           S  
HETATM  322  H           1      -6.100  12.592 -17.773  0.00  0.00           H  
ATOM    323  N   ILE A   2      14.343   9.684 -39.326  1.00 11.41           N  
ATOM    324  CA  ILE A   2      14.415   9.923 -37.857  1.00 11.59           C  
ATOM    325  C   ILE A   2      13.319  10.892 -37.438  1.00 10.78           C  
ATOM    326  O   ILE A   2      13.265  12.039 -37.906  1.00 10.57           O  
ATOM    327  CB  ILE A   2      15.792  10.473 -37.433  1.00 11.46           C  
ATOM    328  CG1 ILE A   2      16.883   9.428 -37.681  1.00 12.72           C  
ATOM    329  CG2 ILE A   2      15.786  10.869 -35.954  1.00 12.01           C  
ATOM    330  CD1 ILE A   2      18.310   9.970 -37.541  1.00 12.74           C  
ATOM    331  HN1 ILE A   2      15.078   9.034 -39.607  1.00  0.00           H  
ATOM    332  HN2 ILE A   2      14.376  10.554 -39.858  1.00  0.00           H  
ATOM    333  HN3 ILE A   2      13.419   9.367 -39.618  1.00  0.00           H  
ATOM    334  N   VAL A   3      12.429  10.412 -36.572  1.00 10.37           N  
ATOM    335  CA  VAL A   3      11.362  11.236 -36.032  1.00 10.06           C  
ATOM    336  C   VAL A   3      11.625  11.453 -34.549  1.00  9.48           C  
ATOM    337  O   VAL A   3      11.645  10.505 -33.772  1.00  9.40           O  
ATOM    338  CB  VAL A   3       9.981  10.572 -36.238  1.00 10.34           C  
ATOM    339  CG1 VAL A   3       8.863  11.502 -35.774  1.00 10.43           C  
ATOM    340  CG2 VAL A   3       9.787  10.201 -37.705  1.00 10.66           C  
ATOM    341  HN  VAL A   3      12.499   9.437 -36.279  1.00  0.00           H  
ATOM    342  N   ALA A   4      11.832  12.711 -34.177  1.00  9.04           N  
ATOM    343  CA  ALA A   4      12.096  13.068 -32.791  1.00  8.86           C  
ATOM    344  C   ALA A   4      10.811  13.519 -32.144  1.00  8.69           C  
ATOM    345  O   ALA A   4      10.064  14.299 -32.723  1.00  9.80           O  
ATOM    346  CB  ALA A   4      13.136  14.171 -32.714  1.00  8.78           C  
ATOM    347  HN  ALA A   4      11.805  13.447 -34.882  1.00  0.00           H  
ATOM    348  N   PHE A   5      10.569  13.008 -30.942  1.00  7.94           N  
ATOM    349  CA  PHE A   5       9.408  13.362 -30.150  1.00  7.49           C  
ATOM    350  C   PHE A   5       9.861  14.143 -28.928  1.00  7.36           C  
ATOM    351  O   PHE A   5      10.828  13.750 -28.269  1.00  7.96           O  
ATOM    352  CB  PHE A   5       8.708  12.088 -29.698  1.00  7.45           C  
ATOM    353  CG  PHE A   5       7.913  11.425 -30.789  1.00  6.83           C  
ATOM    354  CD1 PHE A   5       6.549  11.643 -30.894  1.00  7.53           C  
ATOM    355  CD2 PHE A   5       8.531  10.603 -31.726  1.00  9.00           C  
ATOM    356  CE1 PHE A   5       5.800  11.043 -31.911  1.00  8.37           C  
ATOM    357  CE2 PHE A   5       7.792   9.999 -32.738  1.00  9.11           C  
ATOM    358  CZ  PHE A   5       6.431  10.216 -32.833  1.00  8.06           C  
ATOM    359  HN  PHE A   5      11.232  12.334 -30.558  1.00  0.00           H  
ATOM    360  N   CYS A   6       9.160  15.237 -28.630  1.00  7.07           N  
ATOM    361  CA  CYS A   6       9.471  16.033 -27.456  1.00  7.14           C  
ATOM    362  C   CYS A   6       8.277  16.090 -26.531  1.00  7.37           C  
ATOM    363  O   CYS A   6       7.213  16.540 -26.924  1.00  7.05           O  
ATOM    364  CB  CYS A   6       9.833  17.463 -27.849  1.00  6.65           C  
ATOM    365  SG  CYS A   6      11.272  17.591 -28.920  1.00  9.70           S  
ATOM    366  HN  CYS A   6       8.391  15.520 -29.238  1.00  0.00           H  
ATOM    367  N   LEU A   7       8.467  15.635 -25.298  1.00  7.32           N  
ATOM    368  CA  LEU A   7       7.491  15.838 -24.231  1.00  7.16           C  
ATOM    369  C   LEU A   7       8.289  16.022 -22.961  1.00  6.95           C  
ATOM    370  O   LEU A   7       9.312  15.369 -22.777  1.00  7.56           O  
ATOM    371  CB  LEU A   7       6.493  14.669 -24.113  1.00  7.58           C  
ATOM    372  CG  LEU A   7       6.858  13.323 -23.487  1.00  7.02           C  
ATOM    373  CD1 LEU A   7       5.589  12.526 -23.168  1.00  7.62           C  
ATOM    374  CD2 LEU A   7       7.785  12.534 -24.388  1.00  9.17           C  
ATOM    375  HN  LEU A   7       9.325  15.125 -25.089  1.00  0.00           H  
ATOM    376  N   TYR A   8       7.833  16.909 -22.089  1.00  6.46           N  
ATOM    377  CA  TYR A   8       8.614  17.228 -20.898  1.00  7.00           C  
ATOM    378  C   TYR A   8       8.779  16.049 -19.965  1.00  7.62           C  
ATOM    379  O   TYR A   8       9.859  15.838 -19.429  1.00  7.87           O  
ATOM    380  CB  TYR A   8       7.985  18.400 -20.152  1.00  7.16           C  
ATOM    381  CG  TYR A   8       8.003  19.710 -20.909  1.00  7.11           C  
ATOM    382  CD1 TYR A   8       9.110  20.085 -21.662  1.00  6.99           C  
ATOM    383  CD2 TYR A   8       6.928  20.581 -20.842  1.00  7.31           C  
ATOM    384  CE1 TYR A   8       9.155  21.317 -22.343  1.00  7.17           C  
ATOM    385  CE2 TYR A   8       6.955  21.821 -21.521  1.00  6.08           C  
ATOM    386  CZ  TYR A   8       8.071  22.167 -22.268  1.00  7.14           C  
ATOM    387  OH  TYR A   8       8.116  23.370 -22.933  1.00  7.10           O  
ATOM    388  HN  TYR A   8       6.937  17.369 -22.250  1.00  0.00           H  
ATOM    389  HH  TYR A   8       8.881  23.607 -23.445  1.00  0.00           H  
ATOM    390  N   LYS A   9       7.696  15.302 -19.757  1.00  7.62           N  
ATOM    391  CA  LYS A   9       7.708  14.185 -18.809  1.00  9.05           C  
ATOM    392  C   LYS A   9       6.922  12.997 -19.324  1.00  8.10           C  
ATOM    393  O   LYS A   9       5.765  13.132 -19.735  1.00  8.53           O  
ATOM    394  CB  LYS A   9       7.135  14.637 -17.458  1.00  9.51           C  
ATOM    395  CG  LYS A   9       7.899  15.786 -16.819  1.00 12.28           C  
ATOM    396  CD  LYS A   9       7.489  16.048 -15.385  1.00 13.10           C  
ATOM    397  CE  LYS A   9       8.570  16.851 -14.671  1.00 18.84           C  
ATOM    398  NZ  LYS A   9       9.832  16.046 -14.481  1.00 20.23           N1+
ATOM    399  HN  LYS A   9       6.839  15.512 -20.269  1.00  0.00           H  
ATOM    400  HZ1 LYS A   9      10.555  16.583 -14.003  1.00  0.00           H  
ATOM    401  HZ2 LYS A   9      10.171  15.672 -15.367  1.00  0.00           H  
ATOM    402  HZ3 LYS A   9       9.643  15.167 -13.999  1.00  0.00           H  
ATOM    403  N   TYR A  10       7.553  11.823 -19.295  1.00  7.63           N  
ATOM    404  CA  TYR A  10       6.817  10.594 -19.551  1.00  7.64           C  
ATOM    405  C   TYR A  10       6.544   9.861 -18.252  1.00  7.49           C  
ATOM    406  O   TYR A  10       7.440   9.685 -17.433  1.00  7.67           O  
ATOM    407  CB  TYR A  10       7.518   9.635 -20.537  1.00  8.05           C  
ATOM    408  CG  TYR A  10       6.687   8.386 -20.683  1.00  7.33           C  
ATOM    409  CD1 TYR A  10       5.598   8.357 -21.544  1.00  7.79           C  
ATOM    410  CD2 TYR A  10       6.919   7.276 -19.877  1.00  8.27           C  
ATOM    411  CE1 TYR A  10       4.780   7.232 -21.637  1.00  7.08           C  
ATOM    412  CE2 TYR A  10       6.116   6.147 -19.969  1.00  7.73           C  
ATOM    413  CZ  TYR A  10       5.046   6.135 -20.845  1.00  9.29           C  
ATOM    414  OH  TYR A  10       4.230   5.022 -20.923  1.00 10.68           O  
ATOM    415  HN  TYR A  10       8.552  11.786 -19.093  1.00  0.00           H  
ATOM    416  HH  TYR A  10       4.413   4.266 -20.377  1.00  0.00           H  
ATOM    417  N   PHE A  11       5.291   9.444 -18.082  1.00  7.56           N  
ATOM    418  CA  PHE A  11       4.898   8.504 -17.027  1.00  7.55           C  
ATOM    419  C   PHE A  11       3.621   7.816 -17.521  1.00  7.11           C  
ATOM    420  O   PHE A  11       2.972   8.318 -18.443  1.00  7.09           O  
ATOM    421  CB  PHE A  11       4.701   9.212 -15.683  1.00  8.06           C  
ATOM    422  CG  PHE A  11       3.472  10.074 -15.613  1.00  8.47           C  
ATOM    423  CD1 PHE A  11       2.419   9.747 -14.755  1.00  9.68           C  
ATOM    424  CD2 PHE A  11       3.362  11.227 -16.395  1.00  9.70           C  
ATOM    425  CE1 PHE A  11       1.281  10.545 -14.688  1.00 10.65           C  
ATOM    426  CE2 PHE A  11       2.233  12.036 -16.321  1.00  9.78           C  
ATOM    427  CZ  PHE A  11       1.186  11.690 -15.480  1.00  9.69           C  
ATOM    428  HN  PHE A  11       4.571   9.794 -18.714  1.00  0.00           H  
ATOM    429  N   PRO A  12       3.278   6.637 -16.965  1.00  7.80           N  
ATOM    430  CA  PRO A  12       2.165   5.890 -17.557  1.00  7.91           C  
ATOM    431  C   PRO A  12       0.743   6.387 -17.319  1.00  7.94           C  
ATOM    432  O   PRO A  12      -0.191   5.857 -17.932  1.00  9.59           O  
ATOM    433  CB  PRO A  12       2.308   4.487 -16.939  1.00  8.42           C  
ATOM    434  CG  PRO A  12       3.659   4.454 -16.307  1.00  8.89           C  
ATOM    435  CD  PRO A  12       3.964   5.865 -15.914  1.00  8.32           C  
ATOM    436  N   PHE A  13       0.564   7.382 -16.456  1.00  7.77           N  
ATOM    437  CA  PHE A  13      -0.782   7.675 -15.931  1.00  7.26           C  
ATOM    438  C   PHE A  13      -1.330   9.036 -16.346  1.00  7.50           C  
ATOM    439  O   PHE A  13      -2.081   9.681 -15.604  1.00  7.89           O  
ATOM    440  CB  PHE A  13      -0.803   7.481 -14.409  1.00  7.72           C  
ATOM    441  CG  PHE A  13      -0.180   6.185 -13.974  1.00  8.20           C  
ATOM    442  CD1 PHE A  13      -0.744   4.974 -14.355  1.00  9.14           C  
ATOM    443  CD2 PHE A  13       0.986   6.184 -13.210  1.00 10.49           C  
ATOM    444  CE1 PHE A  13      -0.169   3.757 -13.965  1.00 10.32           C  
ATOM    445  CE2 PHE A  13       1.578   4.977 -12.821  1.00 10.29           C  
ATOM    446  CZ  PHE A  13       0.985   3.761 -13.189  1.00  9.85           C  
ATOM    447  HN  PHE A  13       1.360   7.944 -16.156  1.00  0.00           H  
ATOM    448  N   GLY A  14      -0.955   9.452 -17.552  1.00  7.22           N  
ATOM    449  CA  GLY A  14      -1.434  10.705 -18.146  1.00  6.91           C  
ATOM    450  C   GLY A  14      -1.861  10.463 -19.575  1.00  6.34           C  
ATOM    451  O   GLY A  14      -1.253   9.630 -20.272  1.00  6.59           O  
ATOM    452  HN  GLY A  14      -0.306   8.875 -18.087  1.00  0.00           H  
ATOM    453  N   GLY A  15      -2.897  11.183 -20.013  1.00  6.27           N  
ATOM    454  CA  GLY A  15      -3.379  11.077 -21.393  1.00  6.41           C  
ATOM    455  C   GLY A  15      -2.348  11.540 -22.411  1.00  6.73           C  
ATOM    456  O   GLY A  15      -2.131  10.887 -23.438  1.00  6.26           O  
ATOM    457  HN  GLY A  15      -3.365  11.823 -19.371  1.00  0.00           H  
ATOM    458  N   LEU A  16      -1.708  12.671 -22.134  1.00  6.46           N  
ATOM    459  CA  LEU A  16      -0.688  13.207 -23.051  1.00  6.42           C  
ATOM    460  C   LEU A  16       0.382  12.143 -23.322  1.00  6.85           C  
ATOM    461  O   LEU A  16       0.788  11.900 -24.470  1.00  7.02           O  
ATOM    462  CB  LEU A  16      -0.078  14.485 -22.456  1.00  6.91           C  
ATOM    463  CG  LEU A  16       1.029  15.244 -23.190  1.00  7.76           C  
ATOM    464  CD1 LEU A  16       1.170  16.629 -22.575  1.00  8.79           C  
ATOM    465  CD2 LEU A  16       2.382  14.529 -23.169  1.00  7.55           C  
ATOM    466  HN  LEU A  16      -1.926  13.175 -21.274  1.00  0.00           H  
ATOM    467  N   GLN A  17       0.810  11.496 -22.241  1.00  7.04           N  
ATOM    468  CA  GLN A  17       1.845  10.478 -22.275  1.00  7.09           C  
ATOM    469  C   GLN A  17       1.368   9.209 -22.980  1.00  6.86           C  
ATOM    470  O   GLN A  17       2.129   8.597 -23.739  1.00  7.70           O  
ATOM    471  CB  GLN A  17       2.273  10.150 -20.848  1.00  7.61           C  
ATOM    472  CG  GLN A  17       3.062  11.262 -20.139  1.00  6.95           C  
ATOM    473  CD  GLN A  17       2.237  12.488 -19.712  1.00  6.04           C  
ATOM    474  NE2 GLN A  17       2.937  13.597 -19.484  1.00  6.79           N  
ATOM    475  OE1 GLN A  17       1.020  12.430 -19.545  1.00  5.69           O  
ATOM    476  HN  GLN A  17       0.389  11.727 -21.341  1.00  0.00           H  
ATOM    477 1HE2 GLN A  17       2.390  14.410 -19.201  1.00  0.00           H  
ATOM    478 2HE2 GLN A  17       3.946  13.645 -19.623  1.00  0.00           H  
ATOM    479  N   ARG A  18       0.122   8.808 -22.723  1.00  6.90           N  
ATOM    480  CA  ARG A  18      -0.427   7.612 -23.371  1.00  7.10           C  
ATOM    481  C   ARG A  18      -0.695   7.812 -24.860  1.00  7.50           C  
ATOM    482  O   ARG A  18      -0.515   6.891 -25.672  1.00  8.55           O  
ATOM    483  CG  ARG A  18      -1.331   6.244 -21.272  1.00  8.52           C  
ATOM    484  CD  ARG A  18      -2.609   6.003 -20.504  1.00  8.54           C  
ATOM    485  NE  ARG A  18      -3.575   5.202 -21.251  1.00  9.27           N  
ATOM    486  CZ  ARG A  18      -3.639   3.871 -21.238  1.00 10.45           C  
ATOM    487  NH1 ARG A  18      -2.758   3.159 -20.536  1.00 12.01           N1+
ATOM    488  NH2 ARG A  18      -4.584   3.246 -21.941  1.00 10.24           N  
ATOM    489  HN  ARG A  18      -0.455   9.338 -22.070  1.00  0.00           H  
ATOM    490  HE  ARG A  18      -4.253   5.700 -21.827  1.00  0.00           H  
ATOM    491 1HH1 ARG A  18      -2.807   2.140 -20.526  1.00  0.00           H  
ATOM    492 2HH1 ARG A  18      -2.035   3.637 -19.998  1.00  0.00           H  
ATOM    493 1HH2 ARG A  18      -4.633   2.227 -21.931  1.00  0.00           H  
ATOM    494 2HH2 ARG A  18      -5.258   3.791 -22.478  1.00  0.00           H  
ATOM    495  N   ASP A  19      -1.135   9.017 -25.208  1.00  7.09           N  
ATOM    496  CA  ASP A  19      -1.285   9.364 -26.621  1.00  6.93           C  
ATOM    497  C   ASP A  19       0.074   9.389 -27.312  1.00  6.92           C  
ATOM    498  O   ASP A  19       0.227   8.816 -28.393  1.00  6.98           O  
ATOM    499  CB  ASP A  19      -1.973  10.716 -26.770  1.00  6.92           C  
ATOM    500  CG  ASP A  19      -3.477  10.619 -26.655  1.00  7.65           C  
ATOM    501  OD1 ASP A  19      -4.038   9.530 -26.939  1.00  8.05           O  
ATOM    502  OD2 ASP A  19      -4.104  11.642 -26.300  1.00  7.64           O1-
ATOM    503  HN  ASP A  19      -1.369   9.701 -24.488  1.00  0.00           H  
ATOM    504  N   PHE A  20       1.062  10.050 -26.706  1.00  6.36           N  
ATOM    505  CA  PHE A  20       2.430   9.984 -27.222  1.00  6.67           C  
ATOM    506  C   PHE A  20       2.897   8.539 -27.421  1.00  6.48           C  
ATOM    507  O   PHE A  20       3.426   8.201 -28.480  1.00  7.01           O  
ATOM    508  CB  PHE A  20       3.411  10.745 -26.305  1.00  6.72           C  
ATOM    509  CG  PHE A  20       4.776  10.138 -26.279  1.00  6.66           C  
ATOM    510  CD1 PHE A  20       5.677  10.356 -27.327  1.00  6.25           C  
ATOM    511  CD2 PHE A  20       5.152   9.289 -25.239  1.00  7.35           C  
ATOM    512  CE1 PHE A  20       6.924   9.745 -27.326  1.00  6.05           C  
ATOM    513  CE2 PHE A  20       6.398   8.685 -25.229  1.00  5.87           C  
ATOM    514  CZ  PHE A  20       7.290   8.907 -26.282  1.00  7.01           C  
ATOM    515  HN  PHE A  20       0.862  10.607 -25.875  1.00  0.00           H  
ATOM    516  N   MET A  21       2.700   7.680 -26.422  1.00  7.18           N  
ATOM    517  CA  MET A  21       3.225   6.322 -26.531  1.00  7.67           C  
ATOM    518  C   MET A  21       2.602   5.608 -27.732  1.00  7.53           C  
ATOM    519  O   MET A  21       3.300   4.948 -28.515  1.00  7.23           O  
ATOM    520  CB  MET A  21       2.955   5.539 -25.240  1.00  7.95           C  
ATOM    521  CG  MET A  21       3.389   4.081 -25.288  1.00 11.24           C  
ATOM    522  SD  MET A  21       5.140   3.876 -25.646  1.00 14.02           S  
ATOM    523  CE  MET A  21       5.830   4.471 -24.107  1.00 12.35           C  
ATOM    524  HN  MET A  21       2.187   7.968 -25.589  1.00  0.00           H  
ATOM    525  N   ARG A  22       1.296   5.757 -27.889  1.00  7.67           N  
ATOM    526  CA  ARG A  22       0.611   5.070 -28.981  1.00  7.55           C  
ATOM    527  C   ARG A  22       0.991   5.650 -30.342  1.00  7.44           C  
ATOM    528  O   ARG A  22       1.205   4.908 -31.306  1.00  8.03           O  
ATOM    529  CB  ARG A  22      -0.903   5.082 -28.752  1.00  7.96           C  
ATOM    530  CG  ARG A  22      -1.637   4.087 -29.569  1.00 10.20           C  
ATOM    531  HN  ARG A  22       0.769   6.351 -27.248  1.00  0.00           H  
ATOM    532  N   ILE A  23       1.104   6.974 -30.420  1.00  6.89           N  
ATOM    533  CA  ILE A  23       1.491   7.604 -31.685  1.00  6.58           C  
ATOM    534  C   ILE A  23       2.941   7.273 -32.072  1.00  6.67           C  
ATOM    535  O   ILE A  23       3.218   6.902 -33.217  1.00  7.82           O  
ATOM    536  CB  ILE A  23       1.283   9.131 -31.648  1.00  6.15           C  
ATOM    537  CG1 ILE A  23      -0.205   9.461 -31.566  1.00  6.80           C  
ATOM    538  CG2 ILE A  23       1.926   9.776 -32.865  1.00  7.24           C  
ATOM    539  CD1 ILE A  23      -0.482  10.876 -31.067  1.00  7.98           C  
ATOM    540  HN  ILE A  23       0.921   7.550 -29.599  1.00  0.00           H  
ATOM    541  N   ALA A  24       3.865   7.407 -31.124  1.00  6.89           N  
ATOM    542  CA  ALA A  24       5.256   7.087 -31.391  1.00  7.11           C  
ATOM    543  C   ALA A  24       5.448   5.605 -31.721  1.00  6.99           C  
ATOM    544  O   ALA A  24       6.257   5.263 -32.587  1.00  7.96           O  
ATOM    545  CB  ALA A  24       6.135   7.524 -30.223  1.00  8.05           C  
ATOM    546  HN  ALA A  24       3.593   7.739 -30.199  1.00  0.00           H  
ATOM    547  N   SER A  25       4.715   4.728 -31.042  1.00  7.30           N  
ATOM    548  CA  SER A  25       4.804   3.296 -31.359  1.00  7.67           C  
ATOM    549  C   SER A  25       4.293   3.002 -32.762  1.00  7.51           C  
ATOM    550  O   SER A  25       4.846   2.147 -33.468  1.00  7.74           O  
ATOM    551  CB  SER A  25       4.024   2.459 -30.349  1.00  8.03           C  
ATOM    552  OG  SER A  25       4.621   2.519 -29.067  1.00  9.30           O  
ATOM    553  HN  SER A  25       4.091   5.049 -30.302  1.00  0.00           H  
ATOM    554  HG  SER A  25       4.135   1.998 -28.438  1.00  0.00           H  
ATOM    555  N   THR A  26       3.240   3.701 -33.170  1.00  7.21           N  
ATOM    556  CA  THR A  26       2.698   3.548 -34.526  1.00  7.85           C  
ATOM    557  C   THR A  26       3.731   3.994 -35.563  1.00  8.32           C  
ATOM    558  O   THR A  26       3.952   3.307 -36.561  1.00  9.73           O  
ATOM    559  CB  THR A  26       1.374   4.345 -34.678  1.00  7.20           C  
ATOM    560  CG2 THR A  26       0.818   4.223 -36.080  1.00  8.56           C  
ATOM    561  OG1 THR A  26       0.407   3.839 -33.744  1.00  8.33           O  
ATOM    562  HN  THR A  26       2.798   4.358 -32.527  1.00  0.00           H  
ATOM    563  HG1 THR A  26       0.756   3.916 -32.864  1.00  0.00           H  
ATOM    564  N   VAL A  27       4.369   5.142 -35.319  1.00  8.00           N  
ATOM    565  CA  VAL A  27       5.417   5.662 -36.197  1.00  8.54           C  
ATOM    566  C   VAL A  27       6.602   4.699 -36.294  1.00  9.32           C  
ATOM    567  O   VAL A  27       7.047   4.374 -37.396  1.00  9.83           O  
ATOM    568  CB  VAL A  27       5.837   7.086 -35.744  1.00  8.04           C  
ATOM    569  CG1 VAL A  27       7.098   7.561 -36.472  1.00  8.09           C  
ATOM    570  CG2 VAL A  27       4.680   8.052 -35.966  1.00  8.79           C  
ATOM    571  HN  VAL A  27       4.116   5.677 -34.488  1.00  0.00           H  
ATOM    572  N   ALA A  28       7.090   4.219 -35.154  1.00  9.38           N  
ATOM    573  CA  ALA A  28       8.189   3.253 -35.147  1.00  9.93           C  
ATOM    574  C   ALA A  28       7.835   1.989 -35.930  1.00 10.90           C  
ATOM    575  O   ALA A  28       8.671   1.465 -36.671  1.00 11.57           O  
ATOM    576  CB  ALA A  28       8.593   2.911 -33.712  1.00  9.91           C  
ATOM    577  HN  ALA A  28       6.691   4.530 -34.268  1.00  0.00           H  
ATOM    578  N   ALA A  29       6.593   1.526 -35.777  1.00 11.25           N  
ATOM    579  CA  ALA A  29       6.147   0.272 -36.405  1.00 11.72           C  
ATOM    580  C   ALA A  29       6.052   0.390 -37.928  1.00 12.23           C  
ATOM    581  O   ALA A  29       5.997  -0.632 -38.632  1.00 13.51           O  
ATOM    582  CB  ALA A  29       4.820  -0.186 -35.802  1.00 12.09           C  
ATOM    583  HN  ALA A  29       5.933   2.057 -35.208  1.00  0.00           H  
ATOM    584  N   ARG A  30       6.036   1.628 -38.429  1.00 12.08           N  
ATOM    585  CA  ARG A  30       6.064   1.902 -39.865  1.00 12.67           C  
ATOM    586  C   ARG A  30       7.487   1.920 -40.412  1.00 13.39           C  
ATOM    587  O   ARG A  30       7.690   2.152 -41.607  1.00 14.19           O  
ATOM    588  CB  ARG A  30       5.368   3.226 -40.178  1.00 12.60           C  
ATOM    589  CG  ARG A  30       3.868   3.196 -39.983  1.00 11.51           C  
ATOM    590  CD  ARG A  30       3.225   4.528 -40.353  1.00 11.53           C  
ATOM    591  NE  ARG A  30       1.788   4.509 -40.072  1.00 12.02           N  
ATOM    592  CZ  ARG A  30       0.923   5.448 -40.457  1.00 11.66           C  
ATOM    593  NH1 ARG A  30       1.349   6.507 -41.136  1.00 12.47           N1+
ATOM    594  NH2 ARG A  30      -0.365   5.334 -40.146  1.00  9.93           N  
ATOM    595  HN  ARG A  30       6.003   2.416 -37.782  1.00  0.00           H  
ATOM    596  HE  ARG A  30       1.421   3.718 -39.542  1.00  0.00           H  
ATOM    597 1HH1 ARG A  30       0.687   7.225 -41.430  1.00  0.00           H  
ATOM    598 2HH1 ARG A  30       2.337   6.594 -41.375  1.00  0.00           H  
ATOM    599 1HH2 ARG A  30      -1.027   6.052 -40.440  1.00  0.00           H  
ATOM    600 2HH2 ARG A  30      -0.692   4.521 -39.625  1.00  0.00           H  
ATOM    601  N   GLY A  31       8.466   1.708 -39.535  1.00 13.71           N  
ATOM    602  CA  GLY A  31       9.864   1.571 -39.952  1.00 14.26           C  
ATOM    603  C   GLY A  31      10.751   2.779 -39.712  1.00 14.26           C  
ATOM    604  O   GLY A  31      11.923   2.777 -40.098  1.00 15.63           O  
ATOM    605  HN  GLY A  31       8.236   1.639 -38.544  1.00  0.00           H  
ATOM    606  N   HIS A  32      10.202   3.815 -39.083  1.00 13.75           N  
ATOM    607  CA  HIS A  32      10.976   5.016 -38.786  1.00 13.23           C  
ATOM    608  C   HIS A  32      11.698   4.881 -37.462  1.00 12.81           C  
ATOM    609  O   HIS A  32      11.255   4.150 -36.576  1.00 12.92           O  
ATOM    610  CB  HIS A  32      10.070   6.247 -38.776  1.00 13.05           C  
ATOM    611  CG  HIS A  32       9.307   6.420 -40.046  1.00 14.07           C  
ATOM    612  CD2 HIS A  32       8.024   6.130 -40.363  1.00 13.85           C  
ATOM    613  ND1 HIS A  32       9.889   6.907 -41.197  1.00 15.85           N  
ATOM    614  CE1 HIS A  32       8.988   6.933 -42.163  1.00 15.36           C  
ATOM    615  NE2 HIS A  32       7.850   6.461 -41.686  1.00 14.79           N  
ATOM    616  HN  HIS A  32       9.222   3.769 -38.803  1.00  0.00           H  
ATOM    617  HD1 HIS A  32      10.861   7.201 -41.288  1.00  0.00           H  
ATOM    618  HE2 HIS A  32       6.983   6.359 -42.214  1.00  0.00           H  
ATOM    619  N   HIS A  33      12.817   5.590 -37.328  1.00 12.41           N  
ATOM    620  CA  HIS A  33      13.556   5.574 -36.080  1.00 12.28           C  
ATOM    621  C   HIS A  33      13.001   6.649 -35.162  1.00 11.24           C  
ATOM    622  O   HIS A  33      13.014   7.829 -35.501  1.00 11.63           O  
ATOM    623  CB  HIS A  33      15.047   5.827 -36.286  1.00 12.43           C  
ATOM    624  CG  HIS A  33      15.806   5.875 -34.997  1.00 14.66           C  
ATOM    625  CD2 HIS A  33      16.178   4.888 -34.149  1.00 15.86           C  
ATOM    626  ND1 HIS A  33      16.211   7.055 -34.414  1.00 16.42           N  
ATOM    627  CE1 HIS A  33      16.826   6.791 -33.275  1.00 15.38           C  
ATOM    628  NE2 HIS A  33      16.817   5.484 -33.088  1.00 18.50           N  
ATOM    629  HN  HIS A  33      13.158   6.149 -38.110  1.00  0.00           H  
ATOM    630  HD1 HIS A  33      16.060   7.987 -34.801  1.00  0.00           H  
ATOM    631  HE2 HIS A  33      17.219   4.996 -32.287  1.00  0.00           H  
ATOM    632  N   VAL A  34      12.519   6.223 -33.999  1.00  9.83           N  
ATOM    633  CA  VAL A  34      11.906   7.130 -33.044  1.00  9.20           C  
ATOM    634  C   VAL A  34      12.913   7.519 -31.970  1.00  8.54           C  
ATOM    635  O   VAL A  34      13.481   6.655 -31.309  1.00  8.77           O  
ATOM    636  CB  VAL A  34      10.647   6.493 -32.413  1.00  9.41           C  
ATOM    637  CG1 VAL A  34      10.204   7.256 -31.152  1.00  9.42           C  
ATOM    638  CG2 VAL A  34       9.527   6.459 -33.456  1.00  8.52           C  
ATOM    639  HN  VAL A  34      12.581   5.231 -33.770  1.00  0.00           H  
ATOM    640  N   ARG A  35      13.117   8.828 -31.831  1.00  8.07           N  
ATOM    641  CA  ARG A  35      13.962   9.404 -30.793  1.00  8.11           C  
ATOM    642  C   ARG A  35      13.058  10.201 -29.866  1.00  7.73           C  
ATOM    643  O   ARG A  35      12.201  10.944 -30.342  1.00  8.54           O  
ATOM    644  CB  ARG A  35      15.018  10.321 -31.412  1.00  8.04           C  
ATOM    645  CG  ARG A  35      15.973  10.909 -30.392  1.00  7.72           C  
ATOM    646  CD  ARG A  35      16.824  11.996 -31.014  1.00  8.97           C  
ATOM    647  NE  ARG A  35      17.705  11.471 -32.056  1.00 10.03           N  
ATOM    648  CZ  ARG A  35      18.348  12.225 -32.942  1.00 12.20           C  
ATOM    649  NH1 ARG A  35      18.212  13.556 -32.929  1.00 10.64           N1+
ATOM    650  NH2 ARG A  35      19.125  11.642 -33.854  1.00 12.51           N  
ATOM    651  HN  ARG A  35      12.657   9.461 -32.486  1.00  0.00           H  
ATOM    652  HE  ARG A  35      17.835  10.461 -32.106  1.00  0.00           H  
ATOM    653 1HH1 ARG A  35      17.617  14.002 -32.231  1.00  0.00           H  
ATOM    654 2HH1 ARG A  35      18.705  14.135 -33.609  1.00  0.00           H  
ATOM    655 1HH2 ARG A  35      19.229  10.627 -33.864  1.00  0.00           H  
ATOM    656 2HH2 ARG A  35      19.618  12.221 -34.534  1.00  0.00           H  
ATOM    657  N   VAL A  36      13.240  10.035 -28.557  1.00  7.47           N  
ATOM    658  CA  VAL A  36      12.431  10.748 -27.566  1.00  7.28           C  
ATOM    659  C   VAL A  36      13.330  11.584 -26.666  1.00  6.77           C  
ATOM    660  O   VAL A  36      14.283  11.068 -26.101  1.00  7.58           O  
ATOM    661  CB  VAL A  36      11.609   9.763 -26.703  1.00  7.02           C  
ATOM    662  CG1 VAL A  36      10.631  10.517 -25.790  1.00  8.78           C  
ATOM    663  CG2 VAL A  36      10.851   8.766 -27.600  1.00  7.56           C  
ATOM    664  HN  VAL A  36      13.964   9.393 -28.235  1.00  0.00           H  
ATOM    665  N   TYR A  37      13.031  12.874 -26.555  1.00  6.80           N  
ATOM    666  CA  TYR A  37      13.684  13.739 -25.572  1.00  7.15           C  
ATOM    667  C   TYR A  37      12.709  14.027 -24.446  1.00  6.78           C  
ATOM    668  O   TYR A  37      11.602  14.508 -24.692  1.00  7.78           O  
ATOM    669  CB  TYR A  37      14.009  15.076 -26.199  1.00  6.84           C  
ATOM    670  CG  TYR A  37      15.009  15.052 -27.332  1.00  7.36           C  
ATOM    671  CD1 TYR A  37      16.380  15.031 -27.081  1.00  6.76           C  
ATOM    672  CD2 TYR A  37      14.582  15.123 -28.661  1.00  8.62           C  
ATOM    673  CE1 TYR A  37      17.293  15.046 -28.120  1.00  8.68           C  
ATOM    674  CE2 TYR A  37      15.482  15.127 -29.702  1.00  8.76           C  
ATOM    675  CZ  TYR A  37      16.838  15.095 -29.431  1.00  8.92           C  
ATOM    676  OH  TYR A  37      17.749  15.134 -30.471  1.00  8.79           O  
ATOM    677  HN  TYR A  37      12.325  13.273 -27.174  1.00  0.00           H  
ATOM    678  HH  TYR A  37      18.680  15.112 -30.285  1.00  0.00           H  
ATOM    679  N   THR A  38      13.114  13.723 -23.216  1.00  7.30           N  
ATOM    680  CA  THR A  38      12.267  14.057 -22.076  1.00  8.35           C  
ATOM    681  C   THR A  38      13.110  14.504 -20.886  1.00  7.58           C  
ATOM    682  O   THR A  38      14.296  14.160 -20.789  1.00  7.61           O  
ATOM    683  CB  THR A  38      11.344  12.872 -21.696  1.00  8.89           C  
ATOM    684  CG2 THR A  38      12.133  11.789 -20.949  1.00  8.24           C  
ATOM    685  OG1 THR A  38      10.228  13.354 -20.926  1.00 12.04           O  
ATOM    686  HN  THR A  38      14.011  13.259 -23.071  1.00  0.00           H  
ATOM    687  HG1 THR A  38       9.739  14.025 -21.389  1.00  0.00           H  
ATOM    688  N   GLN A  39      12.500  15.262 -19.975  1.00  7.49           N  
ATOM    689  CA  GLN A  39      13.203  15.607 -18.735  1.00  8.00           C  
ATOM    690  C   GLN A  39      13.250  14.408 -17.786  1.00  8.45           C  
ATOM    691  O   GLN A  39      14.222  14.236 -17.026  1.00  9.22           O  
ATOM    692  CB  GLN A  39      12.547  16.792 -18.031  1.00  7.25           C  
ATOM    693  CG  GLN A  39      12.507  18.058 -18.852  1.00  7.29           C  
ATOM    694  CD  GLN A  39      11.778  19.186 -18.124  1.00  8.22           C  
ATOM    695  NE2 GLN A  39      11.146  20.068 -18.879  1.00  9.27           N  
ATOM    696  OE1 GLN A  39      11.787  19.254 -16.897  1.00 10.90           O  
ATOM    697  HN  GLN A  39      11.552  15.600 -20.139  1.00  0.00           H  
ATOM    698 1HE2 GLN A  39      11.139  20.012 -19.897  1.00  0.00           H  
ATOM    699 2HE2 GLN A  39      10.659  20.821 -18.393  1.00  0.00           H  
ATOM    700  N   SER A  40      12.210  13.578 -17.841  1.00  9.27           N  
ATOM    701  CA  SER A  40      12.143  12.403 -16.984  1.00  9.65           C  
ATOM    702  C   SER A  40      11.232  11.360 -17.610  1.00  9.84           C  
ATOM    703  O   SER A  40      10.284  11.704 -18.320  1.00  9.77           O  
ATOM    704  CB  SER A  40      11.635  12.790 -15.588  1.00 10.54           C  
ATOM    705  OG  SER A  40      10.326  13.331 -15.636  1.00 11.24           O  
ATOM    706  HN  SER A  40      11.449  13.768 -18.493  1.00  0.00           H  
ATOM    707  HG  SER A  40      10.012  13.570 -14.772  1.00  0.00           H  
ATOM    708  N   TRP A  41      11.543  10.095 -17.336  1.00  9.75           N  
ATOM    709  CA  TRP A  41      10.799   8.959 -17.864  1.00 10.28           C  
ATOM    710  C   TRP A  41      10.555   7.935 -16.755  1.00 11.14           C  
ATOM    711  O   TRP A  41      11.505   7.354 -16.224  1.00 11.50           O  
ATOM    712  CB  TRP A  41      11.566   8.310 -19.031  1.00 10.07           C  
ATOM    713  CG  TRP A  41      10.796   7.186 -19.675  1.00 10.08           C  
ATOM    714  CD1 TRP A  41      10.498   5.968 -19.125  1.00  9.62           C  
ATOM    715  CD2 TRP A  41      10.230   7.179 -20.984  1.00  9.15           C  
ATOM    716  CE2 TRP A  41       9.597   5.929 -21.160  1.00  9.57           C  
ATOM    717  CE3 TRP A  41      10.185   8.113 -22.026  1.00  9.23           C  
ATOM    718  NE1 TRP A  41       9.771   5.213 -20.005  1.00 10.01           N  
ATOM    719  CZ2 TRP A  41       8.918   5.594 -22.331  1.00 10.06           C  
ATOM    720  CZ3 TRP A  41       9.525   7.776 -23.189  1.00  9.09           C  
ATOM    721  CH2 TRP A  41       8.906   6.524 -23.339  1.00 10.27           C  
ATOM    722  HN  TRP A  41      12.341   9.912 -16.727  1.00  0.00           H  
ATOM    723  HE1 TRP A  41       9.417   4.273 -19.830  1.00  0.00           H  
ATOM    724  N   GLU A  42       9.283   7.727 -16.419  1.00 12.14           N  
ATOM    725  CA  GLU A  42       8.878   6.721 -15.437  1.00 14.18           C  
ATOM    726  C   GLU A  42       8.149   5.597 -16.153  1.00 14.47           C  
ATOM    727  O   GLU A  42       7.282   5.842 -16.989  1.00 13.76           O  
ATOM    728  CB  GLU A  42       7.961   7.331 -14.373  1.00 13.66           C  
ATOM    729  CG  GLU A  42       8.544   8.522 -13.613  1.00 16.01           C  
ATOM    730  CD  GLU A  42       7.474   9.383 -12.952  1.00 16.75           C  
ATOM    731  OE1 GLU A  42       6.450   8.847 -12.469  1.00 18.21           O  
ATOM    732  OE2 GLU A  42       7.655  10.619 -12.914  1.00 21.65           O1-
ATOM    733  HN  GLU A  42       8.561   8.293 -16.865  1.00  0.00           H  
ATOM    734  N   GLY A  43       8.513   4.358 -15.832  1.00 15.95           N  
ATOM    735  CA  GLY A  43       7.876   3.194 -16.431  1.00 17.39           C  
ATOM    736  C   GLY A  43       8.633   2.587 -17.591  1.00 18.62           C  
ATOM    737  O   GLY A  43       9.715   3.058 -17.961  1.00 18.62           O  
ATOM    738  HN  GLY A  43       9.258   4.220 -15.149  1.00  0.00           H  
ATOM    739  N   ASP A  44       8.049   1.540 -18.171  1.00 19.91           N  
ATOM    740  CA  ASP A  44       8.665   0.808 -19.272  1.00 21.00           C  
ATOM    741  C   ASP A  44       8.857   1.703 -20.494  1.00 21.39           C  
ATOM    742  O   ASP A  44       8.111   2.662 -20.692  1.00 21.25           O  
ATOM    743  CB  ASP A  44       7.816  -0.414 -19.641  1.00 21.65           C  
ATOM    744  CG  ASP A  44       7.807  -1.479 -18.550  1.00 23.28           C  
ATOM    745  OD1 ASP A  44       8.709  -1.478 -17.682  1.00 25.88           O  
ATOM    746  OD2 ASP A  44       6.893  -2.328 -18.570  1.00 26.38           O1-
ATOM    747  HN  ASP A  44       7.135   1.238 -17.832  1.00  0.00           H  
ATOM    748  N   CYS A  45       9.875   1.392 -21.291  1.00 22.19           N  
ATOM    749  CA  CYS A  45      10.107   2.072 -22.565  1.00 22.62           C  
ATOM    750  C   CYS A  45      10.307   1.022 -23.648  1.00 22.61           C  
ATOM    751  O   CYS A  45      11.104   0.096 -23.460  1.00 22.95           O  
ATOM    752  CB  CYS A  45      11.330   2.989 -22.490  1.00 22.82           C  
ATOM    753  SG  CYS A  45      11.635   3.935 -24.017  1.00 23.41           S  
ATOM    754  HN  CYS A  45      10.517   0.653 -21.004  1.00  0.00           H  
ATOM    755  N   PRO A  46       9.570   1.145 -24.772  1.00 22.56           N  
ATOM    756  CA  PRO A  46       9.745   0.252 -25.917  1.00 22.39           C  
ATOM    757  C   PRO A  46      11.206   0.180 -26.340  1.00 22.14           C  
ATOM    758  O   PRO A  46      11.897   1.205 -26.375  1.00 21.85           O  
ATOM    759  CB  PRO A  46       8.909   0.919 -27.011  1.00 22.50           C  
ATOM    760  CG  PRO A  46       7.857   1.635 -26.278  1.00 22.44           C  
ATOM    761  CD  PRO A  46       8.494   2.127 -25.012  1.00 22.43           C  
ATOM    762  N   LYS A  47      11.678  -1.028 -26.636  1.00 22.23           N  
ATOM    763  CA  LYS A  47      13.087  -1.214 -26.964  1.00 22.29           C  
ATOM    764  C   LYS A  47      13.467  -0.514 -28.268  1.00 21.37           C  
ATOM    765  O   LYS A  47      14.632  -0.193 -28.482  1.00 21.65           O  
ATOM    766  CB  LYS A  47      13.474  -2.698 -26.974  1.00 22.83           C  
ATOM    767  CG  LYS A  47      12.826  -3.530 -28.056  1.00 24.94           C  
ATOM    768  CD  LYS A  47      13.189  -4.995 -27.895  1.00 28.36           C  
ATOM    769  CE  LYS A  47      12.941  -5.760 -29.182  1.00 29.72           C  
ATOM    770  NZ  LYS A  47      12.970  -7.236 -28.967  1.00 31.40           N1+
ATOM    771  HN  LYS A  47      11.049  -1.831 -26.634  1.00  0.00           H  
ATOM    772  HZ1 LYS A  47      12.803  -7.750 -29.832  1.00  0.00           H  
ATOM    773  HZ2 LYS A  47      12.316  -7.517 -28.237  1.00  0.00           H  
ATOM    774  HZ3 LYS A  47      13.841  -7.529 -28.524  1.00  0.00           H  
ATOM    775  N   ALA A  48      12.465  -0.256 -29.106  1.00 20.31           N  
ATOM    776  CA  ALA A  48      12.647   0.438 -30.379  1.00 18.98           C  
ATOM    777  C   ALA A  48      13.092   1.892 -30.211  1.00 17.77           C  
ATOM    778  O   ALA A  48      13.791   2.426 -31.071  1.00 18.29           O  
ATOM    779  CB  ALA A  48      11.365   0.372 -31.202  1.00 19.47           C  
ATOM    780  HN  ALA A  48      11.526  -0.557 -28.847  1.00  0.00           H  
ATOM    781  N   PHE A  49      12.695   2.523 -29.108  1.00 15.55           N  
ATOM    782  CA  PHE A  49      12.911   3.966 -28.923  1.00 13.86           C  
ATOM    783  C   PHE A  49      14.335   4.311 -28.504  1.00 13.01           C  
ATOM    784  O   PHE A  49      14.911   3.645 -27.644  1.00 13.04           O  
ATOM    785  CB  PHE A  49      11.967   4.522 -27.843  1.00 13.39           C  
ATOM    786  CG  PHE A  49      10.500   4.513 -28.216  1.00 13.16           C  
ATOM    787  CD1 PHE A  49      10.057   3.939 -29.411  1.00 13.79           C  
ATOM    788  CD2 PHE A  49       9.562   5.062 -27.350  1.00 12.50           C  
ATOM    789  CE1 PHE A  49       8.699   3.916 -29.734  1.00 13.43           C  
ATOM    790  CE2 PHE A  49       8.201   5.047 -27.664  1.00 11.99           C  
ATOM    791  CZ  PHE A  49       7.776   4.475 -28.861  1.00 12.96           C  
ATOM    792  HN  PHE A  49      12.229   1.992 -28.372  1.00  0.00           H  
ATOM    793  N   GLU A  50      14.887   5.359 -29.113  1.00 11.76           N  
ATOM    794  CA  GLU A  50      16.107   5.994 -28.628  1.00 11.65           C  
ATOM    795  C   GLU A  50      15.673   7.047 -27.609  1.00 11.14           C  
ATOM    796  O   GLU A  50      15.131   8.084 -27.989  1.00 11.69           O  
ATOM    797  CB  GLU A  50      16.836   6.680 -29.785  1.00 11.44           C  
ATOM    798  CG  GLU A  50      18.124   7.425 -29.390  1.00 12.27           C  
ATOM    799  CD  GLU A  50      18.715   8.264 -30.522  1.00 12.47           C  
ATOM    800  OE1 GLU A  50      18.060   8.439 -31.573  1.00 13.46           O  
ATOM    801  OE2 GLU A  50      19.850   8.767 -30.357  1.00 14.24           O1-
ATOM    802  HN  GLU A  50      14.439   5.732 -29.950  1.00  0.00           H  
ATOM    803  N   LEU A  51      15.927   6.784 -26.330  1.00 10.49           N  
ATOM    804  CA  LEU A  51      15.462   7.635 -25.233  1.00 10.37           C  
ATOM    805  C   LEU A  51      16.612   8.476 -24.700  1.00  9.42           C  
ATOM    806  O   LEU A  51      17.636   7.938 -24.261  1.00  8.95           O  
ATOM    807  CB  LEU A  51      14.875   6.780 -24.103  1.00  9.82           C  
ATOM    808  CG  LEU A  51      14.330   7.502 -22.876  1.00 12.33           C  
ATOM    809  CD1 LEU A  51      13.217   8.445 -23.274  1.00 14.52           C  
ATOM    810  CD2 LEU A  51      13.821   6.469 -21.864  1.00 12.44           C  
ATOM    811  HN  LEU A  51      16.471   5.951 -26.103  1.00  0.00           H  
ATOM    812  N   ILE A  52      16.439   9.800 -24.777  1.00  9.08           N  
ATOM    813  CA  ILE A  52      17.438  10.757 -24.335  1.00  9.10           C  
ATOM    814  C   ILE A  52      16.873  11.583 -23.187  1.00  9.12           C  
ATOM    815  O   ILE A  52      15.854  12.268 -23.355  1.00  8.36           O  
ATOM    816  CB  ILE A  52      17.874  11.679 -25.481  1.00  9.32           C  
ATOM    817  CG1 ILE A  52      18.514  10.846 -26.597  1.00 10.13           C  
ATOM    818  CG2 ILE A  52      18.850  12.743 -24.972  1.00  9.54           C  
ATOM    819  CD1 ILE A  52      18.738  11.607 -27.869  1.00 12.18           C  
ATOM    820  HN  ILE A  52      15.564  10.154 -25.164  1.00  0.00           H  
ATOM    821  N   GLN A  53      17.521  11.477 -22.027  1.00  9.76           N  
ATOM    822  CA  GLN A  53      17.164  12.250 -20.845  1.00 10.85           C  
ATOM    823  C   GLN A  53      17.839  13.607 -20.938  1.00 10.61           C  
ATOM    824  O   GLN A  53      19.055  13.700 -21.124  1.00 12.04           O  
ATOM    825  CB  GLN A  53      17.624  11.530 -19.578  1.00 11.72           C  
ATOM    826  HN  GLN A  53      18.303  10.825 -21.964  1.00  0.00           H  
ATOM    827  N   VAL A  54      17.048  14.669 -20.824  1.00  9.17           N  
ATOM    828  CA  VAL A  54      17.563  16.019 -20.974  1.00  8.92           C  
ATOM    829  C   VAL A  54      17.840  16.618 -19.587  1.00  9.11           C  
ATOM    830  O   VAL A  54      16.908  16.774 -18.793  1.00  9.47           O  
ATOM    831  CB  VAL A  54      16.554  16.906 -21.739  1.00  7.76           C  
ATOM    832  CG1 VAL A  54      17.067  18.347 -21.857  1.00  8.37           C  
ATOM    833  CG2 VAL A  54      16.285  16.340 -23.118  1.00  8.23           C  
ATOM    834  HN  VAL A  54      16.057  14.533 -20.627  1.00  0.00           H  
ATOM    835  N   PRO A  55      19.114  16.963 -19.300  1.00  9.87           N  
ATOM    836  CA  PRO A  55      19.457  17.503 -17.981  1.00 10.04           C  
ATOM    837  C   PRO A  55      18.976  18.939 -17.831  1.00 10.20           C  
ATOM    838  O   PRO A  55      19.141  19.756 -18.734  1.00 11.18           O  
ATOM    839  CB  PRO A  55      20.987  17.428 -17.947  1.00 10.62           C  
ATOM    840  CG  PRO A  55      21.408  17.487 -19.385  1.00 10.74           C  
ATOM    841  CD  PRO A  55      20.286  16.871 -20.195  1.00 10.07           C  
ATOM    842  N   VAL A  56      18.348  19.215 -16.694  1.00 10.08           N  
ATOM    843  CA  VAL A  56      17.893  20.553 -16.350  1.00 10.09           C  
ATOM    844  C   VAL A  56      18.243  20.813 -14.885  1.00 10.75           C  
ATOM    845  O   VAL A  56      18.449  19.863 -14.104  1.00 12.52           O  
ATOM    846  CB  VAL A  56      16.374  20.720 -16.598  1.00 10.08           C  
ATOM    847  CG1 VAL A  56      16.048  20.551 -18.070  1.00  9.87           C  
ATOM    848  CG2 VAL A  56      15.570  19.726 -15.784  1.00  9.93           C  
ATOM    849  HN  VAL A  56      18.177  18.456 -16.034  1.00  0.00           H  
ATOM    850  N   LYS A  57      18.305  22.088 -14.508  1.00 11.32           N  
ATOM    851  CA  LYS A  57      18.657  22.429 -13.135  1.00 11.94           C  
ATOM    852  C   LYS A  57      17.862  23.586 -12.534  1.00 11.80           C  
ATOM    853  O   LYS A  57      18.042  23.894 -11.357  1.00 11.42           O  
ATOM    854  CB  LYS A  57      20.165  22.664 -12.999  1.00 12.83           C  
ATOM    855  CG  LYS A  57      20.692  23.869 -13.752  1.00 13.29           C  
ATOM    856  CD  LYS A  57      22.218  23.963 -13.620  1.00 14.10           C  
ATOM    857  CE  LYS A  57      22.745  25.265 -14.143  1.00 15.89           C  
ATOM    858  NZ  LYS A  57      24.209  25.388 -13.941  1.00 11.31           N1+
ATOM    859  HN  LYS A  57      18.106  22.828 -15.181  1.00  0.00           H  
ATOM    860  HZ1 LYS A  57      24.568  26.274 -14.297  1.00  0.00           H  
ATOM    861  HZ2 LYS A  57      24.708  24.596 -14.347  1.00  0.00           H  
ATOM    862  HZ3 LYS A  57      24.461  25.252 -12.962  1.00  0.00           H  
ATOM    863  N   SER A  58      16.994  24.217 -13.326  1.00 11.29           N  
ATOM    864  CA  SER A  58      16.153  25.307 -12.819  1.00 11.19           C  
ATOM    865  C   SER A  58      15.236  24.820 -11.691  1.00 10.82           C  
ATOM    866  O   SER A  58      14.908  23.634 -11.601  1.00 10.02           O  
ATOM    867  CB  SER A  58      15.319  25.913 -13.949  1.00 11.35           C  
ATOM    868  OG  SER A  58      14.524  26.998 -13.495  1.00 12.86           O  
ATOM    869  HN  SER A  58      16.913  23.936 -14.303  1.00  0.00           H  
ATOM    870  HG  SER A  58      14.006  27.374 -14.197  1.00  0.00           H  
ATOM    871  N   HIS A  59      14.809  25.757 -10.850  1.00 11.67           N  
ATOM    872  CA  HIS A  59      13.976  25.435  -9.701  1.00 12.55           C  
ATOM    873  C   HIS A  59      12.470  25.536  -9.963  1.00 12.76           C  
ATOM    874  O   HIS A  59      11.670  25.249  -9.077  1.00 12.52           O  
ATOM    875  CB  HIS A  59      14.385  26.304  -8.507  1.00 12.73           C  
ATOM    876  CG  HIS A  59      15.833  26.183  -8.164  1.00 13.94           C  
ATOM    877  CD2 HIS A  59      16.822  27.105  -8.136  1.00 14.49           C  
ATOM    878  ND1 HIS A  59      16.418  24.980  -7.829  1.00 16.35           N  
ATOM    879  CE1 HIS A  59      17.705  25.170  -7.603  1.00 15.28           C  
ATOM    880  NE2 HIS A  59      17.977  26.449  -7.783  1.00 16.06           N  
ATOM    881  HN  HIS A  59      15.073  26.728 -11.015  1.00  0.00           H  
ATOM    882  HD1 HIS A  59      15.933  24.085  -7.766  1.00  0.00           H  
ATOM    883  HE2 HIS A  59      18.895  26.880  -7.677  1.00  0.00           H  
ATOM    884  N   THR A  60      12.090  25.935 -11.180  1.00 12.47           N  
ATOM    885  CA  THR A  60      10.680  26.030 -11.562  1.00 11.96           C  
ATOM    886  C   THR A  60      10.401  25.135 -12.767  1.00 11.32           C  
ATOM    887  O   THR A  60      11.323  24.824 -13.521  1.00 11.10           O  
ATOM    888  CB  THR A  60      10.276  27.477 -11.921  1.00 12.27           C  
ATOM    889  CG2 THR A  60      10.493  28.412 -10.732  1.00 13.00           C  
ATOM    890  OG1 THR A  60      11.054  27.935 -13.033  1.00 11.37           O  
ATOM    891  HN  THR A  60      12.805  26.181 -11.865  1.00  0.00           H  
ATOM    892  HG1 THR A  60      10.919  27.354 -13.772  1.00  0.00           H  
ATOM    893  N   ASN A  61       9.151  24.710 -12.933  1.00 11.15           N  
ATOM    894  CA  ASN A  61       8.745  24.009 -14.152  1.00 11.32           C  
ATOM    895  C   ASN A  61       9.061  24.865 -15.373  1.00 10.68           C  
ATOM    896  O   ASN A  61       9.673  24.384 -16.323  1.00  9.83           O  
ATOM    897  CB  ASN A  61       7.251  23.657 -14.162  1.00 12.01           C  
ATOM    898  CG  ASN A  61       6.895  22.490 -13.246  1.00 14.92           C  
ATOM    899  ND2 ASN A  61       7.750  21.488 -13.187  1.00 15.95           N  
ATOM    900  OD1 ASN A  61       5.833  22.495 -12.616  1.00 20.17           O  
ATOM    901  HN  ASN A  61       8.464  24.876 -12.198  1.00  0.00           H  
ATOM    902 1HD2 ASN A  61       7.512  20.708 -12.575  1.00  0.00           H  
ATOM    903 2HD2 ASN A  61       8.627  21.484 -13.707  1.00  0.00           H  
ATOM    904  N   HIS A  62       8.673  26.141 -15.343  1.00  9.62           N  
ATOM    905  CA  HIS A  62       8.845  26.991 -16.528  1.00  9.30           C  
ATOM    906  C   HIS A  62      10.327  27.159 -16.881  1.00  9.10           C  
ATOM    907  O   HIS A  62      10.700  27.136 -18.057  1.00  9.48           O  
ATOM    908  CB  HIS A  62       8.088  28.336 -16.408  1.00  9.64           C  
ATOM    909  CG  HIS A  62       8.698  29.320 -15.454  1.00 10.12           C  
ATOM    910  CD2 HIS A  62       9.655  30.262 -15.633  1.00 11.27           C  
ATOM    911  ND1 HIS A  62       8.278  29.445 -14.147  1.00 13.79           N  
ATOM    912  CE1 HIS A  62       8.966  30.406 -13.557  1.00 11.93           C  
ATOM    913  NE2 HIS A  62       9.808  30.919 -14.435  1.00 13.79           N  
ATOM    914  HN  HIS A  62       8.256  26.527 -14.496  1.00  0.00           H  
ATOM    915  HD1 HIS A  62       7.550  28.884 -13.705  1.00  0.00           H  
ATOM    916  HE2 HIS A  62      10.465  31.678 -14.254  1.00  0.00           H  
ATOM    917  N   GLY A  63      11.169  27.308 -15.863  1.00  8.13           N  
ATOM    918  CA  GLY A  63      12.602  27.451 -16.078  1.00  8.08           C  
ATOM    919  C   GLY A  63      13.202  26.185 -16.676  1.00  7.73           C  
ATOM    920  O   GLY A  63      14.032  26.247 -17.586  1.00  8.50           O  
ATOM    921  HN  GLY A  63      10.803  27.322 -14.911  1.00  0.00           H  
ATOM    922  N   ARG A  64      12.774  25.034 -16.155  1.00  7.92           N  
ATOM    923  CA  ARG A  64      13.265  23.742 -16.641  1.00  7.47           C  
ATOM    924  C   ARG A  64      12.831  23.501 -18.083  1.00  7.20           C  
ATOM    925  O   ARG A  64      13.582  22.940 -18.894  1.00  6.93           O  
ATOM    926  CB  ARG A  64      12.783  22.589 -15.755  1.00  7.66           C  
ATOM    927  CG  ARG A  64      13.431  22.610 -14.375  1.00  7.31           C  
ATOM    928  CD  ARG A  64      13.093  21.380 -13.549  1.00  8.75           C  
ATOM    929  NE  ARG A  64      11.730  21.394 -13.036  1.00  9.42           N  
ATOM    930  CZ  ARG A  64      11.395  21.839 -11.823  1.00 10.50           C  
ATOM    931  NH1 ARG A  64      12.329  22.333 -11.014  1.00 11.24           N1+
ATOM    932  NH2 ARG A  64      10.126  21.806 -11.421  1.00 11.84           N  
ATOM    933  HN  ARG A  64      12.088  25.054 -15.400  1.00  0.00           H  
ATOM    934  HE  ARG A  64      10.987  21.043 -13.640  1.00  0.00           H  
ATOM    935 1HH1 ARG A  64      13.301  22.358 -11.322  1.00  0.00           H  
ATOM    936 2HH1 ARG A  64      12.073  22.673 -10.087  1.00  0.00           H  
ATOM    937 1HH2 ARG A  64       9.410  21.427 -12.041  1.00  0.00           H  
ATOM    938 2HH2 ARG A  64       9.870  22.146 -10.494  1.00  0.00           H  
ATOM    939  N   ASN A  65      11.608  23.916 -18.395  1.00  6.51           N  
ATOM    940  CA  ASN A  65      11.078  23.772 -19.751  1.00  6.07           C  
ATOM    941  C   ASN A  65      11.911  24.577 -20.744  1.00  6.78           C  
ATOM    942  O   ASN A  65      12.231  24.109 -21.833  1.00  7.18           O  
ATOM    943  CB  ASN A  65       9.608  24.192 -19.804  1.00  6.62           C  
ATOM    944  CG  ASN A  65       8.701  23.250 -19.033  1.00  7.19           C  
ATOM    945  ND2 ASN A  65       7.422  23.630 -18.910  1.00  6.70           N  
ATOM    946  OD1 ASN A  65       9.136  22.184 -18.557  1.00  8.83           O  
ATOM    947  HN  ASN A  65      11.027  24.344 -17.674  1.00  0.00           H  
ATOM    948 1HD2 ASN A  65       7.066  24.503 -19.300  1.00  0.00           H  
ATOM    949 2HD2 ASN A  65       6.813  22.997 -18.392  1.00  0.00           H  
ATOM    950  N   ALA A  66      12.270  25.798 -20.356  1.00  6.88           N  
ATOM    951  CA  ALA A  66      13.135  26.610 -21.198  1.00  7.57           C  
ATOM    952  C   ALA A  66      14.500  25.955 -21.400  1.00  7.78           C  
ATOM    953  O   ALA A  66      15.023  25.938 -22.507  1.00  7.95           O  
ATOM    954  CB  ALA A  66      13.289  27.998 -20.614  1.00  7.55           C  
ATOM    955  HN  ALA A  66      11.937  26.166 -19.465  1.00  0.00           H  
ATOM    956  N   GLU A  67      15.087  25.427 -20.326  1.00  7.99           N  
ATOM    957  CA  GLU A  67      16.373  24.737 -20.424  1.00  8.66           C  
ATOM    958  C   GLU A  67      16.283  23.510 -21.330  1.00  7.82           C  
ATOM    959  O   GLU A  67      17.198  23.218 -22.110  1.00  7.88           O  
ATOM    960  CB  GLU A  67      16.861  24.332 -19.030  1.00  8.95           C  
ATOM    961  CG  GLU A  67      17.291  25.525 -18.182  1.00 10.46           C  
ATOM    962  CD  GLU A  67      17.582  25.170 -16.739  1.00 11.93           C  
ATOM    963  OE1 GLU A  67      16.981  24.218 -16.204  1.00 11.80           O  
ATOM    964  OE2 GLU A  67      18.400  25.894 -16.122  1.00 17.79           O1-
ATOM    965  HN  GLU A  67      14.630  25.506 -19.417  1.00  0.00           H  
ATOM    966  N   TYR A  68      15.173  22.796 -21.201  1.00  7.23           N  
ATOM    967  CA  TYR A  68      14.932  21.604 -21.999  1.00  6.75           C  
ATOM    968  C   TYR A  68      14.912  21.962 -23.477  1.00  7.02           C  
ATOM    969  O   TYR A  68      15.583  21.305 -24.289  1.00  7.12           O  
ATOM    970  CB  TYR A  68      13.609  20.974 -21.565  1.00  6.54           C  
ATOM    971  CG  TYR A  68      13.040  19.949 -22.521  1.00  6.41           C  
ATOM    972  CD1 TYR A  68      13.271  18.589 -22.337  1.00  6.33           C  
ATOM    973  CD2 TYR A  68      12.246  20.349 -23.599  1.00  7.43           C  
ATOM    974  CE1 TYR A  68      12.737  17.647 -23.209  1.00  6.28           C  
ATOM    975  CE2 TYR A  68      11.705  19.416 -24.476  1.00  6.60           C  
ATOM    976  CZ  TYR A  68      11.948  18.068 -24.276  1.00  6.56           C  
ATOM    977  OH  TYR A  68      11.407  17.146 -25.152  1.00  7.12           O  
ATOM    978  HN  TYR A  68      14.469  23.091 -20.524  1.00  0.00           H  
ATOM    979  HH  TYR A  68      11.574  16.221 -25.015  1.00  0.00           H  
ATOM    980  N   TYR A  69      14.156  23.007 -23.818  1.00  7.57           N  
ATOM    981  CA  TYR A  69      14.043  23.430 -25.202  1.00  8.02           C  
ATOM    982  C   TYR A  69      15.432  23.781 -25.769  1.00  8.21           C  
ATOM    983  O   TYR A  69      15.779  23.379 -26.883  1.00  8.11           O  
ATOM    984  CB  TYR A  69      13.077  24.618 -25.347  1.00  8.58           C  
ATOM    985  CG  TYR A  69      13.364  25.392 -26.606  1.00  9.18           C  
ATOM    986  CD1 TYR A  69      13.004  24.886 -27.857  1.00 10.28           C  
ATOM    987  CD2 TYR A  69      14.036  26.607 -26.555  1.00  8.25           C  
ATOM    988  CE1 TYR A  69      13.310  25.580 -29.022  1.00 11.13           C  
ATOM    989  CE2 TYR A  69      14.339  27.302 -27.710  1.00 10.31           C  
ATOM    990  CZ  TYR A  69      13.974  26.785 -28.939  1.00 11.27           C  
ATOM    991  OH  TYR A  69      14.295  27.477 -30.089  1.00 11.90           O  
ATOM    992  HN  TYR A  69      13.649  23.517 -23.094  1.00  0.00           H  
ATOM    993  HH  TYR A  69      14.044  27.122 -30.934  1.00  0.00           H  
ATOM    994  N   ALA A  70      16.227  24.525 -24.994  1.00  8.01           N  
ATOM    995  CA  ALA A  70      17.554  24.935 -25.451  1.00  8.12           C  
ATOM    996  C   ALA A  70      18.482  23.742 -25.639  1.00  8.26           C  
ATOM    997  O   ALA A  70      19.246  23.686 -26.613  1.00  9.12           O  
ATOM    998  CB  ALA A  70      18.167  25.949 -24.482  1.00  8.53           C  
ATOM    999  HN  ALA A  70      15.903  24.811 -24.070  1.00  0.00           H  
ATOM   1000  N   TRP A  71      18.404  22.780 -24.716  1.00  8.33           N  
ATOM   1001  CA  TRP A  71      19.279  21.615 -24.769  1.00  8.01           C  
ATOM   1002  C   TRP A  71      18.922  20.753 -25.970  1.00  8.24           C  
ATOM   1003  O   TRP A  71      19.808  20.275 -26.686  1.00  7.97           O  
ATOM   1004  CB  TRP A  71      19.147  20.791 -23.486  1.00  8.15           C  
ATOM   1005  CG  TRP A  71      20.211  19.719 -23.316  1.00  8.35           C  
ATOM   1006  CD1 TRP A  71      21.348  19.810 -22.554  1.00  8.71           C  
ATOM   1007  CD2 TRP A  71      20.226  18.391 -23.889  1.00  8.46           C  
ATOM   1008  CE2 TRP A  71      21.400  17.752 -23.431  1.00  9.39           C  
ATOM   1009  CE3 TRP A  71      19.372  17.691 -24.758  1.00  7.58           C  
ATOM   1010  NE1 TRP A  71      22.063  18.635 -22.619  1.00 10.16           N  
ATOM   1011  CZ2 TRP A  71      21.741  16.444 -23.805  1.00  8.20           C  
ATOM   1012  CZ3 TRP A  71      19.712  16.382 -25.119  1.00  8.30           C  
ATOM   1013  CH2 TRP A  71      20.886  15.780 -24.641  1.00  8.72           C  
ATOM   1014  HN  TRP A  71      17.722  22.862 -23.962  1.00  0.00           H  
ATOM   1015  HE1 TRP A  71      22.944  18.451 -22.140  1.00  0.00           H  
ATOM   1016  N   VAL A  72      17.619  20.545 -26.164  1.00  8.00           N  
ATOM   1017  CA  VAL A  72      17.135  19.757 -27.301  1.00  8.35           C  
ATOM   1018  C   VAL A  72      17.531  20.398 -28.631  1.00  9.12           C  
ATOM   1019  O   VAL A  72      17.992  19.707 -29.544  1.00  9.04           O  
ATOM   1020  CB  VAL A  72      15.611  19.483 -27.209  1.00  8.18           C  
ATOM   1021  CG1 VAL A  72      15.081  18.926 -28.521  1.00  8.00           C  
ATOM   1022  CG2 VAL A  72      15.334  18.526 -26.067  1.00  8.43           C  
ATOM   1023  HN  VAL A  72      16.946  20.942 -25.508  1.00  0.00           H  
ATOM   1024  N   GLN A  73      17.395  21.720 -28.722  1.00  9.43           N  
ATOM   1025  CA  GLN A  73      17.793  22.414 -29.949  1.00 10.89           C  
ATOM   1026  C   GLN A  73      19.255  22.208 -30.277  1.00 11.00           C  
ATOM   1027  O   GLN A  73      19.618  21.992 -31.439  1.00 11.59           O  
ATOM   1028  CB  GLN A  73      17.462  23.898 -29.874  1.00 11.36           C  
ATOM   1029  CG  GLN A  73      16.006  24.143 -30.117  1.00 14.15           C  
ATOM   1030  CD  GLN A  73      15.555  23.603 -31.474  1.00 17.54           C  
ATOM   1031  NE2 GLN A  73      14.526  22.767 -31.476  1.00 18.85           N  
ATOM   1032  OE1 GLN A  73      16.140  23.936 -32.502  1.00 21.28           O  
ATOM   1033  HN  GLN A  73      17.014  22.249 -27.938  1.00  0.00           H  
ATOM   1034 1HE2 GLN A  73      14.040  22.491 -30.623  1.00  0.00           H  
ATOM   1035 2HE2 GLN A  73      14.225  22.407 -32.382  1.00  0.00           H  
ATOM   1036  N   ASN A  74      20.108  22.297 -29.262  1.00 10.93           N  
ATOM   1037  CA  ASN A  74      21.540  22.076 -29.465  1.00 12.01           C  
ATOM   1038  C   ASN A  74      21.834  20.631 -29.866  1.00 11.45           C  
ATOM   1039  O   ASN A  74      22.668  20.372 -30.739  1.00 11.67           O  
ATOM   1040  CB  ASN A  74      22.321  22.454 -28.205  1.00 12.87           C  
ATOM   1041  CG  ASN A  74      22.399  23.948 -27.986  1.00 17.39           C  
ATOM   1042  ND2 ASN A  74      22.481  24.707 -29.075  1.00 20.44           N  
ATOM   1043  OD1 ASN A  74      22.414  24.418 -26.845  1.00 21.69           O  
ATOM   1044  HN  ASN A  74      19.760  22.522 -28.330  1.00  0.00           H  
ATOM   1045 1HD2 ASN A  74      22.534  25.715 -28.927  1.00  0.00           H  
ATOM   1046 2HD2 ASN A  74      22.469  24.319 -30.018  1.00  0.00           H  
ATOM   1047  N   HIS A  75      21.129  19.687 -29.247  1.00 10.75           N  
ATOM   1048  CA  HIS A  75      21.318  18.283 -29.589  1.00 10.43           C  
ATOM   1049  C   HIS A  75      20.899  18.035 -31.034  1.00 10.75           C  
ATOM   1050  O   HIS A  75      21.613  17.370 -31.775  1.00 10.29           O  
ATOM   1051  CB  HIS A  75      20.554  17.370 -28.625  1.00  9.90           C  
ATOM   1052  CG  HIS A  75      20.894  15.922 -28.778  1.00 10.22           C  
ATOM   1053  CD2 HIS A  75      21.781  15.136 -28.124  1.00  9.40           C  
ATOM   1054  ND1 HIS A  75      20.288  15.116 -29.722  1.00  9.95           N  
ATOM   1055  CE1 HIS A  75      20.788  13.895 -29.638  1.00  9.43           C  
ATOM   1056  NE2 HIS A  75      21.695  13.880 -28.678  1.00 10.76           N  
ATOM   1057  HN  HIS A  75      20.453  19.948 -28.529  1.00  0.00           H  
ATOM   1058  HD1 HIS A  75      19.568  15.416 -30.380  1.00  0.00           H  
ATOM   1059  HE2 HIS A  75      22.243  13.068 -28.393  1.00  0.00           H  
ATOM   1060  N   LEU A  76      19.758  18.590 -31.430  1.00 10.84           N  
ATOM   1061  CA  LEU A  76      19.288  18.482 -32.820  1.00 11.50           C  
ATOM   1062  C   LEU A  76      20.244  19.114 -33.822  1.00 12.48           C  
ATOM   1063  O   LEU A  76      20.362  18.631 -34.943  1.00 12.62           O  
ATOM   1064  CB  LEU A  76      17.894  19.086 -32.986  1.00 11.24           C  
ATOM   1065  CG  LEU A  76      16.756  18.228 -32.424  1.00 10.95           C  
ATOM   1066  CD1 LEU A  76      15.487  19.052 -32.248  1.00 10.53           C  
ATOM   1067  CD2 LEU A  76      16.497  16.994 -33.308  1.00 10.98           C  
ATOM   1068  HN  LEU A  76      19.194  19.104 -30.753  1.00  0.00           H  
ATOM   1069  N   LYS A  77      20.922  20.187 -33.419  1.00 13.69           N  
ATOM   1070  CA  LYS A  77      21.918  20.821 -34.293  1.00 15.58           C  
ATOM   1071  C   LYS A  77      23.029  19.828 -34.663  1.00 15.33           C  
ATOM   1072  O   LYS A  77      23.472  19.777 -35.821  1.00 15.60           O  
ATOM   1073  CB  LYS A  77      22.498  22.077 -33.624  1.00 15.67           C  
ATOM   1074  CG  LYS A  77      23.570  22.804 -34.440  1.00 17.82           C  
ATOM   1075  CD  LYS A  77      24.410  23.732 -33.555  1.00 18.29           C  
ATOM   1076  CE  LYS A  77      25.328  24.614 -34.385  1.00 22.28           C  
ATOM   1077  NZ  LYS A  77      24.554  25.648 -35.133  1.00 25.00           N1+
ATOM   1078  HN  LYS A  77      20.747  20.574 -32.491  1.00  0.00           H  
ATOM   1079  HZ1 LYS A  77      25.170  26.240 -35.690  1.00  0.00           H  
ATOM   1080  HZ2 LYS A  77      23.967  26.201 -34.509  1.00  0.00           H  
ATOM   1081  HZ3 LYS A  77      23.821  25.227 -35.705  1.00  0.00           H  
ATOM   1082  N   GLU A  78      23.466  19.036 -33.682  1.00 15.58           N  
ATOM   1083  CA  GLU A  78      24.543  18.066 -33.884  1.00 15.85           C  
ATOM   1084  C   GLU A  78      24.044  16.722 -34.400  1.00 15.33           C  
ATOM   1085  O   GLU A  78      24.803  15.961 -34.997  1.00 15.57           O  
ATOM   1086  CB  GLU A  78      25.322  17.841 -32.581  1.00 16.43           C  
ATOM   1087  CG  GLU A  78      26.031  19.081 -32.039  1.00 19.63           C  
ATOM   1088  CD  GLU A  78      27.002  19.692 -33.035  1.00 23.41           C  
ATOM   1089  OE1 GLU A  78      27.815  18.943 -33.628  1.00 24.94           O  
ATOM   1090  OE2 GLU A  78      26.950  20.926 -33.227  1.00 26.42           O1-
ATOM   1091  HN  GLU A  78      23.035  19.109 -32.760  1.00  0.00           H  
ATOM   1092  N   HIS A  79      22.774  16.425 -34.132  1.00 14.34           N  
ATOM   1093  CA  HIS A  79      22.182  15.142 -34.495  1.00 13.38           C  
ATOM   1094  C   HIS A  79      20.818  15.378 -35.130  1.00 13.22           C  
ATOM   1095  O   HIS A  79      19.789  15.178 -34.492  1.00 12.00           O  
ATOM   1096  CB  HIS A  79      22.051  14.251 -33.256  1.00 13.26           C  
ATOM   1097  CG  HIS A  79      23.349  14.010 -32.553  1.00 13.80           C  
ATOM   1098  CD2 HIS A  79      24.406  13.228 -32.877  1.00 14.72           C  
ATOM   1099  ND1 HIS A  79      23.677  14.627 -31.367  1.00 15.37           N  
ATOM   1100  CE1 HIS A  79      24.881  14.235 -30.990  1.00 13.52           C  
ATOM   1101  NE2 HIS A  79      25.339  13.377 -31.880  1.00 15.75           N  
ATOM   1102  HN  HIS A  79      22.196  17.118 -33.657  1.00  0.00           H  
ATOM   1103  HD1 HIS A  79      23.084  15.283 -30.859  1.00  0.00           H  
ATOM   1104  HE2 HIS A  79      26.240  12.901 -31.835  1.00  0.00           H  
ATOM   1105  N   PRO A  80      20.803  15.810 -36.401  1.00 13.13           N  
ATOM   1106  CA  PRO A  80      19.539  16.222 -37.017  1.00 13.30           C  
ATOM   1107  C   PRO A  80      18.468  15.130 -37.097  1.00 13.08           C  
ATOM   1108  O   PRO A  80      18.783  13.939 -37.211  1.00 12.86           O  
ATOM   1109  CB  PRO A  80      19.957  16.663 -38.427  1.00 13.68           C  
ATOM   1110  CG  PRO A  80      21.411  16.943 -38.324  1.00 13.96           C  
ATOM   1111  CD  PRO A  80      21.945  15.974 -37.320  1.00 13.76           C  
ATOM   1112  N   ALA A  81      17.213  15.560 -37.015  1.00 13.22           N  
ATOM   1113  CA  ALA A  81      16.071  14.680 -37.190  1.00 13.47           C  
ATOM   1114  C   ALA A  81      15.334  15.137 -38.437  1.00 13.75           C  
ATOM   1115  O   ALA A  81      15.444  16.296 -38.842  1.00 14.51           O  
ATOM   1116  CB  ALA A  81      15.156  14.744 -35.976  1.00 13.37           C  
ATOM   1117  HN  ALA A  81      17.045  16.547 -36.821  1.00  0.00           H  
ATOM   1118  N   ASP A  82      14.585  14.223 -39.042  1.00 13.46           N  
ATOM   1119  CA  ASP A  82      13.794  14.555 -40.209  1.00 13.54           C  
ATOM   1120  C   ASP A  82      12.508  15.295 -39.855  1.00 13.31           C  
ATOM   1121  O   ASP A  82      12.038  16.132 -40.623  1.00 13.82           O  
ATOM   1122  CB  ASP A  82      13.505  13.292 -41.019  1.00 13.82           C  
ATOM   1123  CG  ASP A  82      14.770  12.684 -41.597  1.00 15.25           C  
ATOM   1124  OD1 ASP A  82      15.372  13.321 -42.490  1.00 18.95           O  
ATOM   1125  OD2 ASP A  82      15.176  11.592 -41.157  1.00 16.34           O1-
ATOM   1126  HN  ASP A  82      14.566  13.270 -38.679  1.00  0.00           H  
ATOM   1127  N   ARG A  83      11.941  14.976 -38.694  1.00 12.38           N  
ATOM   1128  CA  ARG A  83      10.763  15.673 -38.198  1.00 12.24           C  
ATOM   1129  C   ARG A  83      10.839  15.774 -36.686  1.00 10.76           C  
ATOM   1130  O   ARG A  83      11.343  14.860 -36.030  1.00 10.90           O  
ATOM   1131  CB  ARG A  83       9.486  14.930 -38.586  1.00 13.35           C  
ATOM   1132  CG  ARG A  83       8.307  15.866 -38.809  1.00 16.36           C  
ATOM   1133  CD  ARG A  83       8.148  16.179 -40.285  1.00 22.32           C  
ATOM   1134  NE  ARG A  83       6.865  15.698 -40.769  1.00 27.12           N  
ATOM   1135  CZ  ARG A  83       6.537  15.543 -42.048  1.00 28.34           C  
ATOM   1136  NH1 ARG A  83       7.408  15.817 -43.017  1.00 29.14           N1+
ATOM   1137  NH2 ARG A  83       5.323  15.106 -42.353  1.00 28.57           N  
ATOM   1138  HN  ARG A  83      12.343  14.222 -38.136  1.00  0.00           H  
ATOM   1139  HE  ARG A  83       6.160  15.460 -40.072  1.00  0.00           H  
ATOM   1140 1HH1 ARG A  83       8.342  16.153 -42.782  1.00  0.00           H  
ATOM   1141 2HH1 ARG A  83       7.156  15.698 -43.998  1.00  0.00           H  
ATOM   1142 1HH2 ARG A  83       4.656  14.896 -41.611  1.00  0.00           H  
ATOM   1143 2HH2 ARG A  83       5.071  14.987 -43.334  1.00  0.00           H  
ATOM   1144  N   VAL A  84      10.346  16.893 -36.154  1.00  9.56           N  
ATOM   1145  CA  VAL A  84      10.276  17.101 -34.710  1.00  8.80           C  
ATOM   1146  C   VAL A  84       8.810  17.273 -34.299  1.00  8.46           C  
ATOM   1147  O   VAL A  84       8.117  18.166 -34.782  1.00  8.41           O  
ATOM   1148  CB  VAL A  84      11.112  18.323 -34.259  1.00  8.84           C  
ATOM   1149  CG1 VAL A  84      11.030  18.483 -32.737  1.00 10.14           C  
ATOM   1150  CG2 VAL A  84      12.552  18.180 -34.725  1.00  8.94           C  
ATOM   1151  HN  VAL A  84      10.007  17.627 -36.775  1.00  0.00           H  
ATOM   1152  N   VAL A  85       8.349  16.383 -33.424  1.00  8.51           N  
ATOM   1153  CA  VAL A  85       6.954  16.320 -33.009  1.00  7.80           C  
ATOM   1154  C   VAL A  85       6.894  16.596 -31.521  1.00  7.60           C  
ATOM   1155  O   VAL A  85       7.542  15.904 -30.742  1.00  8.31           O  
ATOM   1156  CB  VAL A  85       6.361  14.917 -33.277  1.00  7.89           C  
ATOM   1157  CG1 VAL A  85       4.868  14.886 -32.947  1.00  7.75           C  
ATOM   1158  CG2 VAL A  85       6.620  14.488 -34.732  1.00  8.36           C  
ATOM   1159  HN  VAL A  85       9.005  15.712 -33.024  1.00  0.00           H  
ATOM   1160  N   GLY A  86       6.130  17.612 -31.141  1.00  6.59           N  
ATOM   1161  CA  GLY A  86       6.003  17.961 -29.738  1.00  6.25           C  
ATOM   1162  C   GLY A  86       4.646  17.691 -29.144  1.00  6.59           C  
ATOM   1163  O   GLY A  86       3.620  17.857 -29.799  1.00  5.53           O  
ATOM   1164  HN  GLY A  86       5.626  18.154 -31.843  1.00  0.00           H  
ATOM   1165  N   PHE A  87       4.658  17.270 -27.882  1.00  6.45           N  
ATOM   1166  CA  PHE A  87       3.436  17.055 -27.114  1.00  6.67           C  
ATOM   1167  C   PHE A  87       3.262  18.108 -26.046  1.00  6.66           C  
ATOM   1168  O   PHE A  87       2.279  18.094 -25.304  1.00  6.79           O  
ATOM   1169  CB  PHE A  87       3.386  15.635 -26.551  1.00  7.13           C  
ATOM   1170  CG  PHE A  87       3.013  14.608 -27.582  1.00  7.18           C  
ATOM   1171  CD1 PHE A  87       1.764  14.002 -27.557  1.00  7.81           C  
ATOM   1172  CD2 PHE A  87       3.905  14.278 -28.608  1.00  7.40           C  
ATOM   1173  CE1 PHE A  87       1.402  13.056 -28.525  1.00  7.07           C  
ATOM   1174  CE2 PHE A  87       3.550  13.352 -29.586  1.00  7.02           C  
ATOM   1175  CZ  PHE A  87       2.310  12.732 -29.532  1.00  6.92           C  
ATOM   1176  HN  PHE A  87       5.556  17.091 -27.434  1.00  0.00           H  
ATOM   1177  N   ASN A  88       4.219  19.035 -26.017  1.00  6.57           N  
ATOM   1178  CA  ASN A  88       4.104  20.252 -25.231  1.00  7.02           C  
ATOM   1179  C   ASN A  88       4.451  21.407 -26.140  1.00  6.82           C  
ATOM   1180  O   ASN A  88       5.232  21.248 -27.089  1.00  6.39           O  
ATOM   1181  CB  ASN A  88       5.047  20.224 -24.028  1.00  7.40           C  
ATOM   1182  CG  ASN A  88       4.623  19.227 -22.970  1.00  7.52           C  
ATOM   1183  ND2 ASN A  88       5.253  18.063 -22.970  1.00  6.42           N  
ATOM   1184  OD1 ASN A  88       3.734  19.496 -22.170  1.00  9.81           O  
ATOM   1185  HN  ASN A  88       5.064  18.885 -26.567  1.00  0.00           H  
ATOM   1186 1HD2 ASN A  88       5.993  17.839 -23.636  1.00  0.00           H  
ATOM   1187 2HD2 ASN A  88       4.967  17.391 -22.257  1.00  0.00           H  
ATOM   1188  N   LYS A  89       3.882  22.566 -25.837  1.00  7.24           N  
ATOM   1189  CA  LYS A  89       4.082  23.758 -26.644  1.00  7.53           C  
ATOM   1190  C   LYS A  89       5.458  24.365 -26.404  1.00  8.02           C  
ATOM   1191  O   LYS A  89       5.832  24.688 -25.276  1.00  8.08           O  
ATOM   1192  CB  LYS A  89       2.968  24.773 -26.353  1.00  7.47           C  
ATOM   1193  CG  LYS A  89       1.611  24.326 -26.926  1.00  7.60           C  
ATOM   1194  CD  LYS A  89       0.404  25.097 -26.403  1.00  9.27           C  
ATOM   1195  CE  LYS A  89       0.137  24.826 -24.921  1.00 10.73           C  
ATOM   1196  NZ  LYS A  89      -1.260  25.201 -24.514  1.00  9.36           N1+
ATOM   1197  HN  LYS A  89       3.285  22.623 -25.012  1.00  0.00           H  
ATOM   1198  HZ1 LYS A  89      -1.438  25.020 -23.526  1.00  0.00           H  
ATOM   1199  HZ2 LYS A  89      -1.952  24.738 -25.103  1.00  0.00           H  
ATOM   1200  HZ3 LYS A  89      -1.465  26.171 -24.753  1.00  0.00           H  
ATOM   1201  N   MET A  90       6.211  24.489 -27.486  1.00  8.08           N  
ATOM   1202  CA  MET A  90       7.555  25.061 -27.437  1.00  8.45           C  
ATOM   1203  C   MET A  90       7.958  25.453 -28.860  1.00  8.81           C  
ATOM   1204  O   MET A  90       7.319  25.009 -29.826  1.00  8.91           O  
ATOM   1205  CB  MET A  90       8.545  24.045 -26.849  1.00  8.66           C  
ATOM   1206  CG  MET A  90       8.789  22.816 -27.741  1.00  7.46           C  
ATOM   1207  SD  MET A  90       9.749  21.529 -26.914  1.00  9.88           S  
ATOM   1208  CE  MET A  90       8.493  20.830 -25.836  1.00 11.14           C  
ATOM   1209  HN  MET A  90       5.841  24.175 -28.383  1.00  0.00           H  
ATOM   1210  N   PRO A  91       8.996  26.291 -29.008  1.00  8.93           N  
ATOM   1211  CA  PRO A  91       9.481  26.566 -30.367  1.00  8.82           C  
ATOM   1212  C   PRO A  91      10.113  25.340 -31.024  1.00  9.21           C  
ATOM   1213  O   PRO A  91      10.521  24.397 -30.330  1.00  8.81           O  
ATOM   1214  CB  PRO A  91      10.547  27.657 -30.146  1.00  9.05           C  
ATOM   1215  CG  PRO A  91      10.260  28.210 -28.770  1.00  8.48           C  
ATOM   1216  CD  PRO A  91       9.774  27.026 -27.993  1.00  9.57           C  
ATOM   1217  N   GLY A  92      10.200  25.367 -32.354  1.00  9.60           N  
ATOM   1218  CA  GLY A  92      11.011  24.400 -33.091  1.00  9.98           C  
ATOM   1219  C   GLY A  92      10.316  23.131 -33.546  1.00  9.56           C  
ATOM   1220  O   GLY A  92      10.966  22.213 -34.067  1.00 10.74           O  
ATOM   1221  HN  GLY A  92       9.687  26.081 -32.871  1.00  0.00           H  
ATOM   1222  N   LEU A  93       9.000  23.079 -33.373  1.00  8.80           N  
ATOM   1223  CA  LEU A  93       8.249  21.878 -33.730  1.00  8.33           C  
ATOM   1224  C   LEU A  93       7.770  21.909 -35.168  1.00  8.40           C  
ATOM   1225  O   LEU A  93       7.291  22.932 -35.649  1.00  9.27           O  
ATOM   1226  CB  LEU A  93       7.047  21.714 -32.806  1.00  8.43           C  
ATOM   1227  CG  LEU A  93       7.346  21.725 -31.301  1.00  7.37           C  
ATOM   1228  CD1 LEU A  93       6.021  21.693 -30.535  1.00  7.35           C  
ATOM   1229  CD2 LEU A  93       8.241  20.556 -30.908  1.00  9.08           C  
ATOM   1230  HN  LEU A  93       8.509  23.886 -32.987  1.00  0.00           H  
ATOM   1231  N   ASP A  94       7.873  20.765 -35.833  1.00  8.24           N  
ATOM   1232  CA  ASP A  94       7.237  20.583 -37.130  1.00  8.45           C  
ATOM   1233  C   ASP A  94       5.767  20.200 -36.970  1.00  8.45           C  
ATOM   1234  O   ASP A  94       4.935  20.530 -37.813  1.00  8.52           O  
ATOM   1235  CB  ASP A  94       7.957  19.482 -37.894  1.00  8.52           C  
ATOM   1236  CG  ASP A  94       9.385  19.853 -38.235  1.00 10.49           C  
ATOM   1237  OD1 ASP A  94       9.589  20.950 -38.806  1.00 13.19           O  
ATOM   1238  OD2 ASP A  94      10.303  19.058 -37.936  1.00 12.93           O1-
ATOM   1239  HN  ASP A  94       8.409  19.998 -35.427  1.00  0.00           H  
ATOM   1240  N   VAL A  95       5.456  19.485 -35.887  1.00  7.93           N  
ATOM   1241  CA  VAL A  95       4.104  19.014 -35.608  1.00  7.50           C  
ATOM   1242  C   VAL A  95       3.892  19.143 -34.104  1.00  7.00           C  
ATOM   1243  O   VAL A  95       4.813  18.836 -33.338  1.00  7.05           O  
ATOM   1244  CB  VAL A  95       3.907  17.517 -36.028  1.00  8.07           C  
ATOM   1245  CG1 VAL A  95       2.472  17.075 -35.828  1.00  9.11           C  
ATOM   1246  CG2 VAL A  95       4.324  17.272 -37.493  1.00  7.93           C  
ATOM   1247  HN  VAL A  95       6.197  19.258 -35.224  1.00  0.00           H  
ATOM   1248  N   TYR A  96       2.704  19.601 -33.697  1.00  6.42           N  
ATOM   1249  CA  TYR A  96       2.353  19.700 -32.281  1.00  6.09           C  
ATOM   1250  C   TYR A  96       1.043  18.919 -32.060  1.00  6.38           C  
ATOM   1251  O   TYR A  96       0.121  19.022 -32.860  1.00  7.72           O  
ATOM   1252  CB  TYR A  96       2.236  21.180 -31.839  1.00  6.57           C  
ATOM   1253  CG  TYR A  96       1.558  21.319 -30.490  1.00  6.00           C  
ATOM   1254  CD1 TYR A  96       2.164  20.818 -29.335  1.00  6.37           C  
ATOM   1255  CD2 TYR A  96       0.303  21.915 -30.371  1.00  6.52           C  
ATOM   1256  CE1 TYR A  96       1.528  20.890 -28.101  1.00  6.75           C  
ATOM   1257  CE2 TYR A  96      -0.333  22.008 -29.139  1.00  6.43           C  
ATOM   1258  CZ  TYR A  96       0.284  21.486 -28.005  1.00  5.33           C  
ATOM   1259  OH  TYR A  96      -0.352  21.567 -26.794  1.00  7.17           O  
ATOM   1260  HN  TYR A  96       2.021  19.891 -34.397  1.00  0.00           H  
ATOM   1261  HH  TYR A  96      -1.207  21.976 -26.728  1.00  0.00           H  
ATOM   1262  N   PHE A  97       0.980  18.122 -30.985  1.00  6.16           N  
ATOM   1263  CA  PHE A  97      -0.254  17.447 -30.554  1.00  6.52           C  
ATOM   1264  C   PHE A  97      -0.875  18.217 -29.387  1.00  6.49           C  
ATOM   1265  O   PHE A  97      -0.248  18.344 -28.335  1.00  6.17           O  
ATOM   1266  CB  PHE A  97       0.064  16.015 -30.125  1.00  7.01           C  
ATOM   1267  CG  PHE A  97      -1.128  15.255 -29.601  1.00  7.69           C  
ATOM   1268  CD1 PHE A  97      -2.012  14.630 -30.480  1.00  8.84           C  
ATOM   1269  CD2 PHE A  97      -1.375  15.162 -28.234  1.00  7.56           C  
ATOM   1270  CE1 PHE A  97      -3.121  13.926 -30.000  1.00  9.51           C  
ATOM   1271  CE2 PHE A  97      -2.474  14.469 -27.748  1.00  9.00           C  
ATOM   1272  CZ  PHE A  97      -3.345  13.843 -28.621  1.00  8.34           C  
ATOM   1273  HN  PHE A  97       1.829  17.976 -30.439  1.00  0.00           H  
ATOM   1274  N   ALA A  98      -2.096  18.716 -29.579  1.00  6.46           N  
ATOM   1275  CA  ALA A  98      -2.747  19.576 -28.593  1.00  6.69           C  
ATOM   1276  C   ALA A  98      -3.417  18.830 -27.438  1.00  6.74           C  
ATOM   1277  O   ALA A  98      -4.651  18.675 -27.398  1.00  7.23           O  
ATOM   1278  CB  ALA A  98      -3.748  20.543 -29.307  1.00  6.07           C  
ATOM   1279  HN  ALA A  98      -2.592  18.490 -30.441  1.00  0.00           H  
ATOM   1280  N   ALA A  99      -2.589  18.429 -26.473  1.00  7.41           N  
ATOM   1281  CA  ALA A  99      -3.102  17.761 -25.284  1.00  8.16           C  
ATOM   1282  C   ALA A  99      -3.628  18.746 -24.254  1.00  9.15           C  
ATOM   1283  O   ALA A  99      -4.315  18.357 -23.318  1.00 10.52           O  
ATOM   1284  CB  ALA A  99      -2.035  16.881 -24.661  1.00  8.07           C  
ATOM   1285  HN  ALA A  99      -1.587  18.591 -26.568  1.00  0.00           H  
ATOM   1286  N   ASP A 100      -3.283  20.017 -24.409  1.00  8.60           N  
ATOM   1287  CA  ASP A 100      -3.598  21.043 -23.416  1.00  9.38           C  
ATOM   1288  C   ASP A 100      -4.644  22.000 -23.947  1.00  8.90           C  
ATOM   1289  O   ASP A 100      -4.848  22.077 -25.159  1.00  8.53           O  
ATOM   1290  CB  ASP A 100      -2.332  21.846 -23.080  1.00  9.59           C  
ATOM   1291  CG  ASP A 100      -1.431  21.144 -22.069  1.00 12.33           C  
ATOM   1292  OD1 ASP A 100      -1.861  20.995 -20.899  1.00 14.33           O  
ATOM   1293  OD2 ASP A 100      -0.278  20.779 -22.433  1.00 14.57           O1-
ATOM   1294  HN  ASP A 100      -2.779  20.289 -25.253  1.00  0.00           H  
ATOM   1295  N   VAL A 101      -5.288  22.742 -23.048  1.00  8.72           N  
ATOM   1296  CA  VAL A 101      -6.171  23.842 -23.450  1.00  8.49           C  
ATOM   1297  C   VAL A 101      -5.356  25.020 -23.970  1.00  8.95           C  
ATOM   1298  O   VAL A 101      -4.135  25.081 -23.781  1.00  9.19           O  
ATOM   1299  CB  VAL A 101      -7.075  24.346 -22.287  1.00  8.66           C  
ATOM   1300  CG1 VAL A 101      -7.853  23.187 -21.672  1.00  8.89           C  
ATOM   1301  CG2 VAL A 101      -6.255  25.130 -21.216  1.00  9.19           C  
ATOM   1302  HN  VAL A 101      -5.164  22.540 -22.056  1.00  0.00           H  
ATOM   1303  N   CYS A 102      -6.040  25.963 -24.612  1.00  8.98           N  
ATOM   1304  CA  CYS A 102      -5.417  27.230 -24.984  1.00  9.69           C  
ATOM   1305  C   CYS A 102      -5.167  28.076 -23.737  1.00  9.64           C  
ATOM   1306  O   CYS A 102      -6.108  28.499 -23.052  1.00  9.83           O  
ATOM   1307  CB  CYS A 102      -6.298  27.981 -25.975  1.00  8.96           C  
ATOM   1308  SG  CYS A 102      -5.683  29.639 -26.385  1.00 10.80           S  
ATOM   1309  HN  CYS A 102      -7.018  25.798 -24.849  1.00  0.00           H  
ATOM   1310  N   TYR A 103      -3.883  28.293 -23.455  1.00 10.19           N  
ATOM   1311  CA  TYR A 103      -3.433  28.996 -22.254  1.00 10.97           C  
ATOM   1312  C   TYR A 103      -3.863  30.460 -22.272  1.00 11.19           C  
ATOM   1313  O   TYR A 103      -4.307  30.983 -21.254  1.00 12.01           O  
ATOM   1314  CB  TYR A 103      -1.912  28.879 -22.117  1.00 11.25           C  
ATOM   1315  CG  TYR A 103      -1.342  29.490 -20.860  1.00 11.81           C  
ATOM   1316  CD1 TYR A 103      -1.580  28.923 -19.608  1.00 11.93           C  
ATOM   1317  CD2 TYR A 103      -0.538  30.619 -20.928  1.00 11.52           C  
ATOM   1318  CE1 TYR A 103      -1.037  29.492 -18.441  1.00 11.89           C  
ATOM   1319  CE2 TYR A 103       0.009  31.180 -19.786  1.00 11.34           C  
ATOM   1320  CZ  TYR A 103      -0.242  30.621 -18.547  1.00 11.62           C  
ATOM   1321  OH  TYR A 103       0.299  31.167 -17.401  1.00 12.01           O  
ATOM   1322  HN  TYR A 103      -3.179  27.952 -24.109  1.00  0.00           H  
ATOM   1323  HH  TYR A 103       0.126  30.783 -16.549  1.00  0.00           H  
ATOM   1324  N   ALA A 104      -3.743  31.108 -23.427  1.00 11.31           N  
ATOM   1325  CA  ALA A 104      -4.133  32.516 -23.530  1.00 11.60           C  
ATOM   1326  C   ALA A 104      -5.614  32.692 -23.180  1.00 12.18           C  
ATOM   1327  O   ALA A 104      -5.986  33.639 -22.487  1.00 11.93           O  
ATOM   1328  CB  ALA A 104      -3.828  33.055 -24.914  1.00 11.69           C  
ATOM   1329  HN  ALA A 104      -3.377  30.622 -24.246  1.00  0.00           H  
ATOM   1330  N   GLU A 105      -6.456  31.769 -23.643  1.00 12.22           N  
ATOM   1331  CA  GLU A 105      -7.887  31.813 -23.327  1.00 12.62           C  
ATOM   1332  C   GLU A 105      -8.156  31.534 -21.846  1.00 13.30           C  
ATOM   1333  O   GLU A 105      -8.939  32.246 -21.213  1.00 13.58           O  
ATOM   1334  CB  GLU A 105      -8.687  30.865 -24.240  1.00 13.16           C  
ATOM   1335  CG  GLU A 105     -10.176  30.754 -23.914  1.00 13.26           C  
ATOM   1336  CD  GLU A 105     -11.004  31.985 -24.287  1.00 15.47           C  
ATOM   1337  OE1 GLU A 105     -10.459  32.980 -24.812  1.00 15.84           O  
ATOM   1338  OE2 GLU A 105     -12.230  31.934 -24.064  1.00 17.23           O1-
ATOM   1339  HN  GLU A 105      -6.097  31.016 -24.230  1.00  0.00           H  
ATOM   1340  N   LYS A 106      -7.501  30.516 -21.289  1.00 13.30           N  
ATOM   1341  CA  LYS A 106      -7.616  30.225 -19.860  1.00 14.07           C  
ATOM   1342  C   LYS A 106      -7.320  31.475 -19.025  1.00 13.98           C  
ATOM   1343  O   LYS A 106      -8.105  31.843 -18.154  1.00 14.17           O  
ATOM   1344  CB  LYS A 106      -6.691  29.080 -19.442  1.00 14.50           C  
ATOM   1345  CG  LYS A 106      -6.767  28.771 -17.959  1.00 16.10           C  
ATOM   1346  CD  LYS A 106      -5.673  27.824 -17.525  1.00 18.75           C  
ATOM   1347  CE  LYS A 106      -5.777  27.536 -16.032  1.00 20.57           C  
ATOM   1348  NZ  LYS A 106      -5.288  28.673 -15.204  1.00 24.56           N1+
ATOM   1349  HN  LYS A 106      -6.906  29.927 -21.872  1.00  0.00           H  
ATOM   1350  HZ1 LYS A 106      -5.358  28.480 -14.205  1.00  0.00           H  
ATOM   1351  HZ2 LYS A 106      -5.768  29.539 -15.447  1.00  0.00           H  
ATOM   1352  HZ3 LYS A 106      -4.337  28.936 -15.464  1.00  0.00           H  
ATOM   1353  N   VAL A 107      -6.183  32.109 -19.308  1.00 14.03           N  
ATOM   1354  CA  VAL A 107      -5.760  33.317 -18.590  1.00 14.33           C  
ATOM   1355  C   VAL A 107      -6.748  34.473 -18.793  1.00 14.98           C  
ATOM   1356  O   VAL A 107      -7.141  35.139 -17.820  1.00 14.55           O  
ATOM   1357  CB  VAL A 107      -4.315  33.711 -18.991  1.00 14.33           C  
ATOM   1358  CG1 VAL A 107      -3.913  35.037 -18.371  1.00 14.96           C  
ATOM   1359  CG2 VAL A 107      -3.344  32.607 -18.575  1.00 14.24           C  
ATOM   1360  HN  VAL A 107      -5.586  31.742 -20.049  1.00  0.00           H  
ATOM   1361  N   ALA A 108      -7.167  34.688 -20.040  1.00 15.69           N  
ATOM   1362  CA  ALA A 108      -8.136  35.745 -20.361  1.00 17.08           C  
ATOM   1363  C   ALA A 108      -9.446  35.561 -19.593  1.00 18.11           C  
ATOM   1364  O   ALA A 108     -10.029  36.533 -19.099  1.00 18.51           O  
ATOM   1365  CB  ALA A 108      -8.398  35.812 -21.864  1.00 17.04           C  
ATOM   1366  HN  ALA A 108      -6.805  34.102 -20.793  1.00  0.00           H  
ATOM   1367  N   GLN A 109      -9.897  34.315 -19.483  1.00 19.01           N  
ATOM   1368  CA  GLN A 109     -11.177  34.017 -18.844  1.00 20.16           C  
ATOM   1369  C   GLN A 109     -11.133  34.009 -17.325  1.00 20.43           C  
ATOM   1370  O   GLN A 109     -12.095  34.430 -16.679  1.00 20.96           O  
ATOM   1371  CB  GLN A 109     -11.717  32.667 -19.334  1.00 20.37           C  
ATOM   1372  CG  GLN A 109     -12.160  32.666 -20.795  1.00 21.69           C  
ATOM   1373  CD  GLN A 109     -13.488  33.366 -21.023  1.00 24.37           C  
ATOM   1374  NE2 GLN A 109     -13.801  33.638 -22.284  1.00 26.02           N  
ATOM   1375  OE1 GLN A 109     -14.229  33.648 -20.079  1.00 25.36           O  
ATOM   1376  HN  GLN A 109      -9.336  33.548 -19.854  1.00  0.00           H  
ATOM   1377 1HE2 GLN A 109     -14.693  34.108 -22.437  1.00  0.00           H  
ATOM   1378 2HE2 GLN A 109     -13.188  33.405 -23.065  1.00  0.00           H  
ATOM   1379  N   GLU A 110     -10.025  33.539 -16.756  1.00 20.31           N  
ATOM   1380  CA  GLU A 110      -9.999  33.187 -15.335  1.00 20.52           C  
ATOM   1381  C   GLU A 110      -9.072  34.044 -14.496  1.00 20.16           C  
ATOM   1382  O   GLU A 110      -9.275  34.183 -13.289  1.00 20.36           O  
ATOM   1383  CB  GLU A 110      -9.602  31.721 -15.161  1.00 20.94           C  
ATOM   1384  CG  GLU A 110     -10.481  30.745 -15.924  1.00 22.31           C  
ATOM   1385  CD  GLU A 110      -9.912  29.339 -15.942  1.00 23.63           C  
ATOM   1386  OE1 GLU A 110      -8.874  29.093 -15.284  1.00 24.56           O  
ATOM   1387  OE2 GLU A 110     -10.511  28.475 -16.616  1.00 25.59           O1-
ATOM   1388  HN  GLU A 110      -9.182  33.422 -17.318  1.00  0.00           H  
ATOM   1389  N   LYS A 111      -8.053  34.606 -15.133  1.00 19.72           N  
ATOM   1390  CA  LYS A 111      -6.970  35.245 -14.396  1.00 19.29           C  
ATOM   1391  C   LYS A 111      -6.954  36.756 -14.573  1.00 18.84           C  
ATOM   1392  O   LYS A 111      -7.578  37.306 -15.491  1.00 18.79           O  
ATOM   1393  CB  LYS A 111      -5.622  34.623 -14.789  1.00 19.43           C  
ATOM   1394  CG  LYS A 111      -5.588  33.091 -14.732  1.00 20.49           C  
ATOM   1395  CD  LYS A 111      -5.841  32.570 -13.321  1.00 22.01           C  
ATOM   1396  CE  LYS A 111      -6.064  31.072 -13.295  1.00 23.75           C  
ATOM   1397  NZ  LYS A 111      -6.266  30.604 -11.894  1.00 25.52           N1+
ATOM   1398  HN  LYS A 111      -8.027  34.591 -16.153  1.00  0.00           H  
ATOM   1399  HZ1 LYS A 111      -6.416  29.595 -11.876  1.00  0.00           H  
ATOM   1400  HZ2 LYS A 111      -7.020  31.109 -11.429  1.00  0.00           H  
ATOM   1401  HZ3 LYS A 111      -5.498  30.885 -11.284  1.00  0.00           H  
ATOM   1402  N   GLY A 112      -6.239  37.428 -13.677  1.00 18.36           N  
ATOM   1403  CA  GLY A 112      -6.178  38.875 -13.693  1.00 17.58           C  
ATOM   1404  C   GLY A 112      -4.758  39.387 -13.731  1.00 17.27           C  
ATOM   1405  O   GLY A 112      -3.823  38.670 -14.110  1.00 17.00           O  
ATOM   1406  HN  GLY A 112      -5.722  36.914 -12.963  1.00  0.00           H  
ATOM   1407  N   PHE A 113      -4.604  40.639 -13.328  1.00 16.34           N  
ATOM   1408  CA  PHE A 113      -3.346  41.350 -13.461  1.00 15.86           C  
ATOM   1409  C   PHE A 113      -2.202  40.690 -12.671  1.00 15.46           C  
ATOM   1410  O   PHE A 113      -1.108  40.469 -13.216  1.00 15.32           O  
ATOM   1411  CB  PHE A 113      -3.559  42.818 -13.067  1.00 15.87           C  
ATOM   1412  CG  PHE A 113      -2.303  43.634 -13.026  1.00 15.40           C  
ATOM   1413  CD1 PHE A 113      -1.677  44.050 -14.201  1.00 15.09           C  
ATOM   1414  CD2 PHE A 113      -1.747  43.999 -11.809  1.00 16.03           C  
ATOM   1415  CE1 PHE A 113      -0.523  44.812 -14.159  1.00 15.79           C  
ATOM   1416  CE2 PHE A 113      -0.593  44.761 -11.759  1.00 16.91           C  
ATOM   1417  CZ  PHE A 113       0.025  45.164 -12.938  1.00 15.91           C  
ATOM   1418  HN  PHE A 113      -5.399  41.121 -12.909  1.00  0.00           H  
ATOM   1419  N   LEU A 114      -2.455  40.344 -11.410  1.00 15.43           N  
ATOM   1420  CA  LEU A 114      -1.398  39.760 -10.572  1.00 15.19           C  
ATOM   1421  C   LEU A 114      -0.895  38.421 -11.089  1.00 15.36           C  
ATOM   1422  O   LEU A 114       0.282  38.103 -10.938  1.00 14.86           O  
ATOM   1423  CB  LEU A 114      -1.825  39.642  -9.107  1.00 15.33           C  
ATOM   1424  CG  LEU A 114      -2.046  40.978  -8.377  1.00 14.71           C  
ATOM   1425  CD1 LEU A 114      -2.452  40.724  -6.936  1.00 14.17           C  
ATOM   1426  CD2 LEU A 114      -0.824  41.915  -8.443  1.00 14.38           C  
ATOM   1427  HN  LEU A 114      -3.388  40.485 -11.023  1.00  0.00           H  
ATOM   1428  N   TYR A 115      -1.788  37.641 -11.694  1.00 15.76           N  
ATOM   1429  CA  TYR A 115      -1.391  36.373 -12.299  1.00 16.24           C  
ATOM   1430  C   TYR A 115      -0.441  36.608 -13.478  1.00 16.01           C  
ATOM   1431  O   TYR A 115       0.536  35.871 -13.656  1.00 16.05           O  
ATOM   1432  CB  TYR A 115      -2.624  35.593 -12.755  1.00 16.65           C  
ATOM   1433  CG  TYR A 115      -2.308  34.252 -13.377  1.00 17.17           C  
ATOM   1434  CD1 TYR A 115      -2.345  33.087 -12.610  1.00 18.24           C  
ATOM   1435  CD2 TYR A 115      -1.974  34.147 -14.732  1.00 16.98           C  
ATOM   1436  CE1 TYR A 115      -2.057  31.848 -13.175  1.00 18.52           C  
ATOM   1437  CE2 TYR A 115      -1.683  32.914 -15.305  1.00 17.66           C  
ATOM   1438  CZ  TYR A 115      -1.728  31.771 -14.519  1.00 18.24           C  
ATOM   1439  OH  TYR A 115      -1.442  30.549 -15.085  1.00 18.54           O  
ATOM   1440  HN  TYR A 115      -2.764  37.934 -11.736  1.00  0.00           H  
ATOM   1441  HH  TYR A 115      -1.216  30.496 -16.006  1.00  0.00           H  
ATOM   1442  N   ARG A 116      -0.733  37.636 -14.275  1.00 15.57           N  
ATOM   1443  CA  ARG A 116       0.057  37.941 -15.469  1.00 15.57           C  
ATOM   1444  C   ARG A 116       1.376  38.652 -15.165  1.00 15.79           C  
ATOM   1445  O   ARG A 116       2.174  38.890 -16.073  1.00 16.37           O  
ATOM   1446  CB  ARG A 116      -0.756  38.772 -16.467  1.00 15.69           C  
ATOM   1447  CG  ARG A 116      -1.939  38.040 -17.072  1.00 17.69           C  
ATOM   1448  CD  ARG A 116      -2.698  38.936 -18.036  1.00 21.37           C  
ATOM   1449  NE  ARG A 116      -3.992  38.350 -18.376  1.00 25.24           N  
ATOM   1450  CZ  ARG A 116      -5.151  38.698 -17.820  1.00 26.37           C  
ATOM   1451  NH1 ARG A 116      -5.194  39.663 -16.908  1.00 27.64           N1+
ATOM   1452  NH2 ARG A 116      -6.270  38.093 -18.193  1.00 25.53           N  
ATOM   1453  HN  ARG A 116      -1.531  38.228 -14.046  1.00  0.00           H  
ATOM   1454  HE  ARG A 116      -4.009  37.622 -19.090  1.00  0.00           H  
ATOM   1455 1HH1 ARG A 116      -4.333  40.129 -16.621  1.00  0.00           H  
ATOM   1456 2HH1 ARG A 116      -6.082  39.930 -16.482  1.00  0.00           H  
ATOM   1457 1HH2 ARG A 116      -6.237  37.352 -18.893  1.00  0.00           H  
ATOM   1458 2HH2 ARG A 116      -7.158  38.360 -17.767  1.00  0.00           H  
ATOM   1459  N   LEU A 117       1.604  38.987 -13.895  1.00 15.73           N  
ATOM   1460  CA  LEU A 117       2.865  39.620 -13.477  1.00 16.05           C  
ATOM   1461  C   LEU A 117       4.037  38.647 -13.444  1.00 15.35           C  
ATOM   1462  O   LEU A 117       5.197  39.061 -13.424  1.00 15.77           O  
ATOM   1463  CB  LEU A 117       2.734  40.236 -12.079  1.00 16.28           C  
ATOM   1464  CG  LEU A 117       2.087  41.599 -11.844  1.00 18.54           C  
ATOM   1465  CD1 LEU A 117       2.142  41.901 -10.353  1.00 20.36           C  
ATOM   1466  CD2 LEU A 117       2.778  42.708 -12.635  1.00 20.69           C  
ATOM   1467  HN  LEU A 117       0.886  38.800 -13.195  1.00  0.00           H  
ATOM   1468  N   THR A 118       3.728  37.353 -13.435  1.00 14.40           N  
ATOM   1469  CA  THR A 118       4.719  36.320 -13.150  1.00 13.64           C  
ATOM   1470  C   THR A 118       5.559  35.930 -14.368  1.00 12.98           C  
ATOM   1471  O   THR A 118       5.096  35.977 -15.514  1.00 12.37           O  
ATOM   1472  CB  THR A 118       4.044  35.049 -12.559  1.00 13.29           C  
ATOM   1473  CG2 THR A 118       3.196  35.417 -11.344  1.00 14.01           C  
ATOM   1474  OG1 THR A 118       3.212  34.431 -13.557  1.00 14.52           O  
ATOM   1475  HN  THR A 118       2.767  37.074 -13.634  1.00  0.00           H  
ATOM   1476  HG1 THR A 118       3.740  34.202 -14.313  1.00  0.00           H  
ATOM   1477  N   SER A 119       6.804  35.544 -14.097  1.00 12.60           N  
ATOM   1478  CA  SER A 119       7.663  34.945 -15.108  1.00 12.10           C  
ATOM   1479  C   SER A 119       7.058  33.646 -15.635  1.00 11.68           C  
ATOM   1480  O   SER A 119       7.251  33.301 -16.796  1.00 10.82           O  
ATOM   1481  CB  SER A 119       9.054  34.691 -14.531  1.00 12.25           C  
ATOM   1482  OG  SER A 119       9.686  35.930 -14.232  1.00 15.35           O  
ATOM   1483  HN  SER A 119       7.167  35.672 -13.152  1.00  0.00           H  
ATOM   1484  HG  SER A 119      10.551  35.772 -13.873  1.00  0.00           H  
ATOM   1485  N   ARG A 120       6.318  32.947 -14.778  1.00 11.80           N  
ATOM   1486  CA  ARG A 120       5.634  31.719 -15.175  1.00 12.39           C  
ATOM   1487  C   ARG A 120       4.661  31.996 -16.322  1.00 11.41           C  
ATOM   1488  O   ARG A 120       4.681  31.306 -17.353  1.00 10.97           O  
ATOM   1489  CB  ARG A 120       4.899  31.130 -13.961  1.00 12.58           C  
ATOM   1490  CG  ARG A 120       4.245  29.781 -14.186  1.00 15.03           C  
ATOM   1491  CD  ARG A 120       3.475  29.328 -12.949  1.00 15.93           C  
ATOM   1492  NE  ARG A 120       2.812  28.042 -13.184  1.00 23.85           N  
ATOM   1493  CZ  ARG A 120       1.563  27.905 -13.631  1.00 26.05           C  
ATOM   1494  NH1 ARG A 120       0.819  28.974 -13.890  1.00 27.31           N1+
ATOM   1495  NH2 ARG A 120       1.053  26.693 -13.818  1.00 27.72           N  
ATOM   1496  HN  ARG A 120       6.226  33.278 -13.818  1.00  0.00           H  
ATOM   1497  HE  ARG A 120       3.343  27.193 -12.992  1.00  0.00           H  
ATOM   1498 1HH1 ARG A 120       1.211  29.905 -13.746  1.00  0.00           H  
ATOM   1499 2HH1 ARG A 120      -0.136  28.869 -14.232  1.00  0.00           H  
ATOM   1500 1HH2 ARG A 120       1.624  25.872 -13.619  1.00  0.00           H  
ATOM   1501 2HH2 ARG A 120       0.098  26.588 -14.160  1.00  0.00           H  
ATOM   1502  N   TYR A 121       3.823  33.016 -16.153  1.00 10.57           N  
ATOM   1503  CA  TYR A 121       2.877  33.378 -17.204  1.00 10.69           C  
ATOM   1504  C   TYR A 121       3.612  33.740 -18.500  1.00 10.27           C  
ATOM   1505  O   TYR A 121       3.267  33.254 -19.584  1.00 10.63           O  
ATOM   1506  CB  TYR A 121       1.936  34.525 -16.760  1.00 11.44           C  
ATOM   1507  CG  TYR A 121       1.283  35.162 -17.954  1.00 12.48           C  
ATOM   1508  CD1 TYR A 121       0.230  34.526 -18.616  1.00 12.63           C  
ATOM   1509  CD2 TYR A 121       1.775  36.360 -18.478  1.00 13.23           C  
ATOM   1510  CE1 TYR A 121      -0.348  35.087 -19.743  1.00 12.57           C  
ATOM   1511  CE2 TYR A 121       1.223  36.922 -19.607  1.00 13.81           C  
ATOM   1512  CZ  TYR A 121       0.160  36.284 -20.236  1.00 13.80           C  
ATOM   1513  OH  TYR A 121      -0.387  36.849 -21.354  1.00 16.28           O  
ATOM   1514  HN  TYR A 121       3.842  33.548 -15.283  1.00  0.00           H  
ATOM   1515  HH  TYR A 121      -0.040  37.667 -21.691  1.00  0.00           H  
ATOM   1516  N   ARG A 122       4.618  34.608 -18.400  1.00  9.80           N  
ATOM   1517  CA  ARG A 122       5.320  35.059 -19.599  1.00 10.25           C  
ATOM   1518  C   ARG A 122       5.916  33.892 -20.387  1.00  9.10           C  
ATOM   1519  O   ARG A 122       5.868  33.881 -21.618  1.00  9.68           O  
ATOM   1520  CB  ARG A 122       6.383  36.106 -19.257  1.00 10.36           C  
ATOM   1521  CG  ARG A 122       5.761  37.432 -18.804  1.00 11.57           C  
ATOM   1522  CD  ARG A 122       6.780  38.552 -18.612  1.00 12.42           C  
ATOM   1523  NE  ARG A 122       7.617  38.341 -17.435  1.00 13.91           N  
ATOM   1524  CZ  ARG A 122       7.286  38.693 -16.194  1.00 14.74           C  
ATOM   1525  NH1 ARG A 122       6.129  39.304 -15.948  1.00 16.86           N1+
ATOM   1526  NH2 ARG A 122       8.127  38.446 -15.200  1.00 16.72           N  
ATOM   1527  HN  ARG A 122       4.899  34.958 -17.484  1.00  0.00           H  
ATOM   1528  HE  ARG A 122       8.522  37.891 -17.573  1.00  0.00           H  
ATOM   1529 1HH1 ARG A 122       5.875  39.574 -14.998  1.00  0.00           H  
ATOM   1530 2HH1 ARG A 122       5.482  39.494 -16.713  1.00  0.00           H  
ATOM   1531 1HH2 ARG A 122       7.873  38.716 -14.250  1.00  0.00           H  
ATOM   1532 2HH2 ARG A 122       9.013  37.978 -15.388  1.00  0.00           H  
ATOM   1533  N   HIS A 123       6.443  32.898 -19.669  1.00  8.83           N  
ATOM   1534  CA  HIS A 123       7.026  31.737 -20.314  1.00  8.24           C  
ATOM   1535  C   HIS A 123       5.981  30.896 -21.033  1.00  7.98           C  
ATOM   1536  O   HIS A 123       6.158  30.567 -22.202  1.00  8.08           O  
ATOM   1537  CB  HIS A 123       7.754  30.835 -19.327  1.00  7.77           C  
ATOM   1538  CG  HIS A 123       8.155  29.532 -19.942  1.00  7.41           C  
ATOM   1539  CD2 HIS A 123       9.172  29.238 -20.780  1.00  6.98           C  
ATOM   1540  ND1 HIS A 123       7.416  28.375 -19.807  1.00  9.23           N  
ATOM   1541  CE1 HIS A 123       7.989  27.414 -20.512  1.00  6.31           C  
ATOM   1542  NE2 HIS A 123       9.053  27.912 -21.113  1.00 10.27           N  
ATOM   1543  HN  HIS A 123       6.436  32.956 -18.651  1.00  0.00           H  
ATOM   1544  HD1 HIS A 123       6.565  28.277 -19.253  1.00  0.00           H  
ATOM   1545  HE2 HIS A 123       9.684  27.395 -21.725  1.00  0.00           H  
ATOM   1546  N   TYR A 124       4.915  30.524 -20.331  1.00  7.98           N  
ATOM   1547  CA  TYR A 124       3.917  29.654 -20.959  1.00  8.68           C  
ATOM   1548  C   TYR A 124       3.255  30.351 -22.136  1.00  9.06           C  
ATOM   1549  O   TYR A 124       3.006  29.723 -23.169  1.00 10.12           O  
ATOM   1550  CB  TYR A 124       2.906  29.125 -19.944  1.00  9.24           C  
ATOM   1551  CG  TYR A 124       3.496  28.073 -19.045  1.00  9.91           C  
ATOM   1552  CD1 TYR A 124       3.876  26.831 -19.556  1.00 10.22           C  
ATOM   1553  CD2 TYR A 124       3.666  28.306 -17.680  1.00 10.99           C  
ATOM   1554  CE1 TYR A 124       4.420  25.841 -18.727  1.00 12.07           C  
ATOM   1555  CE2 TYR A 124       4.220  27.317 -16.845  1.00 12.91           C  
ATOM   1556  CZ  TYR A 124       4.588  26.099 -17.377  1.00 12.79           C  
ATOM   1557  OH  TYR A 124       5.126  25.123 -16.548  1.00 15.46           O  
ATOM   1558  HN  TYR A 124       4.794  30.840 -19.369  1.00  0.00           H  
ATOM   1559  HH  TYR A 124       5.241  25.300 -15.622  1.00  0.00           H  
ATOM   1560  N   ALA A 125       3.030  31.659 -22.007  1.00  9.07           N  
ATOM   1561  CA  ALA A 125       2.437  32.427 -23.109  1.00  9.37           C  
ATOM   1562  C   ALA A 125       3.381  32.477 -24.313  1.00  9.52           C  
ATOM   1563  O   ALA A 125       2.949  32.316 -25.461  1.00  9.63           O  
ATOM   1564  CB  ALA A 125       2.073  33.833 -22.645  1.00  9.71           C  
ATOM   1565  HN  ALA A 125       3.272  32.130 -21.135  1.00  0.00           H  
ATOM   1566  N   ALA A 126       4.676  32.680 -24.048  1.00  9.31           N  
ATOM   1567  CA  ALA A 126       5.685  32.750 -25.100  1.00  8.94           C  
ATOM   1568  C   ALA A 126       5.854  31.418 -25.834  1.00  9.06           C  
ATOM   1569  O   ALA A 126       6.034  31.392 -27.052  1.00  9.65           O  
ATOM   1570  CB  ALA A 126       7.030  33.228 -24.540  1.00  8.84           C  
ATOM   1571  HN  ALA A 126       4.969  32.790 -23.077  1.00  0.00           H  
ATOM   1572  N   PHE A 127       5.811  30.312 -25.092  1.00  8.42           N  
ATOM   1573  CA  PHE A 127       5.976  29.005 -25.720  1.00  8.05           C  
ATOM   1574  C   PHE A 127       4.717  28.596 -26.499  1.00  8.22           C  
ATOM   1575  O   PHE A 127       4.824  27.960 -27.544  1.00  8.57           O  
ATOM   1576  CB  PHE A 127       6.396  27.962 -24.678  1.00  7.38           C  
ATOM   1577  CG  PHE A 127       7.900  27.780 -24.556  1.00  6.65           C  
ATOM   1578  CD1 PHE A 127       8.771  28.868 -24.669  1.00  7.23           C  
ATOM   1579  CD2 PHE A 127       8.441  26.517 -24.335  1.00  6.17           C  
ATOM   1580  CE1 PHE A 127      10.152  28.695 -24.561  1.00  7.17           C  
ATOM   1581  CE2 PHE A 127       9.819  26.325 -24.226  1.00  6.34           C  
ATOM   1582  CZ  PHE A 127      10.690  27.419 -24.341  1.00  6.31           C  
ATOM   1583  HN  PHE A 127       5.663  30.379 -24.085  1.00  0.00           H  
ATOM   1584  N   GLU A 128       3.538  28.984 -26.014  1.00  8.60           N  
ATOM   1585  CA  GLU A 128       2.307  28.790 -26.789  1.00  9.23           C  
ATOM   1586  C   GLU A 128       2.305  29.638 -28.056  1.00 10.09           C  
ATOM   1587  O   GLU A 128       1.989  29.139 -29.148  1.00 10.51           O  
ATOM   1588  CB  GLU A 128       1.066  29.102 -25.964  1.00  9.29           C  
ATOM   1589  CG  GLU A 128      -0.225  28.843 -26.710  1.00  9.13           C  
ATOM   1590  CD  GLU A 128      -1.422  28.935 -25.802  1.00  8.15           C  
ATOM   1591  OE1 GLU A 128      -1.956  30.053 -25.620  1.00 10.61           O  
ATOM   1592  OE2 GLU A 128      -1.837  27.887 -25.265  1.00  9.39           O1-
ATOM   1593  HN  GLU A 128       3.491  29.421 -25.094  1.00  0.00           H  
ATOM   1594  N   ARG A 129       2.638  30.921 -27.901  1.00 10.57           N  
ATOM   1595  CA  ARG A 129       2.766  31.841 -29.039  1.00 11.65           C  
ATOM   1596  C   ARG A 129       3.710  31.291 -30.115  1.00 10.96           C  
ATOM   1597  O   ARG A 129       3.378  31.307 -31.300  1.00 11.22           O  
ATOM   1598  CB  ARG A 129       3.245  33.217 -28.559  1.00 11.56           C  
ATOM   1599  CG  ARG A 129       3.031  34.335 -29.558  1.00 13.74           C  
ATOM   1600  CD  ARG A 129       3.284  35.706 -28.929  1.00 14.59           C  
ATOM   1601  NE  ARG A 129       2.481  35.904 -27.724  1.00 20.24           N  
ATOM   1602  CZ  ARG A 129       2.960  35.996 -26.480  1.00 21.38           C  
ATOM   1603  NH1 ARG A 129       4.267  35.941 -26.235  1.00 20.11           N1+
ATOM   1604  NH2 ARG A 129       2.114  36.164 -25.470  1.00 23.34           N  
ATOM   1605  HN  ARG A 129       2.810  31.275 -26.960  1.00  0.00           H  
ATOM   1606  HE  ARG A 129       1.471  35.978 -27.843  1.00  0.00           H  
ATOM   1607 1HH1 ARG A 129       4.917  35.812 -27.011  1.00  0.00           H  
ATOM   1608 2HH1 ARG A 129       4.633  36.011 -25.285  1.00  0.00           H  
ATOM   1609 1HH2 ARG A 129       1.112  36.206 -25.658  1.00  0.00           H  
ATOM   1610 2HH2 ARG A 129       2.480  36.234 -24.520  1.00  0.00           H  
ATOM   1611  N   ALA A 130       4.870  30.789 -29.690  1.00 10.68           N  
ATOM   1612  CA  ALA A 130       5.867  30.232 -30.598  1.00 10.30           C  
ATOM   1613  C   ALA A 130       5.305  29.095 -31.445  1.00 10.34           C  
ATOM   1614  O   ALA A 130       5.752  28.882 -32.572  1.00 11.42           O  
ATOM   1615  CB  ALA A 130       7.079  29.746 -29.811  1.00 10.72           C  
ATOM   1616  HN  ALA A 130       5.068  30.795 -28.689  1.00  0.00           H  
ATOM   1617  N   THR A 131       4.352  28.362 -30.875  1.00  9.34           N  
ATOM   1618  CA  THR A 131       3.783  27.195 -31.538  1.00  9.91           C  
ATOM   1619  C   THR A 131       2.683  27.599 -32.522  1.00  9.84           C  
ATOM   1620  O   THR A 131       2.647  27.093 -33.650  1.00 10.34           O  
ATOM   1621  CB  THR A 131       3.234  26.179 -30.504  1.00  9.44           C  
ATOM   1622  CG2 THR A 131       2.715  24.912 -31.182  1.00 10.67           C  
ATOM   1623  OG1 THR A 131       4.274  25.827 -29.578  1.00  9.64           O  
ATOM   1624  HN  THR A 131       4.011  28.623 -29.950  1.00  0.00           H  
ATOM   1625  HG1 THR A 131       4.597  26.615 -29.156  1.00  0.00           H  
ATOM   1626  N   PHE A 132       1.805  28.509 -32.090  1.00 10.23           N  
ATOM   1627  CA  PHE A 132       0.556  28.824 -32.804  1.00 10.26           C  
ATOM   1628  C   PHE A 132       0.552  30.098 -33.654  1.00 11.42           C  
ATOM   1629  O   PHE A 132      -0.310  30.245 -34.526  1.00 10.88           O  
ATOM   1630  CB  PHE A 132      -0.614  28.862 -31.813  1.00 10.01           C  
ATOM   1631  CG  PHE A 132      -1.076  27.498 -31.399  1.00  9.33           C  
ATOM   1632  CD1 PHE A 132      -0.480  26.839 -30.324  1.00  9.35           C  
ATOM   1633  CD2 PHE A 132      -2.071  26.846 -32.116  1.00  9.48           C  
ATOM   1634  CE1 PHE A 132      -0.887  25.550 -29.961  1.00  8.50           C  
ATOM   1635  CE2 PHE A 132      -2.504  25.578 -31.751  1.00  9.99           C  
ATOM   1636  CZ  PHE A 132      -1.902  24.918 -30.680  1.00  9.62           C  
ATOM   1637  HN  PHE A 132       2.009  29.009 -31.225  1.00  0.00           H  
ATOM   1638  N   GLU A 133       1.494  31.007 -33.419  1.00 12.29           N  
ATOM   1639  CA  GLU A 133       1.463  32.301 -34.117  1.00 13.78           C  
ATOM   1640  C   GLU A 133       1.551  32.172 -35.642  1.00 14.02           C  
ATOM   1641  O   GLU A 133       2.065  31.186 -36.179  1.00 13.26           O  
ATOM   1642  CB  GLU A 133       2.556  33.247 -33.590  1.00 13.86           C  
ATOM   1643  CG  GLU A 133       3.977  32.946 -34.061  1.00 15.41           C  
ATOM   1644  CD  GLU A 133       5.026  33.857 -33.404  1.00 16.11           C  
ATOM   1645  OE1 GLU A 133       4.647  34.799 -32.677  1.00 20.75           O  
ATOM   1646  OE2 GLU A 133       6.231  33.626 -33.614  1.00 21.37           O1-
ATOM   1647  HN  GLU A 133       2.240  30.806 -32.753  1.00  0.00           H  
ATOM   1648  N   GLN A 134       1.044  33.190 -36.329  1.00 14.78           N  
ATOM   1649  CA  GLN A 134       1.138  33.266 -37.783  1.00 15.76           C  
ATOM   1650  C   GLN A 134       2.578  33.213 -38.259  1.00 15.98           C  
ATOM   1651  O   GLN A 134       3.485  33.712 -37.585  1.00 15.74           O  
ATOM   1652  CB  GLN A 134       0.510  34.559 -38.287  1.00 16.35           C  
ATOM   1653  CG  GLN A 134      -0.985  34.618 -38.143  1.00 18.45           C  
ATOM   1654  CD  GLN A 134      -1.577  35.850 -38.796  1.00 21.87           C  
ATOM   1655  NE2 GLN A 134      -2.900  35.879 -38.912  1.00 22.57           N  
ATOM   1656  OE1 GLN A 134      -0.851  36.766 -39.194  1.00 23.86           O  
ATOM   1657  HN  GLN A 134       0.574  33.942 -35.824  1.00  0.00           H  
ATOM   1658 1HE2 GLN A 134      -3.299  36.709 -39.352  1.00  0.00           H  
ATOM   1659 2HE2 GLN A 134      -3.500  35.122 -38.583  1.00  0.00           H  
ATOM   1660  N   GLY A 135       2.777  32.605 -39.421  1.00 16.15           N  
ATOM   1661  CA  GLY A 135       4.088  32.537 -40.040  1.00 16.70           C  
ATOM   1662  C   GLY A 135       4.869  31.280 -39.717  1.00 16.94           C  
ATOM   1663  O   GLY A 135       5.896  31.009 -40.338  1.00 17.51           O  
ATOM   1664  HN  GLY A 135       1.984  32.172 -39.894  1.00  0.00           H  
ATOM   1665  N   LYS A 136       4.391  30.511 -38.743  1.00 16.74           N  
ATOM   1666  CA  LYS A 136       5.051  29.256 -38.392  1.00 16.83           C  
ATOM   1667  C   LYS A 136       4.500  28.126 -39.253  1.00 16.29           C  
ATOM   1668  O   LYS A 136       3.353  28.182 -39.702  1.00 16.06           O  
ATOM   1669  CB  LYS A 136       4.884  28.940 -36.903  1.00 17.00           C  
ATOM   1670  CG  LYS A 136       5.476  29.993 -35.968  1.00 18.42           C  
ATOM   1671  CD  LYS A 136       6.996  30.009 -36.046  1.00 20.97           C  
ATOM   1672  CE  LYS A 136       7.571  31.209 -35.316  1.00 24.03           C  
ATOM   1673  NZ  LYS A 136       7.302  31.157 -33.846  1.00 26.34           N1+
ATOM   1674  HN  LYS A 136       3.555  30.801 -38.236  1.00  0.00           H  
ATOM   1675  HZ1 LYS A 136       7.688  31.963 -33.355  1.00  0.00           H  
ATOM   1676  HZ2 LYS A 136       7.636  30.283 -33.440  1.00  0.00           H  
ATOM   1677  HZ3 LYS A 136       6.305  31.052 -33.657  1.00  0.00           H  
ATOM   1678  N   SER A 137       5.323  27.105 -39.478  1.00 16.16           N  
ATOM   1679  CA  SER A 137       4.941  25.982 -40.334  1.00 16.01           C  
ATOM   1680  C   SER A 137       4.327  24.817 -39.555  1.00 14.87           C  
ATOM   1681  O   SER A 137       3.803  23.874 -40.151  1.00 15.28           O  
ATOM   1682  CB  SER A 137       6.154  25.492 -41.128  1.00 16.39           C  
ATOM   1683  OG  SER A 137       7.184  25.042 -40.262  1.00 20.02           O  
ATOM   1684  HN  SER A 137       6.245  27.105 -39.042  1.00  0.00           H  
ATOM   1685  HG  SER A 137       7.937  24.738 -40.755  1.00  0.00           H  
ATOM   1686  N   THR A 138       4.398  24.897 -38.231  1.00 13.06           N  
ATOM   1687  CA  THR A 138       4.012  23.794 -37.354  1.00 11.53           C  
ATOM   1688  C   THR A 138       2.595  23.322 -37.645  1.00 10.77           C  
ATOM   1689  O   THR A 138       1.653  24.108 -37.607  1.00 10.12           O  
ATOM   1690  CB  THR A 138       4.123  24.227 -35.886  1.00 11.47           C  
ATOM   1691  CG2 THR A 138       3.955  23.030 -34.939  1.00 10.89           C  
ATOM   1692  OG1 THR A 138       5.405  24.844 -35.691  1.00 11.19           O  
ATOM   1693  HN  THR A 138       4.735  25.763 -37.810  1.00  0.00           H  
ATOM   1694  HG1 THR A 138       5.474  25.112 -34.782  1.00  0.00           H  
ATOM   1695  N   LYS A 139       2.461  22.032 -37.941  1.00  9.91           N  
ATOM   1696  CA  LYS A 139       1.160  21.408 -38.130  1.00 10.35           C  
ATOM   1697  C   LYS A 139       0.554  21.137 -36.757  1.00  9.17           C  
ATOM   1698  O   LYS A 139       1.271  20.709 -35.834  1.00 10.17           O  
ATOM   1699  CB  LYS A 139       1.309  20.113 -38.927  1.00 10.39           C  
ATOM   1700  CG  LYS A 139       1.702  20.346 -40.384  1.00 13.07           C  
ATOM   1701  CD  LYS A 139       2.130  19.059 -41.069  1.00 17.46           C  
ATOM   1702  CE  LYS A 139       2.540  19.335 -42.508  1.00 19.37           C  
ATOM   1703  NZ  LYS A 139       3.213  18.156 -43.122  1.00 23.29           N1+
ATOM   1704  HN  LYS A 139       3.300  21.460 -38.039  1.00  0.00           H  
ATOM   1705  HZ1 LYS A 139       3.488  18.341 -44.087  1.00  0.00           H  
ATOM   1706  HZ2 LYS A 139       2.634  17.319 -43.053  1.00  0.00           H  
ATOM   1707  HZ3 LYS A 139       4.007  17.846 -42.561  1.00  0.00           H  
ATOM   1708  N   LEU A 140      -0.745  21.391 -36.618  1.00  8.47           N  
ATOM   1709  CA  LEU A 140      -1.378  21.457 -35.310  1.00  8.24           C  
ATOM   1710  C   LEU A 140      -2.460  20.391 -35.227  1.00  8.38           C  
ATOM   1711  O   LEU A 140      -3.518  20.519 -35.841  1.00  8.03           O  
ATOM   1712  CB  LEU A 140      -1.949  22.856 -35.060  1.00  8.56           C  
ATOM   1713  CG  LEU A 140      -0.934  23.984 -35.237  1.00  8.49           C  
ATOM   1714  CD1 LEU A 140      -1.643  25.320 -35.454  1.00  7.62           C  
ATOM   1715  CD2 LEU A 140       0.029  24.057 -34.047  1.00  8.07           C  
ATOM   1716  HN  LEU A 140      -1.312  21.544 -37.452  1.00  0.00           H  
ATOM   1717  N   MET A 141      -2.169  19.325 -34.486  1.00  8.01           N  
ATOM   1718  CA  MET A 141      -3.082  18.197 -34.398  1.00  7.74           C  
ATOM   1719  C   MET A 141      -3.972  18.385 -33.187  1.00  7.76           C  
ATOM   1720  O   MET A 141      -3.504  18.355 -32.034  1.00  7.95           O  
ATOM   1721  CB  MET A 141      -2.324  16.866 -34.325  1.00  7.44           C  
ATOM   1722  CG  MET A 141      -1.291  16.669 -35.431  1.00  7.04           C  
ATOM   1723  SD  MET A 141      -0.611  15.000 -35.504  1.00  8.28           S  
ATOM   1724  CE  MET A 141       0.230  14.857 -33.927  1.00  8.37           C  
ATOM   1725  HN  MET A 141      -1.289  19.299 -33.970  1.00  0.00           H  
ATOM   1726  N   MET A 142      -5.254  18.599 -33.460  1.00  7.47           N  
ATOM   1727  CA  MET A 142      -6.190  19.071 -32.447  1.00  7.24           C  
ATOM   1728  C   MET A 142      -7.168  18.005 -31.978  1.00  7.55           C  
ATOM   1729  O   MET A 142      -7.451  17.042 -32.704  1.00  7.44           O  
ATOM   1730  CB  MET A 142      -6.982  20.266 -32.999  1.00  7.80           C  
ATOM   1731  CG  MET A 142      -6.122  21.306 -33.700  1.00  8.70           C  
ATOM   1732  SD  MET A 142      -4.859  22.008 -32.610  1.00  9.69           S  
ATOM   1733  CE  MET A 142      -5.838  22.798 -31.340  1.00  8.95           C  
ATOM   1734  HN  MET A 142      -5.594  18.428 -34.406  1.00  0.00           H  
ATOM   1735  N   LEU A 143      -7.711  18.194 -30.777  1.00  6.97           N  
ATOM   1736  CA  LEU A 143      -8.671  17.235 -30.236  1.00  7.57           C  
ATOM   1737  C   LEU A 143     -10.097  17.736 -30.339  1.00  8.06           C  
ATOM   1738  O   LEU A 143     -11.008  16.936 -30.520  1.00  7.67           O  
ATOM   1739  CB  LEU A 143      -8.334  16.859 -28.791  1.00  7.71           C  
ATOM   1740  CG  LEU A 143      -6.983  16.182 -28.594  1.00  6.64           C  
ATOM   1741  CD1 LEU A 143      -6.717  15.894 -27.099  1.00  8.34           C  
ATOM   1742  CD2 LEU A 143      -6.876  14.903 -29.433  1.00  8.51           C  
ATOM   1743  HN  LEU A 143      -7.454  19.016 -30.230  1.00  0.00           H  
ATOM   1744  N   THR A 144     -10.291  19.055 -30.220  1.00  8.35           N  
ATOM   1745  CA  THR A 144     -11.646  19.607 -30.264  1.00  8.81           C  
ATOM   1746  C   THR A 144     -11.771  20.886 -31.081  1.00  9.78           C  
ATOM   1747  O   THR A 144     -10.813  21.647 -31.228  1.00 10.00           O  
ATOM   1748  CB  THR A 144     -12.227  19.878 -28.848  1.00  9.07           C  
ATOM   1749  CG2 THR A 144     -12.025  18.683 -27.895  1.00  9.02           C  
ATOM   1750  OG1 THR A 144     -11.636  21.064 -28.299  1.00  8.24           O  
ATOM   1751  HN  THR A 144      -9.492  19.677 -30.098  1.00  0.00           H  
ATOM   1752  HG1 THR A 144     -11.760  21.800 -28.886  1.00  0.00           H  
ATOM   1753  N   ASP A 145     -12.984  21.115 -31.584  1.00 10.67           N  
ATOM   1754  CA  ASP A 145     -13.296  22.368 -32.261  1.00 11.46           C  
ATOM   1755  C   ASP A 145     -13.163  23.577 -31.348  1.00 11.44           C  
ATOM   1756  O   ASP A 145     -12.790  24.654 -31.815  1.00 11.17           O  
ATOM   1757  CB  ASP A 145     -14.690  22.319 -32.885  1.00 12.25           C  
ATOM   1758  CG  ASP A 145     -14.747  21.426 -34.113  1.00 15.14           C  
ATOM   1759  OD1 ASP A 145     -13.732  21.315 -34.849  1.00 20.10           O  
ATOM   1760  OD2 ASP A 145     -15.824  20.832 -34.339  1.00 19.95           O1-
ATOM   1761  HN  ASP A 145     -13.707  20.401 -31.494  1.00  0.00           H  
ATOM   1762  N   LYS A 146     -13.462  23.390 -30.062  1.00 11.33           N  
ATOM   1763  CA  LYS A 146     -13.311  24.442 -29.055  1.00 11.96           C  
ATOM   1764  C   LYS A 146     -11.850  24.881 -28.934  1.00 11.43           C  
ATOM   1765  O   LYS A 146     -11.549  26.076 -28.901  1.00 11.48           O  
ATOM   1766  CB  LYS A 146     -13.872  23.987 -27.698  1.00 12.79           C  
ATOM   1767  CG  LYS A 146     -13.720  24.998 -26.550  1.00 14.63           C  
ATOM   1768  CD  LYS A 146     -14.307  26.377 -26.885  1.00 16.76           C  
ATOM   1769  CE  LYS A 146     -14.425  27.264 -25.646  1.00 17.22           C  
ATOM   1770  NZ  LYS A 146     -13.178  27.296 -24.836  1.00 17.18           N1+
ATOM   1771  HN  LYS A 146     -13.810  22.477 -29.768  1.00  0.00           H  
ATOM   1772  HZ1 LYS A 146     -13.257  27.888 -24.009  1.00  0.00           H  
ATOM   1773  HZ2 LYS A 146     -12.379  27.572 -25.407  1.00  0.00           H  
ATOM   1774  HZ3 LYS A 146     -12.883  26.353 -24.583  1.00  0.00           H  
ATOM   1775  N   GLN A 147     -10.931  23.916 -28.901  1.00 10.82           N  
ATOM   1776  CA  GLN A 147      -9.516  24.245 -28.942  1.00 11.00           C  
ATOM   1777  C   GLN A 147      -9.199  25.147 -30.134  1.00 10.79           C  
ATOM   1778  O   GLN A 147      -8.594  26.200 -29.970  1.00 10.84           O  
ATOM   1779  CB  GLN A 147      -8.682  22.986 -29.051  1.00 10.84           C  
ATOM   1780  CG  GLN A 147      -8.417  22.264 -27.761  1.00 10.26           C  
ATOM   1781  CD  GLN A 147      -7.588  21.035 -28.022  1.00  9.53           C  
ATOM   1782  NE2 GLN A 147      -6.612  20.769 -27.163  1.00  8.63           N  
ATOM   1783  OE1 GLN A 147      -7.812  20.343 -29.016  1.00  8.62           O  
ATOM   1784  HN  GLN A 147     -11.223  22.940 -28.847  1.00  0.00           H  
ATOM   1785 1HE2 GLN A 147      -6.050  19.936 -27.340  1.00  0.00           H  
ATOM   1786 2HE2 GLN A 147      -6.426  21.342 -26.340  1.00  0.00           H  
ATOM   1787  N   ILE A 148      -9.616  24.742 -31.337  1.00 11.13           N  
ATOM   1788  CA  ILE A 148      -9.330  25.512 -32.548  1.00 11.50           C  
ATOM   1789  C   ILE A 148      -9.869  26.944 -32.449  1.00 11.38           C  
ATOM   1790  O   ILE A 148      -9.154  27.899 -32.765  1.00 11.91           O  
ATOM   1791  CB  ILE A 148      -9.880  24.811 -33.808  1.00 11.27           C  
ATOM   1792  CG1 ILE A 148      -9.185  23.457 -33.996  1.00 11.69           C  
ATOM   1793  CG2 ILE A 148      -9.711  25.714 -35.045  1.00 12.44           C  
ATOM   1794  CD1 ILE A 148      -9.746  22.598 -35.133  1.00 12.25           C  
ATOM   1795  HN  ILE A 148     -10.147  23.874 -31.413  1.00  0.00           H  
ATOM   1796  N   ALA A 149     -11.113  27.080 -31.987  1.00 11.29           N  
ATOM   1797  CA  ALA A 149     -11.748  28.394 -31.837  1.00 11.52           C  
ATOM   1798  C   ALA A 149     -10.915  29.275 -30.915  1.00 11.88           C  
ATOM   1799  O   ALA A 149     -10.644  30.445 -31.238  1.00 12.21           O  
ATOM   1800  CB  ALA A 149     -13.161  28.251 -31.304  1.00 11.40           C  
ATOM   1801  HN  ALA A 149     -11.639  26.245 -31.730  1.00  0.00           H  
ATOM   1802  N   ASP A 150     -10.490  28.711 -29.782  1.00 11.95           N  
ATOM   1803  CA  ASP A 150      -9.671  29.442 -28.815  1.00 12.40           C  
ATOM   1804  C   ASP A 150      -8.349  29.933 -29.402  1.00 12.58           C  
ATOM   1805  O   ASP A 150      -7.984  31.101 -29.242  1.00 12.52           O  
ATOM   1806  CB  ASP A 150      -9.371  28.561 -27.603  1.00 12.75           C  
ATOM   1807  CG  ASP A 150     -10.559  28.394 -26.676  1.00 13.46           C  
ATOM   1808  OD1 ASP A 150     -11.639  28.985 -26.919  1.00 13.89           O  
ATOM   1809  OD2 ASP A 150     -10.402  27.648 -25.681  1.00 16.07           O1-
ATOM   1810  HN  ASP A 150     -10.744  27.743 -29.585  1.00  0.00           H  
ATOM   1811  N   PHE A 151      -7.621  29.042 -30.069  1.00 12.35           N  
ATOM   1812  CA  PHE A 151      -6.342  29.392 -30.674  1.00 12.83           C  
ATOM   1813  C   PHE A 151      -6.491  30.426 -31.790  1.00 13.69           C  
ATOM   1814  O   PHE A 151      -5.662  31.327 -31.911  1.00 14.16           O  
ATOM   1815  CB  PHE A 151      -5.600  28.145 -31.158  1.00 12.07           C  
ATOM   1816  CG  PHE A 151      -5.012  27.339 -30.043  1.00 11.31           C  
ATOM   1817  CD1 PHE A 151      -3.945  27.831 -29.295  1.00 10.45           C  
ATOM   1818  CD2 PHE A 151      -5.535  26.085 -29.728  1.00  9.70           C  
ATOM   1819  CE1 PHE A 151      -3.409  27.092 -28.247  1.00 10.11           C  
ATOM   1820  CE2 PHE A 151      -5.001  25.332 -28.683  1.00 10.13           C  
ATOM   1821  CZ  PHE A 151      -3.935  25.834 -27.946  1.00  9.98           C  
ATOM   1822  HN  PHE A 151      -7.967  28.087 -30.160  1.00  0.00           H  
ATOM   1823  N   GLN A 152      -7.551  30.303 -32.588  1.00 14.45           N  
ATOM   1824  CA  GLN A 152      -7.818  31.294 -33.635  1.00 15.87           C  
ATOM   1825  C   GLN A 152      -8.095  32.667 -33.037  1.00 16.18           C  
ATOM   1826  O   GLN A 152      -7.629  33.684 -33.569  1.00 16.54           O  
ATOM   1827  CB  GLN A 152      -8.973  30.848 -34.528  1.00 16.31           C  
ATOM   1828  CG  GLN A 152      -8.583  29.759 -35.502  1.00 18.96           C  
ATOM   1829  CD  GLN A 152      -9.729  29.333 -36.396  1.00 22.10           C  
ATOM   1830  NE2 GLN A 152      -9.421  29.064 -37.658  1.00 25.15           N  
ATOM   1831  OE1 GLN A 152     -10.875  29.236 -35.958  1.00 25.33           O  
ATOM   1832  HN  GLN A 152      -8.183  29.511 -32.469  1.00  0.00           H  
ATOM   1833 1HE2 GLN A 152      -8.471  29.144 -38.021  1.00  0.00           H  
ATOM   1834 2HE2 GLN A 152     -10.193  28.777 -38.260  1.00  0.00           H  
ATOM   1835  N   LYS A 153      -8.824  32.686 -31.925  1.00 16.46           N  
ATOM   1836  CA  LYS A 153      -9.177  33.930 -31.230  1.00 17.19           C  
ATOM   1837  C   LYS A 153      -7.933  34.698 -30.795  1.00 17.04           C  
ATOM   1838  O   LYS A 153      -7.844  35.919 -30.977  1.00 17.71           O  
ATOM   1839  CB  LYS A 153     -10.066  33.616 -30.021  1.00 17.52           C  
ATOM   1840  CG  LYS A 153     -10.490  34.809 -29.174  1.00 19.38           C  
ATOM   1841  CD  LYS A 153     -11.272  34.327 -27.970  1.00 22.32           C  
ATOM   1842  CE  LYS A 153     -11.699  35.468 -27.066  1.00 24.50           C  
ATOM   1843  NZ  LYS A 153     -12.423  34.939 -25.872  1.00 25.83           N1+
ATOM   1844  HN  LYS A 153      -9.151  31.800 -31.539  1.00  0.00           H  
ATOM   1845  HZ1 LYS A 153     -12.710  35.706 -25.264  1.00  0.00           H  
ATOM   1846  HZ2 LYS A 153     -11.872  34.242 -25.371  1.00  0.00           H  
ATOM   1847  HZ3 LYS A 153     -13.211  34.347 -26.136  1.00  0.00           H  
ATOM   1848  N   HIS A 154      -6.958  33.981 -30.246  1.00 16.43           N  
ATOM   1849  CA  HIS A 154      -5.788  34.621 -29.656  1.00 15.79           C  
ATOM   1850  C   HIS A 154      -4.588  34.767 -30.584  1.00 15.73           C  
ATOM   1851  O   HIS A 154      -3.756  35.661 -30.373  1.00 15.56           O  
ATOM   1852  CB  HIS A 154      -5.391  33.907 -28.364  1.00 15.27           C  
ATOM   1853  CG  HIS A 154      -6.436  34.000 -27.301  1.00 15.30           C  
ATOM   1854  CD2 HIS A 154      -7.464  33.179 -26.988  1.00 14.74           C  
ATOM   1855  ND1 HIS A 154      -6.537  35.083 -26.452  1.00 15.30           N  
ATOM   1856  CE1 HIS A 154      -7.571  34.914 -25.650  1.00 15.73           C  
ATOM   1857  NE2 HIS A 154      -8.149  33.764 -25.950  1.00 14.91           N  
ATOM   1858  HN  HIS A 154      -7.029  32.964 -30.237  1.00  0.00           H  
ATOM   1859  HD1 HIS A 154      -5.911  35.888 -26.445  1.00  0.00           H  
ATOM   1860  HE2 HIS A 154      -8.970  33.374 -25.487  1.00  0.00           H  
ATOM   1861  N   TYR A 155      -4.495  33.913 -31.606  1.00 15.76           N  
ATOM   1862  CA  TYR A 155      -3.316  33.902 -32.473  1.00 15.53           C  
ATOM   1863  C   TYR A 155      -3.571  34.105 -33.959  1.00 16.37           C  
ATOM   1864  O   TYR A 155      -2.622  34.284 -34.723  1.00 16.44           O  
ATOM   1865  CB  TYR A 155      -2.483  32.634 -32.236  1.00 15.27           C  
ATOM   1866  CG  TYR A 155      -2.085  32.485 -30.792  1.00 14.23           C  
ATOM   1867  CD1 TYR A 155      -1.144  33.343 -30.222  1.00 13.79           C  
ATOM   1868  CD2 TYR A 155      -2.676  31.520 -29.978  1.00 13.21           C  
ATOM   1869  CE1 TYR A 155      -0.783  33.234 -28.884  1.00 12.59           C  
ATOM   1870  CE2 TYR A 155      -2.316  31.394 -28.638  1.00 12.44           C  
ATOM   1871  CZ  TYR A 155      -1.371  32.256 -28.100  1.00 13.02           C  
ATOM   1872  OH  TYR A 155      -1.016  32.160 -26.778  1.00 12.26           O  
ATOM   1873  HN  TYR A 155      -5.257  33.259 -31.785  1.00  0.00           H  
ATOM   1874  HH  TYR A 155      -0.369  32.750 -26.410  1.00  0.00           H  
ATOM   1875  N   GLN A 156      -4.839  34.059 -34.363  1.00 16.83           N  
ATOM   1876  CA  GLN A 156      -5.213  34.191 -35.781  1.00 17.68           C  
ATOM   1877  C   GLN A 156      -4.434  33.195 -36.652  1.00 17.27           C  
ATOM   1878  O   GLN A 156      -4.064  33.474 -37.800  1.00 17.43           O  
ATOM   1879  CB  GLN A 156      -5.033  35.644 -36.263  1.00 18.14           C  
ATOM   1880  CG  GLN A 156      -5.908  36.676 -35.522  1.00 21.16           C  
ATOM   1881  CD  GLN A 156      -5.407  37.005 -34.113  1.00 23.72           C  
ATOM   1882  NE2 GLN A 156      -6.315  36.974 -33.143  1.00 25.56           N  
ATOM   1883  OE1 GLN A 156      -4.223  37.285 -33.903  1.00 24.76           O  
ATOM   1884  HN  GLN A 156      -5.574  33.928 -33.668  1.00  0.00           H  
ATOM   1885 1HE2 GLN A 156      -7.293  36.743 -33.316  1.00  0.00           H  
ATOM   1886 2HE2 GLN A 156      -5.981  37.193 -32.204  1.00  0.00           H  
ATOM   1887  N   THR A 157      -4.175  32.026 -36.072  1.00 16.28           N  
ATOM   1888  CA  THR A 157      -3.472  30.943 -36.738  1.00 15.79           C  
ATOM   1889  C   THR A 157      -4.099  30.614 -38.094  1.00 15.98           C  
ATOM   1890  O   THR A 157      -5.326  30.518 -38.208  1.00 16.17           O  
ATOM   1891  CB  THR A 157      -3.528  29.690 -35.853  1.00 15.50           C  
ATOM   1892  CG2 THR A 157      -2.674  28.568 -36.424  1.00 15.56           C  
ATOM   1893  OG1 THR A 157      -3.066  30.026 -34.538  1.00 13.01           O  
ATOM   1894  HN  THR A 157      -4.486  31.883 -35.111  1.00  0.00           H  
ATOM   1895  HG1 THR A 157      -3.101  29.251 -33.990  1.00  0.00           H  
ATOM   1896  N   GLU A 158      -3.247  30.440 -39.105  1.00 15.76           N  
ATOM   1897  CA  GLU A 158      -3.695  30.030 -40.440  1.00 16.01           C  
ATOM   1898  C   GLU A 158      -4.542  28.765 -40.316  1.00 16.22           C  
ATOM   1899  O   GLU A 158      -4.066  27.757 -39.793  1.00 16.15           O  
ATOM   1900  CB  GLU A 158      -2.502  29.791 -41.370  1.00 16.08           C  
ATOM   1901  CG  GLU A 158      -1.602  31.020 -41.583  1.00 16.64           C  
ATOM   1902  CD  GLU A 158      -0.398  31.069 -40.647  1.00 17.04           C  
ATOM   1903  OE1 GLU A 158      -0.481  30.541 -39.511  1.00 16.48           O  
ATOM   1904  OE2 GLU A 158       0.632  31.645 -41.054  1.00 18.68           O1-
ATOM   1905  HN  GLU A 158      -2.252  30.597 -38.945  1.00  0.00           H  
ATOM   1906  N   PRO A 159      -5.817  28.831 -40.748  1.00 16.25           N  
ATOM   1907  CA  PRO A 159      -6.756  27.713 -40.588  1.00 16.12           C  
ATOM   1908  C   PRO A 159      -6.260  26.371 -41.141  1.00 15.69           C  
ATOM   1909  O   PRO A 159      -6.565  25.327 -40.557  1.00 15.92           O  
ATOM   1910  CB  PRO A 159      -8.002  28.195 -41.344  1.00 16.53           C  
ATOM   1911  CG  PRO A 159      -7.926  29.678 -41.252  1.00 16.89           C  
ATOM   1912  CD  PRO A 159      -6.465  29.992 -41.392  1.00 16.16           C  
ATOM   1913  N   GLU A 160      -5.501  26.399 -42.237  1.00 15.42           N  
ATOM   1914  CA  GLU A 160      -5.010  25.173 -42.877  1.00 15.18           C  
ATOM   1915  C   GLU A 160      -4.058  24.355 -41.991  1.00 14.37           C  
ATOM   1916  O   GLU A 160      -3.865  23.155 -42.211  1.00 14.51           O  
ATOM   1917  CB  GLU A 160      -4.361  25.479 -44.237  1.00 16.02           C  
ATOM   1918  CG  GLU A 160      -3.118  26.355 -44.180  1.00 18.67           C  
ATOM   1919  CD  GLU A 160      -3.411  27.856 -44.244  1.00 21.49           C  
ATOM   1920  OE1 GLU A 160      -4.556  28.290 -43.969  1.00 22.68           O  
ATOM   1921  OE2 GLU A 160      -2.473  28.618 -44.569  1.00 24.76           O1-
ATOM   1922  HN  GLU A 160      -5.254  27.301 -42.643  1.00  0.00           H  
ATOM   1923  N   ARG A 161      -3.470  25.006 -40.992  1.00 12.80           N  
ATOM   1924  CA  ARG A 161      -2.497  24.346 -40.125  1.00 12.06           C  
ATOM   1925  C   ARG A 161      -3.158  23.419 -39.114  1.00 11.81           C  
ATOM   1926  O   ARG A 161      -2.506  22.522 -38.601  1.00 11.25           O  
ATOM   1927  CB  ARG A 161      -1.633  25.379 -39.403  1.00 12.19           C  
ATOM   1928  CG  ARG A 161      -0.641  26.074 -40.314  1.00 11.40           C  
ATOM   1929  CD  ARG A 161       0.044  27.227 -39.607  1.00 11.75           C  
ATOM   1930  NE  ARG A 161       0.738  26.787 -38.400  1.00 12.02           N  
ATOM   1931  CZ  ARG A 161       1.126  27.596 -37.417  1.00 11.45           C  
ATOM   1932  NH1 ARG A 161       0.896  28.903 -37.489  1.00 12.30           N1+
ATOM   1933  NH2 ARG A 161       1.752  27.095 -36.360  1.00 12.82           N  
ATOM   1934  HN  ARG A 161      -3.703  25.985 -40.828  1.00  0.00           H  
ATOM   1935  HE  ARG A 161       0.939  25.792 -38.304  1.00  0.00           H  
ATOM   1936 1HH1 ARG A 161       1.193  29.523 -36.736  1.00  0.00           H  
ATOM   1937 2HH1 ARG A 161       0.415  29.288 -38.302  1.00  0.00           H  
ATOM   1938 1HH2 ARG A 161       2.049  27.715 -35.607  1.00  0.00           H  
ATOM   1939 2HH2 ARG A 161       1.929  26.092 -36.305  1.00  0.00           H  
ATOM   1940  N   PHE A 162      -4.438  23.640 -38.835  1.00 11.25           N  
ATOM   1941  CA  PHE A 162      -5.184  22.777 -37.912  1.00 11.47           C  
ATOM   1942  C   PHE A 162      -5.686  21.519 -38.587  1.00 11.95           C  
ATOM   1943  O   PHE A 162      -6.188  21.562 -39.716  1.00 12.06           O  
ATOM   1944  CB  PHE A 162      -6.412  23.480 -37.345  1.00 11.05           C  
ATOM   1945  CG  PHE A 162      -6.117  24.718 -36.551  1.00 10.89           C  
ATOM   1946  CD1 PHE A 162      -5.619  24.632 -35.254  1.00 10.47           C  
ATOM   1947  CD2 PHE A 162      -6.399  25.971 -37.081  1.00 11.55           C  
ATOM   1948  CE1 PHE A 162      -5.389  25.772 -34.503  1.00 11.27           C  
ATOM   1949  CE2 PHE A 162      -6.161  27.123 -36.344  1.00 12.37           C  
ATOM   1950  CZ  PHE A 162      -5.658  27.026 -35.053  1.00 10.71           C  
ATOM   1951  HN  PHE A 162      -4.914  24.429 -39.273  1.00  0.00           H  
ATOM   1952  N   GLN A 163      -5.577  20.399 -37.879  1.00 11.89           N  
ATOM   1953  CA  GLN A 163      -6.239  19.168 -38.288  1.00 12.33           C  
ATOM   1954  C   GLN A 163      -6.807  18.502 -37.052  1.00 11.74           C  
ATOM   1955  O   GLN A 163      -6.060  18.131 -36.148  1.00 12.26           O  
ATOM   1956  CB  GLN A 163      -5.268  18.223 -38.994  1.00 12.23           C  
ATOM   1957  CG  GLN A 163      -4.706  18.772 -40.305  1.00 14.38           C  
ATOM   1958  CD  GLN A 163      -3.854  17.771 -41.048  1.00 14.51           C  
ATOM   1959  NE2 GLN A 163      -2.578  18.102 -41.234  1.00 17.16           N  
ATOM   1960  OE1 GLN A 163      -4.338  16.714 -41.470  1.00 17.92           O  
ATOM   1961  HN  GLN A 163      -5.015  20.402 -37.028  1.00  0.00           H  
ATOM   1962 1HE2 GLN A 163      -2.179  18.974 -40.886  1.00  0.00           H  
ATOM   1963 2HE2 GLN A 163      -2.002  17.426 -41.736  1.00  0.00           H  
ATOM   1964  N   ILE A 164      -8.125  18.359 -37.011  1.00 12.19           N  
ATOM   1965  CA  ILE A 164      -8.774  17.679 -35.895  1.00 12.35           C  
ATOM   1966  C   ILE A 164      -8.605  16.174 -36.045  1.00 12.06           C  
ATOM   1967  O   ILE A 164      -8.716  15.636 -37.150  1.00 12.61           O  
ATOM   1968  CB  ILE A 164     -10.260  18.093 -35.733  1.00 13.03           C  
ATOM   1969  CG1 ILE A 164     -10.819  17.585 -34.402  1.00 15.11           C  
ATOM   1970  CG2 ILE A 164     -11.111  17.637 -36.923  1.00 13.83           C  
ATOM   1971  CD1 ILE A 164     -11.876  18.481 -33.810  1.00 17.95           C  
ATOM   1972  HN  ILE A 164      -8.694  18.730 -37.772  1.00  0.00           H  
ATOM   1973  N   LEU A 165      -8.276  15.518 -34.936  1.00 11.07           N  
ATOM   1974  CA  LEU A 165      -8.100  14.068 -34.926  1.00 11.00           C  
ATOM   1975  C   LEU A 165      -9.329  13.391 -34.319  1.00 10.69           C  
ATOM   1976  O   LEU A 165      -9.974  13.962 -33.438  1.00 10.54           O  
ATOM   1977  CB  LEU A 165      -6.868  13.691 -34.088  1.00 11.39           C  
ATOM   1978  CG  LEU A 165      -5.474  14.175 -34.511  1.00 12.23           C  
ATOM   1979  CD1 LEU A 165      -4.460  13.923 -33.401  1.00 13.04           C  
ATOM   1980  CD2 LEU A 165      -5.018  13.519 -35.810  1.00 14.08           C  
ATOM   1981  HN  LEU A 165      -8.143  16.041 -34.070  1.00  0.00           H  
ATOM   1982  N   PRO A 166      -9.644  12.158 -34.763  1.00 10.13           N  
ATOM   1983  CA  PRO A 166     -10.642  11.380 -34.019  1.00  9.81           C  
ATOM   1984  C   PRO A 166     -10.022  10.942 -32.694  1.00  8.72           C  
ATOM   1985  O   PRO A 166      -8.813  11.076 -32.525  1.00  9.40           O  
ATOM   1986  CB  PRO A 166     -10.902  10.152 -34.906  1.00 10.09           C  
ATOM   1987  CG  PRO A 166     -10.118  10.348 -36.146  1.00 11.56           C  
ATOM   1988  CD  PRO A 166      -9.099  11.422 -35.916  1.00 10.43           C  
ATOM   1989  N   PRO A 167     -10.845  10.459 -31.749  1.00  8.04           N  
ATOM   1990  CA  PRO A 167     -10.258  10.011 -30.484  1.00  7.60           C  
ATOM   1991  C   PRO A 167      -9.355   8.787 -30.625  1.00  7.35           C  
ATOM   1992  O   PRO A 167      -9.369   8.109 -31.662  1.00  7.35           O  
ATOM   1993  CB  PRO A 167     -11.483   9.712 -29.610  1.00  7.48           C  
ATOM   1994  CG  PRO A 167     -12.624  10.479 -30.268  1.00  7.18           C  
ATOM   1995  CD  PRO A 167     -12.318  10.398 -31.737  1.00  8.49           C  
ATOM   1996  N   GLY A 168      -8.567   8.516 -29.591  1.00  7.28           N  
ATOM   1997  CA  GLY A 168      -7.569   7.446 -29.648  1.00  7.19           C  
ATOM   1998  C   GLY A 168      -7.606   6.544 -28.431  1.00  7.45           C  
ATOM   1999  O   GLY A 168      -6.573   6.222 -27.857  1.00  7.34           O  
ATOM   2000  HN  GLY A 168      -8.659   9.066 -28.737  1.00  0.00           H  
ATOM   2001  N   ILE A 169      -8.806   6.105 -28.068  1.00  7.06           N  
ATOM   2002  CA  ILE A 169      -8.978   5.260 -26.888  1.00  7.74           C  
ATOM   2003  C   ILE A 169      -8.324   3.886 -27.152  1.00  7.42           C  
ATOM   2004  O   ILE A 169      -8.473   3.316 -28.247  1.00  8.85           O  
ATOM   2005  CB  ILE A 169     -10.484   5.155 -26.515  1.00  7.76           C  
ATOM   2006  CG1 ILE A 169     -10.958   6.377 -25.691  1.00  9.20           C  
ATOM   2007  CG2 ILE A 169     -10.761   3.917 -25.671  1.00  8.34           C  
ATOM   2008  CD1 ILE A 169     -10.531   7.765 -26.165  1.00  9.25           C  
ATOM   2009  HN  ILE A 169      -9.622   6.362 -28.623  1.00  0.00           H  
ATOM   2010  N   TYR A 170      -7.557   3.386 -26.185  1.00  7.75           N  
ATOM   2011  CA  TYR A 170      -6.930   2.060 -26.292  1.00  7.95           C  
ATOM   2012  C   TYR A 170      -8.010   0.969 -26.285  1.00  8.81           C  
ATOM   2013  O   TYR A 170      -8.938   0.994 -25.460  1.00  8.64           O  
ATOM   2014  CB  TYR A 170      -5.995   1.809 -25.108  1.00  7.60           C  
ATOM   2015  CG  TYR A 170      -4.642   2.505 -25.132  1.00  6.85           C  
ATOM   2016  CD1 TYR A 170      -4.524   3.858 -25.427  1.00  8.28           C  
ATOM   2017  CD2 TYR A 170      -3.477   1.806 -24.781  1.00  8.81           C  
ATOM   2018  CE1 TYR A 170      -3.270   4.494 -25.417  1.00  8.20           C  
ATOM   2019  CE2 TYR A 170      -2.220   2.425 -24.759  1.00  6.52           C  
ATOM   2020  CZ  TYR A 170      -2.124   3.778 -25.077  1.00  6.88           C  
ATOM   2021  OH  TYR A 170      -0.888   4.382 -25.056  1.00  9.36           O  
ATOM   2022  HN  TYR A 170      -7.399   3.940 -25.343  1.00  0.00           H  
ATOM   2023  HH  TYR A 170      -0.823   5.305 -25.273  1.00  0.00           H  
ATOM   2024  N   PRO A 171      -7.880  -0.019 -27.186  1.00  9.83           N  
ATOM   2025  CA  PRO A 171      -8.896  -1.061 -27.320  1.00 10.15           C  
ATOM   2026  C   PRO A 171      -9.095  -1.933 -26.079  1.00 10.18           C  
ATOM   2027  O   PRO A 171     -10.159  -2.544 -25.940  1.00  9.67           O  
ATOM   2028  CB  PRO A 171      -8.402  -1.897 -28.516  1.00 10.83           C  
ATOM   2029  CG  PRO A 171      -6.971  -1.557 -28.694  1.00 11.43           C  
ATOM   2030  CD  PRO A 171      -6.778  -0.170 -28.152  1.00 10.54           C  
ATOM   2031  N   ASP A 172      -8.112  -1.972 -25.180  1.00 10.16           N  
ATOM   2032  CA  ASP A 172      -8.214  -2.842 -24.001  1.00 10.98           C  
ATOM   2033  C   ASP A 172      -9.263  -2.390 -22.977  1.00 10.57           C  
ATOM   2034  O   ASP A 172      -9.584  -3.140 -22.063  1.00 11.20           O  
ATOM   2035  CB  ASP A 172      -6.868  -2.988 -23.305  1.00 11.77           C  
ATOM   2036  CG  ASP A 172      -6.440  -1.704 -22.632  1.00 13.33           C  
ATOM   2037  OD1 ASP A 172      -5.820  -0.872 -23.316  1.00 18.38           O  
ATOM   2038  OD2 ASP A 172      -6.732  -1.533 -21.434  1.00 16.96           O1-
ATOM   2039  HN  ASP A 172      -7.282  -1.393 -25.312  1.00  0.00           H  
ATOM   2040  N   ARG A 173      -9.778  -1.165 -23.117  1.00  9.62           N  
ATOM   2041  CA  ARG A 173     -10.843  -0.689 -22.233  1.00  9.21           C  
ATOM   2042  C   ARG A 173     -12.224  -1.176 -22.654  1.00  9.15           C  
ATOM   2043  O   ARG A 173     -13.155  -1.163 -21.849  1.00  9.69           O  
ATOM   2044  CB  ARG A 173     -10.869   0.844 -22.152  1.00  9.38           C  
ATOM   2045  CG  ARG A 173      -9.882   1.451 -21.167  1.00  9.18           C  
ATOM   2046  CD  ARG A 173      -8.507   1.655 -21.789  1.00  9.58           C  
ATOM   2047  NE  ARG A 173      -7.702   2.453 -20.863  1.00 10.18           N  
ATOM   2048  CZ  ARG A 173      -6.934   1.977 -19.885  1.00 10.34           C  
ATOM   2049  NH1 ARG A 173      -6.766   0.664 -19.708  1.00 10.63           N1+
ATOM   2050  NH2 ARG A 173      -6.295   2.834 -19.097  1.00  8.58           N  
ATOM   2051  HN  ARG A 173      -9.423  -0.552 -23.851  1.00  0.00           H  
ATOM   2052  HE  ARG A 173      -7.732   3.466 -20.977  1.00  0.00           H  
ATOM   2053 1HH1 ARG A 173      -6.178   0.299 -18.959  1.00  0.00           H  
ATOM   2054 2HH1 ARG A 173      -7.257   0.006 -20.313  1.00  0.00           H  
ATOM   2055 1HH2 ARG A 173      -5.707   2.469 -18.348  1.00  0.00           H  
ATOM   2056 2HH2 ARG A 173      -6.423   3.837 -19.232  1.00  0.00           H  
ATOM   2057  N   LYS A 174     -12.349  -1.608 -23.913  1.00  9.19           N  
ATOM   2058  CA  LYS A 174     -13.653  -1.942 -24.483  1.00  9.32           C  
ATOM   2059  C   LYS A 174     -14.311  -3.116 -23.782  1.00  9.40           C  
ATOM   2060  O   LYS A 174     -13.646  -4.108 -23.481  1.00  8.81           O  
ATOM   2061  CB  LYS A 174     -13.502  -2.248 -25.966  1.00  9.84           C  
ATOM   2062  CG  LYS A 174     -14.786  -2.160 -26.748  1.00 11.17           C  
ATOM   2063  CD  LYS A 174     -14.533  -2.461 -28.228  1.00 15.42           C  
ATOM   2064  CE  LYS A 174     -13.505  -1.534 -28.865  1.00 20.01           C  
ATOM   2065  NZ  LYS A 174     -13.188  -1.924 -30.279  1.00 23.88           N1+
ATOM   2066  HN  LYS A 174     -11.514  -1.707 -24.490  1.00  0.00           H  
ATOM   2067  HZ1 LYS A 174     -12.500  -1.303 -30.705  1.00  0.00           H  
ATOM   2068  HZ2 LYS A 174     -14.035  -1.980 -30.845  1.00  0.00           H  
ATOM   2069  HZ3 LYS A 174     -12.891  -2.898 -30.335  1.00  0.00           H  
ATOM   2070  N   TYR A 175     -15.622  -3.024 -23.548  1.00  8.68           N  
ATOM   2071  CA  TYR A 175     -16.347  -4.091 -22.846  1.00  9.26           C  
ATOM   2072  C   TYR A 175     -16.142  -5.465 -23.491  1.00  9.68           C  
ATOM   2073  O   TYR A 175     -16.047  -6.480 -22.795  1.00 10.28           O  
ATOM   2074  CB  TYR A 175     -17.840  -3.769 -22.784  1.00  8.98           C  
ATOM   2075  CG  TYR A 175     -18.576  -4.023 -24.078  1.00  9.51           C  
ATOM   2076  CD1 TYR A 175     -19.258  -5.223 -24.279  1.00  9.49           C  
ATOM   2077  CD2 TYR A 175     -18.588  -3.075 -25.099  1.00 10.14           C  
ATOM   2078  CE1 TYR A 175     -19.930  -5.472 -25.454  1.00 10.66           C  
ATOM   2079  CE2 TYR A 175     -19.260  -3.317 -26.281  1.00 10.16           C  
ATOM   2080  CZ  TYR A 175     -19.931  -4.519 -26.449  1.00 10.40           C  
ATOM   2081  OH  TYR A 175     -20.595  -4.779 -27.627  1.00 11.73           O  
ATOM   2082  HN  TYR A 175     -16.130  -2.197 -23.863  1.00  0.00           H  
ATOM   2083  HH  TYR A 175     -20.596  -4.122 -28.313  1.00  0.00           H  
ATOM   2084  N   SER A 176     -16.056  -5.475 -24.819  1.00 10.10           N  
ATOM   2085  CA  SER A 176     -16.001  -6.720 -25.589  1.00 10.75           C  
ATOM   2086  C   SER A 176     -14.598  -7.334 -25.581  1.00 10.76           C  
ATOM   2087  O   SER A 176     -14.402  -8.462 -26.053  1.00 11.71           O  
ATOM   2088  CB  SER A 176     -16.517  -6.486 -27.014  1.00 11.02           C  
ATOM   2089  OG  SER A 176     -15.804  -5.461 -27.674  1.00 13.20           O  
ATOM   2090  HN  SER A 176     -16.027  -4.586 -25.318  1.00  0.00           H  
ATOM   2091  HG  SER A 176     -16.124  -5.316 -28.557  1.00  0.00           H  
ATOM   2092  N   GLU A 177     -13.632  -6.589 -25.036  1.00  9.67           N  
ATOM   2093  CA  GLU A 177     -12.260  -7.055 -24.891  1.00  9.71           C  
ATOM   2094  C   GLU A 177     -11.960  -7.533 -23.469  1.00  9.38           C  
ATOM   2095  O   GLU A 177     -10.819  -7.845 -23.137  1.00 10.15           O  
ATOM   2096  CB  GLU A 177     -11.275  -5.951 -25.302  1.00 10.11           C  
ATOM   2097  CG  GLU A 177     -11.282  -5.670 -26.805  1.00 11.29           C  
ATOM   2098  CD  GLU A 177     -10.798  -6.863 -27.624  1.00 13.70           C  
ATOM   2099  OE1 GLU A 177      -9.731  -7.417 -27.298  1.00 15.35           O  
ATOM   2100  OE2 GLU A 177     -11.493  -7.247 -28.586  1.00 15.89           O1-
ATOM   2101  HN  GLU A 177     -13.866  -5.652 -24.707  1.00  0.00           H  
ATOM   2102  N   GLN A 178     -12.998  -7.604 -22.642  1.00  9.26           N  
ATOM   2103  CA  GLN A 178     -12.845  -8.095 -21.281  1.00  9.64           C  
ATOM   2104  C   GLN A 178     -13.080  -9.600 -21.214  1.00  9.78           C  
ATOM   2105  O   GLN A 178     -13.820 -10.172 -22.025  1.00 10.67           O  
ATOM   2106  CB  GLN A 178     -13.811  -7.389 -20.325  1.00  9.66           C  
ATOM   2107  CG  GLN A 178     -13.748  -5.850 -20.354  1.00  9.27           C  
ATOM   2108  CD  GLN A 178     -12.328  -5.318 -20.292  1.00  9.54           C  
ATOM   2109  NE2 GLN A 178     -11.590  -5.713 -19.250  1.00  8.39           N  
ATOM   2110  OE1 GLN A 178     -11.892  -4.554 -21.169  1.00 10.66           O  
ATOM   2111  HN  GLN A 178     -13.919  -7.309 -22.967  1.00  0.00           H  
ATOM   2112 1HE2 GLN A 178     -10.636  -5.355 -19.208  1.00  0.00           H  
ATOM   2113 2HE2 GLN A 178     -11.948  -6.340 -18.530  1.00  0.00           H  
ATOM   2114  N   ILE A 179     -12.463 -10.230 -20.220  1.00  9.68           N  
ATOM   2115  CA  ILE A 179     -12.729 -11.640 -19.937  1.00  9.79           C  
ATOM   2116  C   ILE A 179     -14.216 -11.868 -19.623  1.00 10.02           C  
ATOM   2117  O   ILE A 179     -14.915 -10.950 -19.202  1.00  9.72           O  
ATOM   2118  CB  ILE A 179     -11.851 -12.162 -18.770  1.00  9.91           C  
ATOM   2119  CG1 ILE A 179     -12.192 -11.465 -17.440  1.00 10.34           C  
ATOM   2120  CG2 ILE A 179     -10.379 -12.034 -19.112  1.00  9.18           C  
ATOM   2121  CD1 ILE A 179     -11.384 -11.966 -16.234  1.00 11.34           C  
ATOM   2122  HN  ILE A 179     -11.792  -9.721 -19.644  1.00  0.00           H  
ATOM   2123  N   PRO A 180     -14.729 -13.090 -19.848  1.00  9.66           N  
ATOM   2124  CA  PRO A 180     -16.105 -13.337 -19.411  1.00  9.81           C  
ATOM   2125  C   PRO A 180     -16.244 -13.144 -17.904  1.00 10.56           C  
ATOM   2126  O   PRO A 180     -15.292 -13.377 -17.165  1.00 10.89           O  
ATOM   2127  CB  PRO A 180     -16.341 -14.807 -19.802  1.00  9.65           C  
ATOM   2128  CG  PRO A 180     -15.348 -15.063 -20.898  1.00  9.47           C  
ATOM   2129  CD  PRO A 180     -14.136 -14.276 -20.495  1.00  9.93           C  
ATOM   2130  N   ASN A 181     -17.416 -12.681 -17.476  1.00 12.00           N  
ATOM   2131  CA  ASN A 181     -17.697 -12.438 -16.058  1.00 13.49           C  
ATOM   2132  C   ASN A 181     -16.812 -11.344 -15.465  1.00 13.59           C  
ATOM   2133  O   ASN A 181     -16.579 -11.318 -14.248  1.00 14.35           O  
ATOM   2134  CB  ASN A 181     -17.535 -13.723 -15.229  1.00 14.38           C  
ATOM   2135  CG  ASN A 181     -18.338 -14.874 -15.778  1.00 16.22           C  
ATOM   2136  ND2 ASN A 181     -17.752 -16.073 -15.759  1.00 18.57           N  
ATOM   2137  OD1 ASN A 181     -19.473 -14.696 -16.211  1.00 19.64           O  
ATOM   2138  HN  ASN A 181     -18.147 -12.488 -18.161  1.00  0.00           H  
ATOM   2139 1HD2 ASN A 181     -16.809 -16.221 -15.399  1.00  0.00           H  
ATOM   2140 2HD2 ASN A 181     -18.296 -16.852 -16.131  1.00  0.00           H  
ATOM   2141  N   SER A 182     -16.306 -10.450 -16.317  1.00 13.70           N  
ATOM   2142  CA  SER A 182     -15.409  -9.375 -15.869  1.00 13.15           C  
ATOM   2143  C   SER A 182     -15.978  -8.530 -14.721  1.00 12.87           C  
ATOM   2144  O   SER A 182     -15.253  -8.202 -13.776  1.00 12.95           O  
ATOM   2145  CB  SER A 182     -14.994  -8.466 -17.034  1.00 13.07           C  
ATOM   2146  OG  SER A 182     -16.105  -7.895 -17.695  1.00 13.42           O  
ATOM   2147  HN  SER A 182     -16.548 -10.514 -17.306  1.00  0.00           H  
ATOM   2148  HG  SER A 182     -15.848  -7.332 -18.416  1.00  0.00           H  
ATOM   2149  N   ARG A 183     -17.258  -8.178 -14.813  1.00 13.40           N  
ATOM   2150  CA  ARG A 183     -17.887  -7.358 -13.774  1.00 14.12           C  
ATOM   2151  C   ARG A 183     -17.778  -8.029 -12.407  1.00 14.15           C  
ATOM   2152  O   ARG A 183     -17.280  -7.436 -11.460  1.00 14.01           O  
ATOM   2153  CB  ARG A 183     -19.344  -7.036 -14.107  1.00 14.33           C  
ATOM   2154  CG  ARG A 183     -19.985  -6.104 -13.088  1.00 16.65           C  
ATOM   2155  CD  ARG A 183     -21.360  -5.643 -13.516  1.00 19.40           C  
ATOM   2156  NE  ARG A 183     -21.832  -4.574 -12.636  1.00 24.74           N  
ATOM   2157  CZ  ARG A 183     -22.493  -4.774 -11.503  1.00 24.51           C  
ATOM   2158  NH1 ARG A 183     -22.794  -6.005 -11.117  1.00 26.82           N1+
ATOM   2159  NH2 ARG A 183     -22.871  -3.741 -10.762  1.00 21.04           N  
ATOM   2160  HN  ARG A 183     -17.808  -8.483 -15.616  1.00  0.00           H  
ATOM   2161  HE  ARG A 183     -21.640  -3.611 -12.912  1.00  0.00           H  
ATOM   2162 1HH1 ARG A 183     -23.302  -6.159 -10.246  1.00  0.00           H  
ATOM   2163 2HH1 ARG A 183     -22.503  -6.799 -11.687  1.00  0.00           H  
ATOM   2164 1HH2 ARG A 183     -23.379  -3.895  -9.891  1.00  0.00           H  
ATOM   2165 2HH2 ARG A 183     -22.639  -2.793 -11.059  1.00  0.00           H  
ATOM   2166  N   GLU A 184     -18.209  -9.286 -12.321  1.00 14.64           N  
ATOM   2167  CA  GLU A 184     -18.138 -10.036 -11.070  1.00 15.27           C  
ATOM   2168  C   GLU A 184     -16.701 -10.257 -10.602  1.00 14.70           C  
ATOM   2169  O   GLU A 184     -16.375 -10.060  -9.430  1.00 14.47           O  
ATOM   2170  CB  GLU A 184     -18.852 -11.380 -11.234  1.00 16.18           C  
ATOM   2171  CG  GLU A 184     -18.797 -12.281 -10.003  1.00 19.84           C  
ATOM   2172  CD  GLU A 184     -19.049 -13.748 -10.329  1.00 25.19           C  
ATOM   2173  OE1 GLU A 184     -19.992 -14.051 -11.098  1.00 26.45           O  
ATOM   2174  OE2 GLU A 184     -18.294 -14.601  -9.805  1.00 27.86           O1-
ATOM   2175  HN  GLU A 184     -18.598  -9.736 -13.149  1.00  0.00           H  
ATOM   2176  N   ILE A 185     -15.836 -10.679 -11.519  1.00 13.66           N  
ATOM   2177  CA  ILE A 185     -14.463 -10.988 -11.168  1.00 13.74           C  
ATOM   2178  C   ILE A 185     -13.737  -9.749 -10.634  1.00 12.97           C  
ATOM   2179  O   ILE A 185     -13.086  -9.792  -9.586  1.00 13.27           O  
ATOM   2180  CB  ILE A 185     -13.697 -11.600 -12.380  1.00 13.58           C  
ATOM   2181  CG1 ILE A 185     -14.263 -12.988 -12.708  1.00 14.78           C  
ATOM   2182  CG2 ILE A 185     -12.206 -11.684 -12.103  1.00 14.80           C  
ATOM   2183  CD1 ILE A 185     -13.644 -13.638 -13.938  1.00 14.72           C  
ATOM   2184  HN  ILE A 185     -16.143 -10.787 -12.486  1.00  0.00           H  
ATOM   2185  N   TYR A 186     -13.856  -8.644 -11.357  1.00 12.89           N  
ATOM   2186  CA  TYR A 186     -13.116  -7.450 -10.987  1.00 12.08           C  
ATOM   2187  C   TYR A 186     -13.720  -6.698  -9.802  1.00 12.46           C  
ATOM   2188  O   TYR A 186     -12.988  -6.022  -9.072  1.00 11.99           O  
ATOM   2189  CB  TYR A 186     -12.894  -6.542 -12.198  1.00 11.64           C  
ATOM   2190  CG  TYR A 186     -12.078  -7.202 -13.282  1.00 11.11           C  
ATOM   2191  CD1 TYR A 186     -10.953  -7.981 -12.975  1.00 11.67           C  
ATOM   2192  CD2 TYR A 186     -12.421  -7.045 -14.621  1.00 10.79           C  
ATOM   2193  CE1 TYR A 186     -10.204  -8.587 -13.980  1.00 12.63           C  
ATOM   2194  CE2 TYR A 186     -11.673  -7.641 -15.631  1.00 10.70           C  
ATOM   2195  CZ  TYR A 186     -10.569  -8.412 -15.307  1.00 12.03           C  
ATOM   2196  OH  TYR A 186      -9.842  -8.996 -16.324  1.00 11.32           O  
ATOM   2197  HN  TYR A 186     -14.467  -8.632 -12.173  1.00  0.00           H  
ATOM   2198  HH  TYR A 186      -9.085  -9.525 -16.102  1.00  0.00           H  
ATOM   2199  N   ARG A 187     -15.033  -6.825  -9.602  1.00 12.41           N  
ATOM   2200  CA  ARG A 187     -15.647  -6.350  -8.360  1.00 13.38           C  
ATOM   2201  C   ARG A 187     -15.101  -7.118  -7.157  1.00 14.16           C  
ATOM   2202  O   ARG A 187     -14.683  -6.512  -6.170  1.00 14.44           O  
ATOM   2203  CB  ARG A 187     -17.177  -6.374  -8.426  1.00 13.10           C  
ATOM   2204  CG  ARG A 187     -17.744  -5.201  -9.241  1.00 13.73           C  
ATOM   2205  CD  ARG A 187     -19.222  -5.328  -9.568  1.00 12.95           C  
ATOM   2206  NE  ARG A 187     -20.090  -5.035  -8.424  1.00 12.97           N  
ATOM   2207  CZ  ARG A 187     -20.580  -3.832  -8.125  1.00 12.68           C  
ATOM   2208  NH1 ARG A 187     -20.284  -2.762  -8.865  1.00 12.19           N1+
ATOM   2209  NH2 ARG A 187     -21.363  -3.703  -7.058  1.00 12.57           N  
ATOM   2210  HN  ARG A 187     -15.614  -7.257 -10.320  1.00  0.00           H  
ATOM   2211  HE  ARG A 187     -20.338  -5.811  -7.810  1.00  0.00           H  
ATOM   2212 1HH1 ARG A 187     -20.659  -1.841  -8.636  1.00  0.00           H  
ATOM   2213 2HH1 ARG A 187     -19.683  -2.861  -9.683  1.00  0.00           H  
ATOM   2214 1HH2 ARG A 187     -21.738  -2.782  -6.829  1.00  0.00           H  
ATOM   2215 2HH2 ARG A 187     -21.589  -4.521  -6.492  1.00  0.00           H  
ATOM   2216  N   GLN A 188     -15.064  -8.447  -7.264  1.00 14.89           N  
ATOM   2217  CA  GLN A 188     -14.529  -9.281  -6.192  1.00 16.48           C  
ATOM   2218  C   GLN A 188     -13.057  -8.958  -5.907  1.00 15.81           C  
ATOM   2219  O   GLN A 188     -12.659  -8.822  -4.755  1.00 16.30           O  
ATOM   2220  CB  GLN A 188     -14.713 -10.768  -6.521  1.00 16.06           C  
ATOM   2221  CG  GLN A 188     -14.643 -11.689  -5.298  1.00 18.60           C  
ATOM   2222  CD  GLN A 188     -14.518 -13.163  -5.669  1.00 19.70           C  
ATOM   2223  NE2 GLN A 188     -15.175 -14.030  -4.897  1.00 24.40           N  
ATOM   2224  OE1 GLN A 188     -13.823 -13.519  -6.624  1.00 24.62           O  
ATOM   2225  HN  GLN A 188     -15.417  -8.890  -8.112  1.00  0.00           H  
ATOM   2226 1HE2 GLN A 188     -15.091 -15.016  -5.145  1.00  0.00           H  
ATOM   2227 2HE2 GLN A 188     -15.750 -13.736  -4.107  1.00  0.00           H  
ATOM   2228  N   LYS A 189     -12.260  -8.803  -6.965  1.00 15.48           N  
ATOM   2229  CA  LYS A 189     -10.843  -8.450  -6.845  1.00 15.12           C  
ATOM   2230  C   LYS A 189     -10.634  -7.152  -6.056  1.00 14.96           C  
ATOM   2231  O   LYS A 189      -9.678  -7.019  -5.286  1.00 15.53           O  
ATOM   2232  CB  LYS A 189     -10.215  -8.345  -8.246  1.00 15.15           C  
ATOM   2233  CG  LYS A 189      -8.799  -7.794  -8.275  1.00 14.32           C  
ATOM   2234  CD  LYS A 189      -8.215  -7.756  -9.688  1.00 14.96           C  
ATOM   2235  CE  LYS A 189      -6.824  -7.159  -9.692  1.00 17.75           C  
ATOM   2236  NZ  LYS A 189      -6.807  -5.724  -9.282  1.00 21.11           N1+
ATOM   2237  HN  LYS A 189     -12.653  -8.936  -7.897  1.00  0.00           H  
ATOM   2238  HZ1 LYS A 189      -5.870  -5.322  -9.285  1.00  0.00           H  
ATOM   2239  HZ2 LYS A 189      -7.255  -5.599  -8.374  1.00  0.00           H  
ATOM   2240  HZ3 LYS A 189      -7.442  -5.172  -9.859  1.00  0.00           H  
ATOM   2241  N   ASN A 190     -11.549  -6.210  -6.249  1.00 14.99           N  
ATOM   2242  CA  ASN A 190     -11.452  -4.892  -5.632  1.00 14.92           C  
ATOM   2243  C   ASN A 190     -12.282  -4.715  -4.359  1.00 15.41           C  
ATOM   2244  O   ASN A 190     -12.444  -3.595  -3.861  1.00 15.55           O  
ATOM   2245  CB  ASN A 190     -11.807  -3.835  -6.673  1.00 14.21           C  
ATOM   2246  CG  ASN A 190     -10.716  -3.675  -7.710  1.00 13.32           C  
ATOM   2247  ND2 ASN A 190      -9.654  -2.994  -7.327  1.00 10.36           N  
ATOM   2248  OD1 ASN A 190     -10.812  -4.190  -8.834  1.00 15.81           O  
ATOM   2249  HN  ASN A 190     -12.348  -6.415  -6.850  1.00  0.00           H  
ATOM   2250 1HD2 ASN A 190      -9.575  -2.570  -6.402  1.00  0.00           H  
ATOM   2251 2HD2 ASN A 190      -8.919  -2.886  -8.026  1.00  0.00           H  
ATOM   2252  N   GLY A 191     -12.799  -5.827  -3.845  1.00 15.92           N  
ATOM   2253  CA  GLY A 191     -13.536  -5.835  -2.577  1.00 16.30           C  
ATOM   2254  C   GLY A 191     -14.894  -5.162  -2.639  1.00 16.90           C  
ATOM   2255  O   GLY A 191     -15.403  -4.675  -1.619  1.00 17.62           O  
ATOM   2256  HN  GLY A 191     -12.679  -6.705  -4.350  1.00  0.00           H  
ATOM   2257  N   ILE A 192     -15.489  -5.132  -3.830  1.00 16.43           N  
ATOM   2258  CA  ILE A 192     -16.806  -4.535  -4.017  1.00 16.76           C  
ATOM   2259  C   ILE A 192     -17.871  -5.611  -3.890  1.00 17.17           C  
ATOM   2260  O   ILE A 192     -17.829  -6.624  -4.602  1.00 17.25           O  
ATOM   2261  CB  ILE A 192     -16.946  -3.858  -5.403  1.00 16.58           C  
ATOM   2262  CG1 ILE A 192     -15.737  -2.960  -5.706  1.00 16.72           C  
ATOM   2263  CG2 ILE A 192     -18.279  -3.098  -5.510  1.00 17.31           C  
ATOM   2264  CD1 ILE A 192     -15.476  -1.860  -4.685  1.00 16.06           C  
ATOM   2265  HN  ILE A 192     -15.010  -5.538  -4.634  1.00  0.00           H  
ATOM   2266  N   LYS A 193     -18.820  -5.389  -2.987  1.00 17.37           N  
ATOM   2267  CA  LYS A 193     -19.896  -6.347  -2.774  1.00 18.02           C  
ATOM   2268  C   LYS A 193     -20.966  -6.213  -3.837  1.00 18.34           C  
ATOM   2269  O   LYS A 193     -21.167  -5.142  -4.414  1.00 17.89           O  
ATOM   2270  CB  LYS A 193     -20.542  -6.149  -1.412  1.00 18.01           C  
ATOM   2271  CG  LYS A 193     -19.649  -6.367  -0.234  1.00 19.14           C  
ATOM   2272  CD  LYS A 193     -20.395  -5.842   0.970  1.00 19.68           C  
ATOM   2273  CE  LYS A 193     -19.676  -6.115   2.235  1.00 22.25           C  
ATOM   2274  NZ  LYS A 193     -20.654  -5.939   3.340  1.00 20.50           N1+
ATOM   2275  HN  LYS A 193     -18.794  -4.533  -2.433  1.00  0.00           H  
ATOM   2276  HZ1 LYS A 193     -20.159  -6.127   4.212  1.00  0.00           H  
ATOM   2277  HZ2 LYS A 193     -21.493  -6.507   3.226  1.00  0.00           H  
ATOM   2278  HZ3 LYS A 193     -21.111  -5.027   3.328  1.00  0.00           H  
ATOM   2279  N   GLU A 194     -21.685  -7.307  -4.059  1.00 19.22           N  
ATOM   2280  CA  GLU A 194     -22.693  -7.378  -5.106  1.00 20.22           C  
ATOM   2281  C   GLU A 194     -23.678  -6.201  -5.101  1.00 19.61           C  
ATOM   2282  O   GLU A 194     -24.019  -5.671  -6.161  1.00 19.88           O  
ATOM   2283  CB  GLU A 194     -23.445  -8.708  -4.999  1.00 20.43           C  
ATOM   2284  CG  GLU A 194     -24.311  -9.026  -6.204  1.00 21.78           C  
ATOM   2285  CD  GLU A 194     -25.105 -10.304  -6.024  1.00 22.58           C  
ATOM   2286  OE1 GLU A 194     -26.092 -10.296  -5.250  1.00 25.83           O  
ATOM   2287  OE2 GLU A 194     -24.745 -11.313  -6.664  1.00 26.16           O1-
ATOM   2288  HN  GLU A 194     -21.525  -8.127  -3.474  1.00  0.00           H  
ATOM   2289  N   GLN A 195     -24.118  -5.787  -3.916  1.00 19.06           N  
ATOM   2290  CA  GLN A 195     -25.158  -4.770  -3.796  1.00 18.84           C  
ATOM   2291  C   GLN A 195     -24.640  -3.323  -3.702  1.00 17.70           C  
ATOM   2292  O   GLN A 195     -25.435  -2.386  -3.726  1.00 18.41           O  
ATOM   2293  CB  GLN A 195     -26.092  -5.092  -2.615  1.00 19.22           C  
ATOM   2294  CG  GLN A 195     -25.556  -4.702  -1.229  1.00 21.57           C  
ATOM   2295  CD  GLN A 195     -24.518  -5.677  -0.656  1.00 23.23           C  
ATOM   2296  NE2 GLN A 195     -24.101  -5.427   0.585  1.00 24.30           N  
ATOM   2297  OE1 GLN A 195     -24.097  -6.637  -1.316  1.00 25.07           O  
ATOM   2298  HN  GLN A 195     -23.718  -6.191  -3.069  1.00  0.00           H  
ATOM   2299 1HE2 GLN A 195     -23.411  -6.075   0.966  1.00  0.00           H  
ATOM   2300 2HE2 GLN A 195     -24.448  -4.637   1.128  1.00  0.00           H  
ATOM   2301  N   GLN A 196     -23.321  -3.146  -3.602  1.00 16.03           N  
ATOM   2302  CA  GLN A 196     -22.742  -1.813  -3.428  1.00 15.01           C  
ATOM   2303  C   GLN A 196     -22.692  -1.038  -4.737  1.00 14.01           C  
ATOM   2304  O   GLN A 196     -22.640  -1.626  -5.815  1.00 13.94           O  
ATOM   2305  CB  GLN A 196     -21.336  -1.902  -2.827  1.00 14.81           C  
ATOM   2306  CG  GLN A 196     -21.309  -2.293  -1.350  1.00 15.76           C  
ATOM   2307  CD  GLN A 196     -19.900  -2.402  -0.797  1.00 15.97           C  
ATOM   2308  NE2 GLN A 196     -19.657  -1.748   0.339  1.00 18.37           N  
ATOM   2309  OE1 GLN A 196     -19.040  -3.064  -1.376  1.00 15.10           O  
ATOM   2310  HN  GLN A 196     -22.704  -3.957  -3.648  1.00  0.00           H  
ATOM   2311 1HE2 GLN A 196     -18.710  -1.821   0.711  1.00  0.00           H  
ATOM   2312 2HE2 GLN A 196     -20.370  -1.199   0.819  1.00  0.00           H  
ATOM   2313  N   ASN A 197     -22.720   0.285  -4.625  1.00 12.51           N  
ATOM   2314  CA  ASN A 197     -22.544   1.174  -5.766  1.00 11.76           C  
ATOM   2315  C   ASN A 197     -21.092   1.617  -5.789  1.00 10.96           C  
ATOM   2316  O   ASN A 197     -20.601   2.178  -4.795  1.00 11.95           O  
ATOM   2317  CB  ASN A 197     -23.421   2.417  -5.627  1.00 11.46           C  
ATOM   2318  CG  ASN A 197     -24.888   2.090  -5.416  1.00 11.23           C  
ATOM   2319  ND2 ASN A 197     -25.459   1.294  -6.314  1.00 12.45           N  
ATOM   2320  OD1 ASN A 197     -25.506   2.557  -4.446  1.00 13.55           O  
ATOM   2321  HN  ASN A 197     -22.871   0.695  -3.703  1.00  0.00           H  
ATOM   2322 1HD2 ASN A 197     -24.951   0.910  -7.111  1.00  0.00           H  
ATOM   2323 2HD2 ASN A 197     -26.445   1.074  -6.172  1.00  0.00           H  
ATOM   2324  N   LEU A 198     -20.402   1.348  -6.897  1.00  9.85           N  
ATOM   2325  CA  LEU A 198     -19.023   1.796  -7.069  1.00  8.85           C  
ATOM   2326  C   LEU A 198     -18.988   2.976  -8.018  1.00  8.31           C  
ATOM   2327  O   LEU A 198     -19.288   2.837  -9.205  1.00  8.32           O  
ATOM   2328  CB  LEU A 198     -18.117   0.660  -7.593  1.00  8.74           C  
ATOM   2329  CG  LEU A 198     -16.678   1.084  -7.941  1.00  9.23           C  
ATOM   2330  CD1 LEU A 198     -15.927   1.698  -6.744  1.00 10.93           C  
ATOM   2331  CD2 LEU A 198     -15.905  -0.110  -8.503  1.00  9.79           C  
ATOM   2332  HN  LEU A 198     -20.849   0.816  -7.644  1.00  0.00           H  
ATOM   2333  N   LEU A 199     -18.634   4.141  -7.470  1.00  7.56           N  
ATOM   2334  CA  LEU A 199     -18.389   5.344  -8.269  1.00  7.04           C  
ATOM   2335  C   LEU A 199     -16.893   5.404  -8.564  1.00  6.77           C  
ATOM   2336  O   LEU A 199     -16.086   5.118  -7.687  1.00  6.75           O  
ATOM   2337  CB  LEU A 199     -18.826   6.602  -7.509  1.00  7.73           C  
ATOM   2338  CG  LEU A 199     -20.242   6.598  -6.917  1.00  6.62           C  
ATOM   2339  CD1 LEU A 199     -20.540   7.958  -6.275  1.00  7.84           C  
ATOM   2340  CD2 LEU A 199     -21.280   6.287  -7.996  1.00  6.41           C  
ATOM   2341  HN  LEU A 199     -18.530   4.195  -6.457  1.00  0.00           H  
ATOM   2342  N   LEU A 200     -16.529   5.762  -9.797  1.00  6.96           N  
ATOM   2343  CA  LEU A 200     -15.129   5.717 -10.211  1.00  6.78           C  
ATOM   2344  C   LEU A 200     -14.694   7.046 -10.808  1.00  6.50           C  
ATOM   2345  O   LEU A 200     -15.346   7.552 -11.727  1.00  6.36           O  
ATOM   2346  CB  LEU A 200     -14.923   4.589 -11.241  1.00  7.15           C  
ATOM   2347  CG  LEU A 200     -13.515   4.434 -11.821  1.00  6.62           C  
ATOM   2348  CD1 LEU A 200     -12.505   4.053 -10.734  1.00  5.71           C  
ATOM   2349  CD2 LEU A 200     -13.531   3.403 -12.950  1.00  7.04           C  
ATOM   2350  HN  LEU A 200     -17.239   6.072 -10.460  1.00  0.00           H  
ATOM   2351  N   GLN A 201     -13.583   7.580 -10.305  1.00  6.27           N  
ATOM   2352  CA  GLN A 201     -13.008   8.795 -10.884  1.00  6.68           C  
ATOM   2353  C   GLN A 201     -11.538   8.546 -11.159  1.00  6.40           C  
ATOM   2354  O   GLN A 201     -10.801   8.153 -10.259  1.00  7.41           O  
ATOM   2355  CB  GLN A 201     -13.198  10.006  -9.962  1.00  7.12           C  
ATOM   2356  CG  GLN A 201     -12.483  11.246 -10.499  1.00  8.93           C  
ATOM   2357  CD  GLN A 201     -13.201  12.551 -10.248  1.00  8.24           C  
ATOM   2358  NE2 GLN A 201     -12.923  13.531 -11.097  1.00  9.28           N  
ATOM   2359  OE1 GLN A 201     -13.964  12.698  -9.288  1.00  7.88           O  
ATOM   2360  HN  GLN A 201     -13.127   7.137  -9.507  1.00  0.00           H  
ATOM   2361 1HE2 GLN A 201     -13.408  14.412 -10.928  1.00  0.00           H  
ATOM   2362 2HE2 GLN A 201     -12.293  13.410 -11.890  1.00  0.00           H  
ATOM   2363  N   VAL A 202     -11.140   8.746 -12.416  1.00  6.30           N  
ATOM   2364  CA  VAL A 202      -9.791   8.392 -12.861  1.00  6.41           C  
ATOM   2365  C   VAL A 202      -9.154   9.623 -13.490  1.00  6.41           C  
ATOM   2366  O   VAL A 202      -9.767  10.283 -14.325  1.00  6.89           O  
ATOM   2367  CB  VAL A 202      -9.826   7.258 -13.914  1.00  7.08           C  
ATOM   2368  CG1 VAL A 202      -8.432   7.006 -14.485  1.00  6.26           C  
ATOM   2369  CG2 VAL A 202     -10.387   5.972 -13.309  1.00  7.09           C  
ATOM   2370  HN  VAL A 202     -11.792   9.156 -13.084  1.00  0.00           H  
ATOM   2371  N   GLY A 203      -7.931   9.916 -13.070  1.00  6.59           N  
ATOM   2372  CA  GLY A 203      -7.167  11.038 -13.632  1.00  6.24           C  
ATOM   2373  C   GLY A 203      -6.136  11.573 -12.657  1.00  6.62           C  
ATOM   2374  O   GLY A 203      -6.388  11.641 -11.450  1.00  6.98           O  
ATOM   2375  HN  GLY A 203      -7.509   9.347 -12.336  1.00  0.00           H  
ATOM   2376  N   SER A 204      -4.974  11.957 -13.185  1.00  7.16           N  
ATOM   2377  CA  SER A 204      -3.837  12.351 -12.344  1.00  7.70           C  
ATOM   2378  C   SER A 204      -3.762  13.853 -12.014  1.00  8.32           C  
ATOM   2379  O   SER A 204      -2.673  14.388 -11.810  1.00 10.33           O  
ATOM   2380  CB  SER A 204      -2.528  11.863 -12.974  1.00  7.75           C  
ATOM   2381  OG  SER A 204      -2.504  10.450 -13.016  1.00  7.37           O  
ATOM   2382  HN  SER A 204      -4.872  11.978 -14.200  1.00  0.00           H  
ATOM   2383  HG  SER A 204      -1.693  10.147 -13.407  1.00  0.00           H  
ATOM   2384  N   ASP A 205      -4.909  14.514 -11.935  1.00  8.63           N  
ATOM   2385  CA  ASP A 205      -4.982  15.895 -11.456  1.00  8.66           C  
ATOM   2386  C   ASP A 205      -6.312  16.029 -10.727  1.00  8.20           C  
ATOM   2387  O   ASP A 205      -7.329  16.406 -11.314  1.00  8.47           O  
ATOM   2388  CB  ASP A 205      -4.906  16.883 -12.622  1.00  9.25           C  
ATOM   2389  CG  ASP A 205      -4.739  18.315 -12.168  1.00 11.70           C  
ATOM   2390  OD1 ASP A 205      -5.159  18.657 -11.036  1.00 13.59           O  
ATOM   2391  OD2 ASP A 205      -4.197  19.112 -12.973  1.00 15.34           O1-
ATOM   2392  HN  ASP A 205      -5.769  14.044 -12.218  1.00  0.00           H  
ATOM   2393  N   PHE A 206      -6.305  15.679  -9.442  1.00  8.10           N  
ATOM   2394  CA  PHE A 206      -7.539  15.604  -8.659  1.00  8.00           C  
ATOM   2395  C   PHE A 206      -8.285  16.941  -8.585  1.00  8.20           C  
ATOM   2396  O   PHE A 206      -9.505  16.992  -8.778  1.00  8.35           O  
ATOM   2397  CB  PHE A 206      -7.264  15.079  -7.236  1.00  8.59           C  
ATOM   2398  CG  PHE A 206      -6.701  13.664  -7.173  1.00  8.23           C  
ATOM   2399  CD1 PHE A 206      -6.808  12.774  -8.242  1.00  8.31           C  
ATOM   2400  CD2 PHE A 206      -6.084  13.218  -6.003  1.00  8.64           C  
ATOM   2401  CE1 PHE A 206      -6.276  11.469  -8.139  1.00  6.26           C  
ATOM   2402  CE2 PHE A 206      -5.557  11.931  -5.901  1.00  8.79           C  
ATOM   2403  CZ  PHE A 206      -5.659  11.055  -6.967  1.00  8.65           C  
ATOM   2404  HN  PHE A 206      -5.417  15.458  -8.992  1.00  0.00           H  
ATOM   2405  N   GLY A 207      -7.540  18.012  -8.308  1.00  8.11           N  
ATOM   2406  CA  GLY A 207      -8.121  19.352  -8.187  1.00  8.20           C  
ATOM   2407  C   GLY A 207      -8.790  19.815  -9.472  1.00  8.17           C  
ATOM   2408  O   GLY A 207      -9.969  20.180  -9.477  1.00  9.02           O  
ATOM   2409  HN  GLY A 207      -6.535  17.895  -8.176  1.00  0.00           H  
ATOM   2410  N   ARG A 208      -8.042  19.761 -10.574  1.00  7.66           N  
ATOM   2411  CA  ARG A 208      -8.568  20.185 -11.867  1.00  7.66           C  
ATOM   2412  C   ARG A 208      -9.795  19.369 -12.298  1.00  7.07           C  
ATOM   2413  O   ARG A 208     -10.711  19.893 -12.917  1.00  8.31           O  
ATOM   2414  CB  ARG A 208      -7.485  20.074 -12.939  1.00  7.15           C  
ATOM   2415  CG  ARG A 208      -8.011  20.389 -14.323  1.00  7.83           C  
ATOM   2416  CD  ARG A 208      -6.913  20.572 -15.352  1.00  8.44           C  
ATOM   2417  NE  ARG A 208      -6.042  19.409 -15.534  1.00  9.24           N  
ATOM   2418  CZ  ARG A 208      -6.338  18.358 -16.297  1.00  8.88           C  
ATOM   2419  NH1 ARG A 208      -7.508  18.299 -16.932  1.00  8.26           N1+
ATOM   2420  NH2 ARG A 208      -5.457  17.373 -16.419  1.00  9.29           N  
ATOM   2421  HN  ARG A 208      -7.084  19.417 -10.512  1.00  0.00           H  
ATOM   2422  HE  ARG A 208      -5.148  19.403 -15.043  1.00  0.00           H  
ATOM   2423 1HH1 ARG A 208      -8.185  19.056 -16.838  1.00  0.00           H  
ATOM   2424 2HH1 ARG A 208      -7.735  17.494 -17.516  1.00  0.00           H  
ATOM   2425 1HH2 ARG A 208      -4.561  17.418 -15.933  1.00  0.00           H  
ATOM   2426 2HH2 ARG A 208      -5.684  16.568 -17.003  1.00  0.00           H  
ATOM   2427  N   LYS A 209      -9.790  18.082 -11.966  1.00  6.55           N  
ATOM   2428  CA  LYS A 209     -10.832  17.177 -12.419  1.00  6.15           C  
ATOM   2429  C   LYS A 209     -12.043  17.096 -11.486  1.00  6.43           C  
ATOM   2430  O   LYS A 209     -12.963  16.316 -11.723  1.00  6.72           O  
ATOM   2431  CB  LYS A 209     -10.229  15.806 -12.735  1.00  5.48           C  
ATOM   2432  CG  LYS A 209      -9.233  15.865 -13.921  1.00  4.92           C  
ATOM   2433  CD  LYS A 209      -8.344  14.612 -13.960  1.00  6.53           C  
ATOM   2434  CE  LYS A 209      -7.304  14.653 -15.094  1.00  5.65           C  
ATOM   2435  NZ  LYS A 209      -7.936  14.527 -16.461  1.00  6.93           N1+
ATOM   2436  HN  LYS A 209      -9.037  17.722 -11.380  1.00  0.00           H  
ATOM   2437  HZ1 LYS A 209      -7.247  14.554 -17.212  1.00  0.00           H  
ATOM   2438  HZ2 LYS A 209      -8.658  15.234 -16.599  1.00  0.00           H  
ATOM   2439  HZ3 LYS A 209      -8.514  13.689 -16.523  1.00  0.00           H  
ATOM   2440  N   GLY A 210     -12.069  17.934 -10.450  1.00  6.85           N  
ATOM   2441  CA  GLY A 210     -13.280  18.059  -9.632  1.00  6.59           C  
ATOM   2442  C   GLY A 210     -13.533  16.912  -8.674  1.00  6.88           C  
ATOM   2443  O   GLY A 210     -14.690  16.604  -8.377  1.00  6.56           O  
ATOM   2444  HN  GLY A 210     -11.244  18.490 -10.225  1.00  0.00           H  
ATOM   2445  N   VAL A 211     -12.462  16.296  -8.167  1.00  7.35           N  
ATOM   2446  CA  VAL A 211     -12.615  15.236  -7.167  1.00  7.36           C  
ATOM   2447  C   VAL A 211     -13.409  15.776  -5.966  1.00  7.30           C  
ATOM   2448  O   VAL A 211     -14.224  15.061  -5.388  1.00  7.85           O  
ATOM   2449  CB  VAL A 211     -11.257  14.655  -6.747  1.00  7.52           C  
ATOM   2450  CG1 VAL A 211     -11.403  13.774  -5.508  1.00  7.99           C  
ATOM   2451  CG2 VAL A 211     -10.648  13.851  -7.907  1.00  8.22           C  
ATOM   2452  HN  VAL A 211     -11.529  16.566  -8.479  1.00  0.00           H  
ATOM   2453  N   ASP A 212     -13.207  17.053  -5.631  1.00  7.88           N  
ATOM   2454  CA  ASP A 212     -13.988  17.682  -4.558  1.00  7.80           C  
ATOM   2455  C   ASP A 212     -15.492  17.641  -4.828  1.00  7.53           C  
ATOM   2456  O   ASP A 212     -16.293  17.374  -3.925  1.00  8.09           O  
ATOM   2457  CB  ASP A 212     -13.535  19.127  -4.347  1.00  8.80           C  
ATOM   2458  CG  ASP A 212     -13.536  19.934  -5.630  1.00 10.17           C  
ATOM   2459  OD1 ASP A 212     -12.841  19.539  -6.593  1.00 13.62           O  
ATOM   2460  OD2 ASP A 212     -14.217  20.975  -5.671  1.00 12.05           O1-
ATOM   2461  HN  ASP A 212     -12.502  17.598  -6.127  1.00  0.00           H  
ATOM   2462  N   ARG A 213     -15.865  17.921  -6.076  1.00  7.28           N  
ATOM   2463  CA  ARG A 213     -17.266  17.897  -6.504  1.00  6.69           C  
ATOM   2464  C   ARG A 213     -17.855  16.491  -6.379  1.00  6.50           C  
ATOM   2465  O   ARG A 213     -19.003  16.323  -5.962  1.00  6.81           O  
ATOM   2466  CB  ARG A 213     -17.402  18.418  -7.933  1.00  6.96           C  
ATOM   2467  CG  ARG A 213     -17.122  19.905  -8.068  1.00  6.33           C  
ATOM   2468  CD  ARG A 213     -16.915  20.243  -9.521  1.00  6.10           C  
ATOM   2469  NE  ARG A 213     -17.090  21.678  -9.763  1.00  7.55           N  
ATOM   2470  CZ  ARG A 213     -17.010  22.249 -10.966  1.00  8.67           C  
ATOM   2471  NH1 ARG A 213     -16.729  21.528 -12.047  1.00  8.50           N1+
ATOM   2472  NH2 ARG A 213     -17.216  23.563 -11.087  1.00  9.68           N  
ATOM   2473  HN  ARG A 213     -15.147  18.161  -6.760  1.00  0.00           H  
ATOM   2474  HE  ARG A 213     -17.285  22.278  -8.961  1.00  0.00           H  
ATOM   2475 1HH1 ARG A 213     -16.668  21.965 -12.967  1.00  0.00           H  
ATOM   2476 2HH1 ARG A 213     -16.572  20.524 -11.955  1.00  0.00           H  
ATOM   2477 1HH2 ARG A 213     -17.155  24.000 -12.007  1.00  0.00           H  
ATOM   2478 2HH2 ARG A 213     -17.432  24.116 -10.258  1.00  0.00           H  
ATOM   2479  N   SER A 214     -17.053  15.486  -6.726  1.00  6.64           N  
ATOM   2480  CA  SER A 214     -17.490  14.095  -6.599  1.00  7.01           C  
ATOM   2481  C   SER A 214     -17.697  13.694  -5.145  1.00  6.95           C  
ATOM   2482  O   SER A 214     -18.689  13.046  -4.803  1.00  7.98           O  
ATOM   2483  CB  SER A 214     -16.481  13.181  -7.268  1.00  7.52           C  
ATOM   2484  OG  SER A 214     -16.463  13.446  -8.654  1.00  7.04           O  
ATOM   2485  HN  SER A 214     -16.120  15.689  -7.086  1.00  0.00           H  
ATOM   2486  HG  SER A 214     -15.831  12.874  -9.073  1.00  0.00           H  
ATOM   2487  N   ILE A 215     -16.766  14.095  -4.285  1.00  6.78           N  
ATOM   2488  CA  ILE A 215     -16.900  13.838  -2.853  1.00  7.11           C  
ATOM   2489  C   ILE A 215     -18.107  14.552  -2.249  1.00  7.61           C  
ATOM   2490  O   ILE A 215     -18.835  13.954  -1.457  1.00  8.04           O  
ATOM   2491  CB  ILE A 215     -15.600  14.179  -2.111  1.00  7.18           C  
ATOM   2492  CG1 ILE A 215     -14.485  13.235  -2.581  1.00  7.20           C  
ATOM   2493  CG2 ILE A 215     -15.796  14.077  -0.606  1.00  7.87           C  
ATOM   2494  CD1 ILE A 215     -13.071  13.623  -2.090  1.00  7.54           C  
ATOM   2495  HN  ILE A 215     -15.944  14.590  -4.631  1.00  0.00           H  
ATOM   2496  N   GLU A 216     -18.321  15.812  -2.635  1.00  8.09           N  
ATOM   2497  CA  GLU A 216     -19.513  16.545  -2.194  1.00  9.08           C  
ATOM   2498  C   GLU A 216     -20.786  15.821  -2.632  1.00  9.13           C  
ATOM   2499  O   GLU A 216     -21.736  15.704  -1.858  1.00  9.27           O  
ATOM   2500  CB  GLU A 216     -19.523  17.986  -2.710  1.00  9.43           C  
ATOM   2501  CG  GLU A 216     -18.445  18.899  -2.130  1.00 10.56           C  
ATOM   2502  CD  GLU A 216     -18.831  19.528  -0.798  1.00 13.77           C  
ATOM   2503  OE1 GLU A 216     -19.963  19.308  -0.317  1.00 14.24           O  
ATOM   2504  OE2 GLU A 216     -17.986  20.254  -0.233  1.00 14.95           O1-
ATOM   2505  HN  GLU A 216     -17.646  16.272  -3.246  1.00  0.00           H  
ATOM   2506  N   ALA A 217     -20.798  15.315  -3.863  1.00  8.94           N  
ATOM   2507  CA  ALA A 217     -21.977  14.627  -4.380  1.00  8.77           C  
ATOM   2508  C   ALA A 217     -22.246  13.337  -3.609  1.00  9.10           C  
ATOM   2509  O   ALA A 217     -23.380  13.055  -3.246  1.00  8.92           O  
ATOM   2510  CB  ALA A 217     -21.824  14.351  -5.875  1.00  8.99           C  
ATOM   2511  HN  ALA A 217     -19.972  15.409  -4.453  1.00  0.00           H  
ATOM   2512  N   LEU A 218     -21.190  12.568  -3.354  1.00  9.27           N  
ATOM   2513  CA  LEU A 218     -21.309  11.368  -2.531  1.00  9.75           C  
ATOM   2514  C   LEU A 218     -21.904  11.704  -1.160  1.00  9.57           C  
ATOM   2515  O   LEU A 218     -22.834  11.032  -0.689  1.00  9.45           O  
ATOM   2516  CB  LEU A 218     -19.936  10.711  -2.373  1.00 10.09           C  
ATOM   2517  CG  LEU A 218     -19.795   9.562  -1.384  1.00 12.15           C  
ATOM   2518  CD1 LEU A 218     -20.515   8.341  -1.889  1.00 13.40           C  
ATOM   2519  CD2 LEU A 218     -18.312   9.277  -1.174  1.00 13.24           C  
ATOM   2520  HN  LEU A 218     -20.281  12.822  -3.741  1.00  0.00           H  
ATOM   2521  N   ALA A 219     -21.375  12.756  -0.538  1.00  9.38           N  
ATOM   2522  CA  ALA A 219     -21.781  13.125   0.815  1.00  9.29           C  
ATOM   2523  C   ALA A 219     -23.245  13.569   0.890  1.00  9.81           C  
ATOM   2524  O   ALA A 219     -23.891  13.463   1.946  1.00 10.08           O  
ATOM   2525  CB  ALA A 219     -20.858  14.209   1.356  1.00  9.10           C  
ATOM   2526  HN  ALA A 219     -20.670  13.316  -1.018  1.00  0.00           H  
ATOM   2527  N   SER A 220     -23.770  14.059  -0.230  1.00  9.96           N  
ATOM   2528  CA  SER A 220     -25.135  14.575  -0.274  1.00 10.59           C  
ATOM   2529  C   SER A 220     -26.195  13.480  -0.352  1.00 10.82           C  
ATOM   2530  O   SER A 220     -27.389  13.764  -0.229  1.00 11.50           O  
ATOM   2531  CB  SER A 220     -25.309  15.490  -1.484  1.00 10.97           C  
ATOM   2532  OG  SER A 220     -25.441  14.723  -2.672  1.00 10.87           O  
ATOM   2533  HN  SER A 220     -23.205  14.075  -1.079  1.00  0.00           H  
ATOM   2534  HG  SER A 220     -25.549  15.292  -3.425  1.00  0.00           H  
ATOM   2535  N   LEU A 221     -25.768  12.246  -0.606  1.00 11.20           N  
ATOM   2536  CA  LEU A 221     -26.709  11.148  -0.801  1.00 11.24           C  
ATOM   2537  C   LEU A 221     -27.439  10.856   0.500  1.00 11.86           C  
ATOM   2538  O   LEU A 221     -26.854  11.021   1.578  1.00 11.71           O  
ATOM   2539  CB  LEU A 221     -25.987   9.884  -1.275  1.00 11.11           C  
ATOM   2540  CG  LEU A 221     -25.346   9.930  -2.668  1.00  9.65           C  
ATOM   2541  CD1 LEU A 221     -24.570   8.643  -2.904  1.00  9.21           C  
ATOM   2542  CD2 LEU A 221     -26.412  10.143  -3.746  1.00 10.43           C  
ATOM   2543  HN  LEU A 221     -24.766  12.064  -0.665  1.00  0.00           H  
ATOM   2544  N   PRO A 222     -28.718  10.441   0.407  1.00 12.94           N  
ATOM   2545  CA  PRO A 222     -29.437  10.015   1.611  1.00 13.65           C  
ATOM   2546  C   PRO A 222     -28.679   8.911   2.342  1.00 14.01           C  
ATOM   2547  O   PRO A 222     -27.938   8.149   1.721  1.00 13.87           O  
ATOM   2548  CB  PRO A 222     -30.765   9.482   1.066  1.00 14.53           C  
ATOM   2549  CG  PRO A 222     -30.939  10.151  -0.229  1.00 14.21           C  
ATOM   2550  CD  PRO A 222     -29.565  10.351  -0.797  1.00 13.17           C  
ATOM   2551  N   GLU A 223     -28.879   8.846   3.653  1.00 14.40           N  
ATOM   2552  CA  GLU A 223     -28.101   8.006   4.567  1.00 14.98           C  
ATOM   2553  C   GLU A 223     -27.896   6.547   4.133  1.00 14.70           C  
ATOM   2554  O   GLU A 223     -26.759   6.059   4.108  1.00 14.60           O  
ATOM   2555  CB  GLU A 223     -28.758   8.038   5.949  1.00 15.42           C  
ATOM   2556  CG  GLU A 223     -27.837   7.763   7.104  1.00 17.82           C  
ATOM   2557  CD  GLU A 223     -28.497   8.110   8.428  1.00 20.86           C  
ATOM   2558  OE1 GLU A 223     -29.565   7.532   8.720  1.00 22.77           O  
ATOM   2559  OE2 GLU A 223     -27.955   8.959   9.167  1.00 22.29           O1-
ATOM   2560  HN  GLU A 223     -29.624   9.419   4.050  1.00  0.00           H  
ATOM   2561  N   SER A 224     -28.988   5.849   3.823  1.00 14.40           N  
ATOM   2562  CA  SER A 224     -28.914   4.423   3.512  1.00 14.53           C  
ATOM   2563  C   SER A 224     -28.189   4.210   2.191  1.00 13.65           C  
ATOM   2564  O   SER A 224     -27.327   3.324   2.077  1.00 13.53           O  
ATOM   2565  CB  SER A 224     -30.311   3.805   3.472  1.00 14.79           C  
ATOM   2566  OG  SER A 224     -30.944   3.938   4.733  1.00 18.86           O  
ATOM   2567  HN  SER A 224     -29.893   6.319   3.802  1.00  0.00           H  
ATOM   2568  HG  SER A 224     -31.812   3.554   4.708  1.00  0.00           H  
ATOM   2569  N   LEU A 225     -28.531   5.040   1.202  1.00 13.04           N  
ATOM   2570  CA  LEU A 225     -27.887   4.980  -0.111  1.00 11.91           C  
ATOM   2571  C   LEU A 225     -26.396   5.274  -0.006  1.00 11.46           C  
ATOM   2572  O   LEU A 225     -25.574   4.554  -0.570  1.00 10.73           O  
ATOM   2573  CB  LEU A 225     -28.562   5.938  -1.093  1.00 12.25           C  
ATOM   2574  CG  LEU A 225     -28.047   6.024  -2.522  1.00 12.82           C  
ATOM   2575  CD1 LEU A 225     -28.123   4.668  -3.202  1.00 12.97           C  
ATOM   2576  CD2 LEU A 225     -28.867   7.038  -3.293  1.00 12.18           C  
ATOM   2577  HN  LEU A 225     -29.260   5.734   1.366  1.00  0.00           H  
ATOM   2578  N   ARG A 226     -26.058   6.327   0.734  1.00 10.54           N  
ATOM   2579  CA  ARG A 226     -24.679   6.706   0.992  1.00 10.74           C  
ATOM   2580  C   ARG A 226     -23.870   5.556   1.620  1.00 10.52           C  
ATOM   2581  O   ARG A 226     -22.721   5.312   1.232  1.00 10.38           O  
ATOM   2582  CB  ARG A 226     -24.656   7.946   1.891  1.00 10.97           C  
ATOM   2583  CG  ARG A 226     -23.359   8.712   1.830  1.00 11.46           C  
ATOM   2584  CD  ARG A 226     -23.465  10.047   2.554  1.00 13.27           C  
ATOM   2585  NE  ARG A 226     -23.546   9.928   4.012  1.00 15.72           N  
ATOM   2586  CZ  ARG A 226     -24.601  10.283   4.753  1.00 16.92           C  
ATOM   2587  NH1 ARG A 226     -25.698  10.770   4.187  1.00 17.80           N1+
ATOM   2588  NH2 ARG A 226     -24.563  10.147   6.078  1.00 17.09           N  
ATOM   2589  HN  ARG A 226     -26.802   6.895   1.139  1.00  0.00           H  
ATOM   2590  HE  ARG A 226     -22.736   9.545   4.499  1.00  0.00           H  
ATOM   2591 1HH1 ARG A 226     -26.503  11.041   4.752  1.00  0.00           H  
ATOM   2592 2HH1 ARG A 226     -25.727  10.874   3.173  1.00  0.00           H  
ATOM   2593 1HH2 ARG A 226     -25.368  10.418   6.643  1.00  0.00           H  
ATOM   2594 2HH2 ARG A 226     -23.720   9.773   6.513  1.00  0.00           H  
ATOM   2595  N   HIS A 227     -24.471   4.848   2.578  1.00 10.82           N  
ATOM   2596  CA  HIS A 227     -23.811   3.741   3.268  1.00 10.53           C  
ATOM   2597  C   HIS A 227     -23.466   2.598   2.307  1.00 10.40           C  
ATOM   2598  O   HIS A 227     -22.522   1.846   2.555  1.00 11.74           O  
ATOM   2599  CB  HIS A 227     -24.707   3.246   4.415  1.00 10.51           C  
ATOM   2600  CG  HIS A 227     -24.100   2.164   5.261  1.00 10.83           C  
ATOM   2601  CD2 HIS A 227     -24.497   0.889   5.488  1.00 12.36           C  
ATOM   2602  ND1 HIS A 227     -22.981   2.362   6.043  1.00 13.71           N  
ATOM   2603  CE1 HIS A 227     -22.702   1.244   6.695  1.00 13.14           C  
ATOM   2604  NE2 HIS A 227     -23.603   0.335   6.372  1.00 13.42           N  
ATOM   2605  HN  HIS A 227     -25.427   5.088   2.839  1.00  0.00           H  
ATOM   2606  HD1 HIS A 227     -22.452   3.232   6.109  1.00  0.00           H  
ATOM   2607  HE2 HIS A 227     -23.631  -0.623   6.722  1.00  0.00           H  
ATOM   2608  N   ASN A 228     -24.216   2.503   1.204  1.00 10.53           N  
ATOM   2609  CA  ASN A 228     -23.990   1.476   0.188  1.00 10.38           C  
ATOM   2610  C   ASN A 228     -23.156   1.971  -0.991  1.00 10.18           C  
ATOM   2611  O   ASN A 228     -23.028   1.278  -2.001  1.00 10.68           O  
ATOM   2612  CB  ASN A 228     -25.324   0.915  -0.333  1.00 10.14           C  
ATOM   2613  CG  ASN A 228     -25.177  -0.484  -0.932  1.00 11.98           C  
ATOM   2614  HN  ASN A 228     -24.974   3.172   1.066  1.00  0.00           H  
ATOM   2615  N   THR A 229     -22.573   3.156  -0.858  1.00  9.71           N  
ATOM   2616  CA  THR A 229     -21.878   3.766  -1.992  1.00  9.41           C  
ATOM   2617  C   THR A 229     -20.416   4.063  -1.685  1.00  9.64           C  
ATOM   2618  O   THR A 229     -20.087   4.657  -0.645  1.00 10.10           O  
ATOM   2619  CB  THR A 229     -22.620   5.028  -2.446  1.00  9.28           C  
ATOM   2620  CG2 THR A 229     -21.991   5.622  -3.705  1.00  8.74           C  
ATOM   2621  OG1 THR A 229     -23.975   4.686  -2.736  1.00  9.29           O  
ATOM   2622  HN  THR A 229     -22.610   3.643   0.038  1.00  0.00           H  
ATOM   2623  HG1 THR A 229     -24.366   4.317  -1.953  1.00  0.00           H  
ATOM   2624  N   LEU A 230     -19.546   3.628  -2.599  1.00  9.70           N  
ATOM   2625  CA  LEU A 230     -18.108   3.872  -2.502  1.00  9.77           C  
ATOM   2626  C   LEU A 230     -17.649   4.725  -3.676  1.00  8.87           C  
ATOM   2627  O   LEU A 230     -18.231   4.665  -4.772  1.00  9.02           O  
ATOM   2628  CB  LEU A 230     -17.311   2.563  -2.525  1.00 10.52           C  
ATOM   2629  CG  LEU A 230     -17.572   1.388  -1.577  1.00 13.24           C  
ATOM   2630  CD1 LEU A 230     -16.371   0.439  -1.625  1.00 15.54           C  
ATOM   2631  CD2 LEU A 230     -17.847   1.834  -0.155  1.00 17.09           C  
ATOM   2632  HN  LEU A 230     -19.899   3.103  -3.399  1.00  0.00           H  
ATOM   2633  N   LEU A 231     -16.584   5.488  -3.448  1.00  8.16           N  
ATOM   2634  CA  LEU A 231     -15.941   6.238  -4.528  1.00  7.73           C  
ATOM   2635  C   LEU A 231     -14.470   5.864  -4.583  1.00  7.92           C  
ATOM   2636  O   LEU A 231     -13.751   6.036  -3.609  1.00  7.56           O  
ATOM   2637  CB  LEU A 231     -16.096   7.754  -4.311  1.00  7.93           C  
ATOM   2638  CG  LEU A 231     -15.336   8.721  -5.234  1.00  7.70           C  
ATOM   2639  CD1 LEU A 231     -15.758   8.611  -6.716  1.00  8.75           C  
ATOM   2640  CD2 LEU A 231     -15.494  10.166  -4.746  1.00  9.05           C  
ATOM   2641  HN  LEU A 231     -16.208   5.552  -2.502  1.00  0.00           H  
ATOM   2642  N   PHE A 232     -14.029   5.338  -5.723  1.00  6.94           N  
ATOM   2643  CA  PHE A 232     -12.609   5.143  -5.979  1.00  7.64           C  
ATOM   2644  C   PHE A 232     -12.058   6.354  -6.727  1.00  7.36           C  
ATOM   2645  O   PHE A 232     -12.584   6.724  -7.793  1.00  7.79           O  
ATOM   2646  CB  PHE A 232     -12.406   3.925  -6.874  1.00  7.76           C  
ATOM   2647  CG  PHE A 232     -12.343   2.586  -6.150  1.00  7.67           C  
ATOM   2648  CD1 PHE A 232     -12.909   2.376  -4.886  1.00  7.97           C  
ATOM   2649  CD2 PHE A 232     -11.719   1.516  -6.776  1.00  9.78           C  
ATOM   2650  CE1 PHE A 232     -12.837   1.126  -4.277  1.00  9.39           C  
ATOM   2651  CE2 PHE A 232     -11.646   0.266  -6.168  1.00 11.11           C  
ATOM   2652  CZ  PHE A 232     -12.206   0.070  -4.926  1.00 10.47           C  
ATOM   2653  HN  PHE A 232     -14.704   5.064  -6.437  1.00  0.00           H  
ATOM   2654  N   VAL A 233     -11.010   6.951  -6.176  1.00  7.78           N  
ATOM   2655  CA  VAL A 233     -10.299   8.062  -6.811  1.00  8.21           C  
ATOM   2656  C   VAL A 233      -8.902   7.567  -7.164  1.00  8.41           C  
ATOM   2657  O   VAL A 233      -8.137   7.186  -6.273  1.00  8.64           O  
ATOM   2658  CB  VAL A 233     -10.195   9.298  -5.877  1.00  8.30           C  
ATOM   2659  CG1 VAL A 233      -9.445  10.417  -6.586  1.00  8.94           C  
ATOM   2660  CG2 VAL A 233     -11.586   9.762  -5.435  1.00  8.48           C  
ATOM   2661  HN  VAL A 233     -10.684   6.621  -5.268  1.00  0.00           H  
ATOM   2662  N   VAL A 234      -8.597   7.568  -8.461  1.00  7.93           N  
ATOM   2663  CA  VAL A 234      -7.422   6.887  -8.994  1.00  8.45           C  
ATOM   2664  C   VAL A 234      -6.575   7.840  -9.843  1.00  8.19           C  
ATOM   2665  O   VAL A 234      -7.052   8.384 -10.847  1.00  8.58           O  
ATOM   2666  CB  VAL A 234      -7.845   5.683  -9.873  1.00  8.22           C  
ATOM   2667  CG1 VAL A 234      -6.622   4.992 -10.450  1.00  9.16           C  
ATOM   2668  CG2 VAL A 234      -8.696   4.697  -9.083  1.00  8.97           C  
ATOM   2669  HN  VAL A 234      -9.210   8.065  -9.107  1.00  0.00           H  
ATOM   2670  N   GLY A 235      -5.324   8.041  -9.447  1.00  8.04           N  
ATOM   2671  CA  GLY A 235      -4.389   8.806 -10.278  1.00  8.02           C  
ATOM   2672  C   GLY A 235      -3.107   9.141  -9.556  1.00  8.34           C  
ATOM   2673  O   GLY A 235      -3.031   9.029  -8.335  1.00  7.94           O  
ATOM   2674  HN  GLY A 235      -5.010   7.659  -8.555  1.00  0.00           H  
ATOM   2675  N   GLN A 236      -2.098   9.558 -10.318  1.00  7.99           N  
ATOM   2676  CA  GLN A 236      -0.823   9.965  -9.739  1.00  8.85           C  
ATOM   2677  C   GLN A 236      -0.906  11.405  -9.264  1.00  8.73           C  
ATOM   2678  O   GLN A 236      -0.433  12.329  -9.927  1.00  9.45           O  
ATOM   2679  CB  GLN A 236       0.327   9.757 -10.728  1.00  8.73           C  
ATOM   2680  CG  GLN A 236       1.706  10.017 -10.122  1.00 11.35           C  
ATOM   2681  CD  GLN A 236       2.821   9.376 -10.927  1.00 13.12           C  
ATOM   2682  NE2 GLN A 236       3.816  10.173 -11.297  1.00 17.07           N  
ATOM   2683  OE1 GLN A 236       2.799   8.176 -11.199  1.00 14.96           O  
ATOM   2684  HN  GLN A 236      -2.220   9.594 -11.330  1.00  0.00           H  
ATOM   2685 1HE2 GLN A 236       3.834  11.168 -11.072  1.00  0.00           H  
ATOM   2686 2HE2 GLN A 236       4.566   9.742 -11.838  1.00  0.00           H  
ATOM   2687  N   ASP A 237      -1.549  11.588  -8.112  1.00  9.28           N  
ATOM   2688  CA  ASP A 237      -1.667  12.902  -7.487  1.00 10.04           C  
ATOM   2689  C   ASP A 237      -1.807  12.700  -5.977  1.00 10.41           C  
ATOM   2690  O   ASP A 237      -2.033  11.584  -5.509  1.00 11.08           O  
ATOM   2691  CB  ASP A 237      -2.876  13.654  -8.061  1.00 10.43           C  
ATOM   2692  CG  ASP A 237      -2.832  15.153  -7.796  1.00 10.86           C  
ATOM   2693  OD1 ASP A 237      -1.840  15.662  -7.218  1.00 12.36           O  
ATOM   2694  OD2 ASP A 237      -3.804  15.830  -8.174  1.00 11.33           O1-
ATOM   2695  HN  ASP A 237      -1.973  10.783  -7.651  1.00  0.00           H  
ATOM   2696  N   LYS A 238      -1.656  13.781  -5.218  1.00 10.98           N  
ATOM   2697  CA  LYS A 238      -1.666  13.705  -3.752  1.00 11.79           C  
ATOM   2698  C   LYS A 238      -3.090  13.777  -3.191  1.00 11.55           C  
ATOM   2699  O   LYS A 238      -3.798  14.747  -3.423  1.00 11.61           O  
ATOM   2700  CB  LYS A 238      -0.808  14.822  -3.158  1.00 12.51           C  
ATOM   2701  CG  LYS A 238       0.651  14.758  -3.557  1.00 15.08           C  
ATOM   2702  CD  LYS A 238       1.405  15.979  -3.056  1.00 19.84           C  
ATOM   2703  CE  LYS A 238       2.785  16.084  -3.691  1.00 22.30           C  
ATOM   2704  NZ  LYS A 238       3.490  17.336  -3.269  1.00 24.36           N1+
ATOM   2705  HN  LYS A 238      -1.530  14.688  -5.667  1.00  0.00           H  
ATOM   2706  HZ1 LYS A 238       4.414  17.406  -3.694  1.00  0.00           H  
ATOM   2707  HZ2 LYS A 238       3.540  17.412  -2.253  1.00  0.00           H  
ATOM   2708  HZ3 LYS A 238       2.927  18.164  -3.462  1.00  0.00           H  
ATOM   2709  N   PRO A 239      -3.520  12.736  -2.456  1.00 11.61           N  
ATOM   2710  CA  PRO A 239      -4.889  12.735  -1.934  1.00 11.76           C  
ATOM   2711  C   PRO A 239      -5.190  13.656  -0.737  1.00 11.61           C  
ATOM   2712  O   PRO A 239      -6.365  13.865  -0.425  1.00 11.39           O  
ATOM   2713  CB  PRO A 239      -5.126  11.275  -1.528  1.00 11.74           C  
ATOM   2714  CG  PRO A 239      -3.831  10.579  -1.636  1.00 12.41           C  
ATOM   2715  CD  PRO A 239      -2.778  11.508  -2.131  1.00 11.45           C  
ATOM   2716  N   ARG A 240      -4.146  14.198  -0.094  1.00 12.32           N  
ATOM   2717  CA  ARG A 240      -4.273  14.883   1.205  1.00 12.85           C  
ATOM   2718  C   ARG A 240      -5.480  15.827   1.331  1.00 12.59           C  
ATOM   2719  O   ARG A 240      -6.296  15.689   2.246  1.00 12.74           O  
ATOM   2720  CB  ARG A 240      -2.980  15.633   1.540  1.00 13.18           C  
ATOM   2721  CG  ARG A 240      -3.020  16.391   2.861  1.00 14.67           C  
ATOM   2722  CD  ARG A 240      -1.658  16.984   3.178  1.00 17.21           C  
ATOM   2723  HN  ARG A 240      -3.223  14.134  -0.523  1.00  0.00           H  
ATOM   2724  N   LYS A 241      -5.587  16.798   0.430  1.00 12.44           N  
ATOM   2725  CA  LYS A 241      -6.660  17.795   0.504  1.00 13.06           C  
ATOM   2726  C   LYS A 241      -8.048  17.142   0.417  1.00 11.49           C  
ATOM   2727  O   LYS A 241      -9.011  17.593   1.031  1.00 12.06           O  
ATOM   2728  CB  LYS A 241      -6.520  18.827  -0.624  1.00 13.30           C  
ATOM   2729  CG  LYS A 241      -5.243  19.680  -0.575  1.00 16.09           C  
ATOM   2730  CD  LYS A 241      -4.951  20.386  -1.908  1.00 16.39           C  
ATOM   2731  CE  LYS A 241      -5.181  19.455  -3.100  1.00 19.63           C  
ATOM   2732  NZ  LYS A 241      -3.987  19.248  -3.969  1.00 20.86           N1+
ATOM   2733  HN  LYS A 241      -4.908  16.851  -0.329  1.00  0.00           H  
ATOM   2734  HZ1 LYS A 241      -4.140  18.627  -4.764  1.00  0.00           H  
ATOM   2735  HZ2 LYS A 241      -3.197  18.922  -3.413  1.00  0.00           H  
ATOM   2736  HZ3 LYS A 241      -3.621  20.145  -4.287  1.00  0.00           H  
ATOM   2737  N   PHE A 242      -8.131  16.070  -0.357  1.00 10.29           N  
ATOM   2738  CA  PHE A 242      -9.409  15.435  -0.645  1.00  9.99           C  
ATOM   2739  C   PHE A 242      -9.804  14.445   0.438  1.00  9.64           C  
ATOM   2740  O   PHE A 242     -11.001  14.251   0.683  1.00  9.24           O  
ATOM   2741  CB  PHE A 242      -9.365  14.825  -2.053  1.00  9.68           C  
ATOM   2742  CG  PHE A 242      -8.948  15.829  -3.088  1.00  8.69           C  
ATOM   2743  CD1 PHE A 242      -9.878  16.723  -3.623  1.00  9.93           C  
ATOM   2744  CD2 PHE A 242      -7.608  15.954  -3.455  1.00 10.47           C  
ATOM   2745  CE1 PHE A 242      -9.484  17.692  -4.555  1.00  8.65           C  
ATOM   2746  CE2 PHE A 242      -7.206  16.928  -4.374  1.00 10.20           C  
ATOM   2747  CZ  PHE A 242      -8.137  17.799  -4.916  1.00  9.82           C  
ATOM   2748  HN  PHE A 242      -7.279  15.680  -0.761  1.00  0.00           H  
ATOM   2749  N   GLU A 243      -8.800  13.855   1.094  1.00 10.07           N  
ATOM   2750  CA  GLU A 243      -9.019  13.092   2.319  1.00 10.81           C  
ATOM   2751  C   GLU A 243      -9.601  14.001   3.399  1.00 10.72           C  
ATOM   2752  O   GLU A 243     -10.532  13.606   4.106  1.00 10.94           O  
ATOM   2753  CB  GLU A 243      -7.702  12.515   2.808  1.00 10.82           C  
ATOM   2754  CG  GLU A 243      -7.138  11.425   1.934  1.00 12.75           C  
ATOM   2755  CD  GLU A 243      -5.825  10.912   2.458  1.00 15.80           C  
ATOM   2756  OE1 GLU A 243      -4.833  11.672   2.439  1.00 17.79           O  
ATOM   2757  OE2 GLU A 243      -5.789   9.745   2.898  1.00 19.23           O1-
ATOM   2758  HN  GLU A 243      -7.852  13.941   0.727  1.00  0.00           H  
ATOM   2759  N   ALA A 244      -9.044  15.209   3.524  1.00 10.63           N  
ATOM   2760  CA  ALA A 244      -9.522  16.182   4.521  1.00 10.60           C  
ATOM   2761  C   ALA A 244     -10.974  16.563   4.249  1.00 10.53           C  
ATOM   2762  O   ALA A 244     -11.797  16.625   5.174  1.00 11.15           O  
ATOM   2763  CB  ALA A 244      -8.634  17.425   4.526  1.00 11.02           C  
ATOM   2764  HN  ALA A 244      -8.268  15.464   2.913  1.00  0.00           H  
ATOM   2765  N   LEU A 245     -11.296  16.780   2.972  1.00 10.26           N  
ATOM   2766  CA  LEU A 245     -12.659  17.099   2.567  1.00 10.23           C  
ATOM   2767  C   LEU A 245     -13.619  15.942   2.863  1.00 10.03           C  
ATOM   2768  O   LEU A 245     -14.718  16.174   3.352  1.00  9.92           O  
ATOM   2769  CB  LEU A 245     -12.734  17.508   1.083  1.00 10.24           C  
ATOM   2770  CG  LEU A 245     -14.137  17.801   0.535  1.00 10.40           C  
ATOM   2771  CD1 LEU A 245     -14.764  19.040   1.169  1.00 11.79           C  
ATOM   2772  CD2 LEU A 245     -14.120  17.946  -0.969  1.00 10.93           C  
ATOM   2773  HN  LEU A 245     -10.568  16.721   2.260  1.00  0.00           H  
ATOM   2774  N   ALA A 246     -13.193  14.708   2.576  1.00 10.44           N  
ATOM   2775  CA  ALA A 246     -14.028  13.534   2.852  1.00 10.75           C  
ATOM   2776  C   ALA A 246     -14.301  13.397   4.357  1.00 11.12           C  
ATOM   2777  O   ALA A 246     -15.441  13.126   4.767  1.00 11.43           O  
ATOM   2778  CB  ALA A 246     -13.393  12.260   2.277  1.00 10.60           C  
ATOM   2779  HN  ALA A 246     -12.271  14.580   2.158  1.00  0.00           H  
ATOM   2780  N   GLU A 247     -13.264  13.619   5.171  1.00 11.89           N  
ATOM   2781  CA  GLU A 247     -13.431  13.638   6.632  1.00 13.38           C  
ATOM   2782  C   GLU A 247     -14.421  14.727   7.048  1.00 12.85           C  
ATOM   2783  O   GLU A 247     -15.358  14.468   7.819  1.00 12.55           O  
ATOM   2784  CB  GLU A 247     -12.090  13.865   7.336  1.00 13.12           C  
ATOM   2785  CG  GLU A 247     -11.092  12.734   7.218  1.00 15.66           C  
ATOM   2786  CD  GLU A 247      -9.780  13.040   7.941  1.00 16.55           C  
ATOM   2787  OE1 GLU A 247      -9.736  14.009   8.733  1.00 20.51           O  
ATOM   2788  OE2 GLU A 247      -8.789  12.308   7.722  1.00 21.29           O1-
ATOM   2789  HN  GLU A 247     -12.339  13.778   4.771  1.00  0.00           H  
ATOM   2790  N   LYS A 248     -14.224  15.939   6.523  1.00 12.68           N  
ATOM   2791  CA  LYS A 248     -15.132  17.058   6.795  1.00 13.17           C  
ATOM   2792  C   LYS A 248     -16.600  16.674   6.575  1.00 12.65           C  
ATOM   2793  O   LYS A 248     -17.471  17.002   7.382  1.00 12.79           O  
ATOM   2794  CB  LYS A 248     -14.775  18.271   5.922  1.00 13.02           C  
ATOM   2795  CG  LYS A 248     -15.656  19.495   6.157  1.00 14.26           C  
ATOM   2796  CD  LYS A 248     -15.399  20.601   5.142  1.00 15.22           C  
ATOM   2797  CE  LYS A 248     -16.257  21.814   5.442  1.00 18.68           C  
ATOM   2798  NZ  LYS A 248     -15.878  22.972   4.592  1.00 22.70           N1+
ATOM   2799  HN  LYS A 248     -13.419  16.091   5.915  1.00  0.00           H  
ATOM   2800  HZ1 LYS A 248     -16.455  23.788   4.794  1.00  0.00           H  
ATOM   2801  HZ2 LYS A 248     -15.904  22.732   3.601  1.00  0.00           H  
ATOM   2802  HZ3 LYS A 248     -14.885  23.187   4.676  1.00  0.00           H  
ATOM   2803  N   LEU A 249     -16.860  15.972   5.473  1.00 12.24           N  
ATOM   2804  CA  LEU A 249     -18.213  15.657   5.054  1.00 12.09           C  
ATOM   2805  C   LEU A 249     -18.741  14.331   5.608  1.00 11.50           C  
ATOM   2806  O   LEU A 249     -19.886  13.950   5.339  1.00 11.92           O  
ATOM   2807  CB  LEU A 249     -18.297  15.674   3.523  1.00 12.10           C  
ATOM   2808  CG  LEU A 249     -18.049  17.033   2.861  1.00 13.23           C  
ATOM   2809  CD1 LEU A 249     -17.993  16.875   1.361  1.00 14.66           C  
ATOM   2810  CD2 LEU A 249     -19.115  18.062   3.248  1.00 15.67           C  
ATOM   2811  HN  LEU A 249     -16.080  15.644   4.903  1.00  0.00           H  
ATOM   2812  N   GLY A 250     -17.904  13.643   6.383  1.00 11.07           N  
ATOM   2813  CA  GLY A 250     -18.298  12.395   7.047  1.00 11.15           C  
ATOM   2814  C   GLY A 250     -18.374  11.192   6.121  1.00 11.39           C  
ATOM   2815  O   GLY A 250     -19.150  10.256   6.374  1.00 12.17           O  
ATOM   2816  HN  GLY A 250     -16.957  13.996   6.520  1.00  0.00           H  
ATOM   2817  N   VAL A 251     -17.582  11.223   5.045  1.00 10.91           N  
ATOM   2818  CA  VAL A 251     -17.544  10.115   4.073  1.00 10.49           C  
ATOM   2819  C   VAL A 251     -16.129   9.590   3.823  1.00 10.48           C  
ATOM   2820  O   VAL A 251     -15.847   9.009   2.767  1.00 10.20           O  
ATOM   2821  CB  VAL A 251     -18.251  10.471   2.716  1.00 10.35           C  
ATOM   2822  CG1 VAL A 251     -19.738  10.678   2.923  1.00  9.59           C  
ATOM   2823  CG2 VAL A 251     -17.631  11.701   2.047  1.00 10.26           C  
ATOM   2824  HN  VAL A 251     -16.987  12.037   4.892  1.00  0.00           H  
ATOM   2825  N   ARG A 252     -15.241   9.751   4.804  1.00 10.27           N  
ATOM   2826  CA  ARG A 252     -13.858   9.298   4.633  1.00 10.43           C  
ATOM   2827  C   ARG A 252     -13.772   7.801   4.328  1.00 10.79           C  
ATOM   2828  O   ARG A 252     -12.997   7.402   3.460  1.00 10.88           O  
ATOM   2829  CB  ARG A 252     -12.971   9.672   5.834  1.00 10.75           C  
ATOM   2830  CG  ARG A 252     -11.491   9.275   5.645  1.00 11.92           C  
ATOM   2831  CD  ARG A 252     -10.866   9.902   4.385  1.00 12.14           C  
ATOM   2832  NE  ARG A 252      -9.528   9.381   4.093  1.00 12.52           N  
ATOM   2833  CZ  ARG A 252      -9.258   8.401   3.227  1.00 12.76           C  
ATOM   2834  NH1 ARG A 252     -10.231   7.805   2.544  1.00 12.49           N1+
ATOM   2835  NH2 ARG A 252      -8.002   8.011   3.043  1.00 12.30           N  
ATOM   2836  HN  ARG A 252     -15.526  10.192   5.679  1.00  0.00           H  
ATOM   2837  HE  ARG A 252      -8.742   9.799   4.590  1.00  0.00           H  
ATOM   2838 1HH1 ARG A 252     -11.196   8.105   2.685  1.00  0.00           H  
ATOM   2839 2HH1 ARG A 252     -10.025   7.056   1.883  1.00  0.00           H  
ATOM   2840 1HH2 ARG A 252      -7.256   8.468   3.567  1.00  0.00           H  
ATOM   2841 2HH2 ARG A 252      -7.796   7.262   2.382  1.00  0.00           H  
ATOM   2842  N   SER A 253     -14.574   6.990   5.021  1.00 10.77           N  
ATOM   2843  CA  SER A 253     -14.558   5.534   4.800  1.00 11.55           C  
ATOM   2844  C   SER A 253     -15.126   5.129   3.441  1.00 11.30           C  
ATOM   2845  O   SER A 253     -14.791   4.057   2.929  1.00 12.51           O  
ATOM   2846  CB  SER A 253     -15.291   4.788   5.922  1.00 11.91           C  
ATOM   2847  OG  SER A 253     -16.672   5.053   5.885  1.00 15.28           O  
ATOM   2848  HN  SER A 253     -15.208   7.385   5.715  1.00  0.00           H  
ATOM   2849  HG  SER A 253     -17.126   4.591   6.580  1.00  0.00           H  
ATOM   2850  N   ASN A 254     -15.972   5.977   2.859  1.00 10.41           N  
ATOM   2851  CA  ASN A 254     -16.600   5.687   1.556  1.00  9.92           C  
ATOM   2852  C   ASN A 254     -15.641   5.941   0.409  1.00  9.65           C  
ATOM   2853  O   ASN A 254     -15.860   5.446  -0.707  1.00  9.83           O  
ATOM   2854  CB  ASN A 254     -17.834   6.564   1.307  1.00  9.66           C  
ATOM   2855  CG  ASN A 254     -18.898   6.429   2.377  1.00 10.03           C  
ATOM   2856  ND2 ASN A 254     -18.596   6.931   3.566  1.00 10.98           N  
ATOM   2857  OD1 ASN A 254     -20.002   5.916   2.123  1.00 12.49           O  
ATOM   2858  HN  ASN A 254     -16.193   6.855   3.329  1.00  0.00           H  
ATOM   2859 1HD2 ASN A 254     -17.690   7.352   3.774  1.00  0.00           H  
ATOM   2860 2HD2 ASN A 254     -19.312   6.840   4.286  1.00  0.00           H  
ATOM   2861  N   VAL A 255     -14.601   6.733   0.669  1.00  9.84           N  
ATOM   2862  CA  VAL A 255     -13.703   7.158  -0.404  1.00  9.90           C  
ATOM   2863  C   VAL A 255     -12.378   6.398  -0.319  1.00 10.23           C  
ATOM   2864  O   VAL A 255     -11.747   6.359   0.734  1.00 10.63           O  
ATOM   2865  CB  VAL A 255     -13.456   8.698  -0.435  1.00  9.82           C  
ATOM   2866  CG1 VAL A 255     -12.695   9.063  -1.722  1.00  9.49           C  
ATOM   2867  CG2 VAL A 255     -14.761   9.472  -0.370  1.00 11.69           C  
ATOM   2868  HN  VAL A 255     -14.430   7.045   1.625  1.00  0.00           H  
ATOM   2869  N   HIS A 256     -11.979   5.787  -1.438  1.00 10.15           N  
ATOM   2870  CA  HIS A 256     -10.747   5.021  -1.519  1.00  9.91           C  
ATOM   2871  C   HIS A 256      -9.839   5.698  -2.530  1.00  9.16           C  
ATOM   2872  O   HIS A 256     -10.205   5.796  -3.698  1.00  8.65           O  
ATOM   2873  CB  HIS A 256     -11.042   3.581  -1.952  1.00 10.27           C  
ATOM   2874  CG  HIS A 256     -11.793   2.784  -0.928  1.00 12.63           C  
ATOM   2875  CD2 HIS A 256     -11.373   1.819  -0.077  1.00 14.54           C  
ATOM   2876  ND1 HIS A 256     -13.141   2.943  -0.689  1.00 15.18           N  
ATOM   2877  CE1 HIS A 256     -13.518   2.116   0.272  1.00 13.57           C  
ATOM   2878  NE2 HIS A 256     -12.464   1.422   0.659  1.00 16.29           N  
ATOM   2879  HN  HIS A 256     -12.564   5.861  -2.270  1.00  0.00           H  
ATOM   2880  HD1 HIS A 256     -13.753   3.597  -1.177  1.00  0.00           H  
ATOM   2881  HE2 HIS A 256     -12.460   0.707   1.386  1.00  0.00           H  
ATOM   2882  N   PHE A 257      -8.678   6.168  -2.072  1.00  8.70           N  
ATOM   2883  CA  PHE A 257      -7.682   6.833  -2.921  1.00  8.77           C  
ATOM   2884  C   PHE A 257      -6.565   5.884  -3.322  1.00  9.24           C  
ATOM   2885  O   PHE A 257      -6.077   5.095  -2.506  1.00  9.54           O  
ATOM   2886  CB  PHE A 257      -7.055   8.038  -2.208  1.00  8.73           C  
ATOM   2887  CG  PHE A 257      -8.024   9.133  -1.890  1.00  7.95           C  
ATOM   2888  CD1 PHE A 257      -8.283  10.159  -2.804  1.00  8.45           C  
ATOM   2889  CD2 PHE A 257      -8.689   9.150  -0.672  1.00  8.11           C  
ATOM   2890  CE1 PHE A 257      -9.188  11.185  -2.494  1.00  7.87           C  
ATOM   2891  CE2 PHE A 257      -9.587  10.165  -0.365  1.00  9.26           C  
ATOM   2892  CZ  PHE A 257      -9.836  11.183  -1.270  1.00  8.58           C  
ATOM   2893  HN  PHE A 257      -8.471   6.060  -1.079  1.00  0.00           H  
ATOM   2894  N   PHE A 258      -6.157   5.985  -4.587  1.00  8.96           N  
ATOM   2895  CA  PHE A 258      -5.084   5.170  -5.129  1.00  9.01           C  
ATOM   2896  C   PHE A 258      -4.171   6.052  -5.950  1.00  8.96           C  
ATOM   2897  O   PHE A 258      -4.628   7.038  -6.539  1.00  8.67           O  
ATOM   2898  CB  PHE A 258      -5.639   4.048  -6.021  1.00  9.11           C  
ATOM   2899  CG  PHE A 258      -6.620   3.146  -5.324  1.00  9.09           C  
ATOM   2900  CD1 PHE A 258      -6.181   2.040  -4.601  1.00  9.65           C  
ATOM   2901  CD2 PHE A 258      -7.984   3.408  -5.386  1.00  8.75           C  
ATOM   2902  CE1 PHE A 258      -7.093   1.213  -3.959  1.00  9.93           C  
ATOM   2903  CE2 PHE A 258      -8.895   2.597  -4.755  1.00  9.85           C  
ATOM   2904  CZ  PHE A 258      -8.449   1.491  -4.037  1.00  8.66           C  
ATOM   2905  HN  PHE A 258      -6.616   6.661  -5.198  1.00  0.00           H  
ATOM   2906  N   SER A 259      -2.888   5.692  -5.979  1.00  8.90           N  
ATOM   2907  CA  SER A 259      -1.931   6.281  -6.903  1.00 10.26           C  
ATOM   2908  C   SER A 259      -2.230   5.785  -8.318  1.00  9.89           C  
ATOM   2909  O   SER A 259      -3.273   5.167  -8.566  1.00 10.70           O  
ATOM   2910  CB  SER A 259      -0.508   5.917  -6.465  1.00 10.56           C  
ATOM   2911  OG  SER A 259      -0.224   6.459  -5.178  1.00 15.96           O  
ATOM   2912  HN  SER A 259      -2.565   4.976  -5.328  1.00  0.00           H  
ATOM   2913  HG  SER A 259       0.658   6.233  -4.907  1.00  0.00           H  
ATOM   2914  N   GLY A 260      -1.342   6.077  -9.265  1.00  9.67           N  
ATOM   2915  CA  GLY A 260      -1.543   5.616 -10.638  1.00  9.14           C  
ATOM   2916  C   GLY A 260      -1.776   4.116 -10.690  1.00  8.93           C  
ATOM   2917  O   GLY A 260      -1.033   3.346 -10.058  1.00  9.80           O  
ATOM   2918  HN  GLY A 260      -0.515   6.626  -9.031  1.00  0.00           H  
ATOM   2919  N   ARG A 261      -2.806   3.696 -11.422  1.00  8.41           N  
ATOM   2920  CA  ARG A 261      -3.119   2.281 -11.591  1.00  8.70           C  
ATOM   2921  C   ARG A 261      -3.090   1.854 -13.060  1.00  8.50           C  
ATOM   2922  O   ARG A 261      -3.505   2.602 -13.948  1.00  8.43           O  
ATOM   2923  CB  ARG A 261      -4.467   1.932 -10.945  1.00  9.06           C  
ATOM   2924  CG  ARG A 261      -4.396   1.937  -9.416  1.00  9.65           C  
ATOM   2925  CD  ARG A 261      -5.730   1.661  -8.757  1.00  9.04           C  
ATOM   2926  NE  ARG A 261      -6.213   0.296  -9.005  1.00  8.11           N  
ATOM   2927  CZ  ARG A 261      -7.092  -0.348  -8.239  1.00  8.84           C  
ATOM   2928  NH1 ARG A 261      -7.598   0.225  -7.159  1.00  9.13           N1+
ATOM   2929  NH2 ARG A 261      -7.458  -1.586  -8.554  1.00  9.00           N  
ATOM   2930  HN  ARG A 261      -3.398   4.389 -11.881  1.00  0.00           H  
ATOM   2931  HE  ARG A 261      -5.849  -0.194  -9.822  1.00  0.00           H  
ATOM   2932 1HH1 ARG A 261      -7.317   1.175  -6.917  1.00  0.00           H  
ATOM   2933 2HH1 ARG A 261      -8.271  -0.268  -6.572  1.00  0.00           H  
ATOM   2934 1HH2 ARG A 261      -7.068  -2.028  -9.387  1.00  0.00           H  
ATOM   2935 2HH2 ARG A 261      -8.131  -2.079  -7.967  1.00  0.00           H  
ATOM   2936  N   ASN A 262      -2.602   0.642 -13.300  1.00  8.30           N  
ATOM   2937  CA  ASN A 262      -2.524   0.082 -14.649  1.00  8.89           C  
ATOM   2938  C   ASN A 262      -3.732  -0.783 -15.011  1.00  8.82           C  
ATOM   2939  O   ASN A 262      -3.749  -1.401 -16.081  1.00  8.78           O  
ATOM   2940  CB  ASN A 262      -1.253  -0.771 -14.796  1.00  9.79           C  
ATOM   2941  CG  ASN A 262       0.003   0.033 -14.685  1.00 14.11           C  
ATOM   2942  ND2 ASN A 262       0.903  -0.399 -13.803  1.00 18.73           N  
ATOM   2943  OD1 ASN A 262       0.186   1.017 -15.394  1.00 18.09           O  
ATOM   2944  HN  ASN A 262      -2.270   0.082 -12.515  1.00  0.00           H  
ATOM   2945 1HD2 ASN A 262       1.760   0.149 -13.727  1.00  0.00           H  
ATOM   2946 2HD2 ASN A 262       0.751  -1.217 -13.213  1.00  0.00           H  
ATOM   2947  N   ASP A 263      -4.705  -0.863 -14.099  1.00  7.57           N  
ATOM   2948  CA  ASP A 263      -5.876  -1.729 -14.260  1.00  8.01           C  
ATOM   2949  C   ASP A 263      -7.187  -0.933 -14.398  1.00  7.50           C  
ATOM   2950  O   ASP A 263      -8.260  -1.403 -14.022  1.00  7.77           O  
ATOM   2951  CB  ASP A 263      -5.957  -2.759 -13.107  1.00  8.09           C  
ATOM   2952  CG  ASP A 263      -6.138  -2.122 -11.732  1.00 10.50           C  
ATOM   2953  OD1 ASP A 263      -6.052  -0.882 -11.601  1.00  9.57           O  
ATOM   2954  OD2 ASP A 263      -6.366  -2.881 -10.763  1.00 12.12           O1-
ATOM   2955  HN  ASP A 263      -4.629  -0.297 -13.254  1.00  0.00           H  
ATOM   2956  N   VAL A 264      -7.090   0.275 -14.958  1.00  8.00           N  
ATOM   2957  CA  VAL A 264      -8.289   1.082 -15.200  1.00  8.21           C  
ATOM   2958  C   VAL A 264      -9.351   0.358 -16.040  1.00  8.39           C  
ATOM   2959  O   VAL A 264     -10.545   0.534 -15.803  1.00  8.19           O  
ATOM   2960  CB  VAL A 264      -7.921   2.467 -15.772  1.00  7.97           C  
ATOM   2961  CG1 VAL A 264      -9.149   3.203 -16.313  1.00  8.66           C  
ATOM   2962  CG2 VAL A 264      -7.251   3.304 -14.675  1.00  8.68           C  
ATOM   2963  HN  VAL A 264      -6.174   0.639 -15.220  1.00  0.00           H  
ATOM   2964  N   SER A 265      -8.929  -0.503 -16.980  1.00  8.31           N  
ATOM   2965  CA  SER A 265      -9.914  -1.251 -17.777  1.00  8.77           C  
ATOM   2966  C   SER A 265     -10.771  -2.175 -16.896  1.00  8.26           C  
ATOM   2967  O   SER A 265     -11.970  -2.325 -17.126  1.00  9.14           O  
ATOM   2968  CB  SER A 265      -9.232  -2.048 -18.892  1.00  9.36           C  
ATOM   2969  OG  SER A 265      -8.245  -2.907 -18.350  1.00 12.20           O  
ATOM   2970  HN  SER A 265      -7.931  -0.638 -17.141  1.00  0.00           H  
ATOM   2971  HG  SER A 265      -7.822  -3.402 -19.042  1.00  0.00           H  
ATOM   2972  N   GLU A 266     -10.139  -2.779 -15.884  1.00  8.29           N  
ATOM   2973  CA  GLU A 266     -10.839  -3.651 -14.930  1.00  8.48           C  
ATOM   2974  C   GLU A 266     -11.764  -2.840 -14.023  1.00  7.83           C  
ATOM   2975  O   GLU A 266     -12.905  -3.243 -13.753  1.00  8.44           O  
ATOM   2976  CB  GLU A 266      -9.838  -4.434 -14.075  1.00  8.37           C  
ATOM   2977  CG  GLU A 266      -8.853  -5.273 -14.896  1.00  9.49           C  
ATOM   2978  CD  GLU A 266      -7.840  -6.046 -14.035  1.00  9.91           C  
ATOM   2979  OE1 GLU A 266      -7.967  -6.020 -12.792  1.00 10.17           O  
ATOM   2980  OE2 GLU A 266      -6.911  -6.678 -14.606  1.00 12.48           O1-
ATOM   2981  HN  GLU A 266      -9.136  -2.629 -15.770  1.00  0.00           H  
ATOM   2982  N   LEU A 267     -11.267  -1.695 -13.558  1.00  7.75           N  
ATOM   2983  CA  LEU A 267     -12.082  -0.814 -12.711  1.00  7.58           C  
ATOM   2984  C   LEU A 267     -13.329  -0.335 -13.449  1.00  7.35           C  
ATOM   2985  O   LEU A 267     -14.409  -0.248 -12.869  1.00  7.06           O  
ATOM   2986  CB  LEU A 267     -11.281   0.388 -12.208  1.00  7.57           C  
ATOM   2987  CG  LEU A 267     -10.147   0.054 -11.243  1.00  6.78           C  
ATOM   2988  CD1 LEU A 267      -9.365   1.340 -10.909  1.00  9.39           C  
ATOM   2989  CD2 LEU A 267     -10.668  -0.628  -9.971  1.00  9.55           C  
ATOM   2990  HN  LEU A 267     -10.311  -1.427 -13.792  1.00  0.00           H  
ATOM   2991  N   MET A 268     -13.183  -0.019 -14.731  1.00  7.21           N  
ATOM   2992  CA  MET A 268     -14.356   0.416 -15.486  1.00  7.49           C  
ATOM   2993  C   MET A 268     -15.355  -0.717 -15.737  1.00  7.43           C  
ATOM   2994  O   MET A 268     -16.546  -0.467 -15.844  1.00  7.30           O  
ATOM   2995  CB  MET A 268     -13.950   1.100 -16.784  1.00  7.49           C  
ATOM   2996  CG  MET A 268     -13.175   2.384 -16.547  1.00  6.89           C  
ATOM   2997  SD  MET A 268     -12.965   3.282 -18.079  1.00  9.45           S  
ATOM   2998  CE  MET A 268     -12.294   4.845 -17.471  1.00  8.70           C  
ATOM   2999  HN  MET A 268     -12.269  -0.079 -15.180  1.00  0.00           H  
ATOM   3000  N   ALA A 269     -14.856  -1.955 -15.829  1.00  7.79           N  
ATOM   3001  CA  ALA A 269     -15.718  -3.136 -15.944  1.00  8.36           C  
ATOM   3002  C   ALA A 269     -16.478  -3.394 -14.658  1.00  8.68           C  
ATOM   3003  O   ALA A 269     -17.577  -3.941 -14.679  1.00  9.70           O  
ATOM   3004  CB  ALA A 269     -14.886  -4.351 -16.298  1.00  8.64           C  
ATOM   3005  HN  ALA A 269     -13.844  -2.081 -15.819  1.00  0.00           H  
ATOM   3006  N   ALA A 270     -15.869  -3.007 -13.541  1.00  8.26           N  
ATOM   3007  CA  ALA A 270     -16.437  -3.233 -12.209  1.00  8.68           C  
ATOM   3008  C   ALA A 270     -17.395  -2.136 -11.736  1.00  8.83           C  
ATOM   3009  O   ALA A 270     -18.280  -2.390 -10.904  1.00  8.67           O  
ATOM   3010  CB  ALA A 270     -15.312  -3.389 -11.203  1.00  9.01           C  
ATOM   3011  HN  ALA A 270     -14.969  -2.533 -13.614  1.00  0.00           H  
ATOM   3012  N   ALA A 271     -17.196  -0.912 -12.229  1.00  8.40           N  
ATOM   3013  CA  ALA A 271     -17.891   0.257 -11.678  1.00  8.33           C  
ATOM   3014  C   ALA A 271     -19.334   0.426 -12.142  1.00  7.74           C  
ATOM   3015  O   ALA A 271     -19.764  -0.168 -13.137  1.00  8.24           O  
ATOM   3016  CB  ALA A 271     -17.077   1.535 -11.962  1.00  8.54           C  
ATOM   3017  HN  ALA A 271     -16.547  -0.786 -13.006  1.00  0.00           H  
ATOM   3018  N   ASP A 272     -20.077   1.254 -11.410  1.00  7.44           N  
ATOM   3019  CA  ASP A 272     -21.465   1.542 -11.725  1.00  7.11           C  
ATOM   3020  C   ASP A 272     -21.636   2.891 -12.395  1.00  6.96           C  
ATOM   3021  O   ASP A 272     -22.465   3.022 -13.293  1.00  6.99           O  
ATOM   3022  CB  ASP A 272     -22.323   1.381 -10.476  1.00  7.46           C  
ATOM   3023  CG  ASP A 272     -22.231  -0.024  -9.929  1.00  8.74           C  
ATOM   3024  OD1 ASP A 272     -22.652  -0.948 -10.661  1.00 11.36           O  
ATOM   3025  OD2 ASP A 272     -21.703  -0.213  -8.812  1.00  8.89           O1-
ATOM   3026  HN  ASP A 272     -19.655   1.703 -10.597  1.00  0.00           H  
ATOM   3027  N   LEU A 273     -20.827   3.874 -11.993  1.00  6.42           N  
ATOM   3028  CA  LEU A 273     -20.775   5.180 -12.683  1.00  6.26           C  
ATOM   3029  C   LEU A 273     -19.360   5.722 -12.721  1.00  6.13           C  
ATOM   3030  O   LEU A 273     -18.611   5.530 -11.763  1.00  5.93           O  
ATOM   3031  CB  LEU A 273     -21.643   6.236 -11.982  1.00  6.77           C  
ATOM   3032  CG  LEU A 273     -23.151   6.007 -11.895  1.00  7.17           C  
ATOM   3033  CD1 LEU A 273     -23.810   7.043 -10.983  1.00  7.58           C  
ATOM   3034  CD2 LEU A 273     -23.787   6.051 -13.276  1.00  8.12           C  
ATOM   3035  HN  LEU A 273     -20.226   3.719 -11.184  1.00  0.00           H  
ATOM   3036  N   LEU A 274     -19.004   6.390 -13.824  1.00  5.99           N  
ATOM   3037  CA  LEU A 274     -17.829   7.251 -13.846  1.00  6.19           C  
ATOM   3038  C   LEU A 274     -18.257   8.655 -13.434  1.00  6.47           C  
ATOM   3039  O   LEU A 274     -19.215   9.198 -13.995  1.00  7.18           O  
ATOM   3040  CB  LEU A 274     -17.174   7.328 -15.242  1.00  5.77           C  
ATOM   3041  CG  LEU A 274     -15.801   8.022 -15.216  1.00  5.92           C  
ATOM   3042  CD1 LEU A 274     -14.692   7.014 -14.919  1.00  6.75           C  
ATOM   3043  CD2 LEU A 274     -15.523   8.735 -16.520  1.00  5.81           C  
ATOM   3044  HN  LEU A 274     -19.568   6.294 -14.669  1.00  0.00           H  
ATOM   3045  N   LEU A 275     -17.543   9.217 -12.453  1.00  6.80           N  
ATOM   3046  CA  LEU A 275     -17.742  10.624 -12.091  1.00  7.38           C  
ATOM   3047  C   LEU A 275     -16.551  11.423 -12.594  1.00  7.08           C  
ATOM   3048  O   LEU A 275     -15.409  11.083 -12.328  1.00  6.70           O  
ATOM   3049  CB  LEU A 275     -17.922  10.795 -10.573  1.00  7.67           C  
ATOM   3050  CG  LEU A 275     -19.388  10.711 -10.121  1.00  9.66           C  
ATOM   3051  CD1 LEU A 275     -20.019   9.359 -10.465  1.00 10.35           C  
ATOM   3052  CD2 LEU A 275     -19.561  10.985  -8.629  1.00  9.62           C  
ATOM   3053  HN  LEU A 275     -16.852   8.660 -11.950  1.00  0.00           H  
ATOM   3054  N   HIS A 276     -16.828  12.478 -13.351  1.00  6.97           N  
ATOM   3055  CA  HIS A 276     -15.759  13.321 -13.864  1.00  7.15           C  
ATOM   3056  C   HIS A 276     -16.203  14.772 -13.984  1.00  7.27           C  
ATOM   3057  O   HIS A 276     -16.294  15.308 -15.097  1.00  6.77           O  
ATOM   3058  CB  HIS A 276     -15.260  12.802 -15.210  1.00  7.00           C  
ATOM   3059  CG  HIS A 276     -13.868  13.228 -15.536  1.00  7.23           C  
ATOM   3060  CD2 HIS A 276     -12.686  12.721 -15.133  1.00  4.81           C  
ATOM   3061  ND1 HIS A 276     -13.570  14.293 -16.360  1.00  9.11           N  
ATOM   3062  CE1 HIS A 276     -12.255  14.412 -16.454  1.00  4.37           C  
ATOM   3063  NE2 HIS A 276     -11.698  13.470 -15.717  1.00 10.07           N  
ATOM   3064  HN  HIS A 276     -17.798  12.699 -13.575  1.00  0.00           H  
ATOM   3065  HD1 HIS A 276     -14.253  14.893 -16.823  1.00  0.00           H  
ATOM   3066  HE2 HIS A 276     -10.695  13.323 -15.601  1.00  0.00           H  
ATOM   3067  N   PRO A 277     -16.473  15.424 -12.837  1.00  7.66           N  
ATOM   3068  CA  PRO A 277     -16.998  16.790 -12.877  1.00  7.44           C  
ATOM   3069  C   PRO A 277     -15.881  17.829 -12.927  1.00  7.36           C  
ATOM   3070  O   PRO A 277     -15.759  18.671 -12.027  1.00  8.25           O  
ATOM   3071  CB  PRO A 277     -17.775  16.899 -11.563  1.00  7.45           C  
ATOM   3072  CG  PRO A 277     -17.160  15.898 -10.656  1.00  9.65           C  
ATOM   3073  CD  PRO A 277     -16.314  14.947 -11.451  1.00  8.27           C  
ATOM   3074  N   ALA A 278     -15.075  17.761 -13.983  1.00  6.34           N  
ATOM   3075  CA  ALA A 278     -13.862  18.564 -14.101  1.00  6.98           C  
ATOM   3076  C   ALA A 278     -14.165  20.053 -14.177  1.00  6.87           C  
ATOM   3077  O   ALA A 278     -15.206  20.456 -14.687  1.00  7.71           O  
ATOM   3078  CB  ALA A 278     -13.052  18.124 -15.310  1.00  6.51           C  
ATOM   3079  HN  ALA A 278     -15.314  17.122 -14.741  1.00  0.00           H  
ATOM   3080  N   TYR A 279     -13.232  20.847 -13.651  1.00  7.09           N  
ATOM   3081  CA  TYR A 279     -13.220  22.298 -13.821  1.00  7.57           C  
ATOM   3082  C   TYR A 279     -12.643  22.684 -15.184  1.00  7.93           C  
ATOM   3083  O   TYR A 279     -13.013  23.718 -15.757  1.00  8.70           O  
ATOM   3084  CB  TYR A 279     -12.344  22.930 -12.738  1.00  7.52           C  
ATOM   3085  CG  TYR A 279     -12.938  22.899 -11.346  1.00  7.98           C  
ATOM   3086  CD1 TYR A 279     -13.741  23.952 -10.890  1.00  8.03           C  
ATOM   3087  CD2 TYR A 279     -12.688  21.829 -10.479  1.00  7.74           C  
ATOM   3088  CE1 TYR A 279     -14.293  23.929  -9.624  1.00  8.21           C  
ATOM   3089  CE2 TYR A 279     -13.228  21.803  -9.191  1.00  8.23           C  
ATOM   3090  CZ  TYR A 279     -14.029  22.857  -8.771  1.00  8.75           C  
ATOM   3091  OH  TYR A 279     -14.588  22.873  -7.504  1.00  9.78           O  
ATOM   3092  HN  TYR A 279     -12.487  20.419 -13.101  1.00  0.00           H  
ATOM   3093  HH  TYR A 279     -15.136  23.594  -7.217  1.00  0.00           H  
ATOM   3094  N   GLN A 280     -11.703  21.878 -15.676  1.00  8.11           N  
ATOM   3095  CA  GLN A 280     -11.028  22.150 -16.938  1.00  8.17           C  
ATOM   3096  C   GLN A 280     -10.549  20.826 -17.528  1.00  7.74           C  
ATOM   3097  O   GLN A 280     -10.004  19.994 -16.815  1.00  8.01           O  
ATOM   3098  CB  GLN A 280      -9.846  23.104 -16.726  1.00  8.69           C  
ATOM   3099  CG  GLN A 280      -8.930  23.309 -17.951  1.00  9.42           C  
ATOM   3100  CD  GLN A 280      -7.767  24.239 -17.642  1.00 10.06           C  
ATOM   3101  NE2 GLN A 280      -6.555  23.724 -17.727  1.00 12.64           N  
ATOM   3102  OE1 GLN A 280      -7.966  25.409 -17.319  1.00 13.23           O  
ATOM   3103  HN  GLN A 280     -11.447  21.042 -15.151  1.00  0.00           H  
ATOM   3104 1HE2 GLN A 280      -6.390  22.754 -17.995  1.00  0.00           H  
ATOM   3105 2HE2 GLN A 280      -5.775  24.348 -17.520  1.00  0.00           H  
ATOM   3106  N   GLU A 281     -10.801  20.625 -18.819  1.00  7.58           N  
ATOM   3107  CA  GLU A 281     -10.426  19.376 -19.472  1.00  7.57           C  
ATOM   3108  C   GLU A 281     -10.446  19.595 -20.967  1.00  7.07           C  
ATOM   3109  O   GLU A 281     -11.514  19.768 -21.545  1.00  7.12           O  
ATOM   3110  CB  GLU A 281     -11.418  18.270 -19.097  1.00  7.97           C  
ATOM   3111  CG  GLU A 281     -10.946  16.855 -19.388  1.00  7.20           C  
ATOM   3112  CD  GLU A 281      -9.819  16.431 -18.475  1.00  8.40           C  
ATOM   3113  OE1 GLU A 281     -10.118  15.960 -17.367  1.00  8.04           O  
ATOM   3114  OE2 GLU A 281      -8.642  16.573 -18.857  1.00  7.37           O1-
ATOM   3115  HN  GLU A 281     -11.263  21.356 -19.360  1.00  0.00           H  
ATOM   3116  N   ALA A 282      -9.266  19.618 -21.585  1.00  6.49           N  
ATOM   3117  CA  ALA A 282      -9.180  19.842 -23.029  1.00  7.05           C  
ATOM   3118  C   ALA A 282     -10.018  18.835 -23.796  1.00  6.98           C  
ATOM   3119  O   ALA A 282     -10.712  19.179 -24.748  1.00  7.11           O  
ATOM   3120  CB  ALA A 282      -7.772  19.782 -23.491  1.00  7.11           C  
ATOM   3121  HN  ALA A 282      -8.412  19.478 -21.045  1.00  0.00           H  
ATOM   3122  N   ALA A 283      -9.959  17.580 -23.369  1.00  6.80           N  
ATOM   3123  CA  ALA A 283     -10.747  16.540 -24.019  1.00  6.54           C  
ATOM   3124  C   ALA A 283     -11.328  15.603 -22.961  1.00  6.34           C  
ATOM   3125  O   ALA A 283     -12.487  15.764 -22.584  1.00  6.44           O  
ATOM   3126  CB  ALA A 283      -9.908  15.804 -25.075  1.00  6.58           C  
ATOM   3127  HN  ALA A 283      -9.358  17.341 -22.580  1.00  0.00           H  
ATOM   3128  N   GLY A 284     -10.508  14.688 -22.447  1.00  6.17           N  
ATOM   3129  CA  GLY A 284     -10.932  13.792 -21.369  1.00  5.84           C  
ATOM   3130  C   GLY A 284     -11.103  12.370 -21.875  1.00  5.46           C  
ATOM   3131  O   GLY A 284     -12.217  11.878 -22.065  1.00  6.33           O  
ATOM   3132  HN  GLY A 284      -9.560  14.609 -22.814  1.00  0.00           H  
ATOM   3133  N   ILE A 285      -9.971  11.708 -22.097  1.00  5.57           N  
ATOM   3134  CA  ILE A 285      -9.966  10.333 -22.599  1.00  5.33           C  
ATOM   3135  C   ILE A 285     -10.811   9.407 -21.708  1.00  5.56           C  
ATOM   3136  O   ILE A 285     -11.506   8.539 -22.221  1.00  5.61           O  
ATOM   3137  CB  ILE A 285      -8.525   9.802 -22.731  1.00  5.32           C  
ATOM   3138  CG1 ILE A 285      -7.772  10.593 -23.808  1.00  6.22           C  
ATOM   3139  CG2 ILE A 285      -8.495   8.295 -23.003  1.00  5.67           C  
ATOM   3140  CD1 ILE A 285      -6.285  10.404 -23.765  1.00  5.88           C  
ATOM   3141  HN  ILE A 285      -9.081  12.171 -21.912  1.00  0.00           H  
ATOM   3142  N   VAL A 286     -10.763   9.583 -20.382  1.00  5.50           N  
ATOM   3143  CA  VAL A 286     -11.537   8.693 -19.486  1.00  5.09           C  
ATOM   3144  C   VAL A 286     -13.031   8.684 -19.799  1.00  5.65           C  
ATOM   3145  O   VAL A 286     -13.704   7.695 -19.560  1.00  6.43           O  
ATOM   3146  CB  VAL A 286     -11.308   8.979 -17.981  1.00  6.37           C  
ATOM   3147  CG1 VAL A 286      -9.874   8.633 -17.606  1.00  6.23           C  
ATOM   3148  CG2 VAL A 286     -11.621  10.435 -17.658  1.00  5.97           C  
ATOM   3149  HN  VAL A 286     -10.193  10.331 -19.988  1.00  0.00           H  
ATOM   3150  N   LEU A 287     -13.549   9.791 -20.324  1.00  5.50           N  
ATOM   3151  CA  LEU A 287     -14.969   9.862 -20.644  1.00  5.94           C  
ATOM   3152  C   LEU A 287     -15.323   8.848 -21.726  1.00  6.45           C  
ATOM   3153  O   LEU A 287     -16.322   8.131 -21.616  1.00  6.51           O  
ATOM   3154  CB  LEU A 287     -15.347  11.281 -21.104  1.00  5.88           C  
ATOM   3155  CG  LEU A 287     -15.087  12.439 -20.123  1.00  5.34           C  
ATOM   3156  CD1 LEU A 287     -15.401  13.788 -20.770  1.00  7.48           C  
ATOM   3157  CD2 LEU A 287     -15.897  12.237 -18.850  1.00  7.27           C  
ATOM   3158  HN  LEU A 287     -12.948  10.596 -20.504  1.00  0.00           H  
ATOM   3159  N   LEU A 288     -14.501   8.786 -22.770  1.00  6.40           N  
ATOM   3160  CA  LEU A 288     -14.713   7.841 -23.862  1.00  6.98           C  
ATOM   3161  C   LEU A 288     -14.285   6.415 -23.508  1.00  6.64           C  
ATOM   3162  O   LEU A 288     -14.865   5.447 -24.012  1.00  6.73           O  
ATOM   3163  CB  LEU A 288     -14.035   8.334 -25.139  1.00  7.39           C  
ATOM   3164  CG  LEU A 288     -14.831   9.365 -25.958  1.00  8.19           C  
ATOM   3165  CD1 LEU A 288     -15.259  10.536 -25.100  1.00 11.08           C  
ATOM   3166  CD2 LEU A 288     -14.011   9.847 -27.145  1.00  7.68           C  
ATOM   3167  HN  LEU A 288     -13.700   9.416 -22.808  1.00  0.00           H  
ATOM   3168  N   GLU A 289     -13.287   6.273 -22.638  1.00  5.58           N  
ATOM   3169  CA  GLU A 289     -12.988   4.940 -22.122  1.00  5.69           C  
ATOM   3170  C   GLU A 289     -14.215   4.351 -21.442  1.00  6.12           C  
ATOM   3171  O   GLU A 289     -14.565   3.187 -21.647  1.00  6.42           O  
ATOM   3172  CB  GLU A 289     -11.831   4.990 -21.139  1.00  5.54           C  
ATOM   3173  CG  GLU A 289     -10.490   5.205 -21.806  1.00  5.51           C  
ATOM   3174  CD  GLU A 289      -9.337   5.379 -20.822  1.00  4.98           C  
ATOM   3175  OE1 GLU A 289      -9.582   5.726 -19.647  1.00  6.91           O  
ATOM   3176  OE2 GLU A 289      -8.181   5.156 -21.251  1.00  6.12           O1-
ATOM   3177  HN  GLU A 289     -12.741   7.081 -22.337  1.00  0.00           H  
ATOM   3178  N   ALA A 290     -14.880   5.157 -20.626  1.00  5.78           N  
ATOM   3179  CA  ALA A 290     -16.080   4.707 -19.948  1.00  6.51           C  
ATOM   3180  C   ALA A 290     -17.149   4.290 -20.963  1.00  6.69           C  
ATOM   3181  O   ALA A 290     -17.774   3.228 -20.806  1.00  7.05           O  
ATOM   3182  CB  ALA A 290     -16.587   5.782 -19.013  1.00  6.72           C  
ATOM   3183  HN  ALA A 290     -14.543   6.107 -20.473  1.00  0.00           H  
ATOM   3184  N   ILE A 291     -17.346   5.087 -22.011  1.00  6.36           N  
ATOM   3185  CA  ILE A 291     -18.267   4.702 -23.088  1.00  6.37           C  
ATOM   3186  C   ILE A 291     -17.904   3.307 -23.608  1.00  6.30           C  
ATOM   3187  O   ILE A 291     -18.758   2.418 -23.652  1.00  6.36           O  
ATOM   3188  CB  ILE A 291     -18.294   5.707 -24.261  1.00  6.44           C  
ATOM   3189  CG1 ILE A 291     -18.823   7.064 -23.794  1.00  7.39           C  
ATOM   3190  CG2 ILE A 291     -19.139   5.163 -25.427  1.00  7.39           C  
ATOM   3191  CD1 ILE A 291     -18.783   8.129 -24.854  1.00  9.74           C  
ATOM   3192  HN  ILE A 291     -16.851   5.977 -22.067  1.00  0.00           H  
ATOM   3193  N   THR A 292     -16.636   3.108 -23.958  1.00  6.04           N  
ATOM   3194  CA  THR A 292     -16.251   1.809 -24.542  1.00  6.30           C  
ATOM   3195  C   THR A 292     -16.410   0.656 -23.552  1.00  6.68           C  
ATOM   3196  O   THR A 292     -16.654  -0.498 -23.959  1.00  7.19           O  
ATOM   3197  CB  THR A 292     -14.820   1.804 -25.131  1.00  6.94           C  
ATOM   3198  CG2 THR A 292     -14.621   2.966 -26.107  1.00  6.66           C  
ATOM   3199  OG1 THR A 292     -13.860   1.875 -24.077  1.00  6.12           O  
ATOM   3200  HN  THR A 292     -15.941   3.842 -23.825  1.00  0.00           H  
ATOM   3201  HG1 THR A 292     -13.984   1.154 -23.471  1.00  0.00           H  
ATOM   3202  N   ALA A 293     -16.276   0.967 -22.259  1.00  6.62           N  
ATOM   3203  CA  ALA A 293     -16.448  -0.026 -21.182  1.00  6.84           C  
ATOM   3204  C   ALA A 293     -17.915  -0.341 -20.868  1.00  6.82           C  
ATOM   3205  O   ALA A 293     -18.205  -1.259 -20.091  1.00  7.45           O  
ATOM   3206  CB  ALA A 293     -15.755   0.466 -19.911  1.00  7.33           C  
ATOM   3207  HN  ALA A 293     -16.046   1.928 -22.007  1.00  0.00           H  
ATOM   3208  N   GLY A 294     -18.848   0.421 -21.444  1.00  6.36           N  
ATOM   3209  CA  GLY A 294     -20.257   0.312 -21.064  1.00  7.03           C  
ATOM   3210  C   GLY A 294     -20.561   0.901 -19.695  1.00  7.14           C  
ATOM   3211  O   GLY A 294     -21.531   0.493 -19.027  1.00  7.99           O  
ATOM   3212  HN  GLY A 294     -18.574   1.091 -22.162  1.00  0.00           H  
ATOM   3213  N   LEU A 295     -19.761   1.892 -19.304  1.00  7.34           N  
ATOM   3214  CA  LEU A 295     -19.867   2.527 -17.997  1.00  6.84           C  
ATOM   3215  C   LEU A 295     -20.499   3.918 -18.130  1.00  6.77           C  
ATOM   3216  O   LEU A 295     -19.901   4.793 -18.743  1.00  7.24           O  
ATOM   3217  CB  LEU A 295     -18.484   2.633 -17.339  1.00  6.83           C  
ATOM   3218  CG  LEU A 295     -18.375   3.393 -16.009  1.00  6.94           C  
ATOM   3219  CD1 LEU A 295     -19.152   2.672 -14.947  1.00  7.15           C  
ATOM   3220  CD2 LEU A 295     -16.927   3.529 -15.586  1.00  6.25           C  
ATOM   3221  HN  LEU A 295     -19.042   2.221 -19.949  1.00  0.00           H  
ATOM   3222  N   PRO A 296     -21.719   4.107 -17.581  1.00  6.28           N  
ATOM   3223  CA  PRO A 296     -22.360   5.431 -17.692  1.00  6.40           C  
ATOM   3224  C   PRO A 296     -21.579   6.507 -16.936  1.00  6.20           C  
ATOM   3225  O   PRO A 296     -20.838   6.199 -15.988  1.00  6.36           O  
ATOM   3226  CB  PRO A 296     -23.740   5.216 -17.062  1.00  6.58           C  
ATOM   3227  CG  PRO A 296     -23.979   3.706 -17.161  1.00  6.84           C  
ATOM   3228  CD  PRO A 296     -22.598   3.129 -16.910  1.00  5.69           C  
ATOM   3229  N   VAL A 297     -21.764   7.757 -17.369  1.00  6.64           N  
ATOM   3230  CA  VAL A 297     -20.871   8.859 -17.009  1.00  6.41           C  
ATOM   3231  C   VAL A 297     -21.642  10.089 -16.528  1.00  6.57           C  
ATOM   3232  O   VAL A 297     -22.609  10.494 -17.155  1.00  7.36           O  
ATOM   3233  CB  VAL A 297     -20.015   9.277 -18.245  1.00  6.09           C  
ATOM   3234  CG1 VAL A 297     -19.163  10.536 -17.969  1.00  6.62           C  
ATOM   3235  CG2 VAL A 297     -19.135   8.138 -18.707  1.00  7.08           C  
ATOM   3236  HN  VAL A 297     -22.561   7.951 -17.976  1.00  0.00           H  
ATOM   3237  N   LEU A 298     -21.189  10.670 -15.418  1.00  6.15           N  
ATOM   3238  CA  LEU A 298     -21.632  12.014 -15.025  1.00  6.23           C  
ATOM   3239  C   LEU A 298     -20.430  12.938 -15.192  1.00  6.65           C  
ATOM   3240  O   LEU A 298     -19.391  12.717 -14.574  1.00  5.84           O  
ATOM   3241  CB  LEU A 298     -22.104  12.036 -13.569  1.00  6.89           C  
ATOM   3242  CG  LEU A 298     -23.113  10.960 -13.176  1.00  6.66           C  
ATOM   3243  CD1 LEU A 298     -23.530  11.144 -11.728  1.00  7.89           C  
ATOM   3244  CD2 LEU A 298     -24.338  10.964 -14.090  1.00  8.30           C  
ATOM   3245  HN  LEU A 298     -20.521  10.172 -14.830  1.00  0.00           H  
ATOM   3246  N   THR A 299     -20.577  13.985 -16.000  1.00  6.90           N  
ATOM   3247  CA  THR A 299     -19.465  14.894 -16.259  1.00  7.40           C  
ATOM   3248  C   THR A 299     -19.966  16.331 -16.446  1.00  7.53           C  
ATOM   3249  O   THR A 299     -21.165  16.599 -16.288  1.00  8.24           O  
ATOM   3250  CB  THR A 299     -18.605  14.398 -17.462  1.00  7.70           C  
ATOM   3251  CG2 THR A 299     -19.389  14.457 -18.784  1.00  7.12           C  
ATOM   3252  OG1 THR A 299     -17.407  15.185 -17.580  1.00  6.93           O  
ATOM   3253  HN  THR A 299     -21.479  14.155 -16.444  1.00  0.00           H  
ATOM   3254  HG1 THR A 299     -16.883  14.883 -18.313  1.00  0.00           H  
ATOM   3255  N   THR A 300     -19.038  17.237 -16.756  1.00  7.52           N  
ATOM   3256  CA  THR A 300     -19.346  18.658 -16.863  1.00  7.79           C  
ATOM   3257  C   THR A 300     -19.160  19.155 -18.287  1.00  8.11           C  
ATOM   3258  O   THR A 300     -18.304  18.664 -19.036  1.00  8.43           O  
ATOM   3259  CB  THR A 300     -18.440  19.482 -15.932  1.00  7.86           C  
ATOM   3260  CG2 THR A 300     -18.942  19.413 -14.505  1.00  8.70           C  
ATOM   3261  OG1 THR A 300     -17.097  18.997 -16.024  1.00  8.79           O  
ATOM   3262  HN  THR A 300     -18.081  16.926 -16.924  1.00  0.00           H  
ATOM   3263  HG1 THR A 300     -16.538  19.506 -15.449  1.00  0.00           H  
ATOM   3264  N   ALA A 301     -19.942  20.173 -18.649  1.00  8.70           N  
ATOM   3265  CA  ALA A 301     -19.967  20.679 -20.024  1.00  9.29           C  
ATOM   3266  C   ALA A 301     -18.639  21.287 -20.467  1.00  9.04           C  
ATOM   3267  O   ALA A 301     -18.358  21.367 -21.662  1.00 10.50           O  
ATOM   3268  CB  ALA A 301     -21.090  21.700 -20.191  1.00  9.99           C  
ATOM   3269  HN  ALA A 301     -20.540  20.612 -17.949  1.00  0.00           H  
ATOM   3270  N   VAL A 302     -17.818  21.702 -19.508  1.00  8.78           N  
ATOM   3271  CA  VAL A 302     -16.518  22.286 -19.852  1.00  9.06           C  
ATOM   3272  C   VAL A 302     -15.534  21.297 -20.487  1.00  8.73           C  
ATOM   3273  O   VAL A 302     -14.546  21.717 -21.103  1.00  9.90           O  
ATOM   3274  CB  VAL A 302     -15.836  22.960 -18.634  1.00  8.95           C  
ATOM   3275  CG1 VAL A 302     -16.697  24.098 -18.111  1.00 10.73           C  
ATOM   3276  CG2 VAL A 302     -15.513  21.942 -17.530  1.00 10.53           C  
ATOM   3277  HN  VAL A 302     -18.093  21.614 -18.530  1.00  0.00           H  
ATOM   3278  N   CYS A 303     -15.775  19.994 -20.321  1.00  8.35           N  
ATOM   3279  CA  CYS A 303     -14.843  18.999 -20.874  1.00  7.06           C  
ATOM   3280  C   CYS A 303     -14.997  18.921 -22.373  1.00  6.67           C  
ATOM   3281  O   CYS A 303     -16.109  18.834 -22.865  1.00  7.03           O  
ATOM   3282  CB  CYS A 303     -15.065  17.608 -20.268  1.00  7.34           C  
ATOM   3283  SG  CYS A 303     -14.903  17.548 -18.486  1.00  8.58           S  
ATOM   3284  HN  CYS A 303     -16.604  19.689 -19.811  1.00  0.00           H  
ATOM   3285  N   GLY A 304     -13.872  18.927 -23.081  1.00  6.33           N  
ATOM   3286  CA  GLY A 304     -13.879  18.857 -24.539  1.00  6.77           C  
ATOM   3287  C   GLY A 304     -14.682  17.690 -25.077  1.00  6.89           C  
ATOM   3288  O   GLY A 304     -15.366  17.821 -26.101  1.00  7.92           O  
ATOM   3289  HN  GLY A 304     -12.979  18.982 -22.592  1.00  0.00           H  
ATOM   3290  N   TYR A 305     -14.607  16.552 -24.388  1.00  7.34           N  
ATOM   3291  CA  TYR A 305     -15.294  15.347 -24.834  1.00  6.22           C  
ATOM   3292  C   TYR A 305     -16.646  15.103 -24.146  1.00  7.10           C  
ATOM   3293  O   TYR A 305     -17.275  14.056 -24.359  1.00  7.32           O  
ATOM   3294  CB  TYR A 305     -14.394  14.117 -24.655  1.00  5.64           C  
ATOM   3295  CG  TYR A 305     -13.288  13.910 -25.699  1.00  5.77           C  
ATOM   3296  CD1 TYR A 305     -13.218  14.675 -26.875  1.00  5.85           C  
ATOM   3297  CD2 TYR A 305     -12.336  12.894 -25.516  1.00  5.68           C  
ATOM   3298  CE1 TYR A 305     -12.208  14.443 -27.824  1.00  4.37           C  
ATOM   3299  CE2 TYR A 305     -11.327  12.651 -26.449  1.00  5.93           C  
ATOM   3300  CZ  TYR A 305     -11.273  13.416 -27.602  1.00  5.74           C  
ATOM   3301  OH  TYR A 305     -10.274  13.164 -28.518  1.00  6.79           O  
ATOM   3302  HN  TYR A 305     -14.057  16.524 -23.530  1.00  0.00           H  
ATOM   3303  HH  TYR A 305     -10.237  13.689 -29.309  1.00  0.00           H  
ATOM   3304  N   ALA A 306     -17.114  16.057 -23.344  1.00  6.66           N  
ATOM   3305  CA  ALA A 306     -18.405  15.885 -22.680  1.00  7.21           C  
ATOM   3306  C   ALA A 306     -19.526  15.607 -23.679  1.00  7.67           C  
ATOM   3307  O   ALA A 306     -20.392  14.789 -23.411  1.00  8.34           O  
ATOM   3308  CB  ALA A 306     -18.747  17.095 -21.804  1.00  7.80           C  
ATOM   3309  HN  ALA A 306     -16.572  16.908 -23.193  1.00  0.00           H  
ATOM   3310  N   HIS A 307     -19.502  16.267 -24.835  1.00  8.14           N  
ATOM   3311  CA  HIS A 307     -20.585  16.099 -25.811  1.00  7.97           C  
ATOM   3312  C   HIS A 307     -20.793  14.638 -26.198  1.00  8.56           C  
ATOM   3313  O   HIS A 307     -21.909  14.246 -26.527  1.00  9.08           O  
ATOM   3314  CB  HIS A 307     -20.351  16.945 -27.070  1.00  8.59           C  
ATOM   3315  CG  HIS A 307     -19.221  16.461 -27.926  1.00  9.25           C  
ATOM   3316  CD2 HIS A 307     -17.910  16.804 -27.952  1.00  9.68           C  
ATOM   3317  ND1 HIS A 307     -19.387  15.500 -28.902  1.00 10.83           N  
ATOM   3318  CE1 HIS A 307     -18.227  15.271 -29.492  1.00 10.47           C  
ATOM   3319  NE2 HIS A 307     -17.315  16.054 -28.939  1.00 10.26           N  
ATOM   3320  HN  HIS A 307     -18.725  16.894 -25.044  1.00  0.00           H  
ATOM   3321  HD1 HIS A 307     -20.267  15.039 -29.132  1.00  0.00           H  
ATOM   3322  HE2 HIS A 307     -16.330  16.095 -29.202  1.00  0.00           H  
ATOM   3323  N   TYR A 308     -19.725  13.835 -26.153  1.00  8.39           N  
ATOM   3324  CA  TYR A 308     -19.834  12.411 -26.493  1.00  8.04           C  
ATOM   3325  C   TYR A 308     -20.756  11.627 -25.565  1.00  8.04           C  
ATOM   3326  O   TYR A 308     -21.347  10.610 -25.967  1.00  8.13           O  
ATOM   3327  CB  TYR A 308     -18.453  11.763 -26.489  1.00  8.24           C  
ATOM   3328  CG  TYR A 308     -17.640  11.954 -27.748  1.00  8.28           C  
ATOM   3329  CD1 TYR A 308     -18.017  11.336 -28.946  1.00  9.25           C  
ATOM   3330  CD2 TYR A 308     -16.473  12.713 -27.740  1.00  8.16           C  
ATOM   3331  CE1 TYR A 308     -17.241  11.481 -30.111  1.00  8.67           C  
ATOM   3332  CE2 TYR A 308     -15.702  12.867 -28.893  1.00  8.92           C  
ATOM   3333  CZ  TYR A 308     -16.085  12.248 -30.070  1.00  8.91           C  
ATOM   3334  OH  TYR A 308     -15.321  12.390 -31.209  1.00 10.10           O  
ATOM   3335  HN  TYR A 308     -18.820  14.218 -25.878  1.00  0.00           H  
ATOM   3336  HH  TYR A 308     -14.530  12.915 -31.181  1.00  0.00           H  
ATOM   3337  N   ILE A 309     -20.859  12.069 -24.314  1.00  8.04           N  
ATOM   3338  CA  ILE A 309     -21.768  11.438 -23.357  1.00  7.92           C  
ATOM   3339  C   ILE A 309     -23.222  11.689 -23.777  1.00  8.56           C  
ATOM   3340  O   ILE A 309     -24.066  10.795 -23.708  1.00  7.93           O  
ATOM   3341  CB  ILE A 309     -21.502  11.949 -21.917  1.00  8.07           C  
ATOM   3342  CG1 ILE A 309     -20.031  11.738 -21.524  1.00  9.10           C  
ATOM   3343  CG2 ILE A 309     -22.458  11.303 -20.916  1.00  9.60           C  
ATOM   3344  CD1 ILE A 309     -19.499  10.284 -21.742  1.00  8.28           C  
ATOM   3345  HN  ILE A 309     -20.293  12.864 -24.016  1.00  0.00           H  
ATOM   3346  N   ALA A 310     -23.501  12.914 -24.212  1.00  9.41           N  
ATOM   3347  CA  ALA A 310     -24.811  13.239 -24.759  1.00  9.67           C  
ATOM   3348  C   ALA A 310     -25.052  12.544 -26.104  1.00  9.71           C  
ATOM   3349  O   ALA A 310     -26.173  12.100 -26.382  1.00 10.56           O  
ATOM   3350  CB  ALA A 310     -24.976  14.744 -24.889  1.00 10.13           C  
ATOM   3351  HN  ALA A 310     -22.785  13.639 -24.162  1.00  0.00           H  
ATOM   3352  N   ASP A 311     -24.014  12.455 -26.940  1.00  9.91           N  
ATOM   3353  CA  ASP A 311     -24.125  11.792 -28.242  1.00 10.48           C  
ATOM   3354  C   ASP A 311     -24.440  10.313 -28.077  1.00 10.34           C  
ATOM   3355  O   ASP A 311     -25.311   9.777 -28.769  1.00 10.90           O  
ATOM   3356  CB  ASP A 311     -22.845  11.935 -29.065  1.00 10.31           C  
ATOM   3357  CG  ASP A 311     -22.495  13.379 -29.382  1.00 11.86           C  
ATOM   3358  OD1 ASP A 311     -23.411  14.223 -29.454  1.00 13.94           O  
ATOM   3359  OD2 ASP A 311     -21.287  13.653 -29.556  1.00 12.93           O1-
ATOM   3360  HN  ASP A 311     -23.119  12.860 -26.664  1.00  0.00           H  
ATOM   3361  N   ALA A 312     -23.703   9.662 -27.174  1.00  9.59           N  
ATOM   3362  CA  ALA A 312     -23.875   8.234 -26.873  1.00  8.85           C  
ATOM   3363  C   ALA A 312     -25.095   7.996 -26.008  1.00  9.39           C  
ATOM   3364  O   ALA A 312     -25.533   6.845 -25.846  1.00  9.88           O  
ATOM   3365  CB  ALA A 312     -22.611   7.681 -26.161  1.00  8.95           C  
ATOM   3366  HN  ALA A 312     -22.985  10.181 -26.668  1.00  0.00           H  
ATOM   3367  N   ASN A 313     -25.634   9.071 -25.434  1.00  9.20           N  
ATOM   3368  CA  ASN A 313     -26.803   8.980 -24.561  1.00  8.76           C  
ATOM   3369  C   ASN A 313     -26.572   7.999 -23.411  1.00  8.70           C  
ATOM   3370  O   ASN A 313     -27.395   7.114 -23.159  1.00  8.91           O  
ATOM   3371  CB  ASN A 313     -28.044   8.595 -25.385  1.00  9.37           C  
ATOM   3372  CG  ASN A 313     -29.343   8.807 -24.634  1.00  9.24           C  
ATOM   3373  ND2 ASN A 313     -30.309   7.918 -24.862  1.00 10.89           N  
ATOM   3374  OD1 ASN A 313     -29.486   9.758 -23.865  1.00 10.01           O  
ATOM   3375  HN  ASN A 313     -25.218   9.986 -25.609  1.00  0.00           H  
ATOM   3376 1HD2 ASN A 313     -31.183   8.061 -24.356  1.00  0.00           H  
ATOM   3377 2HD2 ASN A 313     -30.191   7.130 -25.499  1.00  0.00           H  
ATOM   3378  N   CYS A 314     -25.442   8.165 -22.724  1.00  7.99           N  
ATOM   3379  CA  CYS A 314     -25.016   7.202 -21.712  1.00  7.83           C  
ATOM   3380  C   CYS A 314     -24.642   7.876 -20.390  1.00  7.99           C  
ATOM   3381  O   CYS A 314     -23.794   7.382 -19.640  1.00  8.24           O  
ATOM   3382  CB  CYS A 314     -23.858   6.340 -22.256  1.00  8.53           C  
ATOM   3383  SG  CYS A 314     -22.318   7.277 -22.571  1.00  8.99           S  
ATOM   3384  HN  CYS A 314     -24.862   8.983 -22.909  1.00  0.00           H  
ATOM   3385  N   GLY A 315     -25.309   8.994 -20.096  1.00  7.58           N  
ATOM   3386  CA  GLY A 315     -25.052   9.721 -18.861  1.00  8.41           C  
ATOM   3387  C   GLY A 315     -25.591  11.121 -18.941  1.00  8.71           C  
ATOM   3388  O   GLY A 315     -26.439  11.427 -19.788  1.00  8.90           O  
ATOM   3389  HN  GLY A 315     -26.011   9.345 -20.748  1.00  0.00           H  
ATOM   3390  N   THR A 316     -25.109  11.970 -18.038  1.00  8.51           N  
ATOM   3391  CA  THR A 316     -25.565  13.342 -17.963  1.00  9.17           C  
ATOM   3392  C   THR A 316     -24.381  14.284 -17.955  1.00  8.67           C  
ATOM   3393  O   THR A 316     -23.388  14.062 -17.232  1.00  8.01           O  
ATOM   3394  CB  THR A 316     -26.398  13.562 -16.693  1.00  9.72           C  
ATOM   3395  CG2 THR A 316     -26.860  15.013 -16.594  1.00 10.07           C  
ATOM   3396  OG1 THR A 316     -27.542  12.707 -16.728  1.00 12.15           O  
ATOM   3397  HN  THR A 316     -24.399  11.646 -17.381  1.00  0.00           H  
ATOM   3398  HG1 THR A 316     -28.058  12.843 -15.942  1.00  0.00           H  
ATOM   3399  N   VAL A 317     -24.507  15.336 -18.764  1.00  8.80           N  
ATOM   3400  CA  VAL A 317     -23.561  16.441 -18.806  1.00  9.00           C  
ATOM   3401  C   VAL A 317     -24.134  17.636 -18.023  1.00  9.34           C  
ATOM   3402  O   VAL A 317     -25.202  18.177 -18.349  1.00  9.19           O  
ATOM   3403  CB  VAL A 317     -23.213  16.835 -20.259  1.00  9.07           C  
ATOM   3404  CG1 VAL A 317     -22.247  18.017 -20.286  1.00 10.01           C  
ATOM   3405  CG2 VAL A 317     -22.639  15.630 -21.038  1.00  9.24           C  
ATOM   3406  HN  VAL A 317     -25.312  15.368 -19.389  1.00  0.00           H  
ATOM   3407  N   ILE A 318     -23.427  17.997 -16.956  1.00  9.64           N  
ATOM   3408  CA  ILE A 318     -23.817  19.085 -16.061  1.00 10.56           C  
ATOM   3409  C   ILE A 318     -23.422  20.421 -16.688  1.00 10.91           C  
ATOM   3410  O   ILE A 318     -22.263  20.645 -17.024  1.00 11.15           O  
ATOM   3411  CB  ILE A 318     -23.147  18.912 -14.668  1.00 10.46           C  
ATOM   3412  CG1 ILE A 318     -23.518  17.553 -14.028  1.00 11.64           C  
ATOM   3413  CG2 ILE A 318     -23.455  20.111 -13.756  1.00 11.80           C  
ATOM   3414  CD1 ILE A 318     -24.977  17.409 -13.555  1.00 12.24           C  
ATOM   3415  HN  ILE A 318     -22.567  17.488 -16.751  1.00  0.00           H  
ATOM   3416  N   ALA A 319     -24.401  21.311 -16.840  1.00 11.89           N  
ATOM   3417  CA  ALA A 319     -24.193  22.569 -17.560  1.00 12.62           C  
ATOM   3418  C   ALA A 319     -23.390  23.598 -16.764  1.00 12.31           C  
ATOM   3419  O   ALA A 319     -23.288  23.510 -15.542  1.00 12.43           O  
ATOM   3420  CB  ALA A 319     -25.536  23.163 -17.949  1.00 13.45           C  
ATOM   3421  HN  ALA A 319     -25.320  21.111 -16.445  1.00  0.00           H  
ATOM   3422  N   GLU A 320     -22.827  24.570 -17.478  1.00 12.57           N  
ATOM   3423  CA  GLU A 320     -22.248  25.768 -16.858  1.00 13.18           C  
ATOM   3424  C   GLU A 320     -23.316  26.840 -16.755  1.00 13.02           C  
ATOM   3425  O   GLU A 320     -24.177  26.921 -17.630  1.00 13.27           O  
ATOM   3426  CB  GLU A 320     -21.084  26.327 -17.681  1.00 14.13           C  
ATOM   3427  CG  GLU A 320     -19.798  25.546 -17.557  1.00 15.97           C  
ATOM   3428  CD  GLU A 320     -19.204  25.588 -16.154  1.00 18.45           C  
ATOM   3429  OE1 GLU A 320     -19.232  24.550 -15.468  1.00 17.87           O  
ATOM   3430  OE2 GLU A 320     -18.715  26.659 -15.740  1.00 22.42           O1-
ATOM   3431  HN  GLU A 320     -22.797  24.479 -18.493  1.00  0.00           H  
ATOM   3432  N   PRO A 321     -23.267  27.659 -15.687  1.00 12.69           N  
ATOM   3433  CA  PRO A 321     -22.334  27.547 -14.565  1.00 12.81           C  
ATOM   3434  C   PRO A 321     -22.647  26.318 -13.717  1.00 12.26           C  
ATOM   3435  O   PRO A 321     -23.808  25.964 -13.557  1.00 12.32           O  
ATOM   3436  CB  PRO A 321     -22.573  28.837 -13.766  1.00 12.77           C  
ATOM   3437  CG  PRO A 321     -23.894  29.327 -14.167  1.00 13.96           C  
ATOM   3438  CD  PRO A 321     -24.172  28.816 -15.549  1.00 12.61           C  
ATOM   3439  N   PHE A 322     -21.608  25.697 -13.169  1.00 12.05           N  
ATOM   3440  CA  PHE A 322     -21.763  24.433 -12.463  1.00 11.80           C  
ATOM   3441  C   PHE A 322     -22.640  24.590 -11.234  1.00 11.60           C  
ATOM   3442  O   PHE A 322     -22.456  25.525 -10.453  1.00 11.44           O  
ATOM   3443  CB  PHE A 322     -20.391  23.886 -12.074  1.00 11.45           C  
ATOM   3444  CG  PHE A 322     -20.446  22.640 -11.226  1.00 11.64           C  
ATOM   3445  CD1 PHE A 322     -20.337  22.724  -9.837  1.00 10.43           C  
ATOM   3446  CD2 PHE A 322     -20.597  21.391 -11.812  1.00 10.81           C  
ATOM   3447  CE1 PHE A 322     -20.384  21.583  -9.041  1.00  9.79           C  
ATOM   3448  CE2 PHE A 322     -20.641  20.236 -11.030  1.00  9.65           C  
ATOM   3449  CZ  PHE A 322     -20.539  20.333  -9.641  1.00 10.01           C  
ATOM   3450  HN  PHE A 322     -20.681  26.115 -13.245  1.00  0.00           H  
ATOM   3451  N   SER A 323     -23.596  23.676 -11.084  1.00 10.62           N  
ATOM   3452  CA  SER A 323     -24.428  23.595  -9.887  1.00 10.96           C  
ATOM   3453  C   SER A 323     -24.148  22.302  -9.145  1.00 10.30           C  
ATOM   3454  O   SER A 323     -24.463  21.217  -9.650  1.00 10.69           O  
ATOM   3455  CB  SER A 323     -25.917  23.646 -10.231  1.00 11.02           C  
ATOM   3456  OG  SER A 323     -26.692  23.308  -9.087  1.00 13.41           O  
ATOM   3457  HN  SER A 323     -23.754  23.005 -11.836  1.00  0.00           H  
ATOM   3458  HG  SER A 323     -27.617  23.340  -9.301  1.00  0.00           H  
ATOM   3459  N   GLN A 324     -23.573  22.410  -7.948  1.00 10.76           N  
ATOM   3460  CA  GLN A 324     -23.341  21.214  -7.126  1.00 10.67           C  
ATOM   3461  C   GLN A 324     -24.657  20.515  -6.813  1.00 11.24           C  
ATOM   3462  O   GLN A 324     -24.738  19.287  -6.833  1.00 10.51           O  
ATOM   3463  CB  GLN A 324     -22.576  21.538  -5.842  1.00 10.63           C  
ATOM   3464  CG  GLN A 324     -22.260  20.314  -4.980  1.00 10.14           C  
ATOM   3465  CD  GLN A 324     -21.243  19.376  -5.622  1.00  8.64           C  
ATOM   3466  NE2 GLN A 324     -20.128  19.931  -6.062  1.00  8.24           N  
ATOM   3467  OE1 GLN A 324     -21.465  18.154  -5.702  1.00 10.36           O  
ATOM   3468  HN  GLN A 324     -23.292  23.327  -7.600  1.00  0.00           H  
ATOM   3469 1HE2 GLN A 324     -19.946  20.932  -5.996  1.00  0.00           H  
ATOM   3470 2HE2 GLN A 324     -19.448  19.304  -6.491  1.00  0.00           H  
ATOM   3471  N   GLU A 325     -25.703  21.291  -6.556  1.00 11.54           N  
ATOM   3472  CA  GLU A 325     -27.023  20.707  -6.303  1.00 11.82           C  
ATOM   3473  C   GLU A 325     -27.535  19.864  -7.480  1.00 11.49           C  
ATOM   3474  O   GLU A 325     -28.122  18.805  -7.267  1.00 11.48           O  
ATOM   3475  CB  GLU A 325     -28.031  21.801  -5.927  1.00 12.34           C  
ATOM   3476  CG  GLU A 325     -27.792  22.416  -4.550  1.00 15.41           C  
ATOM   3477  CD  GLU A 325     -26.686  23.470  -4.520  1.00 19.18           C  
ATOM   3478  OE1 GLU A 325     -26.156  23.850  -5.591  1.00 20.42           O  
ATOM   3479  OE2 GLU A 325     -26.345  23.930  -3.407  1.00 23.31           O1-
ATOM   3480  HN  GLU A 325     -25.587  22.304  -6.534  1.00  0.00           H  
ATOM   3481  N   GLN A 326     -27.293  20.312  -8.719  1.00 11.02           N  
ATOM   3482  CA  GLN A 326     -27.696  19.526  -9.875  1.00 11.00           C  
ATOM   3483  C   GLN A 326     -26.929  18.207  -9.905  1.00 10.55           C  
ATOM   3484  O   GLN A 326     -27.533  17.157 -10.077  1.00 10.58           O  
ATOM   3485  CB  GLN A 326     -27.490  20.278 -11.191  1.00 10.89           C  
ATOM   3486  CG  GLN A 326     -28.061  19.496 -12.366  1.00 10.94           C  
ATOM   3487  CD  GLN A 326     -27.642  20.003 -13.734  1.00  9.07           C  
ATOM   3488  NE2 GLN A 326     -28.233  19.428 -14.779  1.00 11.68           N  
ATOM   3489  OE1 GLN A 326     -26.796  20.888 -13.857  1.00 10.56           O  
ATOM   3490  HN  GLN A 326     -26.824  21.208  -8.853  1.00  0.00           H  
ATOM   3491 1HE2 GLN A 326     -27.951  19.769 -15.698  1.00  0.00           H  
ATOM   3492 2HE2 GLN A 326     -28.934  18.694 -14.677  1.00  0.00           H  
ATOM   3493  N   LEU A 327     -25.612  18.257  -9.702  1.00 10.30           N  
ATOM   3494  CA  LEU A 327     -24.833  17.017  -9.675  1.00  9.99           C  
ATOM   3495  C   LEU A 327     -25.328  16.074  -8.579  1.00 10.51           C  
ATOM   3496  O   LEU A 327     -25.447  14.862  -8.815  1.00 10.26           O  
ATOM   3497  CB  LEU A 327     -23.334  17.285  -9.521  1.00  9.92           C  
ATOM   3498  CG  LEU A 327     -22.444  16.032  -9.462  1.00  8.27           C  
ATOM   3499  CD1 LEU A 327     -22.540  15.212 -10.756  1.00  9.31           C  
ATOM   3500  CD2 LEU A 327     -21.006  16.423  -9.187  1.00 10.15           C  
ATOM   3501  HN  LEU A 327     -25.149  19.156  -9.566  1.00  0.00           H  
ATOM   3502  N   ASN A 328     -25.618  16.618  -7.396  1.00 10.34           N  
ATOM   3503  CA  ASN A 328     -26.125  15.805  -6.277  1.00 10.39           C  
ATOM   3504  C   ASN A 328     -27.405  15.074  -6.641  1.00 10.78           C  
ATOM   3505  O   ASN A 328     -27.550  13.871  -6.391  1.00 10.75           O  
ATOM   3506  CB  ASN A 328     -26.407  16.677  -5.047  1.00 10.34           C  
ATOM   3507  CG  ASN A 328     -25.161  17.333  -4.484  1.00 10.19           C  
ATOM   3508  ND2 ASN A 328     -25.359  18.201  -3.487  1.00 10.32           N  
ATOM   3509  OD1 ASN A 328     -24.034  17.085  -4.934  1.00 10.04           O  
ATOM   3510  HN  ASN A 328     -25.486  17.621  -7.263  1.00  0.00           H  
ATOM   3511 1HD2 ASN A 328     -24.521  18.642  -3.108  1.00  0.00           H  
ATOM   3512 2HD2 ASN A 328     -26.287  18.405  -3.116  1.00  0.00           H  
ATOM   3513  N   GLU A 329     -28.346  15.814  -7.215  1.00 10.91           N  
ATOM   3514  CA  GLU A 329     -29.628  15.242  -7.610  1.00 12.08           C  
ATOM   3515  C   GLU A 329     -29.476  14.219  -8.728  1.00 11.66           C  
ATOM   3516  O   GLU A 329     -30.103  13.155  -8.685  1.00 12.12           O  
ATOM   3517  CB  GLU A 329     -30.629  16.345  -7.998  1.00 12.76           C  
ATOM   3518  CG  GLU A 329     -31.992  15.838  -8.499  1.00 16.74           C  
ATOM   3519  CD  GLU A 329     -32.754  14.935  -7.518  1.00 21.40           C  
ATOM   3520  OE1 GLU A 329     -32.358  14.792  -6.337  1.00 22.60           O  
ATOM   3521  OE2 GLU A 329     -33.778  14.357  -7.946  1.00 25.04           O1-
ATOM   3522  HN  GLU A 329     -28.168  16.804  -7.383  1.00  0.00           H  
ATOM   3523  N   VAL A 330     -28.635  14.534  -9.715  1.00 11.28           N  
ATOM   3524  CA  VAL A 330     -28.380  13.624 -10.823  1.00 11.59           C  
ATOM   3525  C   VAL A 330     -27.778  12.307 -10.301  1.00 10.70           C  
ATOM   3526  O   VAL A 330     -28.180  11.219 -10.717  1.00 10.83           O  
ATOM   3527  CB  VAL A 330     -27.470  14.297 -11.889  1.00 11.75           C  
ATOM   3528  CG1 VAL A 330     -26.938  13.285 -12.887  1.00 13.01           C  
ATOM   3529  CG2 VAL A 330     -28.227  15.416 -12.613  1.00 12.57           C  
ATOM   3530  HN  VAL A 330     -28.158  15.436  -9.693  1.00  0.00           H  
ATOM   3531  N   LEU A 331     -26.842  12.409  -9.364  1.00 10.47           N  
ATOM   3532  CA  LEU A 331     -26.246  11.213  -8.771  1.00 10.33           C  
ATOM   3533  C   LEU A 331     -27.263  10.355  -8.018  1.00 10.63           C  
ATOM   3534  O   LEU A 331     -27.313   9.132  -8.192  1.00 10.68           O  
ATOM   3535  CB  LEU A 331     -25.092  11.581  -7.839  1.00 10.17           C  
ATOM   3536  CG  LEU A 331     -24.370  10.389  -7.203  1.00  9.12           C  
ATOM   3537  CD1 LEU A 331     -23.710   9.525  -8.276  1.00  8.37           C  
ATOM   3538  CD2 LEU A 331     -23.334  10.878  -6.231  1.00 10.15           C  
ATOM   3539  HN  LEU A 331     -26.536  13.332  -9.055  1.00  0.00           H  
ATOM   3540  N   ARG A 332     -28.067  11.000  -7.179  1.00 10.91           N  
ATOM   3541  CA  ARG A 332     -29.094  10.301  -6.408  1.00 12.03           C  
ATOM   3542  C   ARG A 332     -30.066   9.583  -7.336  1.00 11.72           C  
ATOM   3543  O   ARG A 332     -30.381   8.411  -7.128  1.00 11.62           O  
ATOM   3544  CB  ARG A 332     -29.841  11.279  -5.496  1.00 12.15           C  
ATOM   3545  CG  ARG A 332     -30.849  10.601  -4.563  1.00 13.26           C  
ATOM   3546  CD  ARG A 332     -31.897  11.579  -4.010  1.00 14.34           C  
ATOM   3547  NE  ARG A 332     -32.750  12.125  -5.063  1.00 19.41           N  
ATOM   3548  CZ  ARG A 332     -33.734  11.459  -5.664  1.00 22.79           C  
ATOM   3549  NH1 ARG A 332     -34.021  10.204  -5.318  1.00 24.11           N1+
ATOM   3550  NH2 ARG A 332     -34.439  12.052  -6.618  1.00 25.10           N  
ATOM   3551  HN  ARG A 332     -27.965  12.009  -7.070  1.00  0.00           H  
ATOM   3552  HE  ARG A 332     -32.579  13.086  -5.359  1.00  0.00           H  
ATOM   3553 1HH1 ARG A 332     -33.479   9.748  -4.584  1.00  0.00           H  
ATOM   3554 2HH1 ARG A 332     -34.775   9.694  -5.778  1.00  0.00           H  
ATOM   3555 1HH2 ARG A 332     -34.219  13.012  -6.883  1.00  0.00           H  
ATOM   3556 2HH2 ARG A 332     -35.193  11.542  -7.078  1.00  0.00           H  
ATOM   3557  N   LYS A 333     -30.535  10.292  -8.358  1.00 12.20           N  
ATOM   3558  CA  LYS A 333     -31.456   9.716  -9.343  1.00 13.17           C  
ATOM   3559  C   LYS A 333     -30.846   8.514 -10.082  1.00 13.28           C  
ATOM   3560  O   LYS A 333     -31.462   7.444 -10.147  1.00 13.32           O  
ATOM   3561  CB  LYS A 333     -31.905  10.788 -10.336  1.00 13.61           C  
ATOM   3562  CG  LYS A 333     -32.772  11.869  -9.723  1.00 15.69           C  
ATOM   3563  HN  LYS A 333     -30.246  11.265  -8.460  1.00  0.00           H  
ATOM   3564  N   ALA A 334     -29.636   8.688 -10.611  1.00 12.66           N  
ATOM   3565  CA  ALA A 334     -28.939   7.606 -11.317  1.00 12.82           C  
ATOM   3566  C   ALA A 334     -28.770   6.383 -10.425  1.00 12.67           C  
ATOM   3567  O   ALA A 334     -28.989   5.257 -10.867  1.00 13.45           O  
ATOM   3568  CB  ALA A 334     -27.582   8.081 -11.853  1.00 12.53           C  
ATOM   3569  HN  ALA A 334     -29.182   9.597 -10.523  1.00  0.00           H  
ATOM   3570  N   LEU A 335     -28.399   6.592  -9.167  1.00 12.78           N  
ATOM   3571  CA  LEU A 335     -28.170   5.453  -8.279  1.00 12.96           C  
ATOM   3572  C   LEU A 335     -29.452   4.733  -7.874  1.00 14.26           C  
ATOM   3573  O   LEU A 335     -29.440   3.515  -7.680  1.00 15.07           O  
ATOM   3574  CB  LEU A 335     -27.360   5.863  -7.053  1.00 12.49           C  
ATOM   3575  CG  LEU A 335     -25.896   6.172  -7.368  1.00 10.72           C  
ATOM   3576  CD1 LEU A 335     -25.142   6.577  -6.096  1.00 10.67           C  
ATOM   3577  CD2 LEU A 335     -25.217   4.977  -8.073  1.00  9.74           C  
ATOM   3578  HN  LEU A 335     -28.274   7.544  -8.822  1.00  0.00           H  
ATOM   3579  N   THR A 336     -30.548   5.479  -7.765  1.00 15.41           N  
ATOM   3580  CA  THR A 336     -31.842   4.913  -7.355  1.00 16.98           C  
ATOM   3581  C   THR A 336     -32.664   4.369  -8.532  1.00 17.26           C  
ATOM   3582  O   THR A 336     -33.688   3.707  -8.328  1.00 18.34           O  
ATOM   3583  CB  THR A 336     -32.702   5.946  -6.602  1.00 17.12           C  
ATOM   3584  CG2 THR A 336     -32.057   6.346  -5.284  1.00 18.19           C  
ATOM   3585  OG1 THR A 336     -32.877   7.109  -7.415  1.00 19.55           O  
ATOM   3586  HN  THR A 336     -30.489   6.476  -7.973  1.00  0.00           H  
ATOM   3587  HG1 THR A 336     -33.280   6.859  -8.238  1.00  0.00           H  
ATOM   3588  N   GLN A 337     -32.224   4.657  -9.755  1.00 17.55           N  
ATOM   3589  CA  GLN A 337     -32.933   4.215 -10.953  1.00 17.78           C  
ATOM   3590  C   GLN A 337     -32.058   3.298 -11.802  1.00 17.57           C  
ATOM   3591  O   GLN A 337     -31.531   3.699 -12.844  1.00 16.66           O  
ATOM   3592  CB  GLN A 337     -33.425   5.421 -11.753  1.00 18.38           C  
ATOM   3593  CG  GLN A 337     -34.515   6.198 -11.029  1.00 20.30           C  
ATOM   3594  CD  GLN A 337     -34.659   7.640 -11.487  1.00 23.20           C  
ATOM   3595  NE2 GLN A 337     -35.242   8.469 -10.627  1.00 24.50           N  
ATOM   3596  OE1 GLN A 337     -34.259   8.010 -12.594  1.00 25.47           O  
ATOM   3597  HN  GLN A 337     -31.368   5.202  -9.858  1.00  0.00           H  
ATOM   3598 1HE2 GLN A 337     -35.339   9.437 -10.934  1.00  0.00           H  
ATOM   3599 2HE2 GLN A 337     -35.573   8.163  -9.712  1.00  0.00           H  
ATOM   3600  N   SER A 338     -31.921   2.058 -11.346  1.00 17.44           N  
ATOM   3601  CA  SER A 338     -31.080   1.075 -12.027  1.00 17.75           C  
ATOM   3602  C   SER A 338     -31.465   0.838 -13.495  1.00 17.29           C  
ATOM   3603  O   SER A 338     -30.574   0.701 -14.332  1.00 17.24           O  
ATOM   3604  CB  SER A 338     -31.012  -0.229 -11.230  1.00 17.95           C  
ATOM   3605  OG  SER A 338     -30.453   0.037  -9.956  1.00 20.98           O  
ATOM   3606  HN  SER A 338     -32.416   1.784 -10.497  1.00  0.00           H  
ATOM   3607  HG  SER A 338     -30.411  -0.773  -9.461  1.00  0.00           H  
ATOM   3608  N   PRO A 339     -32.779   0.780 -13.817  1.00 16.78           N  
ATOM   3609  CA  PRO A 339     -33.177   0.717 -15.235  1.00 16.40           C  
ATOM   3610  C   PRO A 339     -32.593   1.841 -16.111  1.00 15.94           C  
ATOM   3611  O   PRO A 339     -32.203   1.574 -17.255  1.00 15.85           O  
ATOM   3612  CB  PRO A 339     -34.706   0.776 -15.175  1.00 16.81           C  
ATOM   3613  CG  PRO A 339     -35.032   0.185 -13.836  1.00 17.23           C  
ATOM   3614  CD  PRO A 339     -33.955   0.687 -12.925  1.00 17.07           C  
ATOM   3615  N   LEU A 340     -32.515   3.064 -15.580  1.00 14.90           N  
ATOM   3616  CA  LEU A 340     -31.886   4.184 -16.298  1.00 14.40           C  
ATOM   3617  C   LEU A 340     -30.402   3.911 -16.550  1.00 13.82           C  
ATOM   3618  O   LEU A 340     -29.920   4.065 -17.676  1.00 12.85           O  
ATOM   3619  CB  LEU A 340     -32.067   5.513 -15.548  1.00 14.35           C  
ATOM   3620  CG  LEU A 340     -31.367   6.761 -16.124  1.00 14.84           C  
ATOM   3621  CD1 LEU A 340     -31.987   7.201 -17.439  1.00 17.05           C  
ATOM   3622  CD2 LEU A 340     -31.357   7.917 -15.110  1.00 14.77           C  
ATOM   3623  HN  LEU A 340     -32.902   3.226 -14.650  1.00  0.00           H  
ATOM   3624  N   ARG A 341     -29.691   3.487 -15.508  1.00 13.34           N  
ATOM   3625  CA  ARG A 341     -28.272   3.156 -15.636  1.00 12.85           C  
ATOM   3626  C   ARG A 341     -28.038   2.025 -16.633  1.00 12.46           C  
ATOM   3627  O   ARG A 341     -27.084   2.068 -17.411  1.00 11.82           O  
ATOM   3628  CB  ARG A 341     -27.660   2.785 -14.286  1.00 13.51           C  
ATOM   3629  CG  ARG A 341     -27.506   3.945 -13.314  1.00 15.26           C  
ATOM   3630  CD  ARG A 341     -26.506   3.602 -12.197  1.00 17.53           C  
ATOM   3631  NE  ARG A 341     -26.590   2.204 -11.749  1.00 22.02           N  
ATOM   3632  CZ  ARG A 341     -27.434   1.758 -10.822  1.00 23.20           C  
ATOM   3633  NH1 ARG A 341     -28.291   2.585 -10.241  1.00 24.80           N1+
ATOM   3634  NH2 ARG A 341     -27.432   0.474 -10.487  1.00 23.45           N  
ATOM   3635  HN  ARG A 341     -30.146   3.391 -14.600  1.00  0.00           H  
ATOM   3636  HE  ARG A 341     -25.957   1.529 -12.179  1.00  0.00           H  
ATOM   3637 1HH1 ARG A 341     -28.938   2.243  -9.530  1.00  0.00           H  
ATOM   3638 2HH1 ARG A 341     -28.293   3.572 -10.499  1.00  0.00           H  
ATOM   3639 1HH2 ARG A 341     -28.079   0.132  -9.776  1.00  0.00           H  
ATOM   3640 2HH2 ARG A 341     -26.772  -0.163 -10.934  1.00  0.00           H  
ATOM   3641  N   MET A 342     -28.903   1.010 -16.601  1.00 12.36           N  
ATOM   3642  CA  MET A 342     -28.761  -0.133 -17.502  1.00 12.30           C  
ATOM   3643  C   MET A 342     -28.957   0.257 -18.961  1.00 11.67           C  
ATOM   3644  O   MET A 342     -28.249  -0.240 -19.842  1.00 11.63           O  
ATOM   3645  CB  MET A 342     -29.719  -1.261 -17.110  1.00 12.73           C  
ATOM   3646  CG  MET A 342     -29.393  -1.885 -15.765  1.00 14.22           C  
ATOM   3647  SD  MET A 342     -27.736  -2.609 -15.664  1.00 19.38           S  
ATOM   3648  CE  MET A 342     -27.980  -4.165 -16.520  1.00 19.32           C  
ATOM   3649  HN  MET A 342     -29.677   1.032 -15.937  1.00  0.00           H  
ATOM   3650  N   ALA A 343     -29.908   1.154 -19.204  1.00 11.13           N  
ATOM   3651  CA  ALA A 343     -30.132   1.704 -20.532  1.00 10.25           C  
ATOM   3652  C   ALA A 343     -28.933   2.539 -20.995  1.00 10.03           C  
ATOM   3653  O   ALA A 343     -28.452   2.382 -22.114  1.00  9.68           O  
ATOM   3654  CB  ALA A 343     -31.411   2.527 -20.548  1.00 11.06           C  
ATOM   3655  HN  ALA A 343     -30.500   1.467 -18.434  1.00  0.00           H  
ATOM   3656  N   TRP A 344     -28.446   3.422 -20.124  1.00  9.16           N  
ATOM   3657  CA  TRP A 344     -27.227   4.172 -20.421  1.00  8.70           C  
ATOM   3658  C   TRP A 344     -26.054   3.252 -20.790  1.00  8.39           C  
ATOM   3659  O   TRP A 344     -25.328   3.520 -21.762  1.00  8.96           O  
ATOM   3660  CB  TRP A 344     -26.825   5.037 -19.234  1.00  8.72           C  
ATOM   3661  CG  TRP A 344     -27.575   6.327 -19.095  1.00  8.90           C  
ATOM   3662  CD1 TRP A 344     -28.365   6.948 -20.030  1.00  9.61           C  
ATOM   3663  CD2 TRP A 344     -27.561   7.178 -17.950  1.00  9.85           C  
ATOM   3664  CE2 TRP A 344     -28.372   8.295 -18.248  1.00 10.61           C  
ATOM   3665  CE3 TRP A 344     -26.940   7.101 -16.696  1.00  9.52           C  
ATOM   3666  NE1 TRP A 344     -28.858   8.128 -19.519  1.00 10.69           N  
ATOM   3667  CZ2 TRP A 344     -28.587   9.331 -17.327  1.00 10.92           C  
ATOM   3668  CZ3 TRP A 344     -27.154   8.132 -15.778  1.00 10.52           C  
ATOM   3669  CH2 TRP A 344     -27.969   9.232 -16.106  1.00 10.35           C  
ATOM   3670  HN  TRP A 344     -28.930   3.576 -19.239  1.00  0.00           H  
ATOM   3671  HE1 TRP A 344     -29.482   8.772 -20.006  1.00  0.00           H  
ATOM   3672  N   ALA A 345     -25.855   2.190 -20.007  1.00  9.09           N  
ATOM   3673  CA  ALA A 345     -24.763   1.241 -20.272  1.00  8.89           C  
ATOM   3674  C   ALA A 345     -24.902   0.590 -21.639  1.00  9.16           C  
ATOM   3675  O   ALA A 345     -23.923   0.456 -22.371  1.00  8.84           O  
ATOM   3676  CB  ALA A 345     -24.677   0.180 -19.178  1.00  9.08           C  
ATOM   3677  HN  ALA A 345     -26.472   2.033 -19.210  1.00  0.00           H  
ATOM   3678  N   GLU A 346     -26.126   0.197 -21.976  1.00  9.47           N  
ATOM   3679  CA  GLU A 346     -26.399  -0.383 -23.282  1.00 10.53           C  
ATOM   3680  C   GLU A 346     -26.133   0.624 -24.395  1.00  9.70           C  
ATOM   3681  O   GLU A 346     -25.540   0.285 -25.418  1.00 10.27           O  
ATOM   3682  CB  GLU A 346     -27.831  -0.922 -23.341  1.00 11.36           C  
ATOM   3683  CG  GLU A 346     -28.241  -1.385 -24.735  1.00 15.98           C  
ATOM   3684  CD  GLU A 346     -29.404  -2.361 -24.737  1.00 22.33           C  
ATOM   3685  OE1 GLU A 346     -29.980  -2.633 -23.661  1.00 25.63           O  
ATOM   3686  OE2 GLU A 346     -29.740  -2.870 -25.830  1.00 25.56           O1-
ATOM   3687  HN  GLU A 346     -26.888   0.304 -21.307  1.00  0.00           H  
ATOM   3688  N   ASN A 347     -26.562   1.864 -24.179  1.00  9.12           N  
ATOM   3689  CA  ASN A 347     -26.351   2.926 -25.151  1.00  8.74           C  
ATOM   3690  C   ASN A 347     -24.862   3.183 -25.367  1.00  8.38           C  
ATOM   3691  O   ASN A 347     -24.415   3.372 -26.507  1.00  8.99           O  
ATOM   3692  CB  ASN A 347     -27.069   4.207 -24.716  1.00  8.45           C  
ATOM   3693  CG  ASN A 347     -28.586   4.041 -24.621  1.00  8.71           C  
ATOM   3694  ND2 ASN A 347     -29.248   5.003 -23.977  1.00  9.80           N  
ATOM   3695  OD1 ASN A 347     -29.156   3.074 -25.141  1.00 11.56           O  
ATOM   3696  HN  ASN A 347     -27.052   2.076 -23.310  1.00  0.00           H  
ATOM   3697 1HD2 ASN A 347     -28.778   5.800 -23.548  1.00  0.00           H  
ATOM   3698 2HD2 ASN A 347     -30.260   4.892 -23.914  1.00  0.00           H  
ATOM   3699  N   ALA A 348     -24.098   3.148 -24.274  1.00  8.19           N  
ATOM   3700  CA  ALA A 348     -22.642   3.290 -24.335  1.00  8.53           C  
ATOM   3701  C   ALA A 348     -22.017   2.208 -25.204  1.00  8.57           C  
ATOM   3702  O   ALA A 348     -21.222   2.508 -26.099  1.00  9.02           O  
ATOM   3703  CB  ALA A 348     -22.031   3.260 -22.917  1.00  8.26           C  
ATOM   3704  HN  ALA A 348     -24.543   3.018 -23.365  1.00  0.00           H  
ATOM   3705  N   ARG A 349     -22.389   0.953 -24.948  1.00  8.70           N  
ATOM   3706  CA  ARG A 349     -21.817  -0.181 -25.678  1.00  9.30           C  
ATOM   3707  C   ARG A 349     -22.139  -0.074 -27.155  1.00  9.38           C  
ATOM   3708  O   ARG A 349     -21.257  -0.285 -27.997  1.00  9.94           O  
ATOM   3709  CB  ARG A 349     -22.321  -1.514 -25.113  1.00  9.01           C  
ATOM   3710  CG  ARG A 349     -21.803  -1.803 -23.703  1.00  9.77           C  
ATOM   3711  CD  ARG A 349     -22.090  -3.243 -23.292  1.00 11.29           C  
ATOM   3712  NE  ARG A 349     -23.520  -3.462 -23.141  1.00 13.04           N  
ATOM   3713  CZ  ARG A 349     -24.192  -3.304 -22.005  1.00 14.25           C  
ATOM   3714  NH1 ARG A 349     -23.570  -2.949 -20.889  1.00 16.37           N1+
ATOM   3715  NH2 ARG A 349     -25.493  -3.528 -21.988  1.00 15.53           N  
ATOM   3716  HN  ARG A 349     -23.089   0.779 -24.227  1.00  0.00           H  
ATOM   3717  HE  ARG A 349     -24.044  -3.758 -23.965  1.00  0.00           H  
ATOM   3718 1HH1 ARG A 349     -24.086  -2.828 -20.017  1.00  0.00           H  
ATOM   3719 2HH1 ARG A 349     -22.565  -2.776 -20.902  1.00  0.00           H  
ATOM   3720 1HH2 ARG A 349     -26.009  -3.407 -21.116  1.00  0.00           H  
ATOM   3721 2HH2 ARG A 349     -25.971  -3.801 -22.846  1.00  0.00           H  
ATOM   3722  N   HIS A 350     -23.388   0.287 -27.459  1.00 10.16           N  
ATOM   3723  CA  HIS A 350     -23.806   0.511 -28.842  1.00 10.65           C  
ATOM   3724  C   HIS A 350     -22.962   1.581 -29.537  1.00 10.22           C  
ATOM   3725  O   HIS A 350     -22.522   1.396 -30.676  1.00 10.39           O  
ATOM   3726  CB  HIS A 350     -25.300   0.859 -28.906  1.00 11.19           C  
ATOM   3727  CG  HIS A 350     -25.775   1.226 -30.280  1.00 14.30           C  
ATOM   3728  CD2 HIS A 350     -26.043   2.430 -30.839  1.00 16.66           C  
ATOM   3729  ND1 HIS A 350     -26.003   0.287 -31.263  1.00 17.86           N  
ATOM   3730  CE1 HIS A 350     -26.398   0.897 -32.368  1.00 18.21           C  
ATOM   3731  NE2 HIS A 350     -26.435   2.197 -32.135  1.00 19.42           N  
ATOM   3732  HN  HIS A 350     -24.067   0.410 -26.708  1.00  0.00           H  
ATOM   3733  HD1 HIS A 350     -25.885  -0.720 -31.155  1.00  0.00           H  
ATOM   3734  HE2 HIS A 350     -26.710   2.912 -32.808  1.00  0.00           H  
ATOM   3735  N   TYR A 351     -22.723   2.698 -28.855  1.00  9.57           N  
ATOM   3736  CA  TYR A 351     -21.963   3.786 -29.455  1.00 10.07           C  
ATOM   3737  C   TYR A 351     -20.521   3.336 -29.706  1.00  9.89           C  
ATOM   3738  O   TYR A 351     -19.944   3.612 -30.757  1.00 10.90           O  
ATOM   3739  CB  TYR A 351     -21.995   5.001 -28.526  1.00  9.91           C  
ATOM   3740  CG  TYR A 351     -21.624   6.322 -29.173  1.00 10.04           C  
ATOM   3741  CD1 TYR A 351     -22.550   7.034 -29.923  1.00  9.61           C  
ATOM   3742  CD2 TYR A 351     -20.348   6.870 -29.009  1.00  9.87           C  
ATOM   3743  CE1 TYR A 351     -22.216   8.267 -30.502  1.00 10.30           C  
ATOM   3744  CE2 TYR A 351     -20.002   8.091 -29.589  1.00 10.21           C  
ATOM   3745  CZ  TYR A 351     -20.941   8.782 -30.335  1.00 10.40           C  
ATOM   3746  OH  TYR A 351     -20.618   9.999 -30.919  1.00 11.70           O  
ATOM   3747  HN  TYR A 351     -23.075   2.793 -27.903  1.00  0.00           H  
ATOM   3748  HH  TYR A 351     -19.744  10.352 -30.804  1.00  0.00           H  
ATOM   3749  N   ALA A 352     -19.959   2.604 -28.748  1.00 10.13           N  
ATOM   3750  CA  ALA A 352     -18.585   2.120 -28.850  1.00 10.36           C  
ATOM   3751  C   ALA A 352     -18.403   1.161 -30.023  1.00 10.71           C  
ATOM   3752  O   ALA A 352     -17.301   1.050 -30.574  1.00 10.82           O  
ATOM   3753  CB  ALA A 352     -18.162   1.451 -27.566  1.00 10.13           C  
ATOM   3754  HN  ALA A 352     -20.504   2.374 -27.917  1.00  0.00           H  
ATOM   3755  N   ASP A 353     -19.491   0.477 -30.386  1.00 11.00           N  
ATOM   3756  CA  ASP A 353     -19.475  -0.508 -31.469  1.00 11.78           C  
ATOM   3757  C   ASP A 353     -19.701   0.117 -32.837  1.00 12.31           C  
ATOM   3758  O   ASP A 353     -19.479  -0.534 -33.872  1.00 13.11           O  
ATOM   3759  CB  ASP A 353     -20.561  -1.559 -31.232  1.00 12.17           C  
ATOM   3760  CG  ASP A 353     -20.192  -2.555 -30.147  1.00 12.65           C  
ATOM   3761  OD1 ASP A 353     -18.990  -2.736 -29.864  1.00 15.37           O  
ATOM   3762  OD2 ASP A 353     -21.118  -3.163 -29.575  1.00 16.16           O1-
ATOM   3763  HN  ASP A 353     -20.366   0.647 -29.890  1.00  0.00           H  
ATOM   3764  N   THR A 354     -20.154   1.365 -32.846  1.00 12.05           N  
ATOM   3765  CA  THR A 354     -20.615   1.978 -34.088  1.00 12.32           C  
ATOM   3766  C   THR A 354     -19.916   3.286 -34.435  1.00 12.46           C  
ATOM   3767  O   THR A 354     -20.209   3.877 -35.474  1.00 13.58           O  
ATOM   3768  CB  THR A 354     -22.148   2.213 -34.070  1.00 12.20           C  
ATOM   3769  CG2 THR A 354     -22.914   0.877 -34.066  1.00 13.36           C  
ATOM   3770  OG1 THR A 354     -22.513   2.984 -32.922  1.00 12.47           O  
ATOM   3771  HN  THR A 354     -20.180   1.900 -31.978  1.00  0.00           H  
ATOM   3772  HG1 THR A 354     -22.040   3.808 -32.924  1.00  0.00           H  
ATOM   3773  N   GLN A 355     -18.999   3.735 -33.578  1.00 12.16           N  
ATOM   3774  CA  GLN A 355     -18.332   5.025 -33.771  1.00 11.97           C  
ATOM   3775  C   GLN A 355     -16.823   4.879 -33.718  1.00 11.60           C  
ATOM   3776  O   GLN A 355     -16.315   4.016 -33.001  1.00 11.76           O  
ATOM   3777  CB  GLN A 355     -18.778   6.015 -32.692  1.00 12.28           C  
ATOM   3778  CG  GLN A 355     -20.267   6.327 -32.745  1.00 13.54           C  
ATOM   3779  CD  GLN A 355     -20.657   7.247 -33.890  1.00 16.08           C  
ATOM   3780  NE2 GLN A 355     -21.924   7.181 -34.293  1.00 18.55           N  
ATOM   3781  OE1 GLN A 355     -19.839   8.027 -34.391  1.00 16.40           O  
ATOM   3782  HN  GLN A 355     -18.756   3.166 -32.767  1.00  0.00           H  
ATOM   3783 1HE2 GLN A 355     -22.599   6.537 -33.880  1.00  0.00           H  
ATOM   3784 2HE2 GLN A 355     -22.186   7.798 -35.062  1.00  0.00           H  
ATOM   3785  N   ASP A 356     -16.115   5.732 -34.464  1.00 10.76           N  
ATOM   3786  CA  ASP A 356     -14.651   5.728 -34.418  1.00 10.78           C  
ATOM   3787  C   ASP A 356     -14.122   6.533 -33.233  1.00 10.43           C  
ATOM   3788  O   ASP A 356     -13.944   7.767 -33.315  1.00 10.34           O  
ATOM   3789  CB  ASP A 356     -14.036   6.258 -35.711  1.00 11.14           C  
ATOM   3790  CG  ASP A 356     -12.512   6.269 -35.671  1.00 13.00           C  
ATOM   3791  OD1 ASP A 356     -11.909   5.558 -34.819  1.00 13.47           O  
ATOM   3792  OD2 ASP A 356     -11.919   6.982 -36.506  1.00 14.24           O1-
ATOM   3793  HN  ASP A 356     -16.599   6.393 -35.072  1.00  0.00           H  
ATOM   3794  N   LEU A 357     -13.845   5.820 -32.143  1.00  9.81           N  
ATOM   3795  CA  LEU A 357     -13.270   6.428 -30.944  1.00  9.44           C  
ATOM   3796  C   LEU A 357     -11.795   6.028 -30.792  1.00  9.34           C  
ATOM   3797  O   LEU A 357     -11.210   6.206 -29.726  1.00  8.64           O  
ATOM   3798  CB  LEU A 357     -14.082   6.003 -29.702  1.00  9.87           C  
ATOM   3799  CG  LEU A 357     -15.601   6.244 -29.712  1.00 10.06           C  
ATOM   3800  CD1 LEU A 357     -16.280   5.793 -28.414  1.00 11.21           C  
ATOM   3801  CD2 LEU A 357     -15.898   7.707 -30.000  1.00 10.25           C  
ATOM   3802  HN  LEU A 357     -14.040   4.819 -32.145  1.00  0.00           H  
ATOM   3803  N   TYR A 358     -11.191   5.510 -31.861  1.00  9.49           N  
ATOM   3804  CA  TYR A 358      -9.968   4.722 -31.721  1.00  9.71           C  
ATOM   3805  C   TYR A 358      -8.805   5.092 -32.647  1.00  9.67           C  
ATOM   3806  O   TYR A 358      -7.643   4.801 -32.321  1.00 10.64           O  
ATOM   3807  CB  TYR A 358     -10.289   3.230 -31.933  1.00  9.53           C  
ATOM   3808  CG  TYR A 358     -11.535   2.767 -31.215  1.00  9.26           C  
ATOM   3809  CD1 TYR A 358     -11.507   2.478 -29.854  1.00  9.02           C  
ATOM   3810  CD2 TYR A 358     -12.748   2.626 -31.899  1.00  9.41           C  
ATOM   3811  CE1 TYR A 358     -12.665   2.050 -29.185  1.00  9.71           C  
ATOM   3812  CE2 TYR A 358     -13.913   2.203 -31.244  1.00  9.33           C  
ATOM   3813  CZ  TYR A 358     -13.865   1.919 -29.887  1.00 10.00           C  
ATOM   3814  OH  TYR A 358     -14.999   1.504 -29.221  1.00 10.58           O  
ATOM   3815  HN  TYR A 358     -11.587   5.665 -32.788  1.00  0.00           H  
ATOM   3816  HH  TYR A 358     -15.815   1.415 -29.699  1.00  0.00           H  
ATOM   3817  N   SER A 359      -9.106   5.701 -33.793  1.00  9.69           N  
ATOM   3818  CA  SER A 359      -8.110   5.770 -34.871  1.00  9.43           C  
ATOM   3819  C   SER A 359      -7.068   6.893 -34.780  1.00  9.26           C  
ATOM   3820  O   SER A 359      -6.195   6.991 -35.648  1.00  9.03           O  
ATOM   3821  CB  SER A 359      -8.791   5.785 -36.242  1.00  9.65           C  
ATOM   3822  OG  SER A 359      -9.344   7.042 -36.500  1.00 11.49           O  
ATOM   3823  HN  SER A 359     -10.027   6.119 -33.922  1.00  0.00           H  
ATOM   3824  HG  SER A 359      -9.767   7.051 -37.351  1.00  0.00           H  
ATOM   3825  N   LEU A 360      -7.138   7.699 -33.720  1.00  8.35           N  
ATOM   3826  CA  LEU A 360      -6.204   8.822 -33.540  1.00  8.17           C  
ATOM   3827  C   LEU A 360      -4.738   8.502 -33.906  1.00  8.35           C  
ATOM   3828  O   LEU A 360      -4.130   9.244 -34.677  1.00  8.36           O  
ATOM   3829  CB  LEU A 360      -6.283   9.386 -32.107  1.00  8.57           C  
ATOM   3830  CG  LEU A 360      -5.477  10.643 -31.765  1.00  8.77           C  
ATOM   3831  CD1 LEU A 360      -6.076  11.351 -30.555  1.00 10.45           C  
ATOM   3832  CD2 LEU A 360      -4.019  10.313 -31.518  1.00  9.50           C  
ATOM   3833  HN  LEU A 360      -7.857   7.533 -33.016  1.00  0.00           H  
ATOM   3834  N   PRO A 361      -4.145   7.431 -33.327  1.00  7.85           N  
ATOM   3835  CA  PRO A 361      -2.717   7.232 -33.596  1.00  7.67           C  
ATOM   3836  C   PRO A 361      -2.390   6.997 -35.065  1.00  7.99           C  
ATOM   3837  O   PRO A 361      -1.320   7.367 -35.508  1.00  8.03           O  
ATOM   3838  CB  PRO A 361      -2.352   5.998 -32.745  1.00  7.63           C  
ATOM   3839  CG  PRO A 361      -3.653   5.333 -32.463  1.00  8.60           C  
ATOM   3840  CD  PRO A 361      -4.671   6.418 -32.392  1.00  8.09           C  
ATOM   3841  N   GLU A 362      -3.305   6.383 -35.809  1.00  8.36           N  
ATOM   3842  CA  GLU A 362      -3.043   6.160 -37.226  1.00  8.86           C  
ATOM   3843  C   GLU A 362      -3.116   7.472 -37.992  1.00  8.62           C  
ATOM   3844  O   GLU A 362      -2.287   7.722 -38.867  1.00  9.04           O  
ATOM   3845  CB  GLU A 362      -4.007   5.130 -37.820  1.00  9.20           C  
ATOM   3846  CG  GLU A 362      -3.840   3.720 -37.248  1.00 10.06           C  
ATOM   3847  CD  GLU A 362      -2.580   2.997 -37.714  1.00 11.76           C  
ATOM   3848  OE1 GLU A 362      -2.006   3.365 -38.755  1.00 11.56           O  
ATOM   3849  OE2 GLU A 362      -2.155   2.050 -37.024  1.00 10.70           O1-
ATOM   3850  HN  GLU A 362      -4.182   6.071 -35.392  1.00  0.00           H  
ATOM   3851  N   LYS A 363      -4.104   8.300 -37.663  1.00  9.26           N  
ATOM   3852  CA  LYS A 363      -4.247   9.596 -38.322  1.00  9.58           C  
ATOM   3853  C   LYS A 363      -3.111  10.551 -37.940  1.00  9.37           C  
ATOM   3854  O   LYS A 363      -2.577  11.262 -38.802  1.00  9.71           O  
ATOM   3855  CB  LYS A 363      -5.636  10.196 -38.087  1.00 10.93           C  
ATOM   3856  CG  LYS A 363      -6.739   9.308 -38.687  1.00 13.68           C  
ATOM   3857  CD  LYS A 363      -8.078  10.017 -38.869  1.00 17.55           C  
ATOM   3858  CE  LYS A 363      -9.113   9.122 -39.560  1.00 17.39           C  
ATOM   3859  NZ  LYS A 363      -9.125   7.737 -39.022  1.00 20.43           N1+
ATOM   3860  HN  LYS A 363      -4.771   8.026 -36.941  1.00  0.00           H  
ATOM   3861  HZ1 LYS A 363      -9.814   7.141 -39.482  1.00  0.00           H  
ATOM   3862  HZ2 LYS A 363      -9.260   7.739 -38.011  1.00  0.00           H  
ATOM   3863  HZ3 LYS A 363      -8.195   7.320 -39.064  1.00  0.00           H  
ATOM   3864  N   ALA A 364      -2.701  10.530 -36.672  1.00  8.38           N  
ATOM   3865  CA  ALA A 364      -1.552  11.332 -36.239  1.00  8.12           C  
ATOM   3866  C   ALA A 364      -0.254  10.855 -36.908  1.00  8.32           C  
ATOM   3867  O   ALA A 364       0.587  11.657 -37.305  1.00  8.12           O  
ATOM   3868  CB  ALA A 364      -1.412  11.297 -34.723  1.00  8.00           C  
ATOM   3869  HN  ALA A 364      -3.193   9.948 -35.994  1.00  0.00           H  
ATOM   3870  N   ALA A 365      -0.092   9.540 -37.026  1.00  8.14           N  
ATOM   3871  CA  ALA A 365       1.093   9.000 -37.701  1.00  8.69           C  
ATOM   3872  C   ALA A 365       1.130   9.386 -39.180  1.00  9.26           C  
ATOM   3873  O   ALA A 365       2.213   9.661 -39.723  1.00  9.79           O  
ATOM   3874  CB  ALA A 365       1.197   7.482 -37.513  1.00  8.16           C  
ATOM   3875  HN  ALA A 365      -0.794   8.905 -36.646  1.00  0.00           H  
ATOM   3876  N   ASP A 366      -0.042   9.432 -39.818  1.00  9.38           N  
ATOM   3877  CA  ASP A 366      -0.117   9.925 -41.202  1.00  9.93           C  
ATOM   3878  C   ASP A 366       0.393  11.361 -41.303  1.00  9.76           C  
ATOM   3879  O   ASP A 366       1.154  11.686 -42.213  1.00 10.36           O  
ATOM   3880  CB  ASP A 366      -1.541   9.856 -41.761  1.00 10.19           C  
ATOM   3881  CG  ASP A 366      -2.061   8.439 -41.886  1.00 10.53           C  
ATOM   3882  OD1 ASP A 366      -1.245   7.492 -41.947  1.00 12.85           O  
ATOM   3883  OD2 ASP A 366      -3.301   8.288 -41.903  1.00 13.10           O1-
ATOM   3884  HN  ASP A 366      -0.890   9.124 -39.343  1.00  0.00           H  
ATOM   3885  N   ILE A 367      -0.026  12.216 -40.375  1.00  9.76           N  
ATOM   3886  CA  ILE A 367       0.398  13.614 -40.398  1.00  9.50           C  
ATOM   3887  C   ILE A 367       1.908  13.715 -40.156  1.00 10.39           C  
ATOM   3888  O   ILE A 367       2.607  14.458 -40.850  1.00 10.84           O  
ATOM   3889  CB  ILE A 367      -0.398  14.460 -39.386  1.00  9.75           C  
ATOM   3890  CG1 ILE A 367      -1.867  14.552 -39.813  1.00  9.12           C  
ATOM   3891  CG2 ILE A 367       0.233  15.851 -39.223  1.00 10.03           C  
ATOM   3892  CD1 ILE A 367      -2.769  15.151 -38.767  1.00  9.36           C  
ATOM   3893  HN  ILE A 367      -0.652  11.892 -39.637  1.00  0.00           H  
ATOM   3894  N   ILE A 368       2.408  12.946 -39.195  1.00 10.53           N  
ATOM   3895  CA  ILE A 368       3.824  13.005 -38.832  1.00 11.50           C  
ATOM   3896  C   ILE A 368       4.731  12.498 -39.946  1.00 12.72           C  
ATOM   3897  O   ILE A 368       5.781  13.095 -40.216  1.00 13.61           O  
ATOM   3898  CB  ILE A 368       4.095  12.221 -37.531  1.00 10.64           C  
ATOM   3899  CG1 ILE A 368       3.469  12.965 -36.345  1.00 10.30           C  
ATOM   3900  CG2 ILE A 368       5.591  11.977 -37.333  1.00 10.47           C  
ATOM   3901  CD1 ILE A 368       3.233  12.088 -35.141  1.00 10.30           C  
ATOM   3902  HN  ILE A 368       1.792  12.301 -38.700  1.00  0.00           H  
ATOM   3903  N   THR A 369       4.319  11.414 -40.603  1.00 14.24           N  
ATOM   3904  CA  THR A 369       5.177  10.746 -41.589  1.00 15.48           C  
ATOM   3905  C   THR A 369       4.930  11.191 -43.026  1.00 16.68           C  
ATOM   3906  O   THR A 369       5.595  10.702 -43.940  1.00 17.19           O  
ATOM   3907  CB  THR A 369       5.026   9.215 -41.530  1.00 15.41           C  
ATOM   3908  CG2 THR A 369       5.373   8.680 -40.141  1.00 15.59           C  
ATOM   3909  OG1 THR A 369       3.684   8.847 -41.877  1.00 15.14           O  
ATOM   3910  HN  THR A 369       3.388  11.041 -40.417  1.00  0.00           H  
ATOM   3911  HG1 THR A 369       3.468   9.180 -42.740  1.00  0.00           H  
ATOM   3912  N   GLY A 370       3.970  12.092 -43.220  1.00 17.76           N  
ATOM   3913  CA  GLY A 370       3.642  12.588 -44.557  1.00 19.04           C  
ATOM   3914  C   GLY A 370       4.849  13.252 -45.178  1.00 19.99           C  
ATOM   3915  O   GLY A 370       5.421  14.173 -44.596  1.00 19.88           O  
ATOM   3916  HN  GLY A 370       3.450  12.446 -42.417  1.00  0.00           H  
ATOM   3917  N   GLY A 371       5.246  12.771 -46.353  1.00 20.97           N  
ATOM   3918  CA  GLY A 371       6.380  13.342 -47.074  1.00 21.82           C  
ATOM   3919  C   GLY A 371       7.709  12.840 -46.550  1.00 22.22           C  
ATOM   3920  O   GLY A 371       8.717  12.858 -47.267  1.00 23.11           O  
ATOM   3921  HN  GLY A 371       4.745  11.982 -46.761  1.00  0.00           H  
TER   
CONECT    1    3   14   15
CONECT    2    3    5
CONECT    3    1    2   13
CONECT    4    5   13
CONECT    5    2    4    6
CONECT    6    5    7   11
CONECT    7    6    8
CONECT    8    7    9
CONECT    9    8   10   12
CONECT   10    9   11
CONECT   11    6   10
CONECT   12    9   16
CONECT   13    3    4
CONECT   14    1
CONECT   15    1
CONECT   16   12
CONECT   17   18   21   22
CONECT   18   17   19
CONECT   19   18   20
CONECT   20   19   21
CONECT   21   17   20
CONECT   22   17   23   27
CONECT   23   22   24
CONECT   24   23   25
CONECT   25   24   26   28
CONECT   26   25   27
CONECT   27   22   26
CONECT   28   25   29   30
CONECT   29   28
CONECT   30   28   31
CONECT   31   30
CONECT   32   37   38
CONECT   33   39   40   43
CONECT   34   35   36
CONECT   35   34   38
CONECT   36   34   37
CONECT   37   32   36
CONECT   38   32   35   39
CONECT   39   33   38
CONECT   40   33   41
CONECT   41   40   42
CONECT   42   41   43
CONECT   43   33   42
CONECT   44   46   53
CONECT   45   53   56   57
CONECT   46   44   50   54
CONECT   47   48   52
CONECT   48   47   49
CONECT   49   48   50
CONECT   50   46   49   51
CONECT   51   50   52
CONECT   52   47   51
CONECT   53   44   45   55
CONECT   54   46   55
CONECT   55   53   54
CONECT   56   45
CONECT   57   45
CONECT   58   60   71   72
CONECT   59   60   62
CONECT   60   58   59   70
CONECT   61   62   70
CONECT   62   59   61   63
CONECT   63   62   64   68
CONECT   64   63   65
CONECT   65   64   66
CONECT   66   65   67   69
CONECT   67   66   68
CONECT   68   63   67
CONECT   69   66
CONECT   70   60   61
CONECT   71   58
CONECT   72   58
CONECT   73   81   82
CONECT   74   82   86   87
CONECT   75   76   80
CONECT   76   75   77
CONECT   77   76   78   81
CONECT   78   77   79
CONECT   79   78   80
CONECT   80   75   79   84
CONECT   81   73   77   83
CONECT   82   73   74   85
CONECT   83   81   85
CONECT   84   80
CONECT   85   82   83
CONECT   86   74
CONECT   87   74
CONECT   88   91  104  105
CONECT   89   91   93
CONECT   90   98  100  106
CONECT   91   88   89  103
CONECT   92   93  103
CONECT   93   89   92   94
CONECT   94   93   95   96
CONECT   95   94   97
CONECT   96   94   99
CONECT   97   95   98
CONECT   98   90   97   99
CONECT   99   96   98
CONECT  100   90  101  102
CONECT  101  100
CONECT  102  100
CONECT  103   91   92
CONECT  104   88
CONECT  105   88
CONECT  106   90
CONECT  107  115  116
CONECT  108  116  120  121
CONECT  109  110  114
CONECT  110  109  111
CONECT  111  110  112  115
CONECT  112  111  113
CONECT  113  112  114
CONECT  114  109  113
CONECT  115  107  111  117
CONECT  116  107  108  119
CONECT  117  115  118  119
CONECT  118  117
CONECT  119  116  117
CONECT  120  108
CONECT  121  108
CONECT  122  124  140  141
CONECT  123  124  126
CONECT  124  122  123  139
CONECT  125  126  127  139
CONECT  126  123  125  133
CONECT  127  125  128  132
CONECT  128  127  129
CONECT  129  128  130
CONECT  130  129  131
CONECT  131  130  132
CONECT  132  127  131
CONECT  133  126  134  138
CONECT  134  133  135
CONECT  135  134  136
CONECT  136  135  137
CONECT  137  136  138
CONECT  138  133  137
CONECT  139  124  125
CONECT  140  122
CONECT  141  122
CONECT  142  147  152
CONECT  143  147  153  157
CONECT  144  145  150
CONECT  145  144  146
CONECT  146  145  151  152
CONECT  147  142  143  156
CONECT  148  152  156
CONECT  149  150  151
CONECT  150  144  149
CONECT  151  146  149
CONECT  152  142  146  148
CONECT  153  143  154  155
CONECT  154  153
CONECT  155  153
CONECT  156  147  148
CONECT  157  143
CONECT  158  161  162  174
CONECT  159  162  165
CONECT  160  161
CONECT  161  158  160  172
CONECT  162  158  159  173
CONECT  163  164  165  173
CONECT  164  163
CONECT  165  159  163  166
CONECT  166  165  167  171
CONECT  167  166  168
CONECT  168  167  169
CONECT  169  168  170
CONECT  170  169  171
CONECT  171  166  170
CONECT  172  161
CONECT  173  162  163
CONECT  174  158
CONECT  175  177  180  181
CONECT  176  180  189  190
CONECT  177  175
CONECT  178  179
CONECT  179  178  181  188
CONECT  180  175  176  188
CONECT  181  175  179  182
CONECT  182  181  183  187
CONECT  183  182  184
CONECT  184  183  185
CONECT  185  184  186
CONECT  186  185  187
CONECT  187  182  186
CONECT  188  179  180
CONECT  189  176
CONECT  190  176
CONECT  191  197  198
CONECT  192  201  204  207
CONECT  193  197  208  209
CONECT  194  195  200
CONECT  195  194  196
CONECT  196  195  204
CONECT  197  191  193  206
CONECT  198  191  199  205
CONECT  199  198  201  203
CONECT  200  194  203
CONECT  201  192  199
CONECT  202  205
CONECT  203  199  200  204
CONECT  204  192  196  203
CONECT  205  198  202  206
CONECT  206  197  205
CONECT  207  192
CONECT  208  193
CONECT  209  193
CONECT  210  220  221
CONECT  211  221  225  226
CONECT  212  213
CONECT  213  212  214
CONECT  214  213  215  219
CONECT  215  214  216
CONECT  216  215  217
CONECT  217  216  218  220
CONECT  218  217  219
CONECT  219  214  218
CONECT  220  210  217  222
CONECT  221  210  211  224
CONECT  222  220  223  224
CONECT  223  222
CONECT  224  221  222
CONECT  225  211
CONECT  226  211
CONECT  227  228  234  237
CONECT  228  227  229  232
CONECT  229  228  230
CONECT  230  229  231
CONECT  231  230  233  239
CONECT  232  228  233
CONECT  233  231  232
CONECT  234  227  235  238
CONECT  235  234  236
CONECT  236  235  237
CONECT  237  227  236
CONECT  238  234  240
CONECT  239  231  241  242
CONECT  240  238
CONECT  241  239
CONECT  242  239  243
CONECT  243  242
CONECT  244  248  252  255
CONECT  245  246  256  257
CONECT  246  245  247  251
CONECT  247  246  248
CONECT  248  244  247  249
CONECT  249  248  250
CONECT  250  249  251
CONECT  251  246  250
CONECT  252  244  253
CONECT  253  252  254
CONECT  254  253  255
CONECT  255  244  254
CONECT  256  245  258
CONECT  257  245
CONECT  258  256
CONECT  259  262  268  271
CONECT  260  261  265
CONECT  261  260  262  264
CONECT  262  259  261  263
CONECT  263  262  266
CONECT  264  261
CONECT  265  260  266  267
CONECT  266  263  265
CONECT  267  265  272  273
CONECT  268  259  269
CONECT  269  268  270
CONECT  270  269  271
CONECT  271  259  270
CONECT  272  267
CONECT  273  267  274
CONECT  274  273
CONECT  275  282  285  289
CONECT  276  279  291  292
CONECT  277  278  292
CONECT  278  277
CONECT  279  276  280  284
CONECT  280  279  281
CONECT  281  280  282
CONECT  282  275  281  283
CONECT  283  282  284
CONECT  284  279  283
CONECT  285  275  286  287
CONECT  286  285  288
CONECT  287  285
CONECT  288  286  289
CONECT  289  275  288  290
CONECT  290  289
CONECT  291  276
CONECT  292  276  277
CONECT  293  295  299  301
CONECT  294  302  303
CONECT  295  293  296  300
CONECT  296  295  297
CONECT  297  296  299
CONECT  298  299
CONECT  299  293  297  298
CONECT  300  295
CONECT  301  293  302
CONECT  302  294  301  306
CONECT  303  294  304
CONECT  304  303  305
CONECT  305  304  306
CONECT  306  302  305
CONECT  307  315  318
CONECT  308  318  319  322
CONECT  309  310  312
CONECT  310  309  311
CONECT  311  310  314
CONECT  312  309  313  315
CONECT  313  312  314
CONECT  314  311  313
CONECT  315  307  312  316
CONECT  316  315  317  321
CONECT  317  316
CONECT  318  307  308  321
CONECT  319  308  320
CONECT  320  319
CONECT  321  316  318
CONECT  322  308
END
