# Supplementary material for: A Lead-Based Fragment Library Screening of the Glycosyltransferase WaaG from Escherichia coli
Source: Pharmaceuticals (Basel). 2022 Feb 9;15(2):209. doi: 10.3390/ph15020209 (PMC8877264; doi:10.3390/ph15020209)
Supplement: Supplementary file 1 [file pharmaceuticals-15-00209-s001.zip › pharmaceuticals-1578293/apoWaaG+LibraryB_docking.pdb]

ATOM      1  N   ILE A   2      14.343   9.684 -39.326  1.00 11.41           N  
ATOM      2  CA  ILE A   2      14.415   9.923 -37.857  1.00 11.59           C  
ATOM      3  C   ILE A   2      13.319  10.892 -37.438  1.00 10.78           C  
ATOM      4  O   ILE A   2      13.265  12.039 -37.906  1.00 10.57           O  
ATOM      5  CB  ILE A   2      15.792  10.473 -37.433  1.00 11.46           C  
ATOM      6  CG1 ILE A   2      16.883   9.428 -37.681  1.00 12.72           C  
ATOM      7  CG2 ILE A   2      15.786  10.869 -35.954  1.00 12.01           C  
ATOM      8  CD1 ILE A   2      18.310   9.970 -37.541  1.00 12.74           C  
ATOM      9  HN1 ILE A   2      15.078   9.034 -39.607  1.00  0.00           H  
ATOM     10  HN2 ILE A   2      14.376  10.554 -39.858  1.00  0.00           H  
ATOM     11  HN3 ILE A   2      13.419   9.367 -39.618  1.00  0.00           H  
ATOM     12  N   VAL A   3      12.429  10.412 -36.572  1.00 10.37           N  
ATOM     13  CA  VAL A   3      11.362  11.236 -36.032  1.00 10.06           C  
ATOM     14  C   VAL A   3      11.625  11.453 -34.549  1.00  9.48           C  
ATOM     15  O   VAL A   3      11.645  10.505 -33.772  1.00  9.40           O  
ATOM     16  CB  VAL A   3       9.981  10.572 -36.238  1.00 10.34           C  
ATOM     17  CG1 VAL A   3       8.863  11.502 -35.774  1.00 10.43           C  
ATOM     18  CG2 VAL A   3       9.787  10.201 -37.705  1.00 10.66           C  
ATOM     19  HN  VAL A   3      12.499   9.437 -36.279  1.00  0.00           H  
ATOM     20  N   ALA A   4      11.832  12.711 -34.177  1.00  9.04           N  
ATOM     21  CA  ALA A   4      12.096  13.068 -32.791  1.00  8.86           C  
ATOM     22  C   ALA A   4      10.811  13.519 -32.144  1.00  8.69           C  
ATOM     23  O   ALA A   4      10.064  14.299 -32.723  1.00  9.80           O  
ATOM     24  CB  ALA A   4      13.136  14.171 -32.714  1.00  8.78           C  
ATOM     25  HN  ALA A   4      11.805  13.447 -34.882  1.00  0.00           H  
ATOM     26  N   PHE A   5      10.569  13.008 -30.942  1.00  7.94           N  
ATOM     27  CA  PHE A   5       9.408  13.362 -30.150  1.00  7.49           C  
ATOM     28  C   PHE A   5       9.861  14.143 -28.928  1.00  7.36           C  
ATOM     29  O   PHE A   5      10.828  13.750 -28.269  1.00  7.96           O  
ATOM     30  CB  PHE A   5       8.708  12.088 -29.698  1.00  7.45           C  
ATOM     31  CG  PHE A   5       7.913  11.425 -30.789  1.00  6.83           C  
ATOM     32  CD1 PHE A   5       6.549  11.643 -30.894  1.00  7.53           C  
ATOM     33  CD2 PHE A   5       8.531  10.603 -31.726  1.00  9.00           C  
ATOM     34  CE1 PHE A   5       5.800  11.043 -31.911  1.00  8.37           C  
ATOM     35  CE2 PHE A   5       7.792   9.999 -32.738  1.00  9.11           C  
ATOM     36  CZ  PHE A   5       6.431  10.216 -32.833  1.00  8.06           C  
ATOM     37  HN  PHE A   5      11.232  12.334 -30.558  1.00  0.00           H  
ATOM     38  N   CYS A   6       9.160  15.237 -28.630  1.00  7.07           N  
ATOM     39  CA  CYS A   6       9.471  16.033 -27.456  1.00  7.14           C  
ATOM     40  C   CYS A   6       8.277  16.090 -26.531  1.00  7.37           C  
ATOM     41  O   CYS A   6       7.213  16.540 -26.924  1.00  7.05           O  
ATOM     42  CB  CYS A   6       9.833  17.463 -27.849  1.00  6.65           C  
ATOM     43  SG  CYS A   6      11.272  17.591 -28.920  1.00  9.70           S  
ATOM     44  HN  CYS A   6       8.391  15.520 -29.238  1.00  0.00           H  
ATOM     45  N   LEU A   7       8.467  15.635 -25.298  1.00  7.32           N  
ATOM     46  CA  LEU A   7       7.491  15.838 -24.231  1.00  7.16           C  
ATOM     47  C   LEU A   7       8.289  16.022 -22.961  1.00  6.95           C  
ATOM     48  O   LEU A   7       9.312  15.369 -22.777  1.00  7.56           O  
ATOM     49  CB  LEU A   7       6.493  14.669 -24.113  1.00  7.58           C  
ATOM     50  CG  LEU A   7       6.858  13.323 -23.487  1.00  7.02           C  
ATOM     51  CD1 LEU A   7       5.589  12.526 -23.168  1.00  7.62           C  
ATOM     52  CD2 LEU A   7       7.785  12.534 -24.388  1.00  9.17           C  
ATOM     53  HN  LEU A   7       9.325  15.125 -25.089  1.00  0.00           H  
ATOM     54  N   TYR A   8       7.833  16.909 -22.089  1.00  6.46           N  
ATOM     55  CA  TYR A   8       8.614  17.228 -20.898  1.00  7.00           C  
ATOM     56  C   TYR A   8       8.779  16.049 -19.965  1.00  7.62           C  
ATOM     57  O   TYR A   8       9.859  15.838 -19.429  1.00  7.87           O  
ATOM     58  CB  TYR A   8       7.985  18.400 -20.152  1.00  7.16           C  
ATOM     59  CG  TYR A   8       8.003  19.710 -20.909  1.00  7.11           C  
ATOM     60  CD1 TYR A   8       9.110  20.085 -21.662  1.00  6.99           C  
ATOM     61  CD2 TYR A   8       6.928  20.581 -20.842  1.00  7.31           C  
ATOM     62  CE1 TYR A   8       9.155  21.317 -22.343  1.00  7.17           C  
ATOM     63  CE2 TYR A   8       6.955  21.821 -21.521  1.00  6.08           C  
ATOM     64  CZ  TYR A   8       8.071  22.167 -22.268  1.00  7.14           C  
ATOM     65  OH  TYR A   8       8.116  23.370 -22.933  1.00  7.10           O  
ATOM     66  HN  TYR A   8       6.937  17.369 -22.250  1.00  0.00           H  
ATOM     67  HH  TYR A   8       8.881  23.607 -23.445  1.00  0.00           H  
ATOM     68  N   LYS A   9       7.696  15.302 -19.757  1.00  7.62           N  
ATOM     69  CA  LYS A   9       7.708  14.185 -18.809  1.00  9.05           C  
ATOM     70  C   LYS A   9       6.922  12.997 -19.324  1.00  8.10           C  
ATOM     71  O   LYS A   9       5.765  13.132 -19.735  1.00  8.53           O  
ATOM     72  CB  LYS A   9       7.135  14.637 -17.458  1.00  9.51           C  
ATOM     73  CG  LYS A   9       7.899  15.786 -16.819  1.00 12.28           C  
ATOM     74  CD  LYS A   9       7.489  16.048 -15.385  1.00 13.10           C  
ATOM     75  CE  LYS A   9       8.570  16.851 -14.671  1.00 18.84           C  
ATOM     76  NZ  LYS A   9       9.832  16.046 -14.481  1.00 20.23           N1+
ATOM     77  HN  LYS A   9       6.839  15.512 -20.269  1.00  0.00           H  
ATOM     78  HZ1 LYS A   9      10.555  16.583 -14.003  1.00  0.00           H  
ATOM     79  HZ2 LYS A   9      10.171  15.672 -15.367  1.00  0.00           H  
ATOM     80  HZ3 LYS A   9       9.643  15.167 -13.999  1.00  0.00           H  
ATOM     81  N   TYR A  10       7.553  11.823 -19.295  1.00  7.63           N  
ATOM     82  CA  TYR A  10       6.817  10.594 -19.551  1.00  7.64           C  
ATOM     83  C   TYR A  10       6.544   9.861 -18.252  1.00  7.49           C  
ATOM     84  O   TYR A  10       7.440   9.685 -17.433  1.00  7.67           O  
ATOM     85  CB  TYR A  10       7.518   9.635 -20.537  1.00  8.05           C  
ATOM     86  CG  TYR A  10       6.687   8.386 -20.683  1.00  7.33           C  
ATOM     87  CD1 TYR A  10       5.598   8.357 -21.544  1.00  7.79           C  
ATOM     88  CD2 TYR A  10       6.919   7.276 -19.877  1.00  8.27           C  
ATOM     89  CE1 TYR A  10       4.780   7.232 -21.637  1.00  7.08           C  
ATOM     90  CE2 TYR A  10       6.116   6.147 -19.969  1.00  7.73           C  
ATOM     91  CZ  TYR A  10       5.046   6.135 -20.845  1.00  9.29           C  
ATOM     92  OH  TYR A  10       4.230   5.022 -20.923  1.00 10.68           O  
ATOM     93  HN  TYR A  10       8.552  11.786 -19.093  1.00  0.00           H  
ATOM     94  HH  TYR A  10       4.413   4.266 -20.377  1.00  0.00           H  
ATOM     95  N   PHE A  11       5.291   9.444 -18.082  1.00  7.56           N  
ATOM     96  CA  PHE A  11       4.898   8.504 -17.027  1.00  7.55           C  
ATOM     97  C   PHE A  11       3.621   7.816 -17.521  1.00  7.11           C  
ATOM     98  O   PHE A  11       2.972   8.318 -18.443  1.00  7.09           O  
ATOM     99  CB  PHE A  11       4.701   9.212 -15.683  1.00  8.06           C  
ATOM    100  CG  PHE A  11       3.472  10.074 -15.613  1.00  8.47           C  
ATOM    101  CD1 PHE A  11       2.419   9.747 -14.755  1.00  9.68           C  
ATOM    102  CD2 PHE A  11       3.362  11.227 -16.395  1.00  9.70           C  
ATOM    103  CE1 PHE A  11       1.281  10.545 -14.688  1.00 10.65           C  
ATOM    104  CE2 PHE A  11       2.233  12.036 -16.321  1.00  9.78           C  
ATOM    105  CZ  PHE A  11       1.186  11.690 -15.480  1.00  9.69           C  
ATOM    106  HN  PHE A  11       4.571   9.794 -18.714  1.00  0.00           H  
ATOM    107  N   PRO A  12       3.278   6.637 -16.965  1.00  7.80           N  
ATOM    108  CA  PRO A  12       2.165   5.890 -17.557  1.00  7.91           C  
ATOM    109  C   PRO A  12       0.743   6.387 -17.319  1.00  7.94           C  
ATOM    110  O   PRO A  12      -0.191   5.857 -17.932  1.00  9.59           O  
ATOM    111  CB  PRO A  12       2.308   4.487 -16.939  1.00  8.42           C  
ATOM    112  CG  PRO A  12       3.659   4.454 -16.307  1.00  8.89           C  
ATOM    113  CD  PRO A  12       3.964   5.865 -15.914  1.00  8.32           C  
ATOM    114  N   PHE A  13       0.564   7.382 -16.456  1.00  7.77           N  
ATOM    115  CA  PHE A  13      -0.782   7.675 -15.931  1.00  7.26           C  
ATOM    116  C   PHE A  13      -1.330   9.036 -16.346  1.00  7.50           C  
ATOM    117  O   PHE A  13      -2.081   9.681 -15.604  1.00  7.89           O  
ATOM    118  CB  PHE A  13      -0.803   7.481 -14.409  1.00  7.72           C  
ATOM    119  CG  PHE A  13      -0.180   6.185 -13.974  1.00  8.20           C  
ATOM    120  CD1 PHE A  13      -0.744   4.974 -14.355  1.00  9.14           C  
ATOM    121  CD2 PHE A  13       0.986   6.184 -13.210  1.00 10.49           C  
ATOM    122  CE1 PHE A  13      -0.169   3.757 -13.965  1.00 10.32           C  
ATOM    123  CE2 PHE A  13       1.578   4.977 -12.821  1.00 10.29           C  
ATOM    124  CZ  PHE A  13       0.985   3.761 -13.189  1.00  9.85           C  
ATOM    125  HN  PHE A  13       1.360   7.944 -16.156  1.00  0.00           H  
ATOM    126  N   GLY A  14      -0.955   9.452 -17.552  1.00  7.22           N  
ATOM    127  CA  GLY A  14      -1.434  10.705 -18.146  1.00  6.91           C  
ATOM    128  C   GLY A  14      -1.861  10.463 -19.575  1.00  6.34           C  
ATOM    129  O   GLY A  14      -1.253   9.630 -20.272  1.00  6.59           O  
ATOM    130  HN  GLY A  14      -0.306   8.875 -18.087  1.00  0.00           H  
ATOM    131  N   GLY A  15      -2.897  11.183 -20.013  1.00  6.27           N  
ATOM    132  CA  GLY A  15      -3.379  11.077 -21.393  1.00  6.41           C  
ATOM    133  C   GLY A  15      -2.348  11.540 -22.411  1.00  6.73           C  
ATOM    134  O   GLY A  15      -2.131  10.887 -23.438  1.00  6.26           O  
ATOM    135  HN  GLY A  15      -3.365  11.823 -19.371  1.00  0.00           H  
ATOM    136  N   LEU A  16      -1.708  12.671 -22.134  1.00  6.46           N  
ATOM    137  CA  LEU A  16      -0.688  13.207 -23.051  1.00  6.42           C  
ATOM    138  C   LEU A  16       0.382  12.143 -23.322  1.00  6.85           C  
ATOM    139  O   LEU A  16       0.788  11.900 -24.470  1.00  7.02           O  
ATOM    140  CB  LEU A  16      -0.078  14.485 -22.456  1.00  6.91           C  
ATOM    141  CG  LEU A  16       1.029  15.244 -23.190  1.00  7.76           C  
ATOM    142  CD1 LEU A  16       1.170  16.629 -22.575  1.00  8.79           C  
ATOM    143  CD2 LEU A  16       2.382  14.529 -23.169  1.00  7.55           C  
ATOM    144  HN  LEU A  16      -1.926  13.175 -21.274  1.00  0.00           H  
ATOM    145  N   GLN A  17       0.810  11.496 -22.241  1.00  7.04           N  
ATOM    146  CA  GLN A  17       1.845  10.478 -22.275  1.00  7.09           C  
ATOM    147  C   GLN A  17       1.368   9.209 -22.980  1.00  6.86           C  
ATOM    148  O   GLN A  17       2.129   8.597 -23.739  1.00  7.70           O  
ATOM    149  CB  GLN A  17       2.273  10.150 -20.848  1.00  7.61           C  
ATOM    150  CG  GLN A  17       3.062  11.262 -20.139  1.00  6.95           C  
ATOM    151  CD  GLN A  17       2.237  12.488 -19.712  1.00  6.04           C  
ATOM    152  NE2 GLN A  17       2.937  13.597 -19.484  1.00  6.79           N  
ATOM    153  OE1 GLN A  17       1.020  12.430 -19.545  1.00  5.69           O  
ATOM    154  HN  GLN A  17       0.389  11.727 -21.341  1.00  0.00           H  
ATOM    155 1HE2 GLN A  17       2.390  14.410 -19.201  1.00  0.00           H  
ATOM    156 2HE2 GLN A  17       3.946  13.645 -19.623  1.00  0.00           H  
ATOM    157  N   ARG A  18       0.122   8.808 -22.723  1.00  6.90           N  
ATOM    158  CA  ARG A  18      -0.427   7.612 -23.371  1.00  7.10           C  
ATOM    159  C   ARG A  18      -0.695   7.812 -24.860  1.00  7.50           C  
ATOM    160  O   ARG A  18      -0.515   6.891 -25.672  1.00  8.55           O  
ATOM    161  CG  ARG A  18      -1.331   6.244 -21.272  1.00  8.52           C  
ATOM    162  CD  ARG A  18      -2.609   6.003 -20.504  1.00  8.54           C  
ATOM    163  NE  ARG A  18      -3.575   5.202 -21.251  1.00  9.27           N  
ATOM    164  CZ  ARG A  18      -3.639   3.871 -21.238  1.00 10.45           C  
ATOM    165  NH1 ARG A  18      -2.758   3.159 -20.536  1.00 12.01           N1+
ATOM    166  NH2 ARG A  18      -4.584   3.246 -21.941  1.00 10.24           N  
ATOM    167  HN  ARG A  18      -0.455   9.338 -22.070  1.00  0.00           H  
ATOM    168  HE  ARG A  18      -4.253   5.700 -21.827  1.00  0.00           H  
ATOM    169 1HH1 ARG A  18      -2.807   2.140 -20.526  1.00  0.00           H  
ATOM    170 2HH1 ARG A  18      -2.035   3.637 -19.998  1.00  0.00           H  
ATOM    171 1HH2 ARG A  18      -4.633   2.227 -21.931  1.00  0.00           H  
ATOM    172 2HH2 ARG A  18      -5.258   3.791 -22.478  1.00  0.00           H  
ATOM    173  N   ASP A  19      -1.135   9.017 -25.208  1.00  7.09           N  
ATOM    174  CA  ASP A  19      -1.285   9.364 -26.621  1.00  6.93           C  
ATOM    175  C   ASP A  19       0.074   9.389 -27.312  1.00  6.92           C  
ATOM    176  O   ASP A  19       0.227   8.816 -28.393  1.00  6.98           O  
ATOM    177  CB  ASP A  19      -1.973  10.716 -26.770  1.00  6.92           C  
ATOM    178  CG  ASP A  19      -3.477  10.619 -26.655  1.00  7.65           C  
ATOM    179  OD1 ASP A  19      -4.038   9.530 -26.939  1.00  8.05           O  
ATOM    180  OD2 ASP A  19      -4.104  11.642 -26.300  1.00  7.64           O1-
ATOM    181  HN  ASP A  19      -1.369   9.701 -24.488  1.00  0.00           H  
ATOM    182  N   PHE A  20       1.062  10.050 -26.706  1.00  6.36           N  
ATOM    183  CA  PHE A  20       2.430   9.984 -27.222  1.00  6.67           C  
ATOM    184  C   PHE A  20       2.897   8.539 -27.421  1.00  6.48           C  
ATOM    185  O   PHE A  20       3.426   8.201 -28.480  1.00  7.01           O  
ATOM    186  CB  PHE A  20       3.411  10.745 -26.305  1.00  6.72           C  
ATOM    187  CG  PHE A  20       4.776  10.138 -26.279  1.00  6.66           C  
ATOM    188  CD1 PHE A  20       5.677  10.356 -27.327  1.00  6.25           C  
ATOM    189  CD2 PHE A  20       5.152   9.289 -25.239  1.00  7.35           C  
ATOM    190  CE1 PHE A  20       6.924   9.745 -27.326  1.00  6.05           C  
ATOM    191  CE2 PHE A  20       6.398   8.685 -25.229  1.00  5.87           C  
ATOM    192  CZ  PHE A  20       7.290   8.907 -26.282  1.00  7.01           C  
ATOM    193  HN  PHE A  20       0.862  10.607 -25.875  1.00  0.00           H  
ATOM    194  N   MET A  21       2.700   7.680 -26.422  1.00  7.18           N  
ATOM    195  CA  MET A  21       3.225   6.322 -26.531  1.00  7.67           C  
ATOM    196  C   MET A  21       2.602   5.608 -27.732  1.00  7.53           C  
ATOM    197  O   MET A  21       3.300   4.948 -28.515  1.00  7.23           O  
ATOM    198  CB  MET A  21       2.955   5.539 -25.240  1.00  7.95           C  
ATOM    199  CG  MET A  21       3.389   4.081 -25.288  1.00 11.24           C  
ATOM    200  SD  MET A  21       5.140   3.876 -25.646  1.00 14.02           S  
ATOM    201  CE  MET A  21       5.830   4.471 -24.107  1.00 12.35           C  
ATOM    202  HN  MET A  21       2.187   7.968 -25.589  1.00  0.00           H  
ATOM    203  N   ARG A  22       1.296   5.757 -27.889  1.00  7.67           N  
ATOM    204  CA  ARG A  22       0.611   5.070 -28.981  1.00  7.55           C  
ATOM    205  C   ARG A  22       0.991   5.650 -30.342  1.00  7.44           C  
ATOM    206  O   ARG A  22       1.205   4.908 -31.306  1.00  8.03           O  
ATOM    207  CB  ARG A  22      -0.903   5.082 -28.752  1.00  7.96           C  
ATOM    208  CG  ARG A  22      -1.637   4.087 -29.569  1.00 10.20           C  
ATOM    209  HN  ARG A  22       0.769   6.351 -27.248  1.00  0.00           H  
ATOM    210  N   ILE A  23       1.104   6.974 -30.420  1.00  6.89           N  
ATOM    211  CA  ILE A  23       1.491   7.604 -31.685  1.00  6.58           C  
ATOM    212  C   ILE A  23       2.941   7.273 -32.072  1.00  6.67           C  
ATOM    213  O   ILE A  23       3.218   6.902 -33.217  1.00  7.82           O  
ATOM    214  CB  ILE A  23       1.283   9.131 -31.648  1.00  6.15           C  
ATOM    215  CG1 ILE A  23      -0.205   9.461 -31.566  1.00  6.80           C  
ATOM    216  CG2 ILE A  23       1.926   9.776 -32.865  1.00  7.24           C  
ATOM    217  CD1 ILE A  23      -0.482  10.876 -31.067  1.00  7.98           C  
ATOM    218  HN  ILE A  23       0.921   7.550 -29.599  1.00  0.00           H  
ATOM    219  N   ALA A  24       3.865   7.407 -31.124  1.00  6.89           N  
ATOM    220  CA  ALA A  24       5.256   7.087 -31.391  1.00  7.11           C  
ATOM    221  C   ALA A  24       5.448   5.605 -31.721  1.00  6.99           C  
ATOM    222  O   ALA A  24       6.257   5.263 -32.587  1.00  7.96           O  
ATOM    223  CB  ALA A  24       6.135   7.524 -30.223  1.00  8.05           C  
ATOM    224  HN  ALA A  24       3.593   7.739 -30.199  1.00  0.00           H  
ATOM    225  N   SER A  25       4.715   4.728 -31.042  1.00  7.30           N  
ATOM    226  CA  SER A  25       4.804   3.296 -31.359  1.00  7.67           C  
ATOM    227  C   SER A  25       4.293   3.002 -32.762  1.00  7.51           C  
ATOM    228  O   SER A  25       4.846   2.147 -33.468  1.00  7.74           O  
ATOM    229  CB  SER A  25       4.024   2.459 -30.349  1.00  8.03           C  
ATOM    230  OG  SER A  25       4.621   2.519 -29.067  1.00  9.30           O  
ATOM    231  HN  SER A  25       4.091   5.049 -30.302  1.00  0.00           H  
ATOM    232  HG  SER A  25       4.135   1.998 -28.438  1.00  0.00           H  
ATOM    233  N   THR A  26       3.240   3.701 -33.170  1.00  7.21           N  
ATOM    234  CA  THR A  26       2.698   3.548 -34.526  1.00  7.85           C  
ATOM    235  C   THR A  26       3.731   3.994 -35.563  1.00  8.32           C  
ATOM    236  O   THR A  26       3.952   3.307 -36.561  1.00  9.73           O  
ATOM    237  CB  THR A  26       1.374   4.345 -34.678  1.00  7.20           C  
ATOM    238  CG2 THR A  26       0.818   4.223 -36.080  1.00  8.56           C  
ATOM    239  OG1 THR A  26       0.407   3.839 -33.744  1.00  8.33           O  
ATOM    240  HN  THR A  26       2.798   4.358 -32.527  1.00  0.00           H  
ATOM    241  HG1 THR A  26       0.756   3.916 -32.864  1.00  0.00           H  
ATOM    242  N   VAL A  27       4.369   5.142 -35.319  1.00  8.00           N  
ATOM    243  CA  VAL A  27       5.417   5.662 -36.197  1.00  8.54           C  
ATOM    244  C   VAL A  27       6.602   4.699 -36.294  1.00  9.32           C  
ATOM    245  O   VAL A  27       7.047   4.374 -37.396  1.00  9.83           O  
ATOM    246  CB  VAL A  27       5.837   7.086 -35.744  1.00  8.04           C  
ATOM    247  CG1 VAL A  27       7.098   7.561 -36.472  1.00  8.09           C  
ATOM    248  CG2 VAL A  27       4.680   8.052 -35.966  1.00  8.79           C  
ATOM    249  HN  VAL A  27       4.116   5.677 -34.488  1.00  0.00           H  
ATOM    250  N   ALA A  28       7.090   4.219 -35.154  1.00  9.38           N  
ATOM    251  CA  ALA A  28       8.189   3.253 -35.147  1.00  9.93           C  
ATOM    252  C   ALA A  28       7.835   1.989 -35.930  1.00 10.90           C  
ATOM    253  O   ALA A  28       8.671   1.465 -36.671  1.00 11.57           O  
ATOM    254  CB  ALA A  28       8.593   2.911 -33.712  1.00  9.91           C  
ATOM    255  HN  ALA A  28       6.691   4.530 -34.268  1.00  0.00           H  
ATOM    256  N   ALA A  29       6.593   1.526 -35.777  1.00 11.25           N  
ATOM    257  CA  ALA A  29       6.147   0.272 -36.405  1.00 11.72           C  
ATOM    258  C   ALA A  29       6.052   0.390 -37.928  1.00 12.23           C  
ATOM    259  O   ALA A  29       5.997  -0.632 -38.632  1.00 13.51           O  
ATOM    260  CB  ALA A  29       4.820  -0.186 -35.802  1.00 12.09           C  
ATOM    261  HN  ALA A  29       5.933   2.057 -35.208  1.00  0.00           H  
ATOM    262  N   ARG A  30       6.036   1.628 -38.429  1.00 12.08           N  
ATOM    263  CA  ARG A  30       6.064   1.902 -39.865  1.00 12.67           C  
ATOM    264  C   ARG A  30       7.487   1.920 -40.412  1.00 13.39           C  
ATOM    265  O   ARG A  30       7.690   2.152 -41.607  1.00 14.19           O  
ATOM    266  CB  ARG A  30       5.368   3.226 -40.178  1.00 12.60           C  
ATOM    267  CG  ARG A  30       3.868   3.196 -39.983  1.00 11.51           C  
ATOM    268  CD  ARG A  30       3.225   4.528 -40.353  1.00 11.53           C  
ATOM    269  NE  ARG A  30       1.788   4.509 -40.072  1.00 12.02           N  
ATOM    270  CZ  ARG A  30       0.923   5.448 -40.457  1.00 11.66           C  
ATOM    271  NH1 ARG A  30       1.349   6.507 -41.136  1.00 12.47           N1+
ATOM    272  NH2 ARG A  30      -0.365   5.334 -40.146  1.00  9.93           N  
ATOM    273  HN  ARG A  30       6.003   2.416 -37.782  1.00  0.00           H  
ATOM    274  HE  ARG A  30       1.421   3.718 -39.542  1.00  0.00           H  
ATOM    275 1HH1 ARG A  30       0.687   7.225 -41.430  1.00  0.00           H  
ATOM    276 2HH1 ARG A  30       2.337   6.594 -41.375  1.00  0.00           H  
ATOM    277 1HH2 ARG A  30      -1.027   6.052 -40.440  1.00  0.00           H  
ATOM    278 2HH2 ARG A  30      -0.692   4.521 -39.625  1.00  0.00           H  
ATOM    279  N   GLY A  31       8.466   1.708 -39.535  1.00 13.71           N  
ATOM    280  CA  GLY A  31       9.864   1.571 -39.952  1.00 14.26           C  
ATOM    281  C   GLY A  31      10.751   2.779 -39.712  1.00 14.26           C  
ATOM    282  O   GLY A  31      11.923   2.777 -40.098  1.00 15.63           O  
ATOM    283  HN  GLY A  31       8.236   1.639 -38.544  1.00  0.00           H  
ATOM    284  N   HIS A  32      10.202   3.815 -39.083  1.00 13.75           N  
ATOM    285  CA  HIS A  32      10.976   5.016 -38.786  1.00 13.23           C  
ATOM    286  C   HIS A  32      11.698   4.881 -37.462  1.00 12.81           C  
ATOM    287  O   HIS A  32      11.255   4.150 -36.576  1.00 12.92           O  
ATOM    288  CB  HIS A  32      10.070   6.247 -38.776  1.00 13.05           C  
ATOM    289  CG  HIS A  32       9.307   6.420 -40.046  1.00 14.07           C  
ATOM    290  CD2 HIS A  32       8.024   6.130 -40.363  1.00 13.85           C  
ATOM    291  ND1 HIS A  32       9.889   6.907 -41.197  1.00 15.85           N  
ATOM    292  CE1 HIS A  32       8.988   6.933 -42.163  1.00 15.36           C  
ATOM    293  NE2 HIS A  32       7.850   6.461 -41.686  1.00 14.79           N  
ATOM    294  HN  HIS A  32       9.222   3.769 -38.803  1.00  0.00           H  
ATOM    295  HD1 HIS A  32      10.861   7.201 -41.288  1.00  0.00           H  
ATOM    296  HE2 HIS A  32       6.983   6.359 -42.214  1.00  0.00           H  
ATOM    297  N   HIS A  33      12.817   5.590 -37.328  1.00 12.41           N  
ATOM    298  CA  HIS A  33      13.556   5.574 -36.080  1.00 12.28           C  
ATOM    299  C   HIS A  33      13.001   6.649 -35.162  1.00 11.24           C  
ATOM    300  O   HIS A  33      13.014   7.829 -35.501  1.00 11.63           O  
ATOM    301  CB  HIS A  33      15.047   5.827 -36.286  1.00 12.43           C  
ATOM    302  CG  HIS A  33      15.806   5.875 -34.997  1.00 14.66           C  
ATOM    303  CD2 HIS A  33      16.178   4.888 -34.149  1.00 15.86           C  
ATOM    304  ND1 HIS A  33      16.211   7.055 -34.414  1.00 16.42           N  
ATOM    305  CE1 HIS A  33      16.826   6.791 -33.275  1.00 15.38           C  
ATOM    306  NE2 HIS A  33      16.817   5.484 -33.088  1.00 18.50           N  
ATOM    307  HN  HIS A  33      13.158   6.149 -38.110  1.00  0.00           H  
ATOM    308  HD1 HIS A  33      16.060   7.987 -34.801  1.00  0.00           H  
ATOM    309  HE2 HIS A  33      17.219   4.996 -32.287  1.00  0.00           H  
ATOM    310  N   VAL A  34      12.519   6.223 -33.999  1.00  9.83           N  
ATOM    311  CA  VAL A  34      11.906   7.130 -33.044  1.00  9.20           C  
ATOM    312  C   VAL A  34      12.913   7.519 -31.970  1.00  8.54           C  
ATOM    313  O   VAL A  34      13.481   6.655 -31.309  1.00  8.77           O  
ATOM    314  CB  VAL A  34      10.647   6.493 -32.413  1.00  9.41           C  
ATOM    315  CG1 VAL A  34      10.204   7.256 -31.152  1.00  9.42           C  
ATOM    316  CG2 VAL A  34       9.527   6.459 -33.456  1.00  8.52           C  
ATOM    317  HN  VAL A  34      12.581   5.231 -33.770  1.00  0.00           H  
ATOM    318  N   ARG A  35      13.117   8.828 -31.831  1.00  8.07           N  
ATOM    319  CA  ARG A  35      13.962   9.404 -30.793  1.00  8.11           C  
ATOM    320  C   ARG A  35      13.058  10.201 -29.866  1.00  7.73           C  
ATOM    321  O   ARG A  35      12.201  10.944 -30.342  1.00  8.54           O  
ATOM    322  CB  ARG A  35      15.018  10.321 -31.412  1.00  8.04           C  
ATOM    323  CG  ARG A  35      15.973  10.909 -30.392  1.00  7.72           C  
ATOM    324  CD  ARG A  35      16.824  11.996 -31.014  1.00  8.97           C  
ATOM    325  NE  ARG A  35      17.705  11.471 -32.056  1.00 10.03           N  
ATOM    326  CZ  ARG A  35      18.348  12.225 -32.942  1.00 12.20           C  
ATOM    327  NH1 ARG A  35      18.212  13.556 -32.929  1.00 10.64           N1+
ATOM    328  NH2 ARG A  35      19.125  11.642 -33.854  1.00 12.51           N  
ATOM    329  HN  ARG A  35      12.657   9.461 -32.486  1.00  0.00           H  
ATOM    330  HE  ARG A  35      17.835  10.461 -32.106  1.00  0.00           H  
ATOM    331 1HH1 ARG A  35      17.617  14.002 -32.231  1.00  0.00           H  
ATOM    332 2HH1 ARG A  35      18.705  14.135 -33.609  1.00  0.00           H  
ATOM    333 1HH2 ARG A  35      19.229  10.627 -33.864  1.00  0.00           H  
ATOM    334 2HH2 ARG A  35      19.618  12.221 -34.534  1.00  0.00           H  
ATOM    335  N   VAL A  36      13.240  10.035 -28.557  1.00  7.47           N  
ATOM    336  CA  VAL A  36      12.431  10.748 -27.566  1.00  7.28           C  
ATOM    337  C   VAL A  36      13.330  11.584 -26.666  1.00  6.77           C  
ATOM    338  O   VAL A  36      14.283  11.068 -26.101  1.00  7.58           O  
ATOM    339  CB  VAL A  36      11.609   9.763 -26.703  1.00  7.02           C  
ATOM    340  CG1 VAL A  36      10.631  10.517 -25.790  1.00  8.78           C  
ATOM    341  CG2 VAL A  36      10.851   8.766 -27.600  1.00  7.56           C  
ATOM    342  HN  VAL A  36      13.964   9.393 -28.235  1.00  0.00           H  
ATOM    343  N   TYR A  37      13.031  12.874 -26.555  1.00  6.80           N  
ATOM    344  CA  TYR A  37      13.684  13.739 -25.572  1.00  7.15           C  
ATOM    345  C   TYR A  37      12.709  14.027 -24.446  1.00  6.78           C  
ATOM    346  O   TYR A  37      11.602  14.508 -24.692  1.00  7.78           O  
ATOM    347  CB  TYR A  37      14.009  15.076 -26.199  1.00  6.84           C  
ATOM    348  CG  TYR A  37      15.009  15.052 -27.332  1.00  7.36           C  
ATOM    349  CD1 TYR A  37      16.380  15.031 -27.081  1.00  6.76           C  
ATOM    350  CD2 TYR A  37      14.582  15.123 -28.661  1.00  8.62           C  
ATOM    351  CE1 TYR A  37      17.293  15.046 -28.120  1.00  8.68           C  
ATOM    352  CE2 TYR A  37      15.482  15.127 -29.702  1.00  8.76           C  
ATOM    353  CZ  TYR A  37      16.838  15.095 -29.431  1.00  8.92           C  
ATOM    354  OH  TYR A  37      17.749  15.134 -30.471  1.00  8.79           O  
ATOM    355  HN  TYR A  37      12.325  13.273 -27.174  1.00  0.00           H  
ATOM    356  HH  TYR A  37      18.680  15.112 -30.285  1.00  0.00           H  
ATOM    357  N   THR A  38      13.114  13.723 -23.216  1.00  7.30           N  
ATOM    358  CA  THR A  38      12.267  14.057 -22.076  1.00  8.35           C  
ATOM    359  C   THR A  38      13.110  14.504 -20.886  1.00  7.58           C  
ATOM    360  O   THR A  38      14.296  14.160 -20.789  1.00  7.61           O  
ATOM    361  CB  THR A  38      11.344  12.872 -21.696  1.00  8.89           C  
ATOM    362  CG2 THR A  38      12.133  11.789 -20.949  1.00  8.24           C  
ATOM    363  OG1 THR A  38      10.228  13.354 -20.926  1.00 12.04           O  
ATOM    364  HN  THR A  38      14.011  13.259 -23.071  1.00  0.00           H  
ATOM    365  HG1 THR A  38       9.739  14.025 -21.389  1.00  0.00           H  
ATOM    366  N   GLN A  39      12.500  15.262 -19.975  1.00  7.49           N  
ATOM    367  CA  GLN A  39      13.203  15.607 -18.735  1.00  8.00           C  
ATOM    368  C   GLN A  39      13.250  14.408 -17.786  1.00  8.45           C  
ATOM    369  O   GLN A  39      14.222  14.236 -17.026  1.00  9.22           O  
ATOM    370  CB  GLN A  39      12.547  16.792 -18.031  1.00  7.25           C  
ATOM    371  CG  GLN A  39      12.507  18.058 -18.852  1.00  7.29           C  
ATOM    372  CD  GLN A  39      11.778  19.186 -18.124  1.00  8.22           C  
ATOM    373  NE2 GLN A  39      11.146  20.068 -18.879  1.00  9.27           N  
ATOM    374  OE1 GLN A  39      11.787  19.254 -16.897  1.00 10.90           O  
ATOM    375  HN  GLN A  39      11.552  15.600 -20.139  1.00  0.00           H  
ATOM    376 1HE2 GLN A  39      11.139  20.012 -19.897  1.00  0.00           H  
ATOM    377 2HE2 GLN A  39      10.659  20.821 -18.393  1.00  0.00           H  
ATOM    378  N   SER A  40      12.210  13.578 -17.841  1.00  9.27           N  
ATOM    379  CA  SER A  40      12.143  12.403 -16.984  1.00  9.65           C  
ATOM    380  C   SER A  40      11.232  11.360 -17.610  1.00  9.84           C  
ATOM    381  O   SER A  40      10.284  11.704 -18.320  1.00  9.77           O  
ATOM    382  CB  SER A  40      11.635  12.790 -15.588  1.00 10.54           C  
ATOM    383  OG  SER A  40      10.326  13.331 -15.636  1.00 11.24           O  
ATOM    384  HN  SER A  40      11.449  13.768 -18.493  1.00  0.00           H  
ATOM    385  HG  SER A  40      10.012  13.570 -14.772  1.00  0.00           H  
ATOM    386  N   TRP A  41      11.543  10.095 -17.336  1.00  9.75           N  
ATOM    387  CA  TRP A  41      10.799   8.959 -17.864  1.00 10.28           C  
ATOM    388  C   TRP A  41      10.555   7.935 -16.755  1.00 11.14           C  
ATOM    389  O   TRP A  41      11.505   7.354 -16.224  1.00 11.50           O  
ATOM    390  CB  TRP A  41      11.566   8.310 -19.031  1.00 10.07           C  
ATOM    391  CG  TRP A  41      10.796   7.186 -19.675  1.00 10.08           C  
ATOM    392  CD1 TRP A  41      10.498   5.968 -19.125  1.00  9.62           C  
ATOM    393  CD2 TRP A  41      10.230   7.179 -20.984  1.00  9.15           C  
ATOM    394  CE2 TRP A  41       9.597   5.929 -21.160  1.00  9.57           C  
ATOM    395  CE3 TRP A  41      10.185   8.113 -22.026  1.00  9.23           C  
ATOM    396  NE1 TRP A  41       9.771   5.213 -20.005  1.00 10.01           N  
ATOM    397  CZ2 TRP A  41       8.918   5.594 -22.331  1.00 10.06           C  
ATOM    398  CZ3 TRP A  41       9.525   7.776 -23.189  1.00  9.09           C  
ATOM    399  CH2 TRP A  41       8.906   6.524 -23.339  1.00 10.27           C  
ATOM    400  HN  TRP A  41      12.341   9.912 -16.727  1.00  0.00           H  
ATOM    401  HE1 TRP A  41       9.417   4.273 -19.830  1.00  0.00           H  
ATOM    402  N   GLU A  42       9.283   7.727 -16.419  1.00 12.14           N  
ATOM    403  CA  GLU A  42       8.878   6.721 -15.437  1.00 14.18           C  
ATOM    404  C   GLU A  42       8.149   5.597 -16.153  1.00 14.47           C  
ATOM    405  O   GLU A  42       7.282   5.842 -16.989  1.00 13.76           O  
ATOM    406  CB  GLU A  42       7.961   7.331 -14.373  1.00 13.66           C  
ATOM    407  CG  GLU A  42       8.544   8.522 -13.613  1.00 16.01           C  
ATOM    408  CD  GLU A  42       7.474   9.383 -12.952  1.00 16.75           C  
ATOM    409  OE1 GLU A  42       6.450   8.847 -12.469  1.00 18.21           O  
ATOM    410  OE2 GLU A  42       7.655  10.619 -12.914  1.00 21.65           O1-
ATOM    411  HN  GLU A  42       8.561   8.293 -16.865  1.00  0.00           H  
ATOM    412  N   GLY A  43       8.513   4.358 -15.832  1.00 15.95           N  
ATOM    413  CA  GLY A  43       7.876   3.194 -16.431  1.00 17.39           C  
ATOM    414  C   GLY A  43       8.633   2.587 -17.591  1.00 18.62           C  
ATOM    415  O   GLY A  43       9.715   3.058 -17.961  1.00 18.62           O  
ATOM    416  HN  GLY A  43       9.258   4.220 -15.149  1.00  0.00           H  
ATOM    417  N   ASP A  44       8.049   1.540 -18.171  1.00 19.91           N  
ATOM    418  CA  ASP A  44       8.665   0.808 -19.272  1.00 21.00           C  
ATOM    419  C   ASP A  44       8.857   1.703 -20.494  1.00 21.39           C  
ATOM    420  O   ASP A  44       8.111   2.662 -20.692  1.00 21.25           O  
ATOM    421  CB  ASP A  44       7.816  -0.414 -19.641  1.00 21.65           C  
ATOM    422  CG  ASP A  44       7.807  -1.479 -18.550  1.00 23.28           C  
ATOM    423  OD1 ASP A  44       8.709  -1.478 -17.682  1.00 25.88           O  
ATOM    424  OD2 ASP A  44       6.893  -2.328 -18.570  1.00 26.38           O1-
ATOM    425  HN  ASP A  44       7.135   1.238 -17.832  1.00  0.00           H  
ATOM    426  N   CYS A  45       9.875   1.392 -21.291  1.00 22.19           N  
ATOM    427  CA  CYS A  45      10.107   2.072 -22.565  1.00 22.62           C  
ATOM    428  C   CYS A  45      10.307   1.022 -23.648  1.00 22.61           C  
ATOM    429  O   CYS A  45      11.104   0.096 -23.460  1.00 22.95           O  
ATOM    430  CB  CYS A  45      11.330   2.989 -22.490  1.00 22.82           C  
ATOM    431  SG  CYS A  45      11.635   3.935 -24.017  1.00 23.41           S  
ATOM    432  HN  CYS A  45      10.517   0.653 -21.004  1.00  0.00           H  
ATOM    433  N   PRO A  46       9.570   1.145 -24.772  1.00 22.56           N  
ATOM    434  CA  PRO A  46       9.745   0.252 -25.917  1.00 22.39           C  
ATOM    435  C   PRO A  46      11.206   0.180 -26.340  1.00 22.14           C  
ATOM    436  O   PRO A  46      11.897   1.205 -26.375  1.00 21.85           O  
ATOM    437  CB  PRO A  46       8.909   0.919 -27.011  1.00 22.50           C  
ATOM    438  CG  PRO A  46       7.857   1.635 -26.278  1.00 22.44           C  
ATOM    439  CD  PRO A  46       8.494   2.127 -25.012  1.00 22.43           C  
ATOM    440  N   LYS A  47      11.678  -1.028 -26.636  1.00 22.23           N  
ATOM    441  CA  LYS A  47      13.087  -1.214 -26.964  1.00 22.29           C  
ATOM    442  C   LYS A  47      13.467  -0.514 -28.268  1.00 21.37           C  
ATOM    443  O   LYS A  47      14.632  -0.193 -28.482  1.00 21.65           O  
ATOM    444  CB  LYS A  47      13.474  -2.698 -26.974  1.00 22.83           C  
ATOM    445  CG  LYS A  47      12.826  -3.530 -28.056  1.00 24.94           C  
ATOM    446  CD  LYS A  47      13.189  -4.995 -27.895  1.00 28.36           C  
ATOM    447  CE  LYS A  47      12.941  -5.760 -29.182  1.00 29.72           C  
ATOM    448  NZ  LYS A  47      12.970  -7.236 -28.967  1.00 31.40           N1+
ATOM    449  HN  LYS A  47      11.049  -1.831 -26.634  1.00  0.00           H  
ATOM    450  HZ1 LYS A  47      12.803  -7.750 -29.832  1.00  0.00           H  
ATOM    451  HZ2 LYS A  47      12.316  -7.517 -28.237  1.00  0.00           H  
ATOM    452  HZ3 LYS A  47      13.841  -7.529 -28.524  1.00  0.00           H  
ATOM    453  N   ALA A  48      12.465  -0.256 -29.106  1.00 20.31           N  
ATOM    454  CA  ALA A  48      12.647   0.438 -30.379  1.00 18.98           C  
ATOM    455  C   ALA A  48      13.092   1.892 -30.211  1.00 17.77           C  
ATOM    456  O   ALA A  48      13.791   2.426 -31.071  1.00 18.29           O  
ATOM    457  CB  ALA A  48      11.365   0.372 -31.202  1.00 19.47           C  
ATOM    458  HN  ALA A  48      11.526  -0.557 -28.847  1.00  0.00           H  
ATOM    459  N   PHE A  49      12.695   2.523 -29.108  1.00 15.55           N  
ATOM    460  CA  PHE A  49      12.911   3.966 -28.923  1.00 13.86           C  
ATOM    461  C   PHE A  49      14.335   4.311 -28.504  1.00 13.01           C  
ATOM    462  O   PHE A  49      14.911   3.645 -27.644  1.00 13.04           O  
ATOM    463  CB  PHE A  49      11.967   4.522 -27.843  1.00 13.39           C  
ATOM    464  CG  PHE A  49      10.500   4.513 -28.216  1.00 13.16           C  
ATOM    465  CD1 PHE A  49      10.057   3.939 -29.411  1.00 13.79           C  
ATOM    466  CD2 PHE A  49       9.562   5.062 -27.350  1.00 12.50           C  
ATOM    467  CE1 PHE A  49       8.699   3.916 -29.734  1.00 13.43           C  
ATOM    468  CE2 PHE A  49       8.201   5.047 -27.664  1.00 11.99           C  
ATOM    469  CZ  PHE A  49       7.776   4.475 -28.861  1.00 12.96           C  
ATOM    470  HN  PHE A  49      12.229   1.992 -28.372  1.00  0.00           H  
ATOM    471  N   GLU A  50      14.887   5.359 -29.113  1.00 11.76           N  
ATOM    472  CA  GLU A  50      16.107   5.994 -28.628  1.00 11.65           C  
ATOM    473  C   GLU A  50      15.673   7.047 -27.609  1.00 11.14           C  
ATOM    474  O   GLU A  50      15.131   8.084 -27.989  1.00 11.69           O  
ATOM    475  CB  GLU A  50      16.836   6.680 -29.785  1.00 11.44           C  
ATOM    476  CG  GLU A  50      18.124   7.425 -29.390  1.00 12.27           C  
ATOM    477  CD  GLU A  50      18.715   8.264 -30.522  1.00 12.47           C  
ATOM    478  OE1 GLU A  50      18.060   8.439 -31.573  1.00 13.46           O  
ATOM    479  OE2 GLU A  50      19.850   8.767 -30.357  1.00 14.24           O1-
ATOM    480  HN  GLU A  50      14.439   5.732 -29.950  1.00  0.00           H  
ATOM    481  N   LEU A  51      15.927   6.784 -26.330  1.00 10.49           N  
ATOM    482  CA  LEU A  51      15.462   7.635 -25.233  1.00 10.37           C  
ATOM    483  C   LEU A  51      16.612   8.476 -24.700  1.00  9.42           C  
ATOM    484  O   LEU A  51      17.636   7.938 -24.261  1.00  8.95           O  
ATOM    485  CB  LEU A  51      14.875   6.780 -24.103  1.00  9.82           C  
ATOM    486  CG  LEU A  51      14.330   7.502 -22.876  1.00 12.33           C  
ATOM    487  CD1 LEU A  51      13.217   8.445 -23.274  1.00 14.52           C  
ATOM    488  CD2 LEU A  51      13.821   6.469 -21.864  1.00 12.44           C  
ATOM    489  HN  LEU A  51      16.471   5.951 -26.103  1.00  0.00           H  
ATOM    490  N   ILE A  52      16.439   9.800 -24.777  1.00  9.08           N  
ATOM    491  CA  ILE A  52      17.438  10.757 -24.335  1.00  9.10           C  
ATOM    492  C   ILE A  52      16.873  11.583 -23.187  1.00  9.12           C  
ATOM    493  O   ILE A  52      15.854  12.268 -23.355  1.00  8.36           O  
ATOM    494  CB  ILE A  52      17.874  11.679 -25.481  1.00  9.32           C  
ATOM    495  CG1 ILE A  52      18.514  10.846 -26.597  1.00 10.13           C  
ATOM    496  CG2 ILE A  52      18.850  12.743 -24.972  1.00  9.54           C  
ATOM    497  CD1 ILE A  52      18.738  11.607 -27.869  1.00 12.18           C  
ATOM    498  HN  ILE A  52      15.564  10.154 -25.164  1.00  0.00           H  
ATOM    499  N   GLN A  53      17.521  11.477 -22.027  1.00  9.76           N  
ATOM    500  CA  GLN A  53      17.164  12.250 -20.845  1.00 10.85           C  
ATOM    501  C   GLN A  53      17.839  13.607 -20.938  1.00 10.61           C  
ATOM    502  O   GLN A  53      19.055  13.700 -21.124  1.00 12.04           O  
ATOM    503  CB  GLN A  53      17.624  11.530 -19.578  1.00 11.72           C  
ATOM    504  HN  GLN A  53      18.303  10.825 -21.964  1.00  0.00           H  
ATOM    505  N   VAL A  54      17.048  14.669 -20.824  1.00  9.17           N  
ATOM    506  CA  VAL A  54      17.563  16.019 -20.974  1.00  8.92           C  
ATOM    507  C   VAL A  54      17.840  16.618 -19.587  1.00  9.11           C  
ATOM    508  O   VAL A  54      16.908  16.774 -18.793  1.00  9.47           O  
ATOM    509  CB  VAL A  54      16.554  16.906 -21.739  1.00  7.76           C  
ATOM    510  CG1 VAL A  54      17.067  18.347 -21.857  1.00  8.37           C  
ATOM    511  CG2 VAL A  54      16.285  16.340 -23.118  1.00  8.23           C  
ATOM    512  HN  VAL A  54      16.057  14.533 -20.627  1.00  0.00           H  
ATOM    513  N   PRO A  55      19.114  16.963 -19.300  1.00  9.87           N  
ATOM    514  CA  PRO A  55      19.457  17.503 -17.981  1.00 10.04           C  
ATOM    515  C   PRO A  55      18.976  18.939 -17.831  1.00 10.20           C  
ATOM    516  O   PRO A  55      19.141  19.756 -18.734  1.00 11.18           O  
ATOM    517  CB  PRO A  55      20.987  17.428 -17.947  1.00 10.62           C  
ATOM    518  CG  PRO A  55      21.408  17.487 -19.385  1.00 10.74           C  
ATOM    519  CD  PRO A  55      20.286  16.871 -20.195  1.00 10.07           C  
ATOM    520  N   VAL A  56      18.348  19.215 -16.694  1.00 10.08           N  
ATOM    521  CA  VAL A  56      17.893  20.553 -16.350  1.00 10.09           C  
ATOM    522  C   VAL A  56      18.243  20.813 -14.885  1.00 10.75           C  
ATOM    523  O   VAL A  56      18.449  19.863 -14.104  1.00 12.52           O  
ATOM    524  CB  VAL A  56      16.374  20.720 -16.598  1.00 10.08           C  
ATOM    525  CG1 VAL A  56      16.048  20.551 -18.070  1.00  9.87           C  
ATOM    526  CG2 VAL A  56      15.570  19.726 -15.784  1.00  9.93           C  
ATOM    527  HN  VAL A  56      18.177  18.456 -16.034  1.00  0.00           H  
ATOM    528  N   LYS A  57      18.305  22.088 -14.508  1.00 11.32           N  
ATOM    529  CA  LYS A  57      18.657  22.429 -13.135  1.00 11.94           C  
ATOM    530  C   LYS A  57      17.862  23.586 -12.534  1.00 11.80           C  
ATOM    531  O   LYS A  57      18.042  23.894 -11.357  1.00 11.42           O  
ATOM    532  CB  LYS A  57      20.165  22.664 -12.999  1.00 12.83           C  
ATOM    533  CG  LYS A  57      20.692  23.869 -13.752  1.00 13.29           C  
ATOM    534  CD  LYS A  57      22.218  23.963 -13.620  1.00 14.10           C  
ATOM    535  CE  LYS A  57      22.745  25.265 -14.143  1.00 15.89           C  
ATOM    536  NZ  LYS A  57      24.209  25.388 -13.941  1.00 11.31           N1+
ATOM    537  HN  LYS A  57      18.106  22.828 -15.181  1.00  0.00           H  
ATOM    538  HZ1 LYS A  57      24.568  26.274 -14.297  1.00  0.00           H  
ATOM    539  HZ2 LYS A  57      24.708  24.596 -14.347  1.00  0.00           H  
ATOM    540  HZ3 LYS A  57      24.461  25.252 -12.962  1.00  0.00           H  
ATOM    541  N   SER A  58      16.994  24.217 -13.326  1.00 11.29           N  
ATOM    542  CA  SER A  58      16.153  25.307 -12.819  1.00 11.19           C  
ATOM    543  C   SER A  58      15.236  24.820 -11.691  1.00 10.82           C  
ATOM    544  O   SER A  58      14.908  23.634 -11.601  1.00 10.02           O  
ATOM    545  CB  SER A  58      15.319  25.913 -13.949  1.00 11.35           C  
ATOM    546  OG  SER A  58      14.524  26.998 -13.495  1.00 12.86           O  
ATOM    547  HN  SER A  58      16.913  23.936 -14.303  1.00  0.00           H  
ATOM    548  HG  SER A  58      14.006  27.374 -14.197  1.00  0.00           H  
ATOM    549  N   HIS A  59      14.809  25.757 -10.850  1.00 11.67           N  
ATOM    550  CA  HIS A  59      13.976  25.435  -9.701  1.00 12.55           C  
ATOM    551  C   HIS A  59      12.470  25.536  -9.963  1.00 12.76           C  
ATOM    552  O   HIS A  59      11.670  25.249  -9.077  1.00 12.52           O  
ATOM    553  CB  HIS A  59      14.385  26.304  -8.507  1.00 12.73           C  
ATOM    554  CG  HIS A  59      15.833  26.183  -8.164  1.00 13.94           C  
ATOM    555  CD2 HIS A  59      16.822  27.105  -8.136  1.00 14.49           C  
ATOM    556  ND1 HIS A  59      16.418  24.980  -7.829  1.00 16.35           N  
ATOM    557  CE1 HIS A  59      17.705  25.170  -7.603  1.00 15.28           C  
ATOM    558  NE2 HIS A  59      17.977  26.449  -7.783  1.00 16.06           N  
ATOM    559  HN  HIS A  59      15.073  26.728 -11.015  1.00  0.00           H  
ATOM    560  HD1 HIS A  59      15.933  24.085  -7.766  1.00  0.00           H  
ATOM    561  HE2 HIS A  59      18.895  26.880  -7.677  1.00  0.00           H  
ATOM    562  N   THR A  60      12.090  25.935 -11.180  1.00 12.47           N  
ATOM    563  CA  THR A  60      10.680  26.030 -11.562  1.00 11.96           C  
ATOM    564  C   THR A  60      10.401  25.135 -12.767  1.00 11.32           C  
ATOM    565  O   THR A  60      11.323  24.824 -13.521  1.00 11.10           O  
ATOM    566  CB  THR A  60      10.276  27.477 -11.921  1.00 12.27           C  
ATOM    567  CG2 THR A  60      10.493  28.412 -10.732  1.00 13.00           C  
ATOM    568  OG1 THR A  60      11.054  27.935 -13.033  1.00 11.37           O  
ATOM    569  HN  THR A  60      12.805  26.181 -11.865  1.00  0.00           H  
ATOM    570  HG1 THR A  60      10.919  27.354 -13.772  1.00  0.00           H  
ATOM    571  N   ASN A  61       9.151  24.710 -12.933  1.00 11.15           N  
ATOM    572  CA  ASN A  61       8.745  24.009 -14.152  1.00 11.32           C  
ATOM    573  C   ASN A  61       9.061  24.865 -15.373  1.00 10.68           C  
ATOM    574  O   ASN A  61       9.673  24.384 -16.323  1.00  9.83           O  
ATOM    575  CB  ASN A  61       7.251  23.657 -14.162  1.00 12.01           C  
ATOM    576  CG  ASN A  61       6.895  22.490 -13.246  1.00 14.92           C  
ATOM    577  ND2 ASN A  61       7.750  21.488 -13.187  1.00 15.95           N  
ATOM    578  OD1 ASN A  61       5.833  22.495 -12.616  1.00 20.17           O  
ATOM    579  HN  ASN A  61       8.464  24.876 -12.198  1.00  0.00           H  
ATOM    580 1HD2 ASN A  61       7.512  20.708 -12.575  1.00  0.00           H  
ATOM    581 2HD2 ASN A  61       8.627  21.484 -13.707  1.00  0.00           H  
ATOM    582  N   HIS A  62       8.673  26.141 -15.343  1.00  9.62           N  
ATOM    583  CA  HIS A  62       8.845  26.991 -16.528  1.00  9.30           C  
ATOM    584  C   HIS A  62      10.327  27.159 -16.881  1.00  9.10           C  
ATOM    585  O   HIS A  62      10.700  27.136 -18.057  1.00  9.48           O  
ATOM    586  CB  HIS A  62       8.088  28.336 -16.408  1.00  9.64           C  
ATOM    587  CG  HIS A  62       8.698  29.320 -15.454  1.00 10.12           C  
ATOM    588  CD2 HIS A  62       9.655  30.262 -15.633  1.00 11.27           C  
ATOM    589  ND1 HIS A  62       8.278  29.445 -14.147  1.00 13.79           N  
ATOM    590  CE1 HIS A  62       8.966  30.406 -13.557  1.00 11.93           C  
ATOM    591  NE2 HIS A  62       9.808  30.919 -14.435  1.00 13.79           N  
ATOM    592  HN  HIS A  62       8.256  26.527 -14.496  1.00  0.00           H  
ATOM    593  HD1 HIS A  62       7.550  28.884 -13.705  1.00  0.00           H  
ATOM    594  HE2 HIS A  62      10.465  31.678 -14.254  1.00  0.00           H  
ATOM    595  N   GLY A  63      11.169  27.308 -15.863  1.00  8.13           N  
ATOM    596  CA  GLY A  63      12.602  27.451 -16.078  1.00  8.08           C  
ATOM    597  C   GLY A  63      13.202  26.185 -16.676  1.00  7.73           C  
ATOM    598  O   GLY A  63      14.032  26.247 -17.586  1.00  8.50           O  
ATOM    599  HN  GLY A  63      10.803  27.322 -14.911  1.00  0.00           H  
ATOM    600  N   ARG A  64      12.774  25.034 -16.155  1.00  7.92           N  
ATOM    601  CA  ARG A  64      13.265  23.742 -16.641  1.00  7.47           C  
ATOM    602  C   ARG A  64      12.831  23.501 -18.083  1.00  7.20           C  
ATOM    603  O   ARG A  64      13.582  22.940 -18.894  1.00  6.93           O  
ATOM    604  CB  ARG A  64      12.783  22.589 -15.755  1.00  7.66           C  
ATOM    605  CG  ARG A  64      13.431  22.610 -14.375  1.00  7.31           C  
ATOM    606  CD  ARG A  64      13.093  21.380 -13.549  1.00  8.75           C  
ATOM    607  NE  ARG A  64      11.730  21.394 -13.036  1.00  9.42           N  
ATOM    608  CZ  ARG A  64      11.395  21.839 -11.823  1.00 10.50           C  
ATOM    609  NH1 ARG A  64      12.329  22.333 -11.014  1.00 11.24           N1+
ATOM    610  NH2 ARG A  64      10.126  21.806 -11.421  1.00 11.84           N  
ATOM    611  HN  ARG A  64      12.088  25.054 -15.400  1.00  0.00           H  
ATOM    612  HE  ARG A  64      10.987  21.043 -13.640  1.00  0.00           H  
ATOM    613 1HH1 ARG A  64      13.301  22.358 -11.322  1.00  0.00           H  
ATOM    614 2HH1 ARG A  64      12.073  22.673 -10.087  1.00  0.00           H  
ATOM    615 1HH2 ARG A  64       9.410  21.427 -12.041  1.00  0.00           H  
ATOM    616 2HH2 ARG A  64       9.870  22.146 -10.494  1.00  0.00           H  
ATOM    617  N   ASN A  65      11.608  23.916 -18.395  1.00  6.51           N  
ATOM    618  CA  ASN A  65      11.078  23.772 -19.751  1.00  6.07           C  
ATOM    619  C   ASN A  65      11.911  24.577 -20.744  1.00  6.78           C  
ATOM    620  O   ASN A  65      12.231  24.109 -21.833  1.00  7.18           O  
ATOM    621  CB  ASN A  65       9.608  24.192 -19.804  1.00  6.62           C  
ATOM    622  CG  ASN A  65       8.701  23.250 -19.033  1.00  7.19           C  
ATOM    623  ND2 ASN A  65       7.422  23.630 -18.910  1.00  6.70           N  
ATOM    624  OD1 ASN A  65       9.136  22.184 -18.557  1.00  8.83           O  
ATOM    625  HN  ASN A  65      11.027  24.344 -17.674  1.00  0.00           H  
ATOM    626 1HD2 ASN A  65       7.066  24.503 -19.300  1.00  0.00           H  
ATOM    627 2HD2 ASN A  65       6.813  22.997 -18.392  1.00  0.00           H  
ATOM    628  N   ALA A  66      12.270  25.798 -20.356  1.00  6.88           N  
ATOM    629  CA  ALA A  66      13.135  26.610 -21.198  1.00  7.57           C  
ATOM    630  C   ALA A  66      14.500  25.955 -21.400  1.00  7.78           C  
ATOM    631  O   ALA A  66      15.023  25.938 -22.507  1.00  7.95           O  
ATOM    632  CB  ALA A  66      13.289  27.998 -20.614  1.00  7.55           C  
ATOM    633  HN  ALA A  66      11.937  26.166 -19.465  1.00  0.00           H  
ATOM    634  N   GLU A  67      15.087  25.427 -20.326  1.00  7.99           N  
ATOM    635  CA  GLU A  67      16.373  24.737 -20.424  1.00  8.66           C  
ATOM    636  C   GLU A  67      16.283  23.510 -21.330  1.00  7.82           C  
ATOM    637  O   GLU A  67      17.198  23.218 -22.110  1.00  7.88           O  
ATOM    638  CB  GLU A  67      16.861  24.332 -19.030  1.00  8.95           C  
ATOM    639  CG  GLU A  67      17.291  25.525 -18.182  1.00 10.46           C  
ATOM    640  CD  GLU A  67      17.582  25.170 -16.739  1.00 11.93           C  
ATOM    641  OE1 GLU A  67      16.981  24.218 -16.204  1.00 11.80           O  
ATOM    642  OE2 GLU A  67      18.400  25.894 -16.122  1.00 17.79           O1-
ATOM    643  HN  GLU A  67      14.630  25.506 -19.417  1.00  0.00           H  
ATOM    644  N   TYR A  68      15.173  22.796 -21.201  1.00  7.23           N  
ATOM    645  CA  TYR A  68      14.932  21.604 -21.999  1.00  6.75           C  
ATOM    646  C   TYR A  68      14.912  21.962 -23.477  1.00  7.02           C  
ATOM    647  O   TYR A  68      15.583  21.305 -24.289  1.00  7.12           O  
ATOM    648  CB  TYR A  68      13.609  20.974 -21.565  1.00  6.54           C  
ATOM    649  CG  TYR A  68      13.040  19.949 -22.521  1.00  6.41           C  
ATOM    650  CD1 TYR A  68      13.271  18.589 -22.337  1.00  6.33           C  
ATOM    651  CD2 TYR A  68      12.246  20.349 -23.599  1.00  7.43           C  
ATOM    652  CE1 TYR A  68      12.737  17.647 -23.209  1.00  6.28           C  
ATOM    653  CE2 TYR A  68      11.705  19.416 -24.476  1.00  6.60           C  
ATOM    654  CZ  TYR A  68      11.948  18.068 -24.276  1.00  6.56           C  
ATOM    655  OH  TYR A  68      11.407  17.146 -25.152  1.00  7.12           O  
ATOM    656  HN  TYR A  68      14.469  23.091 -20.524  1.00  0.00           H  
ATOM    657  HH  TYR A  68      11.574  16.221 -25.015  1.00  0.00           H  
ATOM    658  N   TYR A  69      14.156  23.007 -23.818  1.00  7.57           N  
ATOM    659  CA  TYR A  69      14.043  23.430 -25.202  1.00  8.02           C  
ATOM    660  C   TYR A  69      15.432  23.781 -25.769  1.00  8.21           C  
ATOM    661  O   TYR A  69      15.779  23.379 -26.883  1.00  8.11           O  
ATOM    662  CB  TYR A  69      13.077  24.618 -25.347  1.00  8.58           C  
ATOM    663  CG  TYR A  69      13.364  25.392 -26.606  1.00  9.18           C  
ATOM    664  CD1 TYR A  69      13.004  24.886 -27.857  1.00 10.28           C  
ATOM    665  CD2 TYR A  69      14.036  26.607 -26.555  1.00  8.25           C  
ATOM    666  CE1 TYR A  69      13.310  25.580 -29.022  1.00 11.13           C  
ATOM    667  CE2 TYR A  69      14.339  27.302 -27.710  1.00 10.31           C  
ATOM    668  CZ  TYR A  69      13.974  26.785 -28.939  1.00 11.27           C  
ATOM    669  OH  TYR A  69      14.295  27.477 -30.089  1.00 11.90           O  
ATOM    670  HN  TYR A  69      13.649  23.517 -23.094  1.00  0.00           H  
ATOM    671  HH  TYR A  69      14.044  27.122 -30.934  1.00  0.00           H  
ATOM    672  N   ALA A  70      16.227  24.525 -24.994  1.00  8.01           N  
ATOM    673  CA  ALA A  70      17.554  24.935 -25.451  1.00  8.12           C  
ATOM    674  C   ALA A  70      18.482  23.742 -25.639  1.00  8.26           C  
ATOM    675  O   ALA A  70      19.246  23.686 -26.613  1.00  9.12           O  
ATOM    676  CB  ALA A  70      18.167  25.949 -24.482  1.00  8.53           C  
ATOM    677  HN  ALA A  70      15.903  24.811 -24.070  1.00  0.00           H  
ATOM    678  N   TRP A  71      18.404  22.780 -24.716  1.00  8.33           N  
ATOM    679  CA  TRP A  71      19.279  21.615 -24.769  1.00  8.01           C  
ATOM    680  C   TRP A  71      18.922  20.753 -25.970  1.00  8.24           C  
ATOM    681  O   TRP A  71      19.808  20.275 -26.686  1.00  7.97           O  
ATOM    682  CB  TRP A  71      19.147  20.791 -23.486  1.00  8.15           C  
ATOM    683  CG  TRP A  71      20.211  19.719 -23.316  1.00  8.35           C  
ATOM    684  CD1 TRP A  71      21.348  19.810 -22.554  1.00  8.71           C  
ATOM    685  CD2 TRP A  71      20.226  18.391 -23.889  1.00  8.46           C  
ATOM    686  CE2 TRP A  71      21.400  17.752 -23.431  1.00  9.39           C  
ATOM    687  CE3 TRP A  71      19.372  17.691 -24.758  1.00  7.58           C  
ATOM    688  NE1 TRP A  71      22.063  18.635 -22.619  1.00 10.16           N  
ATOM    689  CZ2 TRP A  71      21.741  16.444 -23.805  1.00  8.20           C  
ATOM    690  CZ3 TRP A  71      19.712  16.382 -25.119  1.00  8.30           C  
ATOM    691  CH2 TRP A  71      20.886  15.780 -24.641  1.00  8.72           C  
ATOM    692  HN  TRP A  71      17.722  22.862 -23.962  1.00  0.00           H  
ATOM    693  HE1 TRP A  71      22.944  18.451 -22.140  1.00  0.00           H  
ATOM    694  N   VAL A  72      17.619  20.545 -26.164  1.00  8.00           N  
ATOM    695  CA  VAL A  72      17.135  19.757 -27.301  1.00  8.35           C  
ATOM    696  C   VAL A  72      17.531  20.398 -28.631  1.00  9.12           C  
ATOM    697  O   VAL A  72      17.992  19.707 -29.544  1.00  9.04           O  
ATOM    698  CB  VAL A  72      15.611  19.483 -27.209  1.00  8.18           C  
ATOM    699  CG1 VAL A  72      15.081  18.926 -28.521  1.00  8.00           C  
ATOM    700  CG2 VAL A  72      15.334  18.526 -26.067  1.00  8.43           C  
ATOM    701  HN  VAL A  72      16.946  20.942 -25.508  1.00  0.00           H  
ATOM    702  N   GLN A  73      17.395  21.720 -28.722  1.00  9.43           N  
ATOM    703  CA  GLN A  73      17.793  22.414 -29.949  1.00 10.89           C  
ATOM    704  C   GLN A  73      19.255  22.208 -30.277  1.00 11.00           C  
ATOM    705  O   GLN A  73      19.618  21.992 -31.439  1.00 11.59           O  
ATOM    706  CB  GLN A  73      17.462  23.898 -29.874  1.00 11.36           C  
ATOM    707  CG  GLN A  73      16.006  24.143 -30.117  1.00 14.15           C  
ATOM    708  CD  GLN A  73      15.555  23.603 -31.474  1.00 17.54           C  
ATOM    709  NE2 GLN A  73      14.526  22.767 -31.476  1.00 18.85           N  
ATOM    710  OE1 GLN A  73      16.140  23.936 -32.502  1.00 21.28           O  
ATOM    711  HN  GLN A  73      17.014  22.249 -27.938  1.00  0.00           H  
ATOM    712 1HE2 GLN A  73      14.040  22.491 -30.623  1.00  0.00           H  
ATOM    713 2HE2 GLN A  73      14.225  22.407 -32.382  1.00  0.00           H  
ATOM    714  N   ASN A  74      20.108  22.297 -29.262  1.00 10.93           N  
ATOM    715  CA  ASN A  74      21.540  22.076 -29.465  1.00 12.01           C  
ATOM    716  C   ASN A  74      21.834  20.631 -29.866  1.00 11.45           C  
ATOM    717  O   ASN A  74      22.668  20.372 -30.739  1.00 11.67           O  
ATOM    718  CB  ASN A  74      22.321  22.454 -28.205  1.00 12.87           C  
ATOM    719  CG  ASN A  74      22.399  23.948 -27.986  1.00 17.39           C  
ATOM    720  ND2 ASN A  74      22.481  24.707 -29.075  1.00 20.44           N  
ATOM    721  OD1 ASN A  74      22.414  24.418 -26.845  1.00 21.69           O  
ATOM    722  HN  ASN A  74      19.760  22.522 -28.330  1.00  0.00           H  
ATOM    723 1HD2 ASN A  74      22.534  25.715 -28.927  1.00  0.00           H  
ATOM    724 2HD2 ASN A  74      22.469  24.319 -30.018  1.00  0.00           H  
ATOM    725  N   HIS A  75      21.129  19.687 -29.247  1.00 10.75           N  
ATOM    726  CA  HIS A  75      21.318  18.283 -29.589  1.00 10.43           C  
ATOM    727  C   HIS A  75      20.899  18.035 -31.034  1.00 10.75           C  
ATOM    728  O   HIS A  75      21.613  17.370 -31.775  1.00 10.29           O  
ATOM    729  CB  HIS A  75      20.554  17.370 -28.625  1.00  9.90           C  
ATOM    730  CG  HIS A  75      20.894  15.922 -28.778  1.00 10.22           C  
ATOM    731  CD2 HIS A  75      21.781  15.136 -28.124  1.00  9.40           C  
ATOM    732  ND1 HIS A  75      20.288  15.116 -29.722  1.00  9.95           N  
ATOM    733  CE1 HIS A  75      20.788  13.895 -29.638  1.00  9.43           C  
ATOM    734  NE2 HIS A  75      21.695  13.880 -28.678  1.00 10.76           N  
ATOM    735  HN  HIS A  75      20.453  19.948 -28.529  1.00  0.00           H  
ATOM    736  HD1 HIS A  75      19.568  15.416 -30.380  1.00  0.00           H  
ATOM    737  HE2 HIS A  75      22.243  13.068 -28.393  1.00  0.00           H  
ATOM    738  N   LEU A  76      19.758  18.590 -31.430  1.00 10.84           N  
ATOM    739  CA  LEU A  76      19.288  18.482 -32.820  1.00 11.50           C  
ATOM    740  C   LEU A  76      20.244  19.114 -33.822  1.00 12.48           C  
ATOM    741  O   LEU A  76      20.362  18.631 -34.943  1.00 12.62           O  
ATOM    742  CB  LEU A  76      17.894  19.086 -32.986  1.00 11.24           C  
ATOM    743  CG  LEU A  76      16.756  18.228 -32.424  1.00 10.95           C  
ATOM    744  CD1 LEU A  76      15.487  19.052 -32.248  1.00 10.53           C  
ATOM    745  CD2 LEU A  76      16.497  16.994 -33.308  1.00 10.98           C  
ATOM    746  HN  LEU A  76      19.194  19.104 -30.753  1.00  0.00           H  
ATOM    747  N   LYS A  77      20.922  20.187 -33.419  1.00 13.69           N  
ATOM    748  CA  LYS A  77      21.918  20.821 -34.293  1.00 15.58           C  
ATOM    749  C   LYS A  77      23.029  19.828 -34.663  1.00 15.33           C  
ATOM    750  O   LYS A  77      23.472  19.777 -35.821  1.00 15.60           O  
ATOM    751  CB  LYS A  77      22.498  22.077 -33.624  1.00 15.67           C  
ATOM    752  CG  LYS A  77      23.570  22.804 -34.440  1.00 17.82           C  
ATOM    753  CD  LYS A  77      24.410  23.732 -33.555  1.00 18.29           C  
ATOM    754  CE  LYS A  77      25.328  24.614 -34.385  1.00 22.28           C  
ATOM    755  NZ  LYS A  77      24.554  25.648 -35.133  1.00 25.00           N1+
ATOM    756  HN  LYS A  77      20.747  20.574 -32.491  1.00  0.00           H  
ATOM    757  HZ1 LYS A  77      25.170  26.240 -35.690  1.00  0.00           H  
ATOM    758  HZ2 LYS A  77      23.967  26.201 -34.509  1.00  0.00           H  
ATOM    759  HZ3 LYS A  77      23.821  25.227 -35.705  1.00  0.00           H  
ATOM    760  N   GLU A  78      23.466  19.036 -33.682  1.00 15.58           N  
ATOM    761  CA  GLU A  78      24.543  18.066 -33.884  1.00 15.85           C  
ATOM    762  C   GLU A  78      24.044  16.722 -34.400  1.00 15.33           C  
ATOM    763  O   GLU A  78      24.803  15.961 -34.997  1.00 15.57           O  
ATOM    764  CB  GLU A  78      25.322  17.841 -32.581  1.00 16.43           C  
ATOM    765  CG  GLU A  78      26.031  19.081 -32.039  1.00 19.63           C  
ATOM    766  CD  GLU A  78      27.002  19.692 -33.035  1.00 23.41           C  
ATOM    767  OE1 GLU A  78      27.815  18.943 -33.628  1.00 24.94           O  
ATOM    768  OE2 GLU A  78      26.950  20.926 -33.227  1.00 26.42           O1-
ATOM    769  HN  GLU A  78      23.035  19.109 -32.760  1.00  0.00           H  
ATOM    770  N   HIS A  79      22.774  16.425 -34.132  1.00 14.34           N  
ATOM    771  CA  HIS A  79      22.182  15.142 -34.495  1.00 13.38           C  
ATOM    772  C   HIS A  79      20.818  15.378 -35.130  1.00 13.22           C  
ATOM    773  O   HIS A  79      19.789  15.178 -34.492  1.00 12.00           O  
ATOM    774  CB  HIS A  79      22.051  14.251 -33.256  1.00 13.26           C  
ATOM    775  CG  HIS A  79      23.349  14.010 -32.553  1.00 13.80           C  
ATOM    776  CD2 HIS A  79      24.406  13.228 -32.877  1.00 14.72           C  
ATOM    777  ND1 HIS A  79      23.677  14.627 -31.367  1.00 15.37           N  
ATOM    778  CE1 HIS A  79      24.881  14.235 -30.990  1.00 13.52           C  
ATOM    779  NE2 HIS A  79      25.339  13.377 -31.880  1.00 15.75           N  
ATOM    780  HN  HIS A  79      22.196  17.118 -33.657  1.00  0.00           H  
ATOM    781  HD1 HIS A  79      23.084  15.283 -30.859  1.00  0.00           H  
ATOM    782  HE2 HIS A  79      26.240  12.901 -31.835  1.00  0.00           H  
ATOM    783  N   PRO A  80      20.803  15.810 -36.401  1.00 13.13           N  
ATOM    784  CA  PRO A  80      19.539  16.222 -37.017  1.00 13.30           C  
ATOM    785  C   PRO A  80      18.468  15.130 -37.097  1.00 13.08           C  
ATOM    786  O   PRO A  80      18.783  13.939 -37.211  1.00 12.86           O  
ATOM    787  CB  PRO A  80      19.957  16.663 -38.427  1.00 13.68           C  
ATOM    788  CG  PRO A  80      21.411  16.943 -38.324  1.00 13.96           C  
ATOM    789  CD  PRO A  80      21.945  15.974 -37.320  1.00 13.76           C  
ATOM    790  N   ALA A  81      17.213  15.560 -37.015  1.00 13.22           N  
ATOM    791  CA  ALA A  81      16.071  14.680 -37.190  1.00 13.47           C  
ATOM    792  C   ALA A  81      15.334  15.137 -38.437  1.00 13.75           C  
ATOM    793  O   ALA A  81      15.444  16.296 -38.842  1.00 14.51           O  
ATOM    794  CB  ALA A  81      15.156  14.744 -35.976  1.00 13.37           C  
ATOM    795  HN  ALA A  81      17.045  16.547 -36.821  1.00  0.00           H  
ATOM    796  N   ASP A  82      14.585  14.223 -39.042  1.00 13.46           N  
ATOM    797  CA  ASP A  82      13.794  14.555 -40.209  1.00 13.54           C  
ATOM    798  C   ASP A  82      12.508  15.295 -39.855  1.00 13.31           C  
ATOM    799  O   ASP A  82      12.038  16.132 -40.623  1.00 13.82           O  
ATOM    800  CB  ASP A  82      13.505  13.292 -41.019  1.00 13.82           C  
ATOM    801  CG  ASP A  82      14.770  12.684 -41.597  1.00 15.25           C  
ATOM    802  OD1 ASP A  82      15.372  13.321 -42.490  1.00 18.95           O  
ATOM    803  OD2 ASP A  82      15.176  11.592 -41.157  1.00 16.34           O1-
ATOM    804  HN  ASP A  82      14.566  13.270 -38.679  1.00  0.00           H  
ATOM    805  N   ARG A  83      11.941  14.976 -38.694  1.00 12.38           N  
ATOM    806  CA  ARG A  83      10.763  15.673 -38.198  1.00 12.24           C  
ATOM    807  C   ARG A  83      10.839  15.774 -36.686  1.00 10.76           C  
ATOM    808  O   ARG A  83      11.343  14.860 -36.030  1.00 10.90           O  
ATOM    809  CB  ARG A  83       9.486  14.930 -38.586  1.00 13.35           C  
ATOM    810  CG  ARG A  83       8.307  15.866 -38.809  1.00 16.36           C  
ATOM    811  CD  ARG A  83       8.148  16.179 -40.285  1.00 22.32           C  
ATOM    812  NE  ARG A  83       6.865  15.698 -40.769  1.00 27.12           N  
ATOM    813  CZ  ARG A  83       6.537  15.543 -42.048  1.00 28.34           C  
ATOM    814  NH1 ARG A  83       7.408  15.817 -43.017  1.00 29.14           N1+
ATOM    815  NH2 ARG A  83       5.323  15.106 -42.353  1.00 28.57           N  
ATOM    816  HN  ARG A  83      12.343  14.222 -38.136  1.00  0.00           H  
ATOM    817  HE  ARG A  83       6.160  15.460 -40.072  1.00  0.00           H  
ATOM    818 1HH1 ARG A  83       8.342  16.153 -42.782  1.00  0.00           H  
ATOM    819 2HH1 ARG A  83       7.156  15.698 -43.998  1.00  0.00           H  
ATOM    820 1HH2 ARG A  83       4.656  14.896 -41.611  1.00  0.00           H  
ATOM    821 2HH2 ARG A  83       5.071  14.987 -43.334  1.00  0.00           H  
ATOM    822  N   VAL A  84      10.346  16.893 -36.154  1.00  9.56           N  
ATOM    823  CA  VAL A  84      10.276  17.101 -34.710  1.00  8.80           C  
ATOM    824  C   VAL A  84       8.810  17.273 -34.299  1.00  8.46           C  
ATOM    825  O   VAL A  84       8.117  18.166 -34.782  1.00  8.41           O  
ATOM    826  CB  VAL A  84      11.112  18.323 -34.259  1.00  8.84           C  
ATOM    827  CG1 VAL A  84      11.030  18.483 -32.737  1.00 10.14           C  
ATOM    828  CG2 VAL A  84      12.552  18.180 -34.725  1.00  8.94           C  
ATOM    829  HN  VAL A  84      10.007  17.627 -36.775  1.00  0.00           H  
ATOM    830  N   VAL A  85       8.349  16.383 -33.424  1.00  8.51           N  
ATOM    831  CA  VAL A  85       6.954  16.320 -33.009  1.00  7.80           C  
ATOM    832  C   VAL A  85       6.894  16.596 -31.521  1.00  7.60           C  
ATOM    833  O   VAL A  85       7.542  15.904 -30.742  1.00  8.31           O  
ATOM    834  CB  VAL A  85       6.361  14.917 -33.277  1.00  7.89           C  
ATOM    835  CG1 VAL A  85       4.868  14.886 -32.947  1.00  7.75           C  
ATOM    836  CG2 VAL A  85       6.620  14.488 -34.732  1.00  8.36           C  
ATOM    837  HN  VAL A  85       9.005  15.712 -33.024  1.00  0.00           H  
ATOM    838  N   GLY A  86       6.130  17.612 -31.141  1.00  6.59           N  
ATOM    839  CA  GLY A  86       6.003  17.961 -29.738  1.00  6.25           C  
ATOM    840  C   GLY A  86       4.646  17.691 -29.144  1.00  6.59           C  
ATOM    841  O   GLY A  86       3.620  17.857 -29.799  1.00  5.53           O  
ATOM    842  HN  GLY A  86       5.626  18.154 -31.843  1.00  0.00           H  
ATOM    843  N   PHE A  87       4.658  17.270 -27.882  1.00  6.45           N  
ATOM    844  CA  PHE A  87       3.436  17.055 -27.114  1.00  6.67           C  
ATOM    845  C   PHE A  87       3.262  18.108 -26.046  1.00  6.66           C  
ATOM    846  O   PHE A  87       2.279  18.094 -25.304  1.00  6.79           O  
ATOM    847  CB  PHE A  87       3.386  15.635 -26.551  1.00  7.13           C  
ATOM    848  CG  PHE A  87       3.013  14.608 -27.582  1.00  7.18           C  
ATOM    849  CD1 PHE A  87       1.764  14.002 -27.557  1.00  7.81           C  
ATOM    850  CD2 PHE A  87       3.905  14.278 -28.608  1.00  7.40           C  
ATOM    851  CE1 PHE A  87       1.402  13.056 -28.525  1.00  7.07           C  
ATOM    852  CE2 PHE A  87       3.550  13.352 -29.586  1.00  7.02           C  
ATOM    853  CZ  PHE A  87       2.310  12.732 -29.532  1.00  6.92           C  
ATOM    854  HN  PHE A  87       5.556  17.091 -27.434  1.00  0.00           H  
ATOM    855  N   ASN A  88       4.219  19.035 -26.017  1.00  6.57           N  
ATOM    856  CA  ASN A  88       4.104  20.252 -25.231  1.00  7.02           C  
ATOM    857  C   ASN A  88       4.451  21.407 -26.140  1.00  6.82           C  
ATOM    858  O   ASN A  88       5.232  21.248 -27.089  1.00  6.39           O  
ATOM    859  CB  ASN A  88       5.047  20.224 -24.028  1.00  7.40           C  
ATOM    860  CG  ASN A  88       4.623  19.227 -22.970  1.00  7.52           C  
ATOM    861  ND2 ASN A  88       5.253  18.063 -22.970  1.00  6.42           N  
ATOM    862  OD1 ASN A  88       3.734  19.496 -22.170  1.00  9.81           O  
ATOM    863  HN  ASN A  88       5.064  18.885 -26.567  1.00  0.00           H  
ATOM    864 1HD2 ASN A  88       5.993  17.839 -23.636  1.00  0.00           H  
ATOM    865 2HD2 ASN A  88       4.967  17.391 -22.257  1.00  0.00           H  
ATOM    866  N   LYS A  89       3.882  22.566 -25.837  1.00  7.24           N  
ATOM    867  CA  LYS A  89       4.082  23.758 -26.644  1.00  7.53           C  
ATOM    868  C   LYS A  89       5.458  24.365 -26.404  1.00  8.02           C  
ATOM    869  O   LYS A  89       5.832  24.688 -25.276  1.00  8.08           O  
ATOM    870  CB  LYS A  89       2.968  24.773 -26.353  1.00  7.47           C  
ATOM    871  CG  LYS A  89       1.611  24.326 -26.926  1.00  7.60           C  
ATOM    872  CD  LYS A  89       0.404  25.097 -26.403  1.00  9.27           C  
ATOM    873  CE  LYS A  89       0.137  24.826 -24.921  1.00 10.73           C  
ATOM    874  NZ  LYS A  89      -1.260  25.201 -24.514  1.00  9.36           N1+
ATOM    875  HN  LYS A  89       3.285  22.623 -25.012  1.00  0.00           H  
ATOM    876  HZ1 LYS A  89      -1.438  25.020 -23.526  1.00  0.00           H  
ATOM    877  HZ2 LYS A  89      -1.952  24.738 -25.103  1.00  0.00           H  
ATOM    878  HZ3 LYS A  89      -1.465  26.171 -24.753  1.00  0.00           H  
ATOM    879  N   MET A  90       6.211  24.489 -27.486  1.00  8.08           N  
ATOM    880  CA  MET A  90       7.555  25.061 -27.437  1.00  8.45           C  
ATOM    881  C   MET A  90       7.958  25.453 -28.860  1.00  8.81           C  
ATOM    882  O   MET A  90       7.319  25.009 -29.826  1.00  8.91           O  
ATOM    883  CB  MET A  90       8.545  24.045 -26.849  1.00  8.66           C  
ATOM    884  CG  MET A  90       8.789  22.816 -27.741  1.00  7.46           C  
ATOM    885  SD  MET A  90       9.749  21.529 -26.914  1.00  9.88           S  
ATOM    886  CE  MET A  90       8.493  20.830 -25.836  1.00 11.14           C  
ATOM    887  HN  MET A  90       5.841  24.175 -28.383  1.00  0.00           H  
ATOM    888  N   PRO A  91       8.996  26.291 -29.008  1.00  8.93           N  
ATOM    889  CA  PRO A  91       9.481  26.566 -30.367  1.00  8.82           C  
ATOM    890  C   PRO A  91      10.113  25.340 -31.024  1.00  9.21           C  
ATOM    891  O   PRO A  91      10.521  24.397 -30.330  1.00  8.81           O  
ATOM    892  CB  PRO A  91      10.547  27.657 -30.146  1.00  9.05           C  
ATOM    893  CG  PRO A  91      10.260  28.210 -28.770  1.00  8.48           C  
ATOM    894  CD  PRO A  91       9.774  27.026 -27.993  1.00  9.57           C  
ATOM    895  N   GLY A  92      10.200  25.367 -32.354  1.00  9.60           N  
ATOM    896  CA  GLY A  92      11.011  24.400 -33.091  1.00  9.98           C  
ATOM    897  C   GLY A  92      10.316  23.131 -33.546  1.00  9.56           C  
ATOM    898  O   GLY A  92      10.966  22.213 -34.067  1.00 10.74           O  
ATOM    899  HN  GLY A  92       9.687  26.081 -32.871  1.00  0.00           H  
ATOM    900  N   LEU A  93       9.000  23.079 -33.373  1.00  8.80           N  
ATOM    901  CA  LEU A  93       8.249  21.878 -33.730  1.00  8.33           C  
ATOM    902  C   LEU A  93       7.770  21.909 -35.168  1.00  8.40           C  
ATOM    903  O   LEU A  93       7.291  22.932 -35.649  1.00  9.27           O  
ATOM    904  CB  LEU A  93       7.047  21.714 -32.806  1.00  8.43           C  
ATOM    905  CG  LEU A  93       7.346  21.725 -31.301  1.00  7.37           C  
ATOM    906  CD1 LEU A  93       6.021  21.693 -30.535  1.00  7.35           C  
ATOM    907  CD2 LEU A  93       8.241  20.556 -30.908  1.00  9.08           C  
ATOM    908  HN  LEU A  93       8.509  23.886 -32.987  1.00  0.00           H  
ATOM    909  N   ASP A  94       7.873  20.765 -35.833  1.00  8.24           N  
ATOM    910  CA  ASP A  94       7.237  20.583 -37.130  1.00  8.45           C  
ATOM    911  C   ASP A  94       5.767  20.200 -36.970  1.00  8.45           C  
ATOM    912  O   ASP A  94       4.935  20.530 -37.813  1.00  8.52           O  
ATOM    913  CB  ASP A  94       7.957  19.482 -37.894  1.00  8.52           C  
ATOM    914  CG  ASP A  94       9.385  19.853 -38.235  1.00 10.49           C  
ATOM    915  OD1 ASP A  94       9.589  20.950 -38.806  1.00 13.19           O  
ATOM    916  OD2 ASP A  94      10.303  19.058 -37.936  1.00 12.93           O1-
ATOM    917  HN  ASP A  94       8.409  19.998 -35.427  1.00  0.00           H  
ATOM    918  N   VAL A  95       5.456  19.485 -35.887  1.00  7.93           N  
ATOM    919  CA  VAL A  95       4.104  19.014 -35.608  1.00  7.50           C  
ATOM    920  C   VAL A  95       3.892  19.143 -34.104  1.00  7.00           C  
ATOM    921  O   VAL A  95       4.813  18.836 -33.338  1.00  7.05           O  
ATOM    922  CB  VAL A  95       3.907  17.517 -36.028  1.00  8.07           C  
ATOM    923  CG1 VAL A  95       2.472  17.075 -35.828  1.00  9.11           C  
ATOM    924  CG2 VAL A  95       4.324  17.272 -37.493  1.00  7.93           C  
ATOM    925  HN  VAL A  95       6.197  19.258 -35.224  1.00  0.00           H  
ATOM    926  N   TYR A  96       2.704  19.601 -33.697  1.00  6.42           N  
ATOM    927  CA  TYR A  96       2.353  19.700 -32.281  1.00  6.09           C  
ATOM    928  C   TYR A  96       1.043  18.919 -32.060  1.00  6.38           C  
ATOM    929  O   TYR A  96       0.121  19.022 -32.860  1.00  7.72           O  
ATOM    930  CB  TYR A  96       2.236  21.180 -31.839  1.00  6.57           C  
ATOM    931  CG  TYR A  96       1.558  21.319 -30.490  1.00  6.00           C  
ATOM    932  CD1 TYR A  96       2.164  20.818 -29.335  1.00  6.37           C  
ATOM    933  CD2 TYR A  96       0.303  21.915 -30.371  1.00  6.52           C  
ATOM    934  CE1 TYR A  96       1.528  20.890 -28.101  1.00  6.75           C  
ATOM    935  CE2 TYR A  96      -0.333  22.008 -29.139  1.00  6.43           C  
ATOM    936  CZ  TYR A  96       0.284  21.486 -28.005  1.00  5.33           C  
ATOM    937  OH  TYR A  96      -0.352  21.567 -26.794  1.00  7.17           O  
ATOM    938  HN  TYR A  96       2.021  19.891 -34.397  1.00  0.00           H  
ATOM    939  HH  TYR A  96      -1.207  21.976 -26.728  1.00  0.00           H  
ATOM    940  N   PHE A  97       0.980  18.122 -30.985  1.00  6.16           N  
ATOM    941  CA  PHE A  97      -0.254  17.447 -30.554  1.00  6.52           C  
ATOM    942  C   PHE A  97      -0.875  18.217 -29.387  1.00  6.49           C  
ATOM    943  O   PHE A  97      -0.248  18.344 -28.335  1.00  6.17           O  
ATOM    944  CB  PHE A  97       0.064  16.015 -30.125  1.00  7.01           C  
ATOM    945  CG  PHE A  97      -1.128  15.255 -29.601  1.00  7.69           C  
ATOM    946  CD1 PHE A  97      -2.012  14.630 -30.480  1.00  8.84           C  
ATOM    947  CD2 PHE A  97      -1.375  15.162 -28.234  1.00  7.56           C  
ATOM    948  CE1 PHE A  97      -3.121  13.926 -30.000  1.00  9.51           C  
ATOM    949  CE2 PHE A  97      -2.474  14.469 -27.748  1.00  9.00           C  
ATOM    950  CZ  PHE A  97      -3.345  13.843 -28.621  1.00  8.34           C  
ATOM    951  HN  PHE A  97       1.829  17.976 -30.439  1.00  0.00           H  
ATOM    952  N   ALA A  98      -2.096  18.716 -29.579  1.00  6.46           N  
ATOM    953  CA  ALA A  98      -2.747  19.576 -28.593  1.00  6.69           C  
ATOM    954  C   ALA A  98      -3.417  18.830 -27.438  1.00  6.74           C  
ATOM    955  O   ALA A  98      -4.651  18.675 -27.398  1.00  7.23           O  
ATOM    956  CB  ALA A  98      -3.748  20.543 -29.307  1.00  6.07           C  
ATOM    957  HN  ALA A  98      -2.592  18.490 -30.441  1.00  0.00           H  
ATOM    958  N   ALA A  99      -2.589  18.429 -26.473  1.00  7.41           N  
ATOM    959  CA  ALA A  99      -3.102  17.761 -25.284  1.00  8.16           C  
ATOM    960  C   ALA A  99      -3.628  18.746 -24.254  1.00  9.15           C  
ATOM    961  O   ALA A  99      -4.315  18.357 -23.318  1.00 10.52           O  
ATOM    962  CB  ALA A  99      -2.035  16.881 -24.661  1.00  8.07           C  
ATOM    963  HN  ALA A  99      -1.587  18.591 -26.568  1.00  0.00           H  
ATOM    964  N   ASP A 100      -3.283  20.017 -24.409  1.00  8.60           N  
ATOM    965  CA  ASP A 100      -3.598  21.043 -23.416  1.00  9.38           C  
ATOM    966  C   ASP A 100      -4.644  22.000 -23.947  1.00  8.90           C  
ATOM    967  O   ASP A 100      -4.848  22.077 -25.159  1.00  8.53           O  
ATOM    968  CB  ASP A 100      -2.332  21.846 -23.080  1.00  9.59           C  
ATOM    969  CG  ASP A 100      -1.431  21.144 -22.069  1.00 12.33           C  
ATOM    970  OD1 ASP A 100      -1.861  20.995 -20.899  1.00 14.33           O  
ATOM    971  OD2 ASP A 100      -0.278  20.779 -22.433  1.00 14.57           O1-
ATOM    972  HN  ASP A 100      -2.779  20.289 -25.253  1.00  0.00           H  
ATOM    973  N   VAL A 101      -5.288  22.742 -23.048  1.00  8.72           N  
ATOM    974  CA  VAL A 101      -6.171  23.842 -23.450  1.00  8.49           C  
ATOM    975  C   VAL A 101      -5.356  25.020 -23.970  1.00  8.95           C  
ATOM    976  O   VAL A 101      -4.135  25.081 -23.781  1.00  9.19           O  
ATOM    977  CB  VAL A 101      -7.075  24.346 -22.287  1.00  8.66           C  
ATOM    978  CG1 VAL A 101      -7.853  23.187 -21.672  1.00  8.89           C  
ATOM    979  CG2 VAL A 101      -6.255  25.130 -21.216  1.00  9.19           C  
ATOM    980  HN  VAL A 101      -5.164  22.540 -22.056  1.00  0.00           H  
ATOM    981  N   CYS A 102      -6.040  25.963 -24.612  1.00  8.98           N  
ATOM    982  CA  CYS A 102      -5.417  27.230 -24.984  1.00  9.69           C  
ATOM    983  C   CYS A 102      -5.167  28.076 -23.737  1.00  9.64           C  
ATOM    984  O   CYS A 102      -6.108  28.499 -23.052  1.00  9.83           O  
ATOM    985  CB  CYS A 102      -6.298  27.981 -25.975  1.00  8.96           C  
ATOM    986  SG  CYS A 102      -5.683  29.639 -26.385  1.00 10.80           S  
ATOM    987  HN  CYS A 102      -7.018  25.798 -24.849  1.00  0.00           H  
ATOM    988  N   TYR A 103      -3.883  28.293 -23.455  1.00 10.19           N  
ATOM    989  CA  TYR A 103      -3.433  28.996 -22.254  1.00 10.97           C  
ATOM    990  C   TYR A 103      -3.863  30.460 -22.272  1.00 11.19           C  
ATOM    991  O   TYR A 103      -4.307  30.983 -21.254  1.00 12.01           O  
ATOM    992  CB  TYR A 103      -1.912  28.879 -22.117  1.00 11.25           C  
ATOM    993  CG  TYR A 103      -1.342  29.490 -20.860  1.00 11.81           C  
ATOM    994  CD1 TYR A 103      -1.580  28.923 -19.608  1.00 11.93           C  
ATOM    995  CD2 TYR A 103      -0.538  30.619 -20.928  1.00 11.52           C  
ATOM    996  CE1 TYR A 103      -1.037  29.492 -18.441  1.00 11.89           C  
ATOM    997  CE2 TYR A 103       0.009  31.180 -19.786  1.00 11.34           C  
ATOM    998  CZ  TYR A 103      -0.242  30.621 -18.547  1.00 11.62           C  
ATOM    999  OH  TYR A 103       0.299  31.167 -17.401  1.00 12.01           O  
ATOM   1000  HN  TYR A 103      -3.179  27.952 -24.109  1.00  0.00           H  
ATOM   1001  HH  TYR A 103       0.126  30.783 -16.549  1.00  0.00           H  
ATOM   1002  N   ALA A 104      -3.743  31.108 -23.427  1.00 11.31           N  
ATOM   1003  CA  ALA A 104      -4.133  32.516 -23.530  1.00 11.60           C  
ATOM   1004  C   ALA A 104      -5.614  32.692 -23.180  1.00 12.18           C  
ATOM   1005  O   ALA A 104      -5.986  33.639 -22.487  1.00 11.93           O  
ATOM   1006  CB  ALA A 104      -3.828  33.055 -24.914  1.00 11.69           C  
ATOM   1007  HN  ALA A 104      -3.377  30.622 -24.246  1.00  0.00           H  
ATOM   1008  N   GLU A 105      -6.456  31.769 -23.643  1.00 12.22           N  
ATOM   1009  CA  GLU A 105      -7.887  31.813 -23.327  1.00 12.62           C  
ATOM   1010  C   GLU A 105      -8.156  31.534 -21.846  1.00 13.30           C  
ATOM   1011  O   GLU A 105      -8.939  32.246 -21.213  1.00 13.58           O  
ATOM   1012  CB  GLU A 105      -8.687  30.865 -24.240  1.00 13.16           C  
ATOM   1013  CG  GLU A 105     -10.176  30.754 -23.914  1.00 13.26           C  
ATOM   1014  CD  GLU A 105     -11.004  31.985 -24.287  1.00 15.47           C  
ATOM   1015  OE1 GLU A 105     -10.459  32.980 -24.812  1.00 15.84           O  
ATOM   1016  OE2 GLU A 105     -12.230  31.934 -24.064  1.00 17.23           O1-
ATOM   1017  HN  GLU A 105      -6.097  31.016 -24.230  1.00  0.00           H  
ATOM   1018  N   LYS A 106      -7.501  30.516 -21.289  1.00 13.30           N  
ATOM   1019  CA  LYS A 106      -7.616  30.225 -19.860  1.00 14.07           C  
ATOM   1020  C   LYS A 106      -7.320  31.475 -19.025  1.00 13.98           C  
ATOM   1021  O   LYS A 106      -8.105  31.843 -18.154  1.00 14.17           O  
ATOM   1022  CB  LYS A 106      -6.691  29.080 -19.442  1.00 14.50           C  
ATOM   1023  CG  LYS A 106      -6.767  28.771 -17.959  1.00 16.10           C  
ATOM   1024  CD  LYS A 106      -5.673  27.824 -17.525  1.00 18.75           C  
ATOM   1025  CE  LYS A 106      -5.777  27.536 -16.032  1.00 20.57           C  
ATOM   1026  NZ  LYS A 106      -5.288  28.673 -15.204  1.00 24.56           N1+
ATOM   1027  HN  LYS A 106      -6.906  29.927 -21.872  1.00  0.00           H  
ATOM   1028  HZ1 LYS A 106      -5.358  28.480 -14.205  1.00  0.00           H  
ATOM   1029  HZ2 LYS A 106      -5.768  29.539 -15.447  1.00  0.00           H  
ATOM   1030  HZ3 LYS A 106      -4.337  28.936 -15.464  1.00  0.00           H  
ATOM   1031  N   VAL A 107      -6.183  32.109 -19.308  1.00 14.03           N  
ATOM   1032  CA  VAL A 107      -5.760  33.317 -18.590  1.00 14.33           C  
ATOM   1033  C   VAL A 107      -6.748  34.473 -18.793  1.00 14.98           C  
ATOM   1034  O   VAL A 107      -7.141  35.139 -17.820  1.00 14.55           O  
ATOM   1035  CB  VAL A 107      -4.315  33.711 -18.991  1.00 14.33           C  
ATOM   1036  CG1 VAL A 107      -3.913  35.037 -18.371  1.00 14.96           C  
ATOM   1037  CG2 VAL A 107      -3.344  32.607 -18.575  1.00 14.24           C  
ATOM   1038  HN  VAL A 107      -5.586  31.742 -20.049  1.00  0.00           H  
ATOM   1039  N   ALA A 108      -7.167  34.688 -20.040  1.00 15.69           N  
ATOM   1040  CA  ALA A 108      -8.136  35.745 -20.361  1.00 17.08           C  
ATOM   1041  C   ALA A 108      -9.446  35.561 -19.593  1.00 18.11           C  
ATOM   1042  O   ALA A 108     -10.029  36.533 -19.099  1.00 18.51           O  
ATOM   1043  CB  ALA A 108      -8.398  35.812 -21.864  1.00 17.04           C  
ATOM   1044  HN  ALA A 108      -6.805  34.102 -20.793  1.00  0.00           H  
ATOM   1045  N   GLN A 109      -9.897  34.315 -19.483  1.00 19.01           N  
ATOM   1046  CA  GLN A 109     -11.177  34.017 -18.844  1.00 20.16           C  
ATOM   1047  C   GLN A 109     -11.133  34.009 -17.325  1.00 20.43           C  
ATOM   1048  O   GLN A 109     -12.095  34.430 -16.679  1.00 20.96           O  
ATOM   1049  CB  GLN A 109     -11.717  32.667 -19.334  1.00 20.37           C  
ATOM   1050  CG  GLN A 109     -12.160  32.666 -20.795  1.00 21.69           C  
ATOM   1051  CD  GLN A 109     -13.488  33.366 -21.023  1.00 24.37           C  
ATOM   1052  NE2 GLN A 109     -13.801  33.638 -22.284  1.00 26.02           N  
ATOM   1053  OE1 GLN A 109     -14.229  33.648 -20.079  1.00 25.36           O  
ATOM   1054  HN  GLN A 109      -9.336  33.548 -19.854  1.00  0.00           H  
ATOM   1055 1HE2 GLN A 109     -14.693  34.108 -22.437  1.00  0.00           H  
ATOM   1056 2HE2 GLN A 109     -13.188  33.405 -23.065  1.00  0.00           H  
ATOM   1057  N   GLU A 110     -10.025  33.539 -16.756  1.00 20.31           N  
ATOM   1058  CA  GLU A 110      -9.999  33.187 -15.335  1.00 20.52           C  
ATOM   1059  C   GLU A 110      -9.072  34.044 -14.496  1.00 20.16           C  
ATOM   1060  O   GLU A 110      -9.275  34.183 -13.289  1.00 20.36           O  
ATOM   1061  CB  GLU A 110      -9.602  31.721 -15.161  1.00 20.94           C  
ATOM   1062  CG  GLU A 110     -10.481  30.745 -15.924  1.00 22.31           C  
ATOM   1063  CD  GLU A 110      -9.912  29.339 -15.942  1.00 23.63           C  
ATOM   1064  OE1 GLU A 110      -8.874  29.093 -15.284  1.00 24.56           O  
ATOM   1065  OE2 GLU A 110     -10.511  28.475 -16.616  1.00 25.59           O1-
ATOM   1066  HN  GLU A 110      -9.182  33.422 -17.318  1.00  0.00           H  
ATOM   1067  N   LYS A 111      -8.053  34.606 -15.133  1.00 19.72           N  
ATOM   1068  CA  LYS A 111      -6.970  35.245 -14.396  1.00 19.29           C  
ATOM   1069  C   LYS A 111      -6.954  36.756 -14.573  1.00 18.84           C  
ATOM   1070  O   LYS A 111      -7.578  37.306 -15.491  1.00 18.79           O  
ATOM   1071  CB  LYS A 111      -5.622  34.623 -14.789  1.00 19.43           C  
ATOM   1072  CG  LYS A 111      -5.588  33.091 -14.732  1.00 20.49           C  
ATOM   1073  CD  LYS A 111      -5.841  32.570 -13.321  1.00 22.01           C  
ATOM   1074  CE  LYS A 111      -6.064  31.072 -13.295  1.00 23.75           C  
ATOM   1075  NZ  LYS A 111      -6.266  30.604 -11.894  1.00 25.52           N1+
ATOM   1076  HN  LYS A 111      -8.027  34.591 -16.153  1.00  0.00           H  
ATOM   1077  HZ1 LYS A 111      -6.416  29.595 -11.876  1.00  0.00           H  
ATOM   1078  HZ2 LYS A 111      -7.020  31.109 -11.429  1.00  0.00           H  
ATOM   1079  HZ3 LYS A 111      -5.498  30.885 -11.284  1.00  0.00           H  
ATOM   1080  N   GLY A 112      -6.239  37.428 -13.677  1.00 18.36           N  
ATOM   1081  CA  GLY A 112      -6.178  38.875 -13.693  1.00 17.58           C  
ATOM   1082  C   GLY A 112      -4.758  39.387 -13.731  1.00 17.27           C  
ATOM   1083  O   GLY A 112      -3.823  38.670 -14.110  1.00 17.00           O  
ATOM   1084  HN  GLY A 112      -5.722  36.914 -12.963  1.00  0.00           H  
ATOM   1085  N   PHE A 113      -4.604  40.639 -13.328  1.00 16.34           N  
ATOM   1086  CA  PHE A 113      -3.346  41.350 -13.461  1.00 15.86           C  
ATOM   1087  C   PHE A 113      -2.202  40.690 -12.671  1.00 15.46           C  
ATOM   1088  O   PHE A 113      -1.108  40.469 -13.216  1.00 15.32           O  
ATOM   1089  CB  PHE A 113      -3.559  42.818 -13.067  1.00 15.87           C  
ATOM   1090  CG  PHE A 113      -2.303  43.634 -13.026  1.00 15.40           C  
ATOM   1091  CD1 PHE A 113      -1.677  44.050 -14.201  1.00 15.09           C  
ATOM   1092  CD2 PHE A 113      -1.747  43.999 -11.809  1.00 16.03           C  
ATOM   1093  CE1 PHE A 113      -0.523  44.812 -14.159  1.00 15.79           C  
ATOM   1094  CE2 PHE A 113      -0.593  44.761 -11.759  1.00 16.91           C  
ATOM   1095  CZ  PHE A 113       0.025  45.164 -12.938  1.00 15.91           C  
ATOM   1096  HN  PHE A 113      -5.399  41.121 -12.909  1.00  0.00           H  
ATOM   1097  N   LEU A 114      -2.455  40.344 -11.410  1.00 15.43           N  
ATOM   1098  CA  LEU A 114      -1.398  39.760 -10.572  1.00 15.19           C  
ATOM   1099  C   LEU A 114      -0.895  38.421 -11.089  1.00 15.36           C  
ATOM   1100  O   LEU A 114       0.282  38.103 -10.938  1.00 14.86           O  
ATOM   1101  CB  LEU A 114      -1.825  39.642  -9.107  1.00 15.33           C  
ATOM   1102  CG  LEU A 114      -2.046  40.978  -8.377  1.00 14.71           C  
ATOM   1103  CD1 LEU A 114      -2.452  40.724  -6.936  1.00 14.17           C  
ATOM   1104  CD2 LEU A 114      -0.824  41.915  -8.443  1.00 14.38           C  
ATOM   1105  HN  LEU A 114      -3.388  40.485 -11.023  1.00  0.00           H  
ATOM   1106  N   TYR A 115      -1.788  37.641 -11.694  1.00 15.76           N  
ATOM   1107  CA  TYR A 115      -1.391  36.373 -12.299  1.00 16.24           C  
ATOM   1108  C   TYR A 115      -0.441  36.608 -13.478  1.00 16.01           C  
ATOM   1109  O   TYR A 115       0.536  35.871 -13.656  1.00 16.05           O  
ATOM   1110  CB  TYR A 115      -2.624  35.593 -12.755  1.00 16.65           C  
ATOM   1111  CG  TYR A 115      -2.308  34.252 -13.377  1.00 17.17           C  
ATOM   1112  CD1 TYR A 115      -2.345  33.087 -12.610  1.00 18.24           C  
ATOM   1113  CD2 TYR A 115      -1.974  34.147 -14.732  1.00 16.98           C  
ATOM   1114  CE1 TYR A 115      -2.057  31.848 -13.175  1.00 18.52           C  
ATOM   1115  CE2 TYR A 115      -1.683  32.914 -15.305  1.00 17.66           C  
ATOM   1116  CZ  TYR A 115      -1.728  31.771 -14.519  1.00 18.24           C  
ATOM   1117  OH  TYR A 115      -1.442  30.549 -15.085  1.00 18.54           O  
ATOM   1118  HN  TYR A 115      -2.764  37.934 -11.736  1.00  0.00           H  
ATOM   1119  HH  TYR A 115      -1.216  30.496 -16.006  1.00  0.00           H  
ATOM   1120  N   ARG A 116      -0.733  37.636 -14.275  1.00 15.57           N  
ATOM   1121  CA  ARG A 116       0.057  37.941 -15.469  1.00 15.57           C  
ATOM   1122  C   ARG A 116       1.376  38.652 -15.165  1.00 15.79           C  
ATOM   1123  O   ARG A 116       2.174  38.890 -16.073  1.00 16.37           O  
ATOM   1124  CB  ARG A 116      -0.756  38.772 -16.467  1.00 15.69           C  
ATOM   1125  CG  ARG A 116      -1.939  38.040 -17.072  1.00 17.69           C  
ATOM   1126  CD  ARG A 116      -2.698  38.936 -18.036  1.00 21.37           C  
ATOM   1127  NE  ARG A 116      -3.992  38.350 -18.376  1.00 25.24           N  
ATOM   1128  CZ  ARG A 116      -5.151  38.698 -17.820  1.00 26.37           C  
ATOM   1129  NH1 ARG A 116      -5.194  39.663 -16.908  1.00 27.64           N1+
ATOM   1130  NH2 ARG A 116      -6.270  38.093 -18.193  1.00 25.53           N  
ATOM   1131  HN  ARG A 116      -1.531  38.228 -14.046  1.00  0.00           H  
ATOM   1132  HE  ARG A 116      -4.009  37.622 -19.090  1.00  0.00           H  
ATOM   1133 1HH1 ARG A 116      -4.333  40.129 -16.621  1.00  0.00           H  
ATOM   1134 2HH1 ARG A 116      -6.082  39.930 -16.482  1.00  0.00           H  
ATOM   1135 1HH2 ARG A 116      -6.237  37.352 -18.893  1.00  0.00           H  
ATOM   1136 2HH2 ARG A 116      -7.158  38.360 -17.767  1.00  0.00           H  
ATOM   1137  N   LEU A 117       1.604  38.987 -13.895  1.00 15.73           N  
ATOM   1138  CA  LEU A 117       2.865  39.620 -13.477  1.00 16.05           C  
ATOM   1139  C   LEU A 117       4.037  38.647 -13.444  1.00 15.35           C  
ATOM   1140  O   LEU A 117       5.197  39.061 -13.424  1.00 15.77           O  
ATOM   1141  CB  LEU A 117       2.734  40.236 -12.079  1.00 16.28           C  
ATOM   1142  CG  LEU A 117       2.087  41.599 -11.844  1.00 18.54           C  
ATOM   1143  CD1 LEU A 117       2.142  41.901 -10.353  1.00 20.36           C  
ATOM   1144  CD2 LEU A 117       2.778  42.708 -12.635  1.00 20.69           C  
ATOM   1145  HN  LEU A 117       0.886  38.800 -13.195  1.00  0.00           H  
ATOM   1146  N   THR A 118       3.728  37.353 -13.435  1.00 14.40           N  
ATOM   1147  CA  THR A 118       4.719  36.320 -13.150  1.00 13.64           C  
ATOM   1148  C   THR A 118       5.559  35.930 -14.368  1.00 12.98           C  
ATOM   1149  O   THR A 118       5.096  35.977 -15.514  1.00 12.37           O  
ATOM   1150  CB  THR A 118       4.044  35.049 -12.559  1.00 13.29           C  
ATOM   1151  CG2 THR A 118       3.196  35.417 -11.344  1.00 14.01           C  
ATOM   1152  OG1 THR A 118       3.212  34.431 -13.557  1.00 14.52           O  
ATOM   1153  HN  THR A 118       2.767  37.074 -13.634  1.00  0.00           H  
ATOM   1154  HG1 THR A 118       3.740  34.202 -14.313  1.00  0.00           H  
ATOM   1155  N   SER A 119       6.804  35.544 -14.097  1.00 12.60           N  
ATOM   1156  CA  SER A 119       7.663  34.945 -15.108  1.00 12.10           C  
ATOM   1157  C   SER A 119       7.058  33.646 -15.635  1.00 11.68           C  
ATOM   1158  O   SER A 119       7.251  33.301 -16.796  1.00 10.82           O  
ATOM   1159  CB  SER A 119       9.054  34.691 -14.531  1.00 12.25           C  
ATOM   1160  OG  SER A 119       9.686  35.930 -14.232  1.00 15.35           O  
ATOM   1161  HN  SER A 119       7.167  35.672 -13.152  1.00  0.00           H  
ATOM   1162  HG  SER A 119      10.551  35.772 -13.873  1.00  0.00           H  
ATOM   1163  N   ARG A 120       6.318  32.947 -14.778  1.00 11.80           N  
ATOM   1164  CA  ARG A 120       5.634  31.719 -15.175  1.00 12.39           C  
ATOM   1165  C   ARG A 120       4.661  31.996 -16.322  1.00 11.41           C  
ATOM   1166  O   ARG A 120       4.681  31.306 -17.353  1.00 10.97           O  
ATOM   1167  CB  ARG A 120       4.899  31.130 -13.961  1.00 12.58           C  
ATOM   1168  CG  ARG A 120       4.245  29.781 -14.186  1.00 15.03           C  
ATOM   1169  CD  ARG A 120       3.475  29.328 -12.949  1.00 15.93           C  
ATOM   1170  NE  ARG A 120       2.812  28.042 -13.184  1.00 23.85           N  
ATOM   1171  CZ  ARG A 120       1.563  27.905 -13.631  1.00 26.05           C  
ATOM   1172  NH1 ARG A 120       0.819  28.974 -13.890  1.00 27.31           N1+
ATOM   1173  NH2 ARG A 120       1.053  26.693 -13.818  1.00 27.72           N  
ATOM   1174  HN  ARG A 120       6.226  33.278 -13.818  1.00  0.00           H  
ATOM   1175  HE  ARG A 120       3.343  27.193 -12.992  1.00  0.00           H  
ATOM   1176 1HH1 ARG A 120       1.211  29.905 -13.746  1.00  0.00           H  
ATOM   1177 2HH1 ARG A 120      -0.136  28.869 -14.232  1.00  0.00           H  
ATOM   1178 1HH2 ARG A 120       1.624  25.872 -13.619  1.00  0.00           H  
ATOM   1179 2HH2 ARG A 120       0.098  26.588 -14.160  1.00  0.00           H  
ATOM   1180  N   TYR A 121       3.823  33.016 -16.153  1.00 10.57           N  
ATOM   1181  CA  TYR A 121       2.877  33.378 -17.204  1.00 10.69           C  
ATOM   1182  C   TYR A 121       3.612  33.740 -18.500  1.00 10.27           C  
ATOM   1183  O   TYR A 121       3.267  33.254 -19.584  1.00 10.63           O  
ATOM   1184  CB  TYR A 121       1.936  34.525 -16.760  1.00 11.44           C  
ATOM   1185  CG  TYR A 121       1.283  35.162 -17.954  1.00 12.48           C  
ATOM   1186  CD1 TYR A 121       0.230  34.526 -18.616  1.00 12.63           C  
ATOM   1187  CD2 TYR A 121       1.775  36.360 -18.478  1.00 13.23           C  
ATOM   1188  CE1 TYR A 121      -0.348  35.087 -19.743  1.00 12.57           C  
ATOM   1189  CE2 TYR A 121       1.223  36.922 -19.607  1.00 13.81           C  
ATOM   1190  CZ  TYR A 121       0.160  36.284 -20.236  1.00 13.80           C  
ATOM   1191  OH  TYR A 121      -0.387  36.849 -21.354  1.00 16.28           O  
ATOM   1192  HN  TYR A 121       3.842  33.548 -15.283  1.00  0.00           H  
ATOM   1193  HH  TYR A 121      -0.040  37.667 -21.691  1.00  0.00           H  
ATOM   1194  N   ARG A 122       4.618  34.608 -18.400  1.00  9.80           N  
ATOM   1195  CA  ARG A 122       5.320  35.059 -19.599  1.00 10.25           C  
ATOM   1196  C   ARG A 122       5.916  33.892 -20.387  1.00  9.10           C  
ATOM   1197  O   ARG A 122       5.868  33.881 -21.618  1.00  9.68           O  
ATOM   1198  CB  ARG A 122       6.383  36.106 -19.257  1.00 10.36           C  
ATOM   1199  CG  ARG A 122       5.761  37.432 -18.804  1.00 11.57           C  
ATOM   1200  CD  ARG A 122       6.780  38.552 -18.612  1.00 12.42           C  
ATOM   1201  NE  ARG A 122       7.617  38.341 -17.435  1.00 13.91           N  
ATOM   1202  CZ  ARG A 122       7.286  38.693 -16.194  1.00 14.74           C  
ATOM   1203  NH1 ARG A 122       6.129  39.304 -15.948  1.00 16.86           N1+
ATOM   1204  NH2 ARG A 122       8.127  38.446 -15.200  1.00 16.72           N  
ATOM   1205  HN  ARG A 122       4.899  34.958 -17.484  1.00  0.00           H  
ATOM   1206  HE  ARG A 122       8.522  37.891 -17.573  1.00  0.00           H  
ATOM   1207 1HH1 ARG A 122       5.875  39.574 -14.998  1.00  0.00           H  
ATOM   1208 2HH1 ARG A 122       5.482  39.494 -16.713  1.00  0.00           H  
ATOM   1209 1HH2 ARG A 122       7.873  38.716 -14.250  1.00  0.00           H  
ATOM   1210 2HH2 ARG A 122       9.013  37.978 -15.388  1.00  0.00           H  
ATOM   1211  N   HIS A 123       6.443  32.898 -19.669  1.00  8.83           N  
ATOM   1212  CA  HIS A 123       7.026  31.737 -20.314  1.00  8.24           C  
ATOM   1213  C   HIS A 123       5.981  30.896 -21.033  1.00  7.98           C  
ATOM   1214  O   HIS A 123       6.158  30.567 -22.202  1.00  8.08           O  
ATOM   1215  CB  HIS A 123       7.754  30.835 -19.327  1.00  7.77           C  
ATOM   1216  CG  HIS A 123       8.155  29.532 -19.942  1.00  7.41           C  
ATOM   1217  CD2 HIS A 123       9.172  29.238 -20.780  1.00  6.98           C  
ATOM   1218  ND1 HIS A 123       7.416  28.375 -19.807  1.00  9.23           N  
ATOM   1219  CE1 HIS A 123       7.989  27.414 -20.512  1.00  6.31           C  
ATOM   1220  NE2 HIS A 123       9.053  27.912 -21.113  1.00 10.27           N  
ATOM   1221  HN  HIS A 123       6.436  32.956 -18.651  1.00  0.00           H  
ATOM   1222  HD1 HIS A 123       6.565  28.277 -19.253  1.00  0.00           H  
ATOM   1223  HE2 HIS A 123       9.684  27.395 -21.725  1.00  0.00           H  
ATOM   1224  N   TYR A 124       4.915  30.524 -20.331  1.00  7.98           N  
ATOM   1225  CA  TYR A 124       3.917  29.654 -20.959  1.00  8.68           C  
ATOM   1226  C   TYR A 124       3.255  30.351 -22.136  1.00  9.06           C  
ATOM   1227  O   TYR A 124       3.006  29.723 -23.169  1.00 10.12           O  
ATOM   1228  CB  TYR A 124       2.906  29.125 -19.944  1.00  9.24           C  
ATOM   1229  CG  TYR A 124       3.496  28.073 -19.045  1.00  9.91           C  
ATOM   1230  CD1 TYR A 124       3.876  26.831 -19.556  1.00 10.22           C  
ATOM   1231  CD2 TYR A 124       3.666  28.306 -17.680  1.00 10.99           C  
ATOM   1232  CE1 TYR A 124       4.420  25.841 -18.727  1.00 12.07           C  
ATOM   1233  CE2 TYR A 124       4.220  27.317 -16.845  1.00 12.91           C  
ATOM   1234  CZ  TYR A 124       4.588  26.099 -17.377  1.00 12.79           C  
ATOM   1235  OH  TYR A 124       5.126  25.123 -16.548  1.00 15.46           O  
ATOM   1236  HN  TYR A 124       4.794  30.840 -19.369  1.00  0.00           H  
ATOM   1237  HH  TYR A 124       5.241  25.300 -15.622  1.00  0.00           H  
ATOM   1238  N   ALA A 125       3.030  31.659 -22.007  1.00  9.07           N  
ATOM   1239  CA  ALA A 125       2.437  32.427 -23.109  1.00  9.37           C  
ATOM   1240  C   ALA A 125       3.381  32.477 -24.313  1.00  9.52           C  
ATOM   1241  O   ALA A 125       2.949  32.316 -25.461  1.00  9.63           O  
ATOM   1242  CB  ALA A 125       2.073  33.833 -22.645  1.00  9.71           C  
ATOM   1243  HN  ALA A 125       3.272  32.130 -21.135  1.00  0.00           H  
ATOM   1244  N   ALA A 126       4.676  32.680 -24.048  1.00  9.31           N  
ATOM   1245  CA  ALA A 126       5.685  32.750 -25.100  1.00  8.94           C  
ATOM   1246  C   ALA A 126       5.854  31.418 -25.834  1.00  9.06           C  
ATOM   1247  O   ALA A 126       6.034  31.392 -27.052  1.00  9.65           O  
ATOM   1248  CB  ALA A 126       7.030  33.228 -24.540  1.00  8.84           C  
ATOM   1249  HN  ALA A 126       4.969  32.790 -23.077  1.00  0.00           H  
ATOM   1250  N   PHE A 127       5.811  30.312 -25.092  1.00  8.42           N  
ATOM   1251  CA  PHE A 127       5.976  29.005 -25.720  1.00  8.05           C  
ATOM   1252  C   PHE A 127       4.717  28.596 -26.499  1.00  8.22           C  
ATOM   1253  O   PHE A 127       4.824  27.960 -27.544  1.00  8.57           O  
ATOM   1254  CB  PHE A 127       6.396  27.962 -24.678  1.00  7.38           C  
ATOM   1255  CG  PHE A 127       7.900  27.780 -24.556  1.00  6.65           C  
ATOM   1256  CD1 PHE A 127       8.771  28.868 -24.669  1.00  7.23           C  
ATOM   1257  CD2 PHE A 127       8.441  26.517 -24.335  1.00  6.17           C  
ATOM   1258  CE1 PHE A 127      10.152  28.695 -24.561  1.00  7.17           C  
ATOM   1259  CE2 PHE A 127       9.819  26.325 -24.226  1.00  6.34           C  
ATOM   1260  CZ  PHE A 127      10.690  27.419 -24.341  1.00  6.31           C  
ATOM   1261  HN  PHE A 127       5.663  30.379 -24.085  1.00  0.00           H  
ATOM   1262  N   GLU A 128       3.538  28.984 -26.014  1.00  8.60           N  
ATOM   1263  CA  GLU A 128       2.307  28.790 -26.789  1.00  9.23           C  
ATOM   1264  C   GLU A 128       2.305  29.638 -28.056  1.00 10.09           C  
ATOM   1265  O   GLU A 128       1.989  29.139 -29.148  1.00 10.51           O  
ATOM   1266  CB  GLU A 128       1.066  29.102 -25.964  1.00  9.29           C  
ATOM   1267  CG  GLU A 128      -0.225  28.843 -26.710  1.00  9.13           C  
ATOM   1268  CD  GLU A 128      -1.422  28.935 -25.802  1.00  8.15           C  
ATOM   1269  OE1 GLU A 128      -1.956  30.053 -25.620  1.00 10.61           O  
ATOM   1270  OE2 GLU A 128      -1.837  27.887 -25.265  1.00  9.39           O1-
ATOM   1271  HN  GLU A 128       3.491  29.421 -25.094  1.00  0.00           H  
ATOM   1272  N   ARG A 129       2.638  30.921 -27.901  1.00 10.57           N  
ATOM   1273  CA  ARG A 129       2.766  31.841 -29.039  1.00 11.65           C  
ATOM   1274  C   ARG A 129       3.710  31.291 -30.115  1.00 10.96           C  
ATOM   1275  O   ARG A 129       3.378  31.307 -31.300  1.00 11.22           O  
ATOM   1276  CB  ARG A 129       3.245  33.217 -28.559  1.00 11.56           C  
ATOM   1277  CG  ARG A 129       3.031  34.335 -29.558  1.00 13.74           C  
ATOM   1278  CD  ARG A 129       3.284  35.706 -28.929  1.00 14.59           C  
ATOM   1279  NE  ARG A 129       2.481  35.904 -27.724  1.00 20.24           N  
ATOM   1280  CZ  ARG A 129       2.960  35.996 -26.480  1.00 21.38           C  
ATOM   1281  NH1 ARG A 129       4.267  35.941 -26.235  1.00 20.11           N1+
ATOM   1282  NH2 ARG A 129       2.114  36.164 -25.470  1.00 23.34           N  
ATOM   1283  HN  ARG A 129       2.810  31.275 -26.960  1.00  0.00           H  
ATOM   1284  HE  ARG A 129       1.471  35.978 -27.843  1.00  0.00           H  
ATOM   1285 1HH1 ARG A 129       4.917  35.812 -27.011  1.00  0.00           H  
ATOM   1286 2HH1 ARG A 129       4.633  36.011 -25.285  1.00  0.00           H  
ATOM   1287 1HH2 ARG A 129       1.112  36.206 -25.658  1.00  0.00           H  
ATOM   1288 2HH2 ARG A 129       2.480  36.234 -24.520  1.00  0.00           H  
ATOM   1289  N   ALA A 130       4.870  30.789 -29.690  1.00 10.68           N  
ATOM   1290  CA  ALA A 130       5.867  30.232 -30.598  1.00 10.30           C  
ATOM   1291  C   ALA A 130       5.305  29.095 -31.445  1.00 10.34           C  
ATOM   1292  O   ALA A 130       5.752  28.882 -32.572  1.00 11.42           O  
ATOM   1293  CB  ALA A 130       7.079  29.746 -29.811  1.00 10.72           C  
ATOM   1294  HN  ALA A 130       5.068  30.795 -28.689  1.00  0.00           H  
ATOM   1295  N   THR A 131       4.352  28.362 -30.875  1.00  9.34           N  
ATOM   1296  CA  THR A 131       3.783  27.195 -31.538  1.00  9.91           C  
ATOM   1297  C   THR A 131       2.683  27.599 -32.522  1.00  9.84           C  
ATOM   1298  O   THR A 131       2.647  27.093 -33.650  1.00 10.34           O  
ATOM   1299  CB  THR A 131       3.234  26.179 -30.504  1.00  9.44           C  
ATOM   1300  CG2 THR A 131       2.715  24.912 -31.182  1.00 10.67           C  
ATOM   1301  OG1 THR A 131       4.274  25.827 -29.578  1.00  9.64           O  
ATOM   1302  HN  THR A 131       4.011  28.623 -29.950  1.00  0.00           H  
ATOM   1303  HG1 THR A 131       4.597  26.615 -29.156  1.00  0.00           H  
ATOM   1304  N   PHE A 132       1.805  28.509 -32.090  1.00 10.23           N  
ATOM   1305  CA  PHE A 132       0.556  28.824 -32.804  1.00 10.26           C  
ATOM   1306  C   PHE A 132       0.552  30.098 -33.654  1.00 11.42           C  
ATOM   1307  O   PHE A 132      -0.310  30.245 -34.526  1.00 10.88           O  
ATOM   1308  CB  PHE A 132      -0.614  28.862 -31.813  1.00 10.01           C  
ATOM   1309  CG  PHE A 132      -1.076  27.498 -31.399  1.00  9.33           C  
ATOM   1310  CD1 PHE A 132      -0.480  26.839 -30.324  1.00  9.35           C  
ATOM   1311  CD2 PHE A 132      -2.071  26.846 -32.116  1.00  9.48           C  
ATOM   1312  CE1 PHE A 132      -0.887  25.550 -29.961  1.00  8.50           C  
ATOM   1313  CE2 PHE A 132      -2.504  25.578 -31.751  1.00  9.99           C  
ATOM   1314  CZ  PHE A 132      -1.902  24.918 -30.680  1.00  9.62           C  
ATOM   1315  HN  PHE A 132       2.009  29.009 -31.225  1.00  0.00           H  
ATOM   1316  N   GLU A 133       1.494  31.007 -33.419  1.00 12.29           N  
ATOM   1317  CA  GLU A 133       1.463  32.301 -34.117  1.00 13.78           C  
ATOM   1318  C   GLU A 133       1.551  32.172 -35.642  1.00 14.02           C  
ATOM   1319  O   GLU A 133       2.065  31.186 -36.179  1.00 13.26           O  
ATOM   1320  CB  GLU A 133       2.556  33.247 -33.590  1.00 13.86           C  
ATOM   1321  CG  GLU A 133       3.977  32.946 -34.061  1.00 15.41           C  
ATOM   1322  CD  GLU A 133       5.026  33.857 -33.404  1.00 16.11           C  
ATOM   1323  OE1 GLU A 133       4.647  34.799 -32.677  1.00 20.75           O  
ATOM   1324  OE2 GLU A 133       6.231  33.626 -33.614  1.00 21.37           O1-
ATOM   1325  HN  GLU A 133       2.240  30.806 -32.753  1.00  0.00           H  
ATOM   1326  N   GLN A 134       1.044  33.190 -36.329  1.00 14.78           N  
ATOM   1327  CA  GLN A 134       1.138  33.266 -37.783  1.00 15.76           C  
ATOM   1328  C   GLN A 134       2.578  33.213 -38.259  1.00 15.98           C  
ATOM   1329  O   GLN A 134       3.485  33.712 -37.585  1.00 15.74           O  
ATOM   1330  CB  GLN A 134       0.510  34.559 -38.287  1.00 16.35           C  
ATOM   1331  CG  GLN A 134      -0.985  34.618 -38.143  1.00 18.45           C  
ATOM   1332  CD  GLN A 134      -1.577  35.850 -38.796  1.00 21.87           C  
ATOM   1333  NE2 GLN A 134      -2.900  35.879 -38.912  1.00 22.57           N  
ATOM   1334  OE1 GLN A 134      -0.851  36.766 -39.194  1.00 23.86           O  
ATOM   1335  HN  GLN A 134       0.574  33.942 -35.824  1.00  0.00           H  
ATOM   1336 1HE2 GLN A 134      -3.299  36.709 -39.352  1.00  0.00           H  
ATOM   1337 2HE2 GLN A 134      -3.500  35.122 -38.583  1.00  0.00           H  
ATOM   1338  N   GLY A 135       2.777  32.605 -39.421  1.00 16.15           N  
ATOM   1339  CA  GLY A 135       4.088  32.537 -40.040  1.00 16.70           C  
ATOM   1340  C   GLY A 135       4.869  31.280 -39.717  1.00 16.94           C  
ATOM   1341  O   GLY A 135       5.896  31.009 -40.338  1.00 17.51           O  
ATOM   1342  HN  GLY A 135       1.984  32.172 -39.894  1.00  0.00           H  
ATOM   1343  N   LYS A 136       4.391  30.511 -38.743  1.00 16.74           N  
ATOM   1344  CA  LYS A 136       5.051  29.256 -38.392  1.00 16.83           C  
ATOM   1345  C   LYS A 136       4.500  28.126 -39.253  1.00 16.29           C  
ATOM   1346  O   LYS A 136       3.353  28.182 -39.702  1.00 16.06           O  
ATOM   1347  CB  LYS A 136       4.884  28.940 -36.903  1.00 17.00           C  
ATOM   1348  CG  LYS A 136       5.476  29.993 -35.968  1.00 18.42           C  
ATOM   1349  CD  LYS A 136       6.996  30.009 -36.046  1.00 20.97           C  
ATOM   1350  CE  LYS A 136       7.571  31.209 -35.316  1.00 24.03           C  
ATOM   1351  NZ  LYS A 136       7.302  31.157 -33.846  1.00 26.34           N1+
ATOM   1352  HN  LYS A 136       3.555  30.801 -38.236  1.00  0.00           H  
ATOM   1353  HZ1 LYS A 136       7.688  31.963 -33.355  1.00  0.00           H  
ATOM   1354  HZ2 LYS A 136       7.636  30.283 -33.440  1.00  0.00           H  
ATOM   1355  HZ3 LYS A 136       6.305  31.052 -33.657  1.00  0.00           H  
ATOM   1356  N   SER A 137       5.323  27.105 -39.478  1.00 16.16           N  
ATOM   1357  CA  SER A 137       4.941  25.982 -40.334  1.00 16.01           C  
ATOM   1358  C   SER A 137       4.327  24.817 -39.555  1.00 14.87           C  
ATOM   1359  O   SER A 137       3.803  23.874 -40.151  1.00 15.28           O  
ATOM   1360  CB  SER A 137       6.154  25.492 -41.128  1.00 16.39           C  
ATOM   1361  OG  SER A 137       7.184  25.042 -40.262  1.00 20.02           O  
ATOM   1362  HN  SER A 137       6.245  27.105 -39.042  1.00  0.00           H  
ATOM   1363  HG  SER A 137       7.937  24.738 -40.755  1.00  0.00           H  
ATOM   1364  N   THR A 138       4.398  24.897 -38.231  1.00 13.06           N  
ATOM   1365  CA  THR A 138       4.012  23.794 -37.354  1.00 11.53           C  
ATOM   1366  C   THR A 138       2.595  23.322 -37.645  1.00 10.77           C  
ATOM   1367  O   THR A 138       1.653  24.108 -37.607  1.00 10.12           O  
ATOM   1368  CB  THR A 138       4.123  24.227 -35.886  1.00 11.47           C  
ATOM   1369  CG2 THR A 138       3.955  23.030 -34.939  1.00 10.89           C  
ATOM   1370  OG1 THR A 138       5.405  24.844 -35.691  1.00 11.19           O  
ATOM   1371  HN  THR A 138       4.735  25.763 -37.810  1.00  0.00           H  
ATOM   1372  HG1 THR A 138       5.474  25.112 -34.782  1.00  0.00           H  
ATOM   1373  N   LYS A 139       2.461  22.032 -37.941  1.00  9.91           N  
ATOM   1374  CA  LYS A 139       1.160  21.408 -38.130  1.00 10.35           C  
ATOM   1375  C   LYS A 139       0.554  21.137 -36.757  1.00  9.17           C  
ATOM   1376  O   LYS A 139       1.271  20.709 -35.834  1.00 10.17           O  
ATOM   1377  CB  LYS A 139       1.309  20.113 -38.927  1.00 10.39           C  
ATOM   1378  CG  LYS A 139       1.702  20.346 -40.384  1.00 13.07           C  
ATOM   1379  CD  LYS A 139       2.130  19.059 -41.069  1.00 17.46           C  
ATOM   1380  CE  LYS A 139       2.540  19.335 -42.508  1.00 19.37           C  
ATOM   1381  NZ  LYS A 139       3.213  18.156 -43.122  1.00 23.29           N1+
ATOM   1382  HN  LYS A 139       3.300  21.460 -38.039  1.00  0.00           H  
ATOM   1383  HZ1 LYS A 139       3.488  18.341 -44.087  1.00  0.00           H  
ATOM   1384  HZ2 LYS A 139       2.634  17.319 -43.053  1.00  0.00           H  
ATOM   1385  HZ3 LYS A 139       4.007  17.846 -42.561  1.00  0.00           H  
ATOM   1386  N   LEU A 140      -0.745  21.391 -36.618  1.00  8.47           N  
ATOM   1387  CA  LEU A 140      -1.378  21.457 -35.310  1.00  8.24           C  
ATOM   1388  C   LEU A 140      -2.460  20.391 -35.227  1.00  8.38           C  
ATOM   1389  O   LEU A 140      -3.518  20.519 -35.841  1.00  8.03           O  
ATOM   1390  CB  LEU A 140      -1.949  22.856 -35.060  1.00  8.56           C  
ATOM   1391  CG  LEU A 140      -0.934  23.984 -35.237  1.00  8.49           C  
ATOM   1392  CD1 LEU A 140      -1.643  25.320 -35.454  1.00  7.62           C  
ATOM   1393  CD2 LEU A 140       0.029  24.057 -34.047  1.00  8.07           C  
ATOM   1394  HN  LEU A 140      -1.312  21.544 -37.452  1.00  0.00           H  
ATOM   1395  N   MET A 141      -2.169  19.325 -34.486  1.00  8.01           N  
ATOM   1396  CA  MET A 141      -3.082  18.197 -34.398  1.00  7.74           C  
ATOM   1397  C   MET A 141      -3.972  18.385 -33.187  1.00  7.76           C  
ATOM   1398  O   MET A 141      -3.504  18.355 -32.034  1.00  7.95           O  
ATOM   1399  CB  MET A 141      -2.324  16.866 -34.325  1.00  7.44           C  
ATOM   1400  CG  MET A 141      -1.291  16.669 -35.431  1.00  7.04           C  
ATOM   1401  SD  MET A 141      -0.611  15.000 -35.504  1.00  8.28           S  
ATOM   1402  CE  MET A 141       0.230  14.857 -33.927  1.00  8.37           C  
ATOM   1403  HN  MET A 141      -1.289  19.299 -33.970  1.00  0.00           H  
ATOM   1404  N   MET A 142      -5.254  18.599 -33.460  1.00  7.47           N  
ATOM   1405  CA  MET A 142      -6.190  19.071 -32.447  1.00  7.24           C  
ATOM   1406  C   MET A 142      -7.168  18.005 -31.978  1.00  7.55           C  
ATOM   1407  O   MET A 142      -7.451  17.042 -32.704  1.00  7.44           O  
ATOM   1408  CB  MET A 142      -6.982  20.266 -32.999  1.00  7.80           C  
ATOM   1409  CG  MET A 142      -6.122  21.306 -33.700  1.00  8.70           C  
ATOM   1410  SD  MET A 142      -4.859  22.008 -32.610  1.00  9.69           S  
ATOM   1411  CE  MET A 142      -5.838  22.798 -31.340  1.00  8.95           C  
ATOM   1412  HN  MET A 142      -5.594  18.428 -34.406  1.00  0.00           H  
ATOM   1413  N   LEU A 143      -7.711  18.194 -30.777  1.00  6.97           N  
ATOM   1414  CA  LEU A 143      -8.671  17.235 -30.236  1.00  7.57           C  
ATOM   1415  C   LEU A 143     -10.097  17.736 -30.339  1.00  8.06           C  
ATOM   1416  O   LEU A 143     -11.008  16.936 -30.520  1.00  7.67           O  
ATOM   1417  CB  LEU A 143      -8.334  16.859 -28.791  1.00  7.71           C  
ATOM   1418  CG  LEU A 143      -6.983  16.182 -28.594  1.00  6.64           C  
ATOM   1419  CD1 LEU A 143      -6.717  15.894 -27.099  1.00  8.34           C  
ATOM   1420  CD2 LEU A 143      -6.876  14.903 -29.433  1.00  8.51           C  
ATOM   1421  HN  LEU A 143      -7.454  19.016 -30.230  1.00  0.00           H  
ATOM   1422  N   THR A 144     -10.291  19.055 -30.220  1.00  8.35           N  
ATOM   1423  CA  THR A 144     -11.646  19.607 -30.264  1.00  8.81           C  
ATOM   1424  C   THR A 144     -11.771  20.886 -31.081  1.00  9.78           C  
ATOM   1425  O   THR A 144     -10.813  21.647 -31.228  1.00 10.00           O  
ATOM   1426  CB  THR A 144     -12.227  19.878 -28.848  1.00  9.07           C  
ATOM   1427  CG2 THR A 144     -12.025  18.683 -27.895  1.00  9.02           C  
ATOM   1428  OG1 THR A 144     -11.636  21.064 -28.299  1.00  8.24           O  
ATOM   1429  HN  THR A 144      -9.492  19.677 -30.098  1.00  0.00           H  
ATOM   1430  HG1 THR A 144     -11.760  21.800 -28.886  1.00  0.00           H  
ATOM   1431  N   ASP A 145     -12.984  21.115 -31.584  1.00 10.67           N  
ATOM   1432  CA  ASP A 145     -13.296  22.368 -32.261  1.00 11.46           C  
ATOM   1433  C   ASP A 145     -13.163  23.577 -31.348  1.00 11.44           C  
ATOM   1434  O   ASP A 145     -12.790  24.654 -31.815  1.00 11.17           O  
ATOM   1435  CB  ASP A 145     -14.690  22.319 -32.885  1.00 12.25           C  
ATOM   1436  CG  ASP A 145     -14.747  21.426 -34.113  1.00 15.14           C  
ATOM   1437  OD1 ASP A 145     -13.732  21.315 -34.849  1.00 20.10           O  
ATOM   1438  OD2 ASP A 145     -15.824  20.832 -34.339  1.00 19.95           O1-
ATOM   1439  HN  ASP A 145     -13.707  20.401 -31.494  1.00  0.00           H  
ATOM   1440  N   LYS A 146     -13.462  23.390 -30.062  1.00 11.33           N  
ATOM   1441  CA  LYS A 146     -13.311  24.442 -29.055  1.00 11.96           C  
ATOM   1442  C   LYS A 146     -11.850  24.881 -28.934  1.00 11.43           C  
ATOM   1443  O   LYS A 146     -11.549  26.076 -28.901  1.00 11.48           O  
ATOM   1444  CB  LYS A 146     -13.872  23.987 -27.698  1.00 12.79           C  
ATOM   1445  CG  LYS A 146     -13.720  24.998 -26.550  1.00 14.63           C  
ATOM   1446  CD  LYS A 146     -14.307  26.377 -26.885  1.00 16.76           C  
ATOM   1447  CE  LYS A 146     -14.425  27.264 -25.646  1.00 17.22           C  
ATOM   1448  NZ  LYS A 146     -13.178  27.296 -24.836  1.00 17.18           N1+
ATOM   1449  HN  LYS A 146     -13.810  22.477 -29.768  1.00  0.00           H  
ATOM   1450  HZ1 LYS A 146     -13.257  27.888 -24.009  1.00  0.00           H  
ATOM   1451  HZ2 LYS A 146     -12.379  27.572 -25.407  1.00  0.00           H  
ATOM   1452  HZ3 LYS A 146     -12.883  26.353 -24.583  1.00  0.00           H  
ATOM   1453  N   GLN A 147     -10.931  23.916 -28.901  1.00 10.82           N  
ATOM   1454  CA  GLN A 147      -9.516  24.245 -28.942  1.00 11.00           C  
ATOM   1455  C   GLN A 147      -9.199  25.147 -30.134  1.00 10.79           C  
ATOM   1456  O   GLN A 147      -8.594  26.200 -29.970  1.00 10.84           O  
ATOM   1457  CB  GLN A 147      -8.682  22.986 -29.051  1.00 10.84           C  
ATOM   1458  CG  GLN A 147      -8.417  22.264 -27.761  1.00 10.26           C  
ATOM   1459  CD  GLN A 147      -7.588  21.035 -28.022  1.00  9.53           C  
ATOM   1460  NE2 GLN A 147      -6.612  20.769 -27.163  1.00  8.63           N  
ATOM   1461  OE1 GLN A 147      -7.812  20.343 -29.016  1.00  8.62           O  
ATOM   1462  HN  GLN A 147     -11.223  22.940 -28.847  1.00  0.00           H  
ATOM   1463 1HE2 GLN A 147      -6.050  19.936 -27.340  1.00  0.00           H  
ATOM   1464 2HE2 GLN A 147      -6.426  21.342 -26.340  1.00  0.00           H  
ATOM   1465  N   ILE A 148      -9.616  24.742 -31.337  1.00 11.13           N  
ATOM   1466  CA  ILE A 148      -9.330  25.512 -32.548  1.00 11.50           C  
ATOM   1467  C   ILE A 148      -9.869  26.944 -32.449  1.00 11.38           C  
ATOM   1468  O   ILE A 148      -9.154  27.899 -32.765  1.00 11.91           O  
ATOM   1469  CB  ILE A 148      -9.880  24.811 -33.808  1.00 11.27           C  
ATOM   1470  CG1 ILE A 148      -9.185  23.457 -33.996  1.00 11.69           C  
ATOM   1471  CG2 ILE A 148      -9.711  25.714 -35.045  1.00 12.44           C  
ATOM   1472  CD1 ILE A 148      -9.746  22.598 -35.133  1.00 12.25           C  
ATOM   1473  HN  ILE A 148     -10.147  23.874 -31.413  1.00  0.00           H  
ATOM   1474  N   ALA A 149     -11.113  27.080 -31.987  1.00 11.29           N  
ATOM   1475  CA  ALA A 149     -11.748  28.394 -31.837  1.00 11.52           C  
ATOM   1476  C   ALA A 149     -10.915  29.275 -30.915  1.00 11.88           C  
ATOM   1477  O   ALA A 149     -10.644  30.445 -31.238  1.00 12.21           O  
ATOM   1478  CB  ALA A 149     -13.161  28.251 -31.304  1.00 11.40           C  
ATOM   1479  HN  ALA A 149     -11.639  26.245 -31.730  1.00  0.00           H  
ATOM   1480  N   ASP A 150     -10.490  28.711 -29.782  1.00 11.95           N  
ATOM   1481  CA  ASP A 150      -9.671  29.442 -28.815  1.00 12.40           C  
ATOM   1482  C   ASP A 150      -8.349  29.933 -29.402  1.00 12.58           C  
ATOM   1483  O   ASP A 150      -7.984  31.101 -29.242  1.00 12.52           O  
ATOM   1484  CB  ASP A 150      -9.371  28.561 -27.603  1.00 12.75           C  
ATOM   1485  CG  ASP A 150     -10.559  28.394 -26.676  1.00 13.46           C  
ATOM   1486  OD1 ASP A 150     -11.639  28.985 -26.919  1.00 13.89           O  
ATOM   1487  OD2 ASP A 150     -10.402  27.648 -25.681  1.00 16.07           O1-
ATOM   1488  HN  ASP A 150     -10.744  27.743 -29.585  1.00  0.00           H  
ATOM   1489  N   PHE A 151      -7.621  29.042 -30.069  1.00 12.35           N  
ATOM   1490  CA  PHE A 151      -6.342  29.392 -30.674  1.00 12.83           C  
ATOM   1491  C   PHE A 151      -6.491  30.426 -31.790  1.00 13.69           C  
ATOM   1492  O   PHE A 151      -5.662  31.327 -31.911  1.00 14.16           O  
ATOM   1493  CB  PHE A 151      -5.600  28.145 -31.158  1.00 12.07           C  
ATOM   1494  CG  PHE A 151      -5.012  27.339 -30.043  1.00 11.31           C  
ATOM   1495  CD1 PHE A 151      -3.945  27.831 -29.295  1.00 10.45           C  
ATOM   1496  CD2 PHE A 151      -5.535  26.085 -29.728  1.00  9.70           C  
ATOM   1497  CE1 PHE A 151      -3.409  27.092 -28.247  1.00 10.11           C  
ATOM   1498  CE2 PHE A 151      -5.001  25.332 -28.683  1.00 10.13           C  
ATOM   1499  CZ  PHE A 151      -3.935  25.834 -27.946  1.00  9.98           C  
ATOM   1500  HN  PHE A 151      -7.967  28.087 -30.160  1.00  0.00           H  
ATOM   1501  N   GLN A 152      -7.551  30.303 -32.588  1.00 14.45           N  
ATOM   1502  CA  GLN A 152      -7.818  31.294 -33.635  1.00 15.87           C  
ATOM   1503  C   GLN A 152      -8.095  32.667 -33.037  1.00 16.18           C  
ATOM   1504  O   GLN A 152      -7.629  33.684 -33.569  1.00 16.54           O  
ATOM   1505  CB  GLN A 152      -8.973  30.848 -34.528  1.00 16.31           C  
ATOM   1506  CG  GLN A 152      -8.583  29.759 -35.502  1.00 18.96           C  
ATOM   1507  CD  GLN A 152      -9.729  29.333 -36.396  1.00 22.10           C  
ATOM   1508  NE2 GLN A 152      -9.421  29.064 -37.658  1.00 25.15           N  
ATOM   1509  OE1 GLN A 152     -10.875  29.236 -35.958  1.00 25.33           O  
ATOM   1510  HN  GLN A 152      -8.183  29.511 -32.469  1.00  0.00           H  
ATOM   1511 1HE2 GLN A 152      -8.471  29.144 -38.021  1.00  0.00           H  
ATOM   1512 2HE2 GLN A 152     -10.193  28.777 -38.260  1.00  0.00           H  
ATOM   1513  N   LYS A 153      -8.824  32.686 -31.925  1.00 16.46           N  
ATOM   1514  CA  LYS A 153      -9.177  33.930 -31.230  1.00 17.19           C  
ATOM   1515  C   LYS A 153      -7.933  34.698 -30.795  1.00 17.04           C  
ATOM   1516  O   LYS A 153      -7.844  35.919 -30.977  1.00 17.71           O  
ATOM   1517  CB  LYS A 153     -10.066  33.616 -30.021  1.00 17.52           C  
ATOM   1518  CG  LYS A 153     -10.490  34.809 -29.174  1.00 19.38           C  
ATOM   1519  CD  LYS A 153     -11.272  34.327 -27.970  1.00 22.32           C  
ATOM   1520  CE  LYS A 153     -11.699  35.468 -27.066  1.00 24.50           C  
ATOM   1521  NZ  LYS A 153     -12.423  34.939 -25.872  1.00 25.83           N1+
ATOM   1522  HN  LYS A 153      -9.151  31.800 -31.539  1.00  0.00           H  
ATOM   1523  HZ1 LYS A 153     -12.710  35.706 -25.264  1.00  0.00           H  
ATOM   1524  HZ2 LYS A 153     -11.872  34.242 -25.371  1.00  0.00           H  
ATOM   1525  HZ3 LYS A 153     -13.211  34.347 -26.136  1.00  0.00           H  
ATOM   1526  N   HIS A 154      -6.958  33.981 -30.246  1.00 16.43           N  
ATOM   1527  CA  HIS A 154      -5.788  34.621 -29.656  1.00 15.79           C  
ATOM   1528  C   HIS A 154      -4.588  34.767 -30.584  1.00 15.73           C  
ATOM   1529  O   HIS A 154      -3.756  35.661 -30.373  1.00 15.56           O  
ATOM   1530  CB  HIS A 154      -5.391  33.907 -28.364  1.00 15.27           C  
ATOM   1531  CG  HIS A 154      -6.436  34.000 -27.301  1.00 15.30           C  
ATOM   1532  CD2 HIS A 154      -7.464  33.179 -26.988  1.00 14.74           C  
ATOM   1533  ND1 HIS A 154      -6.537  35.083 -26.452  1.00 15.30           N  
ATOM   1534  CE1 HIS A 154      -7.571  34.914 -25.650  1.00 15.73           C  
ATOM   1535  NE2 HIS A 154      -8.149  33.764 -25.950  1.00 14.91           N  
ATOM   1536  HN  HIS A 154      -7.029  32.964 -30.237  1.00  0.00           H  
ATOM   1537  HD1 HIS A 154      -5.911  35.888 -26.445  1.00  0.00           H  
ATOM   1538  HE2 HIS A 154      -8.970  33.374 -25.487  1.00  0.00           H  
ATOM   1539  N   TYR A 155      -4.495  33.913 -31.606  1.00 15.76           N  
ATOM   1540  CA  TYR A 155      -3.316  33.902 -32.473  1.00 15.53           C  
ATOM   1541  C   TYR A 155      -3.571  34.105 -33.959  1.00 16.37           C  
ATOM   1542  O   TYR A 155      -2.622  34.284 -34.723  1.00 16.44           O  
ATOM   1543  CB  TYR A 155      -2.483  32.634 -32.236  1.00 15.27           C  
ATOM   1544  CG  TYR A 155      -2.085  32.485 -30.792  1.00 14.23           C  
ATOM   1545  CD1 TYR A 155      -1.144  33.343 -30.222  1.00 13.79           C  
ATOM   1546  CD2 TYR A 155      -2.676  31.520 -29.978  1.00 13.21           C  
ATOM   1547  CE1 TYR A 155      -0.783  33.234 -28.884  1.00 12.59           C  
ATOM   1548  CE2 TYR A 155      -2.316  31.394 -28.638  1.00 12.44           C  
ATOM   1549  CZ  TYR A 155      -1.371  32.256 -28.100  1.00 13.02           C  
ATOM   1550  OH  TYR A 155      -1.016  32.160 -26.778  1.00 12.26           O  
ATOM   1551  HN  TYR A 155      -5.257  33.259 -31.785  1.00  0.00           H  
ATOM   1552  HH  TYR A 155      -0.369  32.750 -26.410  1.00  0.00           H  
ATOM   1553  N   GLN A 156      -4.839  34.059 -34.363  1.00 16.83           N  
ATOM   1554  CA  GLN A 156      -5.213  34.191 -35.781  1.00 17.68           C  
ATOM   1555  C   GLN A 156      -4.434  33.195 -36.652  1.00 17.27           C  
ATOM   1556  O   GLN A 156      -4.064  33.474 -37.800  1.00 17.43           O  
ATOM   1557  CB  GLN A 156      -5.033  35.644 -36.263  1.00 18.14           C  
ATOM   1558  CG  GLN A 156      -5.908  36.676 -35.522  1.00 21.16           C  
ATOM   1559  CD  GLN A 156      -5.407  37.005 -34.113  1.00 23.72           C  
ATOM   1560  NE2 GLN A 156      -6.315  36.974 -33.143  1.00 25.56           N  
ATOM   1561  OE1 GLN A 156      -4.223  37.285 -33.903  1.00 24.76           O  
ATOM   1562  HN  GLN A 156      -5.574  33.928 -33.668  1.00  0.00           H  
ATOM   1563 1HE2 GLN A 156      -7.293  36.743 -33.316  1.00  0.00           H  
ATOM   1564 2HE2 GLN A 156      -5.981  37.193 -32.204  1.00  0.00           H  
ATOM   1565  N   THR A 157      -4.175  32.026 -36.072  1.00 16.28           N  
ATOM   1566  CA  THR A 157      -3.472  30.943 -36.738  1.00 15.79           C  
ATOM   1567  C   THR A 157      -4.099  30.614 -38.094  1.00 15.98           C  
ATOM   1568  O   THR A 157      -5.326  30.518 -38.208  1.00 16.17           O  
ATOM   1569  CB  THR A 157      -3.528  29.690 -35.853  1.00 15.50           C  
ATOM   1570  CG2 THR A 157      -2.674  28.568 -36.424  1.00 15.56           C  
ATOM   1571  OG1 THR A 157      -3.066  30.026 -34.538  1.00 13.01           O  
ATOM   1572  HN  THR A 157      -4.486  31.883 -35.111  1.00  0.00           H  
ATOM   1573  HG1 THR A 157      -3.101  29.251 -33.990  1.00  0.00           H  
ATOM   1574  N   GLU A 158      -3.247  30.440 -39.105  1.00 15.76           N  
ATOM   1575  CA  GLU A 158      -3.695  30.030 -40.440  1.00 16.01           C  
ATOM   1576  C   GLU A 158      -4.542  28.765 -40.316  1.00 16.22           C  
ATOM   1577  O   GLU A 158      -4.066  27.757 -39.793  1.00 16.15           O  
ATOM   1578  CB  GLU A 158      -2.502  29.791 -41.370  1.00 16.08           C  
ATOM   1579  CG  GLU A 158      -1.602  31.020 -41.583  1.00 16.64           C  
ATOM   1580  CD  GLU A 158      -0.398  31.069 -40.647  1.00 17.04           C  
ATOM   1581  OE1 GLU A 158      -0.481  30.541 -39.511  1.00 16.48           O  
ATOM   1582  OE2 GLU A 158       0.632  31.645 -41.054  1.00 18.68           O1-
ATOM   1583  HN  GLU A 158      -2.252  30.597 -38.945  1.00  0.00           H  
ATOM   1584  N   PRO A 159      -5.817  28.831 -40.748  1.00 16.25           N  
ATOM   1585  CA  PRO A 159      -6.756  27.713 -40.588  1.00 16.12           C  
ATOM   1586  C   PRO A 159      -6.260  26.371 -41.141  1.00 15.69           C  
ATOM   1587  O   PRO A 159      -6.565  25.327 -40.557  1.00 15.92           O  
ATOM   1588  CB  PRO A 159      -8.002  28.195 -41.344  1.00 16.53           C  
ATOM   1589  CG  PRO A 159      -7.926  29.678 -41.252  1.00 16.89           C  
ATOM   1590  CD  PRO A 159      -6.465  29.992 -41.392  1.00 16.16           C  
ATOM   1591  N   GLU A 160      -5.501  26.399 -42.237  1.00 15.42           N  
ATOM   1592  CA  GLU A 160      -5.010  25.173 -42.877  1.00 15.18           C  
ATOM   1593  C   GLU A 160      -4.058  24.355 -41.991  1.00 14.37           C  
ATOM   1594  O   GLU A 160      -3.865  23.155 -42.211  1.00 14.51           O  
ATOM   1595  CB  GLU A 160      -4.361  25.479 -44.237  1.00 16.02           C  
ATOM   1596  CG  GLU A 160      -3.118  26.355 -44.180  1.00 18.67           C  
ATOM   1597  CD  GLU A 160      -3.411  27.856 -44.244  1.00 21.49           C  
ATOM   1598  OE1 GLU A 160      -4.556  28.290 -43.969  1.00 22.68           O  
ATOM   1599  OE2 GLU A 160      -2.473  28.618 -44.569  1.00 24.76           O1-
ATOM   1600  HN  GLU A 160      -5.254  27.301 -42.643  1.00  0.00           H  
ATOM   1601  N   ARG A 161      -3.470  25.006 -40.992  1.00 12.80           N  
ATOM   1602  CA  ARG A 161      -2.497  24.346 -40.125  1.00 12.06           C  
ATOM   1603  C   ARG A 161      -3.158  23.419 -39.114  1.00 11.81           C  
ATOM   1604  O   ARG A 161      -2.506  22.522 -38.601  1.00 11.25           O  
ATOM   1605  CB  ARG A 161      -1.633  25.379 -39.403  1.00 12.19           C  
ATOM   1606  CG  ARG A 161      -0.641  26.074 -40.314  1.00 11.40           C  
ATOM   1607  CD  ARG A 161       0.044  27.227 -39.607  1.00 11.75           C  
ATOM   1608  NE  ARG A 161       0.738  26.787 -38.400  1.00 12.02           N  
ATOM   1609  CZ  ARG A 161       1.126  27.596 -37.417  1.00 11.45           C  
ATOM   1610  NH1 ARG A 161       0.896  28.903 -37.489  1.00 12.30           N1+
ATOM   1611  NH2 ARG A 161       1.752  27.095 -36.360  1.00 12.82           N  
ATOM   1612  HN  ARG A 161      -3.703  25.985 -40.828  1.00  0.00           H  
ATOM   1613  HE  ARG A 161       0.939  25.792 -38.304  1.00  0.00           H  
ATOM   1614 1HH1 ARG A 161       1.193  29.523 -36.736  1.00  0.00           H  
ATOM   1615 2HH1 ARG A 161       0.415  29.288 -38.302  1.00  0.00           H  
ATOM   1616 1HH2 ARG A 161       2.049  27.715 -35.607  1.00  0.00           H  
ATOM   1617 2HH2 ARG A 161       1.929  26.092 -36.305  1.00  0.00           H  
ATOM   1618  N   PHE A 162      -4.438  23.640 -38.835  1.00 11.25           N  
ATOM   1619  CA  PHE A 162      -5.184  22.777 -37.912  1.00 11.47           C  
ATOM   1620  C   PHE A 162      -5.686  21.519 -38.587  1.00 11.95           C  
ATOM   1621  O   PHE A 162      -6.188  21.562 -39.716  1.00 12.06           O  
ATOM   1622  CB  PHE A 162      -6.412  23.480 -37.345  1.00 11.05           C  
ATOM   1623  CG  PHE A 162      -6.117  24.718 -36.551  1.00 10.89           C  
ATOM   1624  CD1 PHE A 162      -5.619  24.632 -35.254  1.00 10.47           C  
ATOM   1625  CD2 PHE A 162      -6.399  25.971 -37.081  1.00 11.55           C  
ATOM   1626  CE1 PHE A 162      -5.389  25.772 -34.503  1.00 11.27           C  
ATOM   1627  CE2 PHE A 162      -6.161  27.123 -36.344  1.00 12.37           C  
ATOM   1628  CZ  PHE A 162      -5.658  27.026 -35.053  1.00 10.71           C  
ATOM   1629  HN  PHE A 162      -4.914  24.429 -39.273  1.00  0.00           H  
ATOM   1630  N   GLN A 163      -5.577  20.399 -37.879  1.00 11.89           N  
ATOM   1631  CA  GLN A 163      -6.239  19.168 -38.288  1.00 12.33           C  
ATOM   1632  C   GLN A 163      -6.807  18.502 -37.052  1.00 11.74           C  
ATOM   1633  O   GLN A 163      -6.060  18.131 -36.148  1.00 12.26           O  
ATOM   1634  CB  GLN A 163      -5.268  18.223 -38.994  1.00 12.23           C  
ATOM   1635  CG  GLN A 163      -4.706  18.772 -40.305  1.00 14.38           C  
ATOM   1636  CD  GLN A 163      -3.854  17.771 -41.048  1.00 14.51           C  
ATOM   1637  NE2 GLN A 163      -2.578  18.102 -41.234  1.00 17.16           N  
ATOM   1638  OE1 GLN A 163      -4.338  16.714 -41.470  1.00 17.92           O  
ATOM   1639  HN  GLN A 163      -5.015  20.402 -37.028  1.00  0.00           H  
ATOM   1640 1HE2 GLN A 163      -2.179  18.974 -40.886  1.00  0.00           H  
ATOM   1641 2HE2 GLN A 163      -2.002  17.426 -41.736  1.00  0.00           H  
ATOM   1642  N   ILE A 164      -8.125  18.359 -37.011  1.00 12.19           N  
ATOM   1643  CA  ILE A 164      -8.774  17.679 -35.895  1.00 12.35           C  
ATOM   1644  C   ILE A 164      -8.605  16.174 -36.045  1.00 12.06           C  
ATOM   1645  O   ILE A 164      -8.716  15.636 -37.150  1.00 12.61           O  
ATOM   1646  CB  ILE A 164     -10.260  18.093 -35.733  1.00 13.03           C  
ATOM   1647  CG1 ILE A 164     -10.819  17.585 -34.402  1.00 15.11           C  
ATOM   1648  CG2 ILE A 164     -11.111  17.637 -36.923  1.00 13.83           C  
ATOM   1649  CD1 ILE A 164     -11.876  18.481 -33.810  1.00 17.95           C  
ATOM   1650  HN  ILE A 164      -8.694  18.730 -37.772  1.00  0.00           H  
ATOM   1651  N   LEU A 165      -8.276  15.518 -34.936  1.00 11.07           N  
ATOM   1652  CA  LEU A 165      -8.100  14.068 -34.926  1.00 11.00           C  
ATOM   1653  C   LEU A 165      -9.329  13.391 -34.319  1.00 10.69           C  
ATOM   1654  O   LEU A 165      -9.974  13.962 -33.438  1.00 10.54           O  
ATOM   1655  CB  LEU A 165      -6.868  13.691 -34.088  1.00 11.39           C  
ATOM   1656  CG  LEU A 165      -5.474  14.175 -34.511  1.00 12.23           C  
ATOM   1657  CD1 LEU A 165      -4.460  13.923 -33.401  1.00 13.04           C  
ATOM   1658  CD2 LEU A 165      -5.018  13.519 -35.810  1.00 14.08           C  
ATOM   1659  HN  LEU A 165      -8.143  16.041 -34.070  1.00  0.00           H  
ATOM   1660  N   PRO A 166      -9.644  12.158 -34.763  1.00 10.13           N  
ATOM   1661  CA  PRO A 166     -10.642  11.380 -34.019  1.00  9.81           C  
ATOM   1662  C   PRO A 166     -10.022  10.942 -32.694  1.00  8.72           C  
ATOM   1663  O   PRO A 166      -8.813  11.076 -32.525  1.00  9.40           O  
ATOM   1664  CB  PRO A 166     -10.902  10.152 -34.906  1.00 10.09           C  
ATOM   1665  CG  PRO A 166     -10.118  10.348 -36.146  1.00 11.56           C  
ATOM   1666  CD  PRO A 166      -9.099  11.422 -35.916  1.00 10.43           C  
ATOM   1667  N   PRO A 167     -10.845  10.459 -31.749  1.00  8.04           N  
ATOM   1668  CA  PRO A 167     -10.258  10.011 -30.484  1.00  7.60           C  
ATOM   1669  C   PRO A 167      -9.355   8.787 -30.625  1.00  7.35           C  
ATOM   1670  O   PRO A 167      -9.369   8.109 -31.662  1.00  7.35           O  
ATOM   1671  CB  PRO A 167     -11.483   9.712 -29.610  1.00  7.48           C  
ATOM   1672  CG  PRO A 167     -12.624  10.479 -30.268  1.00  7.18           C  
ATOM   1673  CD  PRO A 167     -12.318  10.398 -31.737  1.00  8.49           C  
ATOM   1674  N   GLY A 168      -8.567   8.516 -29.591  1.00  7.28           N  
ATOM   1675  CA  GLY A 168      -7.569   7.446 -29.648  1.00  7.19           C  
ATOM   1676  C   GLY A 168      -7.606   6.544 -28.431  1.00  7.45           C  
ATOM   1677  O   GLY A 168      -6.573   6.222 -27.857  1.00  7.34           O  
ATOM   1678  HN  GLY A 168      -8.659   9.066 -28.737  1.00  0.00           H  
ATOM   1679  N   ILE A 169      -8.806   6.105 -28.068  1.00  7.06           N  
ATOM   1680  CA  ILE A 169      -8.978   5.260 -26.888  1.00  7.74           C  
ATOM   1681  C   ILE A 169      -8.324   3.886 -27.152  1.00  7.42           C  
ATOM   1682  O   ILE A 169      -8.473   3.316 -28.247  1.00  8.85           O  
ATOM   1683  CB  ILE A 169     -10.484   5.155 -26.515  1.00  7.76           C  
ATOM   1684  CG1 ILE A 169     -10.958   6.377 -25.691  1.00  9.20           C  
ATOM   1685  CG2 ILE A 169     -10.761   3.917 -25.671  1.00  8.34           C  
ATOM   1686  CD1 ILE A 169     -10.531   7.765 -26.165  1.00  9.25           C  
ATOM   1687  HN  ILE A 169      -9.622   6.362 -28.623  1.00  0.00           H  
ATOM   1688  N   TYR A 170      -7.557   3.386 -26.185  1.00  7.75           N  
ATOM   1689  CA  TYR A 170      -6.930   2.060 -26.292  1.00  7.95           C  
ATOM   1690  C   TYR A 170      -8.010   0.969 -26.285  1.00  8.81           C  
ATOM   1691  O   TYR A 170      -8.938   0.994 -25.460  1.00  8.64           O  
ATOM   1692  CB  TYR A 170      -5.995   1.809 -25.108  1.00  7.60           C  
ATOM   1693  CG  TYR A 170      -4.642   2.505 -25.132  1.00  6.85           C  
ATOM   1694  CD1 TYR A 170      -4.524   3.858 -25.427  1.00  8.28           C  
ATOM   1695  CD2 TYR A 170      -3.477   1.806 -24.781  1.00  8.81           C  
ATOM   1696  CE1 TYR A 170      -3.270   4.494 -25.417  1.00  8.20           C  
ATOM   1697  CE2 TYR A 170      -2.220   2.425 -24.759  1.00  6.52           C  
ATOM   1698  CZ  TYR A 170      -2.124   3.778 -25.077  1.00  6.88           C  
ATOM   1699  OH  TYR A 170      -0.888   4.382 -25.056  1.00  9.36           O  
ATOM   1700  HN  TYR A 170      -7.399   3.940 -25.343  1.00  0.00           H  
ATOM   1701  HH  TYR A 170      -0.823   5.305 -25.273  1.00  0.00           H  
ATOM   1702  N   PRO A 171      -7.880  -0.019 -27.186  1.00  9.83           N  
ATOM   1703  CA  PRO A 171      -8.896  -1.061 -27.320  1.00 10.15           C  
ATOM   1704  C   PRO A 171      -9.095  -1.933 -26.079  1.00 10.18           C  
ATOM   1705  O   PRO A 171     -10.159  -2.544 -25.940  1.00  9.67           O  
ATOM   1706  CB  PRO A 171      -8.402  -1.897 -28.516  1.00 10.83           C  
ATOM   1707  CG  PRO A 171      -6.971  -1.557 -28.694  1.00 11.43           C  
ATOM   1708  CD  PRO A 171      -6.778  -0.170 -28.152  1.00 10.54           C  
ATOM   1709  N   ASP A 172      -8.112  -1.972 -25.180  1.00 10.16           N  
ATOM   1710  CA  ASP A 172      -8.214  -2.842 -24.001  1.00 10.98           C  
ATOM   1711  C   ASP A 172      -9.263  -2.390 -22.977  1.00 10.57           C  
ATOM   1712  O   ASP A 172      -9.584  -3.140 -22.063  1.00 11.20           O  
ATOM   1713  CB  ASP A 172      -6.868  -2.988 -23.305  1.00 11.77           C  
ATOM   1714  CG  ASP A 172      -6.440  -1.704 -22.632  1.00 13.33           C  
ATOM   1715  OD1 ASP A 172      -5.820  -0.872 -23.316  1.00 18.38           O  
ATOM   1716  OD2 ASP A 172      -6.732  -1.533 -21.434  1.00 16.96           O1-
ATOM   1717  HN  ASP A 172      -7.282  -1.393 -25.312  1.00  0.00           H  
ATOM   1718  N   ARG A 173      -9.778  -1.165 -23.117  1.00  9.62           N  
ATOM   1719  CA  ARG A 173     -10.843  -0.689 -22.233  1.00  9.21           C  
ATOM   1720  C   ARG A 173     -12.224  -1.176 -22.654  1.00  9.15           C  
ATOM   1721  O   ARG A 173     -13.155  -1.163 -21.849  1.00  9.69           O  
ATOM   1722  CB  ARG A 173     -10.869   0.844 -22.152  1.00  9.38           C  
ATOM   1723  CG  ARG A 173      -9.882   1.451 -21.167  1.00  9.18           C  
ATOM   1724  CD  ARG A 173      -8.507   1.655 -21.789  1.00  9.58           C  
ATOM   1725  NE  ARG A 173      -7.702   2.453 -20.863  1.00 10.18           N  
ATOM   1726  CZ  ARG A 173      -6.934   1.977 -19.885  1.00 10.34           C  
ATOM   1727  NH1 ARG A 173      -6.766   0.664 -19.708  1.00 10.63           N1+
ATOM   1728  NH2 ARG A 173      -6.295   2.834 -19.097  1.00  8.58           N  
ATOM   1729  HN  ARG A 173      -9.423  -0.552 -23.851  1.00  0.00           H  
ATOM   1730  HE  ARG A 173      -7.732   3.466 -20.977  1.00  0.00           H  
ATOM   1731 1HH1 ARG A 173      -6.178   0.299 -18.959  1.00  0.00           H  
ATOM   1732 2HH1 ARG A 173      -7.257   0.006 -20.313  1.00  0.00           H  
ATOM   1733 1HH2 ARG A 173      -5.707   2.469 -18.348  1.00  0.00           H  
ATOM   1734 2HH2 ARG A 173      -6.423   3.837 -19.232  1.00  0.00           H  
ATOM   1735  N   LYS A 174     -12.349  -1.608 -23.913  1.00  9.19           N  
ATOM   1736  CA  LYS A 174     -13.653  -1.942 -24.483  1.00  9.32           C  
ATOM   1737  C   LYS A 174     -14.311  -3.116 -23.782  1.00  9.40           C  
ATOM   1738  O   LYS A 174     -13.646  -4.108 -23.481  1.00  8.81           O  
ATOM   1739  CB  LYS A 174     -13.502  -2.248 -25.966  1.00  9.84           C  
ATOM   1740  CG  LYS A 174     -14.786  -2.160 -26.748  1.00 11.17           C  
ATOM   1741  CD  LYS A 174     -14.533  -2.461 -28.228  1.00 15.42           C  
ATOM   1742  CE  LYS A 174     -13.505  -1.534 -28.865  1.00 20.01           C  
ATOM   1743  NZ  LYS A 174     -13.188  -1.924 -30.279  1.00 23.88           N1+
ATOM   1744  HN  LYS A 174     -11.514  -1.707 -24.490  1.00  0.00           H  
ATOM   1745  HZ1 LYS A 174     -12.500  -1.303 -30.705  1.00  0.00           H  
ATOM   1746  HZ2 LYS A 174     -14.035  -1.980 -30.845  1.00  0.00           H  
ATOM   1747  HZ3 LYS A 174     -12.891  -2.898 -30.335  1.00  0.00           H  
ATOM   1748  N   TYR A 175     -15.622  -3.024 -23.548  1.00  8.68           N  
ATOM   1749  CA  TYR A 175     -16.347  -4.091 -22.846  1.00  9.26           C  
ATOM   1750  C   TYR A 175     -16.142  -5.465 -23.491  1.00  9.68           C  
ATOM   1751  O   TYR A 175     -16.047  -6.480 -22.795  1.00 10.28           O  
ATOM   1752  CB  TYR A 175     -17.840  -3.769 -22.784  1.00  8.98           C  
ATOM   1753  CG  TYR A 175     -18.576  -4.023 -24.078  1.00  9.51           C  
ATOM   1754  CD1 TYR A 175     -19.258  -5.223 -24.279  1.00  9.49           C  
ATOM   1755  CD2 TYR A 175     -18.588  -3.075 -25.099  1.00 10.14           C  
ATOM   1756  CE1 TYR A 175     -19.930  -5.472 -25.454  1.00 10.66           C  
ATOM   1757  CE2 TYR A 175     -19.260  -3.317 -26.281  1.00 10.16           C  
ATOM   1758  CZ  TYR A 175     -19.931  -4.519 -26.449  1.00 10.40           C  
ATOM   1759  OH  TYR A 175     -20.595  -4.779 -27.627  1.00 11.73           O  
ATOM   1760  HN  TYR A 175     -16.130  -2.197 -23.863  1.00  0.00           H  
ATOM   1761  HH  TYR A 175     -20.596  -4.122 -28.313  1.00  0.00           H  
ATOM   1762  N   SER A 176     -16.056  -5.475 -24.819  1.00 10.10           N  
ATOM   1763  CA  SER A 176     -16.001  -6.720 -25.589  1.00 10.75           C  
ATOM   1764  C   SER A 176     -14.598  -7.334 -25.581  1.00 10.76           C  
ATOM   1765  O   SER A 176     -14.402  -8.462 -26.053  1.00 11.71           O  
ATOM   1766  CB  SER A 176     -16.517  -6.486 -27.014  1.00 11.02           C  
ATOM   1767  OG  SER A 176     -15.804  -5.461 -27.674  1.00 13.20           O  
ATOM   1768  HN  SER A 176     -16.027  -4.586 -25.318  1.00  0.00           H  
ATOM   1769  HG  SER A 176     -16.124  -5.316 -28.557  1.00  0.00           H  
ATOM   1770  N   GLU A 177     -13.632  -6.589 -25.036  1.00  9.67           N  
ATOM   1771  CA  GLU A 177     -12.260  -7.055 -24.891  1.00  9.71           C  
ATOM   1772  C   GLU A 177     -11.960  -7.533 -23.469  1.00  9.38           C  
ATOM   1773  O   GLU A 177     -10.819  -7.845 -23.137  1.00 10.15           O  
ATOM   1774  CB  GLU A 177     -11.275  -5.951 -25.302  1.00 10.11           C  
ATOM   1775  CG  GLU A 177     -11.282  -5.670 -26.805  1.00 11.29           C  
ATOM   1776  CD  GLU A 177     -10.798  -6.863 -27.624  1.00 13.70           C  
ATOM   1777  OE1 GLU A 177      -9.731  -7.417 -27.298  1.00 15.35           O  
ATOM   1778  OE2 GLU A 177     -11.493  -7.247 -28.586  1.00 15.89           O1-
ATOM   1779  HN  GLU A 177     -13.866  -5.652 -24.707  1.00  0.00           H  
ATOM   1780  N   GLN A 178     -12.998  -7.604 -22.642  1.00  9.26           N  
ATOM   1781  CA  GLN A 178     -12.845  -8.095 -21.281  1.00  9.64           C  
ATOM   1782  C   GLN A 178     -13.080  -9.600 -21.214  1.00  9.78           C  
ATOM   1783  O   GLN A 178     -13.820 -10.172 -22.025  1.00 10.67           O  
ATOM   1784  CB  GLN A 178     -13.811  -7.389 -20.325  1.00  9.66           C  
ATOM   1785  CG  GLN A 178     -13.748  -5.850 -20.354  1.00  9.27           C  
ATOM   1786  CD  GLN A 178     -12.328  -5.318 -20.292  1.00  9.54           C  
ATOM   1787  NE2 GLN A 178     -11.590  -5.713 -19.250  1.00  8.39           N  
ATOM   1788  OE1 GLN A 178     -11.892  -4.554 -21.169  1.00 10.66           O  
ATOM   1789  HN  GLN A 178     -13.919  -7.309 -22.967  1.00  0.00           H  
ATOM   1790 1HE2 GLN A 178     -10.636  -5.355 -19.208  1.00  0.00           H  
ATOM   1791 2HE2 GLN A 178     -11.948  -6.340 -18.530  1.00  0.00           H  
ATOM   1792  N   ILE A 179     -12.463 -10.230 -20.220  1.00  9.68           N  
ATOM   1793  CA  ILE A 179     -12.729 -11.640 -19.937  1.00  9.79           C  
ATOM   1794  C   ILE A 179     -14.216 -11.868 -19.623  1.00 10.02           C  
ATOM   1795  O   ILE A 179     -14.915 -10.950 -19.202  1.00  9.72           O  
ATOM   1796  CB  ILE A 179     -11.851 -12.162 -18.770  1.00  9.91           C  
ATOM   1797  CG1 ILE A 179     -12.192 -11.465 -17.440  1.00 10.34           C  
ATOM   1798  CG2 ILE A 179     -10.379 -12.034 -19.112  1.00  9.18           C  
ATOM   1799  CD1 ILE A 179     -11.384 -11.966 -16.234  1.00 11.34           C  
ATOM   1800  HN  ILE A 179     -11.792  -9.721 -19.644  1.00  0.00           H  
ATOM   1801  N   PRO A 180     -14.729 -13.090 -19.848  1.00  9.66           N  
ATOM   1802  CA  PRO A 180     -16.105 -13.337 -19.411  1.00  9.81           C  
ATOM   1803  C   PRO A 180     -16.244 -13.144 -17.904  1.00 10.56           C  
ATOM   1804  O   PRO A 180     -15.292 -13.377 -17.165  1.00 10.89           O  
ATOM   1805  CB  PRO A 180     -16.341 -14.807 -19.802  1.00  9.65           C  
ATOM   1806  CG  PRO A 180     -15.348 -15.063 -20.898  1.00  9.47           C  
ATOM   1807  CD  PRO A 180     -14.136 -14.276 -20.495  1.00  9.93           C  
ATOM   1808  N   ASN A 181     -17.416 -12.681 -17.476  1.00 12.00           N  
ATOM   1809  CA  ASN A 181     -17.697 -12.438 -16.058  1.00 13.49           C  
ATOM   1810  C   ASN A 181     -16.812 -11.344 -15.465  1.00 13.59           C  
ATOM   1811  O   ASN A 181     -16.579 -11.318 -14.248  1.00 14.35           O  
ATOM   1812  CB  ASN A 181     -17.535 -13.723 -15.229  1.00 14.38           C  
ATOM   1813  CG  ASN A 181     -18.338 -14.874 -15.778  1.00 16.22           C  
ATOM   1814  ND2 ASN A 181     -17.752 -16.073 -15.759  1.00 18.57           N  
ATOM   1815  OD1 ASN A 181     -19.473 -14.696 -16.211  1.00 19.64           O  
ATOM   1816  HN  ASN A 181     -18.147 -12.488 -18.161  1.00  0.00           H  
ATOM   1817 1HD2 ASN A 181     -16.809 -16.221 -15.399  1.00  0.00           H  
ATOM   1818 2HD2 ASN A 181     -18.296 -16.852 -16.131  1.00  0.00           H  
ATOM   1819  N   SER A 182     -16.306 -10.450 -16.317  1.00 13.70           N  
ATOM   1820  CA  SER A 182     -15.409  -9.375 -15.869  1.00 13.15           C  
ATOM   1821  C   SER A 182     -15.978  -8.530 -14.721  1.00 12.87           C  
ATOM   1822  O   SER A 182     -15.253  -8.202 -13.776  1.00 12.95           O  
ATOM   1823  CB  SER A 182     -14.994  -8.466 -17.034  1.00 13.07           C  
ATOM   1824  OG  SER A 182     -16.105  -7.895 -17.695  1.00 13.42           O  
ATOM   1825  HN  SER A 182     -16.548 -10.514 -17.306  1.00  0.00           H  
ATOM   1826  HG  SER A 182     -15.848  -7.332 -18.416  1.00  0.00           H  
ATOM   1827  N   ARG A 183     -17.258  -8.178 -14.813  1.00 13.40           N  
ATOM   1828  CA  ARG A 183     -17.887  -7.358 -13.774  1.00 14.12           C  
ATOM   1829  C   ARG A 183     -17.778  -8.029 -12.407  1.00 14.15           C  
ATOM   1830  O   ARG A 183     -17.280  -7.436 -11.460  1.00 14.01           O  
ATOM   1831  CB  ARG A 183     -19.344  -7.036 -14.107  1.00 14.33           C  
ATOM   1832  CG  ARG A 183     -19.985  -6.104 -13.088  1.00 16.65           C  
ATOM   1833  CD  ARG A 183     -21.360  -5.643 -13.516  1.00 19.40           C  
ATOM   1834  NE  ARG A 183     -21.832  -4.574 -12.636  1.00 24.74           N  
ATOM   1835  CZ  ARG A 183     -22.493  -4.774 -11.503  1.00 24.51           C  
ATOM   1836  NH1 ARG A 183     -22.794  -6.005 -11.117  1.00 26.82           N1+
ATOM   1837  NH2 ARG A 183     -22.871  -3.741 -10.762  1.00 21.04           N  
ATOM   1838  HN  ARG A 183     -17.808  -8.483 -15.616  1.00  0.00           H  
ATOM   1839  HE  ARG A 183     -21.640  -3.611 -12.912  1.00  0.00           H  
ATOM   1840 1HH1 ARG A 183     -23.302  -6.159 -10.246  1.00  0.00           H  
ATOM   1841 2HH1 ARG A 183     -22.503  -6.799 -11.687  1.00  0.00           H  
ATOM   1842 1HH2 ARG A 183     -23.379  -3.895  -9.891  1.00  0.00           H  
ATOM   1843 2HH2 ARG A 183     -22.639  -2.793 -11.059  1.00  0.00           H  
ATOM   1844  N   GLU A 184     -18.209  -9.286 -12.321  1.00 14.64           N  
ATOM   1845  CA  GLU A 184     -18.138 -10.036 -11.070  1.00 15.27           C  
ATOM   1846  C   GLU A 184     -16.701 -10.257 -10.602  1.00 14.70           C  
ATOM   1847  O   GLU A 184     -16.375 -10.060  -9.430  1.00 14.47           O  
ATOM   1848  CB  GLU A 184     -18.852 -11.380 -11.234  1.00 16.18           C  
ATOM   1849  CG  GLU A 184     -18.797 -12.281 -10.003  1.00 19.84           C  
ATOM   1850  CD  GLU A 184     -19.049 -13.748 -10.329  1.00 25.19           C  
ATOM   1851  OE1 GLU A 184     -19.992 -14.051 -11.098  1.00 26.45           O  
ATOM   1852  OE2 GLU A 184     -18.294 -14.601  -9.805  1.00 27.86           O1-
ATOM   1853  HN  GLU A 184     -18.598  -9.736 -13.149  1.00  0.00           H  
ATOM   1854  N   ILE A 185     -15.836 -10.679 -11.519  1.00 13.66           N  
ATOM   1855  CA  ILE A 185     -14.463 -10.988 -11.168  1.00 13.74           C  
ATOM   1856  C   ILE A 185     -13.737  -9.749 -10.634  1.00 12.97           C  
ATOM   1857  O   ILE A 185     -13.086  -9.792  -9.586  1.00 13.27           O  
ATOM   1858  CB  ILE A 185     -13.697 -11.600 -12.380  1.00 13.58           C  
ATOM   1859  CG1 ILE A 185     -14.263 -12.988 -12.708  1.00 14.78           C  
ATOM   1860  CG2 ILE A 185     -12.206 -11.684 -12.103  1.00 14.80           C  
ATOM   1861  CD1 ILE A 185     -13.644 -13.638 -13.938  1.00 14.72           C  
ATOM   1862  HN  ILE A 185     -16.143 -10.787 -12.486  1.00  0.00           H  
ATOM   1863  N   TYR A 186     -13.856  -8.644 -11.357  1.00 12.89           N  
ATOM   1864  CA  TYR A 186     -13.116  -7.450 -10.987  1.00 12.08           C  
ATOM   1865  C   TYR A 186     -13.720  -6.698  -9.802  1.00 12.46           C  
ATOM   1866  O   TYR A 186     -12.988  -6.022  -9.072  1.00 11.99           O  
ATOM   1867  CB  TYR A 186     -12.894  -6.542 -12.198  1.00 11.64           C  
ATOM   1868  CG  TYR A 186     -12.078  -7.202 -13.282  1.00 11.11           C  
ATOM   1869  CD1 TYR A 186     -10.953  -7.981 -12.975  1.00 11.67           C  
ATOM   1870  CD2 TYR A 186     -12.421  -7.045 -14.621  1.00 10.79           C  
ATOM   1871  CE1 TYR A 186     -10.204  -8.587 -13.980  1.00 12.63           C  
ATOM   1872  CE2 TYR A 186     -11.673  -7.641 -15.631  1.00 10.70           C  
ATOM   1873  CZ  TYR A 186     -10.569  -8.412 -15.307  1.00 12.03           C  
ATOM   1874  OH  TYR A 186      -9.842  -8.996 -16.324  1.00 11.32           O  
ATOM   1875  HN  TYR A 186     -14.467  -8.632 -12.173  1.00  0.00           H  
ATOM   1876  HH  TYR A 186      -9.085  -9.525 -16.102  1.00  0.00           H  
ATOM   1877  N   ARG A 187     -15.033  -6.825  -9.602  1.00 12.41           N  
ATOM   1878  CA  ARG A 187     -15.647  -6.350  -8.360  1.00 13.38           C  
ATOM   1879  C   ARG A 187     -15.101  -7.118  -7.157  1.00 14.16           C  
ATOM   1880  O   ARG A 187     -14.683  -6.512  -6.170  1.00 14.44           O  
ATOM   1881  CB  ARG A 187     -17.177  -6.374  -8.426  1.00 13.10           C  
ATOM   1882  CG  ARG A 187     -17.744  -5.201  -9.241  1.00 13.73           C  
ATOM   1883  CD  ARG A 187     -19.222  -5.328  -9.568  1.00 12.95           C  
ATOM   1884  NE  ARG A 187     -20.090  -5.035  -8.424  1.00 12.97           N  
ATOM   1885  CZ  ARG A 187     -20.580  -3.832  -8.125  1.00 12.68           C  
ATOM   1886  NH1 ARG A 187     -20.284  -2.762  -8.865  1.00 12.19           N1+
ATOM   1887  NH2 ARG A 187     -21.363  -3.703  -7.058  1.00 12.57           N  
ATOM   1888  HN  ARG A 187     -15.614  -7.257 -10.320  1.00  0.00           H  
ATOM   1889  HE  ARG A 187     -20.338  -5.811  -7.810  1.00  0.00           H  
ATOM   1890 1HH1 ARG A 187     -20.659  -1.841  -8.636  1.00  0.00           H  
ATOM   1891 2HH1 ARG A 187     -19.683  -2.861  -9.683  1.00  0.00           H  
ATOM   1892 1HH2 ARG A 187     -21.738  -2.782  -6.829  1.00  0.00           H  
ATOM   1893 2HH2 ARG A 187     -21.589  -4.521  -6.492  1.00  0.00           H  
ATOM   1894  N   GLN A 188     -15.064  -8.447  -7.264  1.00 14.89           N  
ATOM   1895  CA  GLN A 188     -14.529  -9.281  -6.192  1.00 16.48           C  
ATOM   1896  C   GLN A 188     -13.057  -8.958  -5.907  1.00 15.81           C  
ATOM   1897  O   GLN A 188     -12.659  -8.822  -4.755  1.00 16.30           O  
ATOM   1898  CB  GLN A 188     -14.713 -10.768  -6.521  1.00 16.06           C  
ATOM   1899  CG  GLN A 188     -14.643 -11.689  -5.298  1.00 18.60           C  
ATOM   1900  CD  GLN A 188     -14.518 -13.163  -5.669  1.00 19.70           C  
ATOM   1901  NE2 GLN A 188     -15.175 -14.030  -4.897  1.00 24.40           N  
ATOM   1902  OE1 GLN A 188     -13.823 -13.519  -6.624  1.00 24.62           O  
ATOM   1903  HN  GLN A 188     -15.417  -8.890  -8.112  1.00  0.00           H  
ATOM   1904 1HE2 GLN A 188     -15.091 -15.016  -5.145  1.00  0.00           H  
ATOM   1905 2HE2 GLN A 188     -15.750 -13.736  -4.107  1.00  0.00           H  
ATOM   1906  N   LYS A 189     -12.260  -8.803  -6.965  1.00 15.48           N  
ATOM   1907  CA  LYS A 189     -10.843  -8.450  -6.845  1.00 15.12           C  
ATOM   1908  C   LYS A 189     -10.634  -7.152  -6.056  1.00 14.96           C  
ATOM   1909  O   LYS A 189      -9.678  -7.019  -5.286  1.00 15.53           O  
ATOM   1910  CB  LYS A 189     -10.215  -8.345  -8.246  1.00 15.15           C  
ATOM   1911  CG  LYS A 189      -8.799  -7.794  -8.275  1.00 14.32           C  
ATOM   1912  CD  LYS A 189      -8.215  -7.756  -9.688  1.00 14.96           C  
ATOM   1913  CE  LYS A 189      -6.824  -7.159  -9.692  1.00 17.75           C  
ATOM   1914  NZ  LYS A 189      -6.807  -5.724  -9.282  1.00 21.11           N1+
ATOM   1915  HN  LYS A 189     -12.653  -8.936  -7.897  1.00  0.00           H  
ATOM   1916  HZ1 LYS A 189      -5.870  -5.322  -9.285  1.00  0.00           H  
ATOM   1917  HZ2 LYS A 189      -7.255  -5.599  -8.374  1.00  0.00           H  
ATOM   1918  HZ3 LYS A 189      -7.442  -5.172  -9.859  1.00  0.00           H  
ATOM   1919  N   ASN A 190     -11.549  -6.210  -6.249  1.00 14.99           N  
ATOM   1920  CA  ASN A 190     -11.452  -4.892  -5.632  1.00 14.92           C  
ATOM   1921  C   ASN A 190     -12.282  -4.715  -4.359  1.00 15.41           C  
ATOM   1922  O   ASN A 190     -12.444  -3.595  -3.861  1.00 15.55           O  
ATOM   1923  CB  ASN A 190     -11.807  -3.835  -6.673  1.00 14.21           C  
ATOM   1924  CG  ASN A 190     -10.716  -3.675  -7.710  1.00 13.32           C  
ATOM   1925  ND2 ASN A 190      -9.654  -2.994  -7.327  1.00 10.36           N  
ATOM   1926  OD1 ASN A 190     -10.812  -4.190  -8.834  1.00 15.81           O  
ATOM   1927  HN  ASN A 190     -12.348  -6.415  -6.850  1.00  0.00           H  
ATOM   1928 1HD2 ASN A 190      -9.575  -2.570  -6.402  1.00  0.00           H  
ATOM   1929 2HD2 ASN A 190      -8.919  -2.886  -8.026  1.00  0.00           H  
ATOM   1930  N   GLY A 191     -12.799  -5.827  -3.845  1.00 15.92           N  
ATOM   1931  CA  GLY A 191     -13.536  -5.835  -2.577  1.00 16.30           C  
ATOM   1932  C   GLY A 191     -14.894  -5.162  -2.639  1.00 16.90           C  
ATOM   1933  O   GLY A 191     -15.403  -4.675  -1.619  1.00 17.62           O  
ATOM   1934  HN  GLY A 191     -12.679  -6.705  -4.350  1.00  0.00           H  
ATOM   1935  N   ILE A 192     -15.489  -5.132  -3.830  1.00 16.43           N  
ATOM   1936  CA  ILE A 192     -16.806  -4.535  -4.017  1.00 16.76           C  
ATOM   1937  C   ILE A 192     -17.871  -5.611  -3.890  1.00 17.17           C  
ATOM   1938  O   ILE A 192     -17.829  -6.624  -4.602  1.00 17.25           O  
ATOM   1939  CB  ILE A 192     -16.946  -3.858  -5.403  1.00 16.58           C  
ATOM   1940  CG1 ILE A 192     -15.737  -2.960  -5.706  1.00 16.72           C  
ATOM   1941  CG2 ILE A 192     -18.279  -3.098  -5.510  1.00 17.31           C  
ATOM   1942  CD1 ILE A 192     -15.476  -1.860  -4.685  1.00 16.06           C  
ATOM   1943  HN  ILE A 192     -15.010  -5.538  -4.634  1.00  0.00           H  
ATOM   1944  N   LYS A 193     -18.820  -5.389  -2.987  1.00 17.37           N  
ATOM   1945  CA  LYS A 193     -19.896  -6.347  -2.774  1.00 18.02           C  
ATOM   1946  C   LYS A 193     -20.966  -6.213  -3.837  1.00 18.34           C  
ATOM   1947  O   LYS A 193     -21.167  -5.142  -4.414  1.00 17.89           O  
ATOM   1948  CB  LYS A 193     -20.542  -6.149  -1.412  1.00 18.01           C  
ATOM   1949  CG  LYS A 193     -19.649  -6.367  -0.234  1.00 19.14           C  
ATOM   1950  CD  LYS A 193     -20.395  -5.842   0.970  1.00 19.68           C  
ATOM   1951  CE  LYS A 193     -19.676  -6.115   2.235  1.00 22.25           C  
ATOM   1952  NZ  LYS A 193     -20.654  -5.939   3.340  1.00 20.50           N1+
ATOM   1953  HN  LYS A 193     -18.794  -4.533  -2.433  1.00  0.00           H  
ATOM   1954  HZ1 LYS A 193     -20.159  -6.127   4.212  1.00  0.00           H  
ATOM   1955  HZ2 LYS A 193     -21.493  -6.507   3.226  1.00  0.00           H  
ATOM   1956  HZ3 LYS A 193     -21.111  -5.027   3.328  1.00  0.00           H  
ATOM   1957  N   GLU A 194     -21.685  -7.307  -4.059  1.00 19.22           N  
ATOM   1958  CA  GLU A 194     -22.693  -7.378  -5.106  1.00 20.22           C  
ATOM   1959  C   GLU A 194     -23.678  -6.201  -5.101  1.00 19.61           C  
ATOM   1960  O   GLU A 194     -24.019  -5.671  -6.161  1.00 19.88           O  
ATOM   1961  CB  GLU A 194     -23.445  -8.708  -4.999  1.00 20.43           C  
ATOM   1962  CG  GLU A 194     -24.311  -9.026  -6.204  1.00 21.78           C  
ATOM   1963  CD  GLU A 194     -25.105 -10.304  -6.024  1.00 22.58           C  
ATOM   1964  OE1 GLU A 194     -26.092 -10.296  -5.250  1.00 25.83           O  
ATOM   1965  OE2 GLU A 194     -24.745 -11.313  -6.664  1.00 26.16           O1-
ATOM   1966  HN  GLU A 194     -21.525  -8.127  -3.474  1.00  0.00           H  
ATOM   1967  N   GLN A 195     -24.118  -5.787  -3.916  1.00 19.06           N  
ATOM   1968  CA  GLN A 195     -25.158  -4.770  -3.796  1.00 18.84           C  
ATOM   1969  C   GLN A 195     -24.640  -3.323  -3.702  1.00 17.70           C  
ATOM   1970  O   GLN A 195     -25.435  -2.386  -3.726  1.00 18.41           O  
ATOM   1971  CB  GLN A 195     -26.092  -5.092  -2.615  1.00 19.22           C  
ATOM   1972  CG  GLN A 195     -25.556  -4.702  -1.229  1.00 21.57           C  
ATOM   1973  CD  GLN A 195     -24.518  -5.677  -0.656  1.00 23.23           C  
ATOM   1974  NE2 GLN A 195     -24.101  -5.427   0.585  1.00 24.30           N  
ATOM   1975  OE1 GLN A 195     -24.097  -6.637  -1.316  1.00 25.07           O  
ATOM   1976  HN  GLN A 195     -23.718  -6.191  -3.069  1.00  0.00           H  
ATOM   1977 1HE2 GLN A 195     -23.411  -6.075   0.966  1.00  0.00           H  
ATOM   1978 2HE2 GLN A 195     -24.448  -4.637   1.128  1.00  0.00           H  
ATOM   1979  N   GLN A 196     -23.321  -3.146  -3.602  1.00 16.03           N  
ATOM   1980  CA  GLN A 196     -22.742  -1.813  -3.428  1.00 15.01           C  
ATOM   1981  C   GLN A 196     -22.692  -1.038  -4.737  1.00 14.01           C  
ATOM   1982  O   GLN A 196     -22.640  -1.626  -5.815  1.00 13.94           O  
ATOM   1983  CB  GLN A 196     -21.336  -1.902  -2.827  1.00 14.81           C  
ATOM   1984  CG  GLN A 196     -21.309  -2.293  -1.350  1.00 15.76           C  
ATOM   1985  CD  GLN A 196     -19.900  -2.402  -0.797  1.00 15.97           C  
ATOM   1986  NE2 GLN A 196     -19.657  -1.748   0.339  1.00 18.37           N  
ATOM   1987  OE1 GLN A 196     -19.040  -3.064  -1.376  1.00 15.10           O  
ATOM   1988  HN  GLN A 196     -22.704  -3.957  -3.648  1.00  0.00           H  
ATOM   1989 1HE2 GLN A 196     -18.710  -1.821   0.711  1.00  0.00           H  
ATOM   1990 2HE2 GLN A 196     -20.370  -1.199   0.819  1.00  0.00           H  
ATOM   1991  N   ASN A 197     -22.720   0.285  -4.625  1.00 12.51           N  
ATOM   1992  CA  ASN A 197     -22.544   1.174  -5.766  1.00 11.76           C  
ATOM   1993  C   ASN A 197     -21.092   1.617  -5.789  1.00 10.96           C  
ATOM   1994  O   ASN A 197     -20.601   2.178  -4.795  1.00 11.95           O  
ATOM   1995  CB  ASN A 197     -23.421   2.417  -5.627  1.00 11.46           C  
ATOM   1996  CG  ASN A 197     -24.888   2.090  -5.416  1.00 11.23           C  
ATOM   1997  ND2 ASN A 197     -25.459   1.294  -6.314  1.00 12.45           N  
ATOM   1998  OD1 ASN A 197     -25.506   2.557  -4.446  1.00 13.55           O  
ATOM   1999  HN  ASN A 197     -22.871   0.695  -3.703  1.00  0.00           H  
ATOM   2000 1HD2 ASN A 197     -24.951   0.910  -7.111  1.00  0.00           H  
ATOM   2001 2HD2 ASN A 197     -26.445   1.074  -6.172  1.00  0.00           H  
ATOM   2002  N   LEU A 198     -20.402   1.348  -6.897  1.00  9.85           N  
ATOM   2003  CA  LEU A 198     -19.023   1.796  -7.069  1.00  8.85           C  
ATOM   2004  C   LEU A 198     -18.988   2.976  -8.018  1.00  8.31           C  
ATOM   2005  O   LEU A 198     -19.288   2.837  -9.205  1.00  8.32           O  
ATOM   2006  CB  LEU A 198     -18.117   0.660  -7.593  1.00  8.74           C  
ATOM   2007  CG  LEU A 198     -16.678   1.084  -7.941  1.00  9.23           C  
ATOM   2008  CD1 LEU A 198     -15.927   1.698  -6.744  1.00 10.93           C  
ATOM   2009  CD2 LEU A 198     -15.905  -0.110  -8.503  1.00  9.79           C  
ATOM   2010  HN  LEU A 198     -20.849   0.816  -7.644  1.00  0.00           H  
ATOM   2011  N   LEU A 199     -18.634   4.141  -7.470  1.00  7.56           N  
ATOM   2012  CA  LEU A 199     -18.389   5.344  -8.269  1.00  7.04           C  
ATOM   2013  C   LEU A 199     -16.893   5.404  -8.564  1.00  6.77           C  
ATOM   2014  O   LEU A 199     -16.086   5.118  -7.687  1.00  6.75           O  
ATOM   2015  CB  LEU A 199     -18.826   6.602  -7.509  1.00  7.73           C  
ATOM   2016  CG  LEU A 199     -20.242   6.598  -6.917  1.00  6.62           C  
ATOM   2017  CD1 LEU A 199     -20.540   7.958  -6.275  1.00  7.84           C  
ATOM   2018  CD2 LEU A 199     -21.280   6.287  -7.996  1.00  6.41           C  
ATOM   2019  HN  LEU A 199     -18.530   4.195  -6.457  1.00  0.00           H  
ATOM   2020  N   LEU A 200     -16.529   5.762  -9.797  1.00  6.96           N  
ATOM   2021  CA  LEU A 200     -15.129   5.717 -10.211  1.00  6.78           C  
ATOM   2022  C   LEU A 200     -14.694   7.046 -10.808  1.00  6.50           C  
ATOM   2023  O   LEU A 200     -15.346   7.552 -11.727  1.00  6.36           O  
ATOM   2024  CB  LEU A 200     -14.923   4.589 -11.241  1.00  7.15           C  
ATOM   2025  CG  LEU A 200     -13.515   4.434 -11.821  1.00  6.62           C  
ATOM   2026  CD1 LEU A 200     -12.505   4.053 -10.734  1.00  5.71           C  
ATOM   2027  CD2 LEU A 200     -13.531   3.403 -12.950  1.00  7.04           C  
ATOM   2028  HN  LEU A 200     -17.239   6.072 -10.460  1.00  0.00           H  
ATOM   2029  N   GLN A 201     -13.583   7.580 -10.305  1.00  6.27           N  
ATOM   2030  CA  GLN A 201     -13.008   8.795 -10.884  1.00  6.68           C  
ATOM   2031  C   GLN A 201     -11.538   8.546 -11.159  1.00  6.40           C  
ATOM   2032  O   GLN A 201     -10.801   8.153 -10.259  1.00  7.41           O  
ATOM   2033  CB  GLN A 201     -13.198  10.006  -9.962  1.00  7.12           C  
ATOM   2034  CG  GLN A 201     -12.483  11.246 -10.499  1.00  8.93           C  
ATOM   2035  CD  GLN A 201     -13.201  12.551 -10.248  1.00  8.24           C  
ATOM   2036  NE2 GLN A 201     -12.923  13.531 -11.097  1.00  9.28           N  
ATOM   2037  OE1 GLN A 201     -13.964  12.698  -9.288  1.00  7.88           O  
ATOM   2038  HN  GLN A 201     -13.127   7.137  -9.507  1.00  0.00           H  
ATOM   2039 1HE2 GLN A 201     -13.408  14.412 -10.928  1.00  0.00           H  
ATOM   2040 2HE2 GLN A 201     -12.293  13.410 -11.890  1.00  0.00           H  
ATOM   2041  N   VAL A 202     -11.140   8.746 -12.416  1.00  6.30           N  
ATOM   2042  CA  VAL A 202      -9.791   8.392 -12.861  1.00  6.41           C  
ATOM   2043  C   VAL A 202      -9.154   9.623 -13.490  1.00  6.41           C  
ATOM   2044  O   VAL A 202      -9.767  10.283 -14.325  1.00  6.89           O  
ATOM   2045  CB  VAL A 202      -9.826   7.258 -13.914  1.00  7.08           C  
ATOM   2046  CG1 VAL A 202      -8.432   7.006 -14.485  1.00  6.26           C  
ATOM   2047  CG2 VAL A 202     -10.387   5.972 -13.309  1.00  7.09           C  
ATOM   2048  HN  VAL A 202     -11.792   9.156 -13.084  1.00  0.00           H  
ATOM   2049  N   GLY A 203      -7.931   9.916 -13.070  1.00  6.59           N  
ATOM   2050  CA  GLY A 203      -7.167  11.038 -13.632  1.00  6.24           C  
ATOM   2051  C   GLY A 203      -6.136  11.573 -12.657  1.00  6.62           C  
ATOM   2052  O   GLY A 203      -6.388  11.641 -11.450  1.00  6.98           O  
ATOM   2053  HN  GLY A 203      -7.509   9.347 -12.336  1.00  0.00           H  
ATOM   2054  N   SER A 204      -4.974  11.957 -13.185  1.00  7.16           N  
ATOM   2055  CA  SER A 204      -3.837  12.351 -12.344  1.00  7.70           C  
ATOM   2056  C   SER A 204      -3.762  13.853 -12.014  1.00  8.32           C  
ATOM   2057  O   SER A 204      -2.673  14.388 -11.810  1.00 10.33           O  
ATOM   2058  CB  SER A 204      -2.528  11.863 -12.974  1.00  7.75           C  
ATOM   2059  OG  SER A 204      -2.504  10.450 -13.016  1.00  7.37           O  
ATOM   2060  HN  SER A 204      -4.872  11.978 -14.200  1.00  0.00           H  
ATOM   2061  HG  SER A 204      -1.693  10.147 -13.407  1.00  0.00           H  
ATOM   2062  N   ASP A 205      -4.909  14.514 -11.935  1.00  8.63           N  
ATOM   2063  CA  ASP A 205      -4.982  15.895 -11.456  1.00  8.66           C  
ATOM   2064  C   ASP A 205      -6.312  16.029 -10.727  1.00  8.20           C  
ATOM   2065  O   ASP A 205      -7.329  16.406 -11.314  1.00  8.47           O  
ATOM   2066  CB  ASP A 205      -4.906  16.883 -12.622  1.00  9.25           C  
ATOM   2067  CG  ASP A 205      -4.739  18.315 -12.168  1.00 11.70           C  
ATOM   2068  OD1 ASP A 205      -5.159  18.657 -11.036  1.00 13.59           O  
ATOM   2069  OD2 ASP A 205      -4.197  19.112 -12.973  1.00 15.34           O1-
ATOM   2070  HN  ASP A 205      -5.769  14.044 -12.218  1.00  0.00           H  
ATOM   2071  N   PHE A 206      -6.305  15.679  -9.442  1.00  8.10           N  
ATOM   2072  CA  PHE A 206      -7.539  15.604  -8.659  1.00  8.00           C  
ATOM   2073  C   PHE A 206      -8.285  16.941  -8.585  1.00  8.20           C  
ATOM   2074  O   PHE A 206      -9.505  16.992  -8.778  1.00  8.35           O  
ATOM   2075  CB  PHE A 206      -7.264  15.079  -7.236  1.00  8.59           C  
ATOM   2076  CG  PHE A 206      -6.701  13.664  -7.173  1.00  8.23           C  
ATOM   2077  CD1 PHE A 206      -6.808  12.774  -8.242  1.00  8.31           C  
ATOM   2078  CD2 PHE A 206      -6.084  13.218  -6.003  1.00  8.64           C  
ATOM   2079  CE1 PHE A 206      -6.276  11.469  -8.139  1.00  6.26           C  
ATOM   2080  CE2 PHE A 206      -5.557  11.931  -5.901  1.00  8.79           C  
ATOM   2081  CZ  PHE A 206      -5.659  11.055  -6.967  1.00  8.65           C  
ATOM   2082  HN  PHE A 206      -5.417  15.458  -8.992  1.00  0.00           H  
ATOM   2083  N   GLY A 207      -7.540  18.012  -8.308  1.00  8.11           N  
ATOM   2084  CA  GLY A 207      -8.121  19.352  -8.187  1.00  8.20           C  
ATOM   2085  C   GLY A 207      -8.790  19.815  -9.472  1.00  8.17           C  
ATOM   2086  O   GLY A 207      -9.969  20.180  -9.477  1.00  9.02           O  
ATOM   2087  HN  GLY A 207      -6.535  17.895  -8.176  1.00  0.00           H  
ATOM   2088  N   ARG A 208      -8.042  19.761 -10.574  1.00  7.66           N  
ATOM   2089  CA  ARG A 208      -8.568  20.185 -11.867  1.00  7.66           C  
ATOM   2090  C   ARG A 208      -9.795  19.369 -12.298  1.00  7.07           C  
ATOM   2091  O   ARG A 208     -10.711  19.893 -12.917  1.00  8.31           O  
ATOM   2092  CB  ARG A 208      -7.485  20.074 -12.939  1.00  7.15           C  
ATOM   2093  CG  ARG A 208      -8.011  20.389 -14.323  1.00  7.83           C  
ATOM   2094  CD  ARG A 208      -6.913  20.572 -15.352  1.00  8.44           C  
ATOM   2095  NE  ARG A 208      -6.042  19.409 -15.534  1.00  9.24           N  
ATOM   2096  CZ  ARG A 208      -6.338  18.358 -16.297  1.00  8.88           C  
ATOM   2097  NH1 ARG A 208      -7.508  18.299 -16.932  1.00  8.26           N1+
ATOM   2098  NH2 ARG A 208      -5.457  17.373 -16.419  1.00  9.29           N  
ATOM   2099  HN  ARG A 208      -7.084  19.417 -10.512  1.00  0.00           H  
ATOM   2100  HE  ARG A 208      -5.148  19.403 -15.043  1.00  0.00           H  
ATOM   2101 1HH1 ARG A 208      -8.185  19.056 -16.838  1.00  0.00           H  
ATOM   2102 2HH1 ARG A 208      -7.735  17.494 -17.516  1.00  0.00           H  
ATOM   2103 1HH2 ARG A 208      -4.561  17.418 -15.933  1.00  0.00           H  
ATOM   2104 2HH2 ARG A 208      -5.684  16.568 -17.003  1.00  0.00           H  
ATOM   2105  N   LYS A 209      -9.790  18.082 -11.966  1.00  6.55           N  
ATOM   2106  CA  LYS A 209     -10.832  17.177 -12.419  1.00  6.15           C  
ATOM   2107  C   LYS A 209     -12.043  17.096 -11.486  1.00  6.43           C  
ATOM   2108  O   LYS A 209     -12.963  16.316 -11.723  1.00  6.72           O  
ATOM   2109  CB  LYS A 209     -10.229  15.806 -12.735  1.00  5.48           C  
ATOM   2110  CG  LYS A 209      -9.233  15.865 -13.921  1.00  4.92           C  
ATOM   2111  CD  LYS A 209      -8.344  14.612 -13.960  1.00  6.53           C  
ATOM   2112  CE  LYS A 209      -7.304  14.653 -15.094  1.00  5.65           C  
ATOM   2113  NZ  LYS A 209      -7.936  14.527 -16.461  1.00  6.93           N1+
ATOM   2114  HN  LYS A 209      -9.037  17.722 -11.380  1.00  0.00           H  
ATOM   2115  HZ1 LYS A 209      -7.247  14.554 -17.212  1.00  0.00           H  
ATOM   2116  HZ2 LYS A 209      -8.658  15.234 -16.599  1.00  0.00           H  
ATOM   2117  HZ3 LYS A 209      -8.514  13.689 -16.523  1.00  0.00           H  
ATOM   2118  N   GLY A 210     -12.069  17.934 -10.450  1.00  6.85           N  
ATOM   2119  CA  GLY A 210     -13.280  18.059  -9.632  1.00  6.59           C  
ATOM   2120  C   GLY A 210     -13.533  16.912  -8.674  1.00  6.88           C  
ATOM   2121  O   GLY A 210     -14.690  16.604  -8.377  1.00  6.56           O  
ATOM   2122  HN  GLY A 210     -11.244  18.490 -10.225  1.00  0.00           H  
ATOM   2123  N   VAL A 211     -12.462  16.296  -8.167  1.00  7.35           N  
ATOM   2124  CA  VAL A 211     -12.615  15.236  -7.167  1.00  7.36           C  
ATOM   2125  C   VAL A 211     -13.409  15.776  -5.966  1.00  7.30           C  
ATOM   2126  O   VAL A 211     -14.224  15.061  -5.388  1.00  7.85           O  
ATOM   2127  CB  VAL A 211     -11.257  14.655  -6.747  1.00  7.52           C  
ATOM   2128  CG1 VAL A 211     -11.403  13.774  -5.508  1.00  7.99           C  
ATOM   2129  CG2 VAL A 211     -10.648  13.851  -7.907  1.00  8.22           C  
ATOM   2130  HN  VAL A 211     -11.529  16.566  -8.479  1.00  0.00           H  
ATOM   2131  N   ASP A 212     -13.207  17.053  -5.631  1.00  7.88           N  
ATOM   2132  CA  ASP A 212     -13.988  17.682  -4.558  1.00  7.80           C  
ATOM   2133  C   ASP A 212     -15.492  17.641  -4.828  1.00  7.53           C  
ATOM   2134  O   ASP A 212     -16.293  17.374  -3.925  1.00  8.09           O  
ATOM   2135  CB  ASP A 212     -13.535  19.127  -4.347  1.00  8.80           C  
ATOM   2136  CG  ASP A 212     -13.536  19.934  -5.630  1.00 10.17           C  
ATOM   2137  OD1 ASP A 212     -12.841  19.539  -6.593  1.00 13.62           O  
ATOM   2138  OD2 ASP A 212     -14.217  20.975  -5.671  1.00 12.05           O1-
ATOM   2139  HN  ASP A 212     -12.502  17.598  -6.127  1.00  0.00           H  
ATOM   2140  N   ARG A 213     -15.865  17.921  -6.076  1.00  7.28           N  
ATOM   2141  CA  ARG A 213     -17.266  17.897  -6.504  1.00  6.69           C  
ATOM   2142  C   ARG A 213     -17.855  16.491  -6.379  1.00  6.50           C  
ATOM   2143  O   ARG A 213     -19.003  16.323  -5.962  1.00  6.81           O  
ATOM   2144  CB  ARG A 213     -17.402  18.418  -7.933  1.00  6.96           C  
ATOM   2145  CG  ARG A 213     -17.122  19.905  -8.068  1.00  6.33           C  
ATOM   2146  CD  ARG A 213     -16.915  20.243  -9.521  1.00  6.10           C  
ATOM   2147  NE  ARG A 213     -17.090  21.678  -9.763  1.00  7.55           N  
ATOM   2148  CZ  ARG A 213     -17.010  22.249 -10.966  1.00  8.67           C  
ATOM   2149  NH1 ARG A 213     -16.729  21.528 -12.047  1.00  8.50           N1+
ATOM   2150  NH2 ARG A 213     -17.216  23.563 -11.087  1.00  9.68           N  
ATOM   2151  HN  ARG A 213     -15.147  18.161  -6.760  1.00  0.00           H  
ATOM   2152  HE  ARG A 213     -17.285  22.278  -8.961  1.00  0.00           H  
ATOM   2153 1HH1 ARG A 213     -16.668  21.965 -12.967  1.00  0.00           H  
ATOM   2154 2HH1 ARG A 213     -16.572  20.524 -11.955  1.00  0.00           H  
ATOM   2155 1HH2 ARG A 213     -17.155  24.000 -12.007  1.00  0.00           H  
ATOM   2156 2HH2 ARG A 213     -17.432  24.116 -10.258  1.00  0.00           H  
ATOM   2157  N   SER A 214     -17.053  15.486  -6.726  1.00  6.64           N  
ATOM   2158  CA  SER A 214     -17.490  14.095  -6.599  1.00  7.01           C  
ATOM   2159  C   SER A 214     -17.697  13.694  -5.145  1.00  6.95           C  
ATOM   2160  O   SER A 214     -18.689  13.046  -4.803  1.00  7.98           O  
ATOM   2161  CB  SER A 214     -16.481  13.181  -7.268  1.00  7.52           C  
ATOM   2162  OG  SER A 214     -16.463  13.446  -8.654  1.00  7.04           O  
ATOM   2163  HN  SER A 214     -16.120  15.689  -7.086  1.00  0.00           H  
ATOM   2164  HG  SER A 214     -15.831  12.874  -9.073  1.00  0.00           H  
ATOM   2165  N   ILE A 215     -16.766  14.095  -4.285  1.00  6.78           N  
ATOM   2166  CA  ILE A 215     -16.900  13.838  -2.853  1.00  7.11           C  
ATOM   2167  C   ILE A 215     -18.107  14.552  -2.249  1.00  7.61           C  
ATOM   2168  O   ILE A 215     -18.835  13.954  -1.457  1.00  8.04           O  
ATOM   2169  CB  ILE A 215     -15.600  14.179  -2.111  1.00  7.18           C  
ATOM   2170  CG1 ILE A 215     -14.485  13.235  -2.581  1.00  7.20           C  
ATOM   2171  CG2 ILE A 215     -15.796  14.077  -0.606  1.00  7.87           C  
ATOM   2172  CD1 ILE A 215     -13.071  13.623  -2.090  1.00  7.54           C  
ATOM   2173  HN  ILE A 215     -15.944  14.590  -4.631  1.00  0.00           H  
ATOM   2174  N   GLU A 216     -18.321  15.812  -2.635  1.00  8.09           N  
ATOM   2175  CA  GLU A 216     -19.513  16.545  -2.194  1.00  9.08           C  
ATOM   2176  C   GLU A 216     -20.786  15.821  -2.632  1.00  9.13           C  
ATOM   2177  O   GLU A 216     -21.736  15.704  -1.858  1.00  9.27           O  
ATOM   2178  CB  GLU A 216     -19.523  17.986  -2.710  1.00  9.43           C  
ATOM   2179  CG  GLU A 216     -18.445  18.899  -2.130  1.00 10.56           C  
ATOM   2180  CD  GLU A 216     -18.831  19.528  -0.798  1.00 13.77           C  
ATOM   2181  OE1 GLU A 216     -19.963  19.308  -0.317  1.00 14.24           O  
ATOM   2182  OE2 GLU A 216     -17.986  20.254  -0.233  1.00 14.95           O1-
ATOM   2183  HN  GLU A 216     -17.646  16.272  -3.246  1.00  0.00           H  
ATOM   2184  N   ALA A 217     -20.798  15.315  -3.863  1.00  8.94           N  
ATOM   2185  CA  ALA A 217     -21.977  14.627  -4.380  1.00  8.77           C  
ATOM   2186  C   ALA A 217     -22.246  13.337  -3.609  1.00  9.10           C  
ATOM   2187  O   ALA A 217     -23.380  13.055  -3.246  1.00  8.92           O  
ATOM   2188  CB  ALA A 217     -21.824  14.351  -5.875  1.00  8.99           C  
ATOM   2189  HN  ALA A 217     -19.972  15.409  -4.453  1.00  0.00           H  
ATOM   2190  N   LEU A 218     -21.190  12.568  -3.354  1.00  9.27           N  
ATOM   2191  CA  LEU A 218     -21.309  11.368  -2.531  1.00  9.75           C  
ATOM   2192  C   LEU A 218     -21.904  11.704  -1.160  1.00  9.57           C  
ATOM   2193  O   LEU A 218     -22.834  11.032  -0.689  1.00  9.45           O  
ATOM   2194  CB  LEU A 218     -19.936  10.711  -2.373  1.00 10.09           C  
ATOM   2195  CG  LEU A 218     -19.795   9.562  -1.384  1.00 12.15           C  
ATOM   2196  CD1 LEU A 218     -20.515   8.341  -1.889  1.00 13.40           C  
ATOM   2197  CD2 LEU A 218     -18.312   9.277  -1.174  1.00 13.24           C  
ATOM   2198  HN  LEU A 218     -20.281  12.822  -3.741  1.00  0.00           H  
ATOM   2199  N   ALA A 219     -21.375  12.756  -0.538  1.00  9.38           N  
ATOM   2200  CA  ALA A 219     -21.781  13.125   0.815  1.00  9.29           C  
ATOM   2201  C   ALA A 219     -23.245  13.569   0.890  1.00  9.81           C  
ATOM   2202  O   ALA A 219     -23.891  13.463   1.946  1.00 10.08           O  
ATOM   2203  CB  ALA A 219     -20.858  14.209   1.356  1.00  9.10           C  
ATOM   2204  HN  ALA A 219     -20.670  13.316  -1.018  1.00  0.00           H  
ATOM   2205  N   SER A 220     -23.770  14.059  -0.230  1.00  9.96           N  
ATOM   2206  CA  SER A 220     -25.135  14.575  -0.274  1.00 10.59           C  
ATOM   2207  C   SER A 220     -26.195  13.480  -0.352  1.00 10.82           C  
ATOM   2208  O   SER A 220     -27.389  13.764  -0.229  1.00 11.50           O  
ATOM   2209  CB  SER A 220     -25.309  15.490  -1.484  1.00 10.97           C  
ATOM   2210  OG  SER A 220     -25.441  14.723  -2.672  1.00 10.87           O  
ATOM   2211  HN  SER A 220     -23.205  14.075  -1.079  1.00  0.00           H  
ATOM   2212  HG  SER A 220     -25.549  15.292  -3.425  1.00  0.00           H  
ATOM   2213  N   LEU A 221     -25.768  12.246  -0.606  1.00 11.20           N  
ATOM   2214  CA  LEU A 221     -26.709  11.148  -0.801  1.00 11.24           C  
ATOM   2215  C   LEU A 221     -27.439  10.856   0.500  1.00 11.86           C  
ATOM   2216  O   LEU A 221     -26.854  11.021   1.578  1.00 11.71           O  
ATOM   2217  CB  LEU A 221     -25.987   9.884  -1.275  1.00 11.11           C  
ATOM   2218  CG  LEU A 221     -25.346   9.930  -2.668  1.00  9.65           C  
ATOM   2219  CD1 LEU A 221     -24.570   8.643  -2.904  1.00  9.21           C  
ATOM   2220  CD2 LEU A 221     -26.412  10.143  -3.746  1.00 10.43           C  
ATOM   2221  HN  LEU A 221     -24.766  12.064  -0.665  1.00  0.00           H  
ATOM   2222  N   PRO A 222     -28.718  10.441   0.407  1.00 12.94           N  
ATOM   2223  CA  PRO A 222     -29.437  10.015   1.611  1.00 13.65           C  
ATOM   2224  C   PRO A 222     -28.679   8.911   2.342  1.00 14.01           C  
ATOM   2225  O   PRO A 222     -27.938   8.149   1.721  1.00 13.87           O  
ATOM   2226  CB  PRO A 222     -30.765   9.482   1.066  1.00 14.53           C  
ATOM   2227  CG  PRO A 222     -30.939  10.151  -0.229  1.00 14.21           C  
ATOM   2228  CD  PRO A 222     -29.565  10.351  -0.797  1.00 13.17           C  
ATOM   2229  N   GLU A 223     -28.879   8.846   3.653  1.00 14.40           N  
ATOM   2230  CA  GLU A 223     -28.101   8.006   4.567  1.00 14.98           C  
ATOM   2231  C   GLU A 223     -27.896   6.547   4.133  1.00 14.70           C  
ATOM   2232  O   GLU A 223     -26.759   6.059   4.108  1.00 14.60           O  
ATOM   2233  CB  GLU A 223     -28.758   8.038   5.949  1.00 15.42           C  
ATOM   2234  CG  GLU A 223     -27.837   7.763   7.104  1.00 17.82           C  
ATOM   2235  CD  GLU A 223     -28.497   8.110   8.428  1.00 20.86           C  
ATOM   2236  OE1 GLU A 223     -29.565   7.532   8.720  1.00 22.77           O  
ATOM   2237  OE2 GLU A 223     -27.955   8.959   9.167  1.00 22.29           O1-
ATOM   2238  HN  GLU A 223     -29.624   9.419   4.050  1.00  0.00           H  
ATOM   2239  N   SER A 224     -28.988   5.849   3.823  1.00 14.40           N  
ATOM   2240  CA  SER A 224     -28.914   4.423   3.512  1.00 14.53           C  
ATOM   2241  C   SER A 224     -28.189   4.210   2.191  1.00 13.65           C  
ATOM   2242  O   SER A 224     -27.327   3.324   2.077  1.00 13.53           O  
ATOM   2243  CB  SER A 224     -30.311   3.805   3.472  1.00 14.79           C  
ATOM   2244  OG  SER A 224     -30.944   3.938   4.733  1.00 18.86           O  
ATOM   2245  HN  SER A 224     -29.893   6.319   3.802  1.00  0.00           H  
ATOM   2246  HG  SER A 224     -31.812   3.554   4.708  1.00  0.00           H  
ATOM   2247  N   LEU A 225     -28.531   5.040   1.202  1.00 13.04           N  
ATOM   2248  CA  LEU A 225     -27.887   4.980  -0.111  1.00 11.91           C  
ATOM   2249  C   LEU A 225     -26.396   5.274  -0.006  1.00 11.46           C  
ATOM   2250  O   LEU A 225     -25.574   4.554  -0.570  1.00 10.73           O  
ATOM   2251  CB  LEU A 225     -28.562   5.938  -1.093  1.00 12.25           C  
ATOM   2252  CG  LEU A 225     -28.047   6.024  -2.522  1.00 12.82           C  
ATOM   2253  CD1 LEU A 225     -28.123   4.668  -3.202  1.00 12.97           C  
ATOM   2254  CD2 LEU A 225     -28.867   7.038  -3.293  1.00 12.18           C  
ATOM   2255  HN  LEU A 225     -29.260   5.734   1.366  1.00  0.00           H  
ATOM   2256  N   ARG A 226     -26.058   6.327   0.734  1.00 10.54           N  
ATOM   2257  CA  ARG A 226     -24.679   6.706   0.992  1.00 10.74           C  
ATOM   2258  C   ARG A 226     -23.870   5.556   1.620  1.00 10.52           C  
ATOM   2259  O   ARG A 226     -22.721   5.312   1.232  1.00 10.38           O  
ATOM   2260  CB  ARG A 226     -24.656   7.946   1.891  1.00 10.97           C  
ATOM   2261  CG  ARG A 226     -23.359   8.712   1.830  1.00 11.46           C  
ATOM   2262  CD  ARG A 226     -23.465  10.047   2.554  1.00 13.27           C  
ATOM   2263  NE  ARG A 226     -23.546   9.928   4.012  1.00 15.72           N  
ATOM   2264  CZ  ARG A 226     -24.601  10.283   4.753  1.00 16.92           C  
ATOM   2265  NH1 ARG A 226     -25.698  10.770   4.187  1.00 17.80           N1+
ATOM   2266  NH2 ARG A 226     -24.563  10.147   6.078  1.00 17.09           N  
ATOM   2267  HN  ARG A 226     -26.802   6.895   1.139  1.00  0.00           H  
ATOM   2268  HE  ARG A 226     -22.736   9.545   4.499  1.00  0.00           H  
ATOM   2269 1HH1 ARG A 226     -26.503  11.041   4.752  1.00  0.00           H  
ATOM   2270 2HH1 ARG A 226     -25.727  10.874   3.173  1.00  0.00           H  
ATOM   2271 1HH2 ARG A 226     -25.368  10.418   6.643  1.00  0.00           H  
ATOM   2272 2HH2 ARG A 226     -23.720   9.773   6.513  1.00  0.00           H  
ATOM   2273  N   HIS A 227     -24.471   4.848   2.578  1.00 10.82           N  
ATOM   2274  CA  HIS A 227     -23.811   3.741   3.268  1.00 10.53           C  
ATOM   2275  C   HIS A 227     -23.466   2.598   2.307  1.00 10.40           C  
ATOM   2276  O   HIS A 227     -22.522   1.846   2.555  1.00 11.74           O  
ATOM   2277  CB  HIS A 227     -24.707   3.246   4.415  1.00 10.51           C  
ATOM   2278  CG  HIS A 227     -24.100   2.164   5.261  1.00 10.83           C  
ATOM   2279  CD2 HIS A 227     -24.497   0.889   5.488  1.00 12.36           C  
ATOM   2280  ND1 HIS A 227     -22.981   2.362   6.043  1.00 13.71           N  
ATOM   2281  CE1 HIS A 227     -22.702   1.244   6.695  1.00 13.14           C  
ATOM   2282  NE2 HIS A 227     -23.603   0.335   6.372  1.00 13.42           N  
ATOM   2283  HN  HIS A 227     -25.427   5.088   2.839  1.00  0.00           H  
ATOM   2284  HD1 HIS A 227     -22.452   3.232   6.109  1.00  0.00           H  
ATOM   2285  HE2 HIS A 227     -23.631  -0.623   6.722  1.00  0.00           H  
ATOM   2286  N   ASN A 228     -24.216   2.503   1.204  1.00 10.53           N  
ATOM   2287  CA  ASN A 228     -23.990   1.476   0.188  1.00 10.38           C  
ATOM   2288  C   ASN A 228     -23.156   1.971  -0.991  1.00 10.18           C  
ATOM   2289  O   ASN A 228     -23.028   1.278  -2.001  1.00 10.68           O  
ATOM   2290  CB  ASN A 228     -25.324   0.915  -0.333  1.00 10.14           C  
ATOM   2291  CG  ASN A 228     -25.177  -0.484  -0.932  1.00 11.98           C  
ATOM   2292  HN  ASN A 228     -24.974   3.172   1.066  1.00  0.00           H  
ATOM   2293  N   THR A 229     -22.573   3.156  -0.858  1.00  9.71           N  
ATOM   2294  CA  THR A 229     -21.878   3.766  -1.992  1.00  9.41           C  
ATOM   2295  C   THR A 229     -20.416   4.063  -1.685  1.00  9.64           C  
ATOM   2296  O   THR A 229     -20.087   4.657  -0.645  1.00 10.10           O  
ATOM   2297  CB  THR A 229     -22.620   5.028  -2.446  1.00  9.28           C  
ATOM   2298  CG2 THR A 229     -21.991   5.622  -3.705  1.00  8.74           C  
ATOM   2299  OG1 THR A 229     -23.975   4.686  -2.736  1.00  9.29           O  
ATOM   2300  HN  THR A 229     -22.610   3.643   0.038  1.00  0.00           H  
ATOM   2301  HG1 THR A 229     -24.366   4.317  -1.953  1.00  0.00           H  
ATOM   2302  N   LEU A 230     -19.546   3.628  -2.599  1.00  9.70           N  
ATOM   2303  CA  LEU A 230     -18.108   3.872  -2.502  1.00  9.77           C  
ATOM   2304  C   LEU A 230     -17.649   4.725  -3.676  1.00  8.87           C  
ATOM   2305  O   LEU A 230     -18.231   4.665  -4.772  1.00  9.02           O  
ATOM   2306  CB  LEU A 230     -17.311   2.563  -2.525  1.00 10.52           C  
ATOM   2307  CG  LEU A 230     -17.572   1.388  -1.577  1.00 13.24           C  
ATOM   2308  CD1 LEU A 230     -16.371   0.439  -1.625  1.00 15.54           C  
ATOM   2309  CD2 LEU A 230     -17.847   1.834  -0.155  1.00 17.09           C  
ATOM   2310  HN  LEU A 230     -19.899   3.103  -3.399  1.00  0.00           H  
ATOM   2311  N   LEU A 231     -16.584   5.488  -3.448  1.00  8.16           N  
ATOM   2312  CA  LEU A 231     -15.941   6.238  -4.528  1.00  7.73           C  
ATOM   2313  C   LEU A 231     -14.470   5.864  -4.583  1.00  7.92           C  
ATOM   2314  O   LEU A 231     -13.751   6.036  -3.609  1.00  7.56           O  
ATOM   2315  CB  LEU A 231     -16.096   7.754  -4.311  1.00  7.93           C  
ATOM   2316  CG  LEU A 231     -15.336   8.721  -5.234  1.00  7.70           C  
ATOM   2317  CD1 LEU A 231     -15.758   8.611  -6.716  1.00  8.75           C  
ATOM   2318  CD2 LEU A 231     -15.494  10.166  -4.746  1.00  9.05           C  
ATOM   2319  HN  LEU A 231     -16.208   5.552  -2.502  1.00  0.00           H  
ATOM   2320  N   PHE A 232     -14.029   5.338  -5.723  1.00  6.94           N  
ATOM   2321  CA  PHE A 232     -12.609   5.143  -5.979  1.00  7.64           C  
ATOM   2322  C   PHE A 232     -12.058   6.354  -6.727  1.00  7.36           C  
ATOM   2323  O   PHE A 232     -12.584   6.724  -7.793  1.00  7.79           O  
ATOM   2324  CB  PHE A 232     -12.406   3.925  -6.874  1.00  7.76           C  
ATOM   2325  CG  PHE A 232     -12.343   2.586  -6.150  1.00  7.67           C  
ATOM   2326  CD1 PHE A 232     -12.909   2.376  -4.886  1.00  7.97           C  
ATOM   2327  CD2 PHE A 232     -11.719   1.516  -6.776  1.00  9.78           C  
ATOM   2328  CE1 PHE A 232     -12.837   1.126  -4.277  1.00  9.39           C  
ATOM   2329  CE2 PHE A 232     -11.646   0.266  -6.168  1.00 11.11           C  
ATOM   2330  CZ  PHE A 232     -12.206   0.070  -4.926  1.00 10.47           C  
ATOM   2331  HN  PHE A 232     -14.704   5.064  -6.437  1.00  0.00           H  
ATOM   2332  N   VAL A 233     -11.010   6.951  -6.176  1.00  7.78           N  
ATOM   2333  CA  VAL A 233     -10.299   8.062  -6.811  1.00  8.21           C  
ATOM   2334  C   VAL A 233      -8.902   7.567  -7.164  1.00  8.41           C  
ATOM   2335  O   VAL A 233      -8.137   7.186  -6.273  1.00  8.64           O  
ATOM   2336  CB  VAL A 233     -10.195   9.298  -5.877  1.00  8.30           C  
ATOM   2337  CG1 VAL A 233      -9.445  10.417  -6.586  1.00  8.94           C  
ATOM   2338  CG2 VAL A 233     -11.586   9.762  -5.435  1.00  8.48           C  
ATOM   2339  HN  VAL A 233     -10.684   6.621  -5.268  1.00  0.00           H  
ATOM   2340  N   VAL A 234      -8.597   7.568  -8.461  1.00  7.93           N  
ATOM   2341  CA  VAL A 234      -7.422   6.887  -8.994  1.00  8.45           C  
ATOM   2342  C   VAL A 234      -6.575   7.840  -9.843  1.00  8.19           C  
ATOM   2343  O   VAL A 234      -7.052   8.384 -10.847  1.00  8.58           O  
ATOM   2344  CB  VAL A 234      -7.845   5.683  -9.873  1.00  8.22           C  
ATOM   2345  CG1 VAL A 234      -6.622   4.992 -10.450  1.00  9.16           C  
ATOM   2346  CG2 VAL A 234      -8.696   4.697  -9.083  1.00  8.97           C  
ATOM   2347  HN  VAL A 234      -9.210   8.065  -9.107  1.00  0.00           H  
ATOM   2348  N   GLY A 235      -5.324   8.041  -9.447  1.00  8.04           N  
ATOM   2349  CA  GLY A 235      -4.389   8.806 -10.278  1.00  8.02           C  
ATOM   2350  C   GLY A 235      -3.107   9.141  -9.556  1.00  8.34           C  
ATOM   2351  O   GLY A 235      -3.031   9.029  -8.335  1.00  7.94           O  
ATOM   2352  HN  GLY A 235      -5.010   7.659  -8.555  1.00  0.00           H  
ATOM   2353  N   GLN A 236      -2.098   9.558 -10.318  1.00  7.99           N  
ATOM   2354  CA  GLN A 236      -0.823   9.965  -9.739  1.00  8.85           C  
ATOM   2355  C   GLN A 236      -0.906  11.405  -9.264  1.00  8.73           C  
ATOM   2356  O   GLN A 236      -0.433  12.329  -9.927  1.00  9.45           O  
ATOM   2357  CB  GLN A 236       0.327   9.757 -10.728  1.00  8.73           C  
ATOM   2358  CG  GLN A 236       1.706  10.017 -10.122  1.00 11.35           C  
ATOM   2359  CD  GLN A 236       2.821   9.376 -10.927  1.00 13.12           C  
ATOM   2360  NE2 GLN A 236       3.816  10.173 -11.297  1.00 17.07           N  
ATOM   2361  OE1 GLN A 236       2.799   8.176 -11.199  1.00 14.96           O  
ATOM   2362  HN  GLN A 236      -2.220   9.594 -11.330  1.00  0.00           H  
ATOM   2363 1HE2 GLN A 236       3.834  11.168 -11.072  1.00  0.00           H  
ATOM   2364 2HE2 GLN A 236       4.566   9.742 -11.838  1.00  0.00           H  
ATOM   2365  N   ASP A 237      -1.549  11.588  -8.112  1.00  9.28           N  
ATOM   2366  CA  ASP A 237      -1.667  12.902  -7.487  1.00 10.04           C  
ATOM   2367  C   ASP A 237      -1.807  12.700  -5.977  1.00 10.41           C  
ATOM   2368  O   ASP A 237      -2.033  11.584  -5.509  1.00 11.08           O  
ATOM   2369  CB  ASP A 237      -2.876  13.654  -8.061  1.00 10.43           C  
ATOM   2370  CG  ASP A 237      -2.832  15.153  -7.796  1.00 10.86           C  
ATOM   2371  OD1 ASP A 237      -1.840  15.662  -7.218  1.00 12.36           O  
ATOM   2372  OD2 ASP A 237      -3.804  15.830  -8.174  1.00 11.33           O1-
ATOM   2373  HN  ASP A 237      -1.973  10.783  -7.651  1.00  0.00           H  
ATOM   2374  N   LYS A 238      -1.656  13.781  -5.218  1.00 10.98           N  
ATOM   2375  CA  LYS A 238      -1.666  13.705  -3.752  1.00 11.79           C  
ATOM   2376  C   LYS A 238      -3.090  13.777  -3.191  1.00 11.55           C  
ATOM   2377  O   LYS A 238      -3.798  14.747  -3.423  1.00 11.61           O  
ATOM   2378  CB  LYS A 238      -0.808  14.822  -3.158  1.00 12.51           C  
ATOM   2379  CG  LYS A 238       0.651  14.758  -3.557  1.00 15.08           C  
ATOM   2380  CD  LYS A 238       1.405  15.979  -3.056  1.00 19.84           C  
ATOM   2381  CE  LYS A 238       2.785  16.084  -3.691  1.00 22.30           C  
ATOM   2382  NZ  LYS A 238       3.490  17.336  -3.269  1.00 24.36           N1+
ATOM   2383  HN  LYS A 238      -1.530  14.688  -5.667  1.00  0.00           H  
ATOM   2384  HZ1 LYS A 238       4.414  17.406  -3.694  1.00  0.00           H  
ATOM   2385  HZ2 LYS A 238       3.540  17.412  -2.253  1.00  0.00           H  
ATOM   2386  HZ3 LYS A 238       2.927  18.164  -3.462  1.00  0.00           H  
ATOM   2387  N   PRO A 239      -3.520  12.736  -2.456  1.00 11.61           N  
ATOM   2388  CA  PRO A 239      -4.889  12.735  -1.934  1.00 11.76           C  
ATOM   2389  C   PRO A 239      -5.190  13.656  -0.737  1.00 11.61           C  
ATOM   2390  O   PRO A 239      -6.365  13.865  -0.425  1.00 11.39           O  
ATOM   2391  CB  PRO A 239      -5.126  11.275  -1.528  1.00 11.74           C  
ATOM   2392  CG  PRO A 239      -3.831  10.579  -1.636  1.00 12.41           C  
ATOM   2393  CD  PRO A 239      -2.778  11.508  -2.131  1.00 11.45           C  
ATOM   2394  N   ARG A 240      -4.146  14.198  -0.094  1.00 12.32           N  
ATOM   2395  CA  ARG A 240      -4.273  14.883   1.205  1.00 12.85           C  
ATOM   2396  C   ARG A 240      -5.480  15.827   1.331  1.00 12.59           C  
ATOM   2397  O   ARG A 240      -6.296  15.689   2.246  1.00 12.74           O  
ATOM   2398  CB  ARG A 240      -2.980  15.633   1.540  1.00 13.18           C  
ATOM   2399  CG  ARG A 240      -3.020  16.391   2.861  1.00 14.67           C  
ATOM   2400  CD  ARG A 240      -1.658  16.984   3.178  1.00 17.21           C  
ATOM   2401  HN  ARG A 240      -3.223  14.134  -0.523  1.00  0.00           H  
ATOM   2402  N   LYS A 241      -5.587  16.798   0.430  1.00 12.44           N  
ATOM   2403  CA  LYS A 241      -6.660  17.795   0.504  1.00 13.06           C  
ATOM   2404  C   LYS A 241      -8.048  17.142   0.417  1.00 11.49           C  
ATOM   2405  O   LYS A 241      -9.011  17.593   1.031  1.00 12.06           O  
ATOM   2406  CB  LYS A 241      -6.520  18.827  -0.624  1.00 13.30           C  
ATOM   2407  CG  LYS A 241      -5.243  19.680  -0.575  1.00 16.09           C  
ATOM   2408  CD  LYS A 241      -4.951  20.386  -1.908  1.00 16.39           C  
ATOM   2409  CE  LYS A 241      -5.181  19.455  -3.100  1.00 19.63           C  
ATOM   2410  NZ  LYS A 241      -3.987  19.248  -3.969  1.00 20.86           N1+
ATOM   2411  HN  LYS A 241      -4.908  16.851  -0.329  1.00  0.00           H  
ATOM   2412  HZ1 LYS A 241      -4.140  18.627  -4.764  1.00  0.00           H  
ATOM   2413  HZ2 LYS A 241      -3.197  18.922  -3.413  1.00  0.00           H  
ATOM   2414  HZ3 LYS A 241      -3.621  20.145  -4.287  1.00  0.00           H  
ATOM   2415  N   PHE A 242      -8.131  16.070  -0.357  1.00 10.29           N  
ATOM   2416  CA  PHE A 242      -9.409  15.435  -0.645  1.00  9.99           C  
ATOM   2417  C   PHE A 242      -9.804  14.445   0.438  1.00  9.64           C  
ATOM   2418  O   PHE A 242     -11.001  14.251   0.683  1.00  9.24           O  
ATOM   2419  CB  PHE A 242      -9.365  14.825  -2.053  1.00  9.68           C  
ATOM   2420  CG  PHE A 242      -8.948  15.829  -3.088  1.00  8.69           C  
ATOM   2421  CD1 PHE A 242      -9.878  16.723  -3.623  1.00  9.93           C  
ATOM   2422  CD2 PHE A 242      -7.608  15.954  -3.455  1.00 10.47           C  
ATOM   2423  CE1 PHE A 242      -9.484  17.692  -4.555  1.00  8.65           C  
ATOM   2424  CE2 PHE A 242      -7.206  16.928  -4.374  1.00 10.20           C  
ATOM   2425  CZ  PHE A 242      -8.137  17.799  -4.916  1.00  9.82           C  
ATOM   2426  HN  PHE A 242      -7.279  15.680  -0.761  1.00  0.00           H  
ATOM   2427  N   GLU A 243      -8.800  13.855   1.094  1.00 10.07           N  
ATOM   2428  CA  GLU A 243      -9.019  13.092   2.319  1.00 10.81           C  
ATOM   2429  C   GLU A 243      -9.601  14.001   3.399  1.00 10.72           C  
ATOM   2430  O   GLU A 243     -10.532  13.606   4.106  1.00 10.94           O  
ATOM   2431  CB  GLU A 243      -7.702  12.515   2.808  1.00 10.82           C  
ATOM   2432  CG  GLU A 243      -7.138  11.425   1.934  1.00 12.75           C  
ATOM   2433  CD  GLU A 243      -5.825  10.912   2.458  1.00 15.80           C  
ATOM   2434  OE1 GLU A 243      -4.833  11.672   2.439  1.00 17.79           O  
ATOM   2435  OE2 GLU A 243      -5.789   9.745   2.898  1.00 19.23           O1-
ATOM   2436  HN  GLU A 243      -7.852  13.941   0.727  1.00  0.00           H  
ATOM   2437  N   ALA A 244      -9.044  15.209   3.524  1.00 10.63           N  
ATOM   2438  CA  ALA A 244      -9.522  16.182   4.521  1.00 10.60           C  
ATOM   2439  C   ALA A 244     -10.974  16.563   4.249  1.00 10.53           C  
ATOM   2440  O   ALA A 244     -11.797  16.625   5.174  1.00 11.15           O  
ATOM   2441  CB  ALA A 244      -8.634  17.425   4.526  1.00 11.02           C  
ATOM   2442  HN  ALA A 244      -8.268  15.464   2.913  1.00  0.00           H  
ATOM   2443  N   LEU A 245     -11.296  16.780   2.972  1.00 10.26           N  
ATOM   2444  CA  LEU A 245     -12.659  17.099   2.567  1.00 10.23           C  
ATOM   2445  C   LEU A 245     -13.619  15.942   2.863  1.00 10.03           C  
ATOM   2446  O   LEU A 245     -14.718  16.174   3.352  1.00  9.92           O  
ATOM   2447  CB  LEU A 245     -12.734  17.508   1.083  1.00 10.24           C  
ATOM   2448  CG  LEU A 245     -14.137  17.801   0.535  1.00 10.40           C  
ATOM   2449  CD1 LEU A 245     -14.764  19.040   1.169  1.00 11.79           C  
ATOM   2450  CD2 LEU A 245     -14.120  17.946  -0.969  1.00 10.93           C  
ATOM   2451  HN  LEU A 245     -10.568  16.721   2.260  1.00  0.00           H  
ATOM   2452  N   ALA A 246     -13.193  14.708   2.576  1.00 10.44           N  
ATOM   2453  CA  ALA A 246     -14.028  13.534   2.852  1.00 10.75           C  
ATOM   2454  C   ALA A 246     -14.301  13.397   4.357  1.00 11.12           C  
ATOM   2455  O   ALA A 246     -15.441  13.126   4.767  1.00 11.43           O  
ATOM   2456  CB  ALA A 246     -13.393  12.260   2.277  1.00 10.60           C  
ATOM   2457  HN  ALA A 246     -12.271  14.580   2.158  1.00  0.00           H  
ATOM   2458  N   GLU A 247     -13.264  13.619   5.171  1.00 11.89           N  
ATOM   2459  CA  GLU A 247     -13.431  13.638   6.632  1.00 13.38           C  
ATOM   2460  C   GLU A 247     -14.421  14.727   7.048  1.00 12.85           C  
ATOM   2461  O   GLU A 247     -15.358  14.468   7.819  1.00 12.55           O  
ATOM   2462  CB  GLU A 247     -12.090  13.865   7.336  1.00 13.12           C  
ATOM   2463  CG  GLU A 247     -11.092  12.734   7.218  1.00 15.66           C  
ATOM   2464  CD  GLU A 247      -9.780  13.040   7.941  1.00 16.55           C  
ATOM   2465  OE1 GLU A 247      -9.736  14.009   8.733  1.00 20.51           O  
ATOM   2466  OE2 GLU A 247      -8.789  12.308   7.722  1.00 21.29           O1-
ATOM   2467  HN  GLU A 247     -12.339  13.778   4.771  1.00  0.00           H  
ATOM   2468  N   LYS A 248     -14.224  15.939   6.523  1.00 12.68           N  
ATOM   2469  CA  LYS A 248     -15.132  17.058   6.795  1.00 13.17           C  
ATOM   2470  C   LYS A 248     -16.600  16.674   6.575  1.00 12.65           C  
ATOM   2471  O   LYS A 248     -17.471  17.002   7.382  1.00 12.79           O  
ATOM   2472  CB  LYS A 248     -14.775  18.271   5.922  1.00 13.02           C  
ATOM   2473  CG  LYS A 248     -15.656  19.495   6.157  1.00 14.26           C  
ATOM   2474  CD  LYS A 248     -15.399  20.601   5.142  1.00 15.22           C  
ATOM   2475  CE  LYS A 248     -16.257  21.814   5.442  1.00 18.68           C  
ATOM   2476  NZ  LYS A 248     -15.878  22.972   4.592  1.00 22.70           N1+
ATOM   2477  HN  LYS A 248     -13.419  16.091   5.915  1.00  0.00           H  
ATOM   2478  HZ1 LYS A 248     -16.455  23.788   4.794  1.00  0.00           H  
ATOM   2479  HZ2 LYS A 248     -15.904  22.732   3.601  1.00  0.00           H  
ATOM   2480  HZ3 LYS A 248     -14.885  23.187   4.676  1.00  0.00           H  
ATOM   2481  N   LEU A 249     -16.860  15.972   5.473  1.00 12.24           N  
ATOM   2482  CA  LEU A 249     -18.213  15.657   5.054  1.00 12.09           C  
ATOM   2483  C   LEU A 249     -18.741  14.331   5.608  1.00 11.50           C  
ATOM   2484  O   LEU A 249     -19.886  13.950   5.339  1.00 11.92           O  
ATOM   2485  CB  LEU A 249     -18.297  15.674   3.523  1.00 12.10           C  
ATOM   2486  CG  LEU A 249     -18.049  17.033   2.861  1.00 13.23           C  
ATOM   2487  CD1 LEU A 249     -17.993  16.875   1.361  1.00 14.66           C  
ATOM   2488  CD2 LEU A 249     -19.115  18.062   3.248  1.00 15.67           C  
ATOM   2489  HN  LEU A 249     -16.080  15.644   4.903  1.00  0.00           H  
ATOM   2490  N   GLY A 250     -17.904  13.643   6.383  1.00 11.07           N  
ATOM   2491  CA  GLY A 250     -18.298  12.395   7.047  1.00 11.15           C  
ATOM   2492  C   GLY A 250     -18.374  11.192   6.121  1.00 11.39           C  
ATOM   2493  O   GLY A 250     -19.150  10.256   6.374  1.00 12.17           O  
ATOM   2494  HN  GLY A 250     -16.957  13.996   6.520  1.00  0.00           H  
ATOM   2495  N   VAL A 251     -17.582  11.223   5.045  1.00 10.91           N  
ATOM   2496  CA  VAL A 251     -17.544  10.115   4.073  1.00 10.49           C  
ATOM   2497  C   VAL A 251     -16.129   9.590   3.823  1.00 10.48           C  
ATOM   2498  O   VAL A 251     -15.847   9.009   2.767  1.00 10.20           O  
ATOM   2499  CB  VAL A 251     -18.251  10.471   2.716  1.00 10.35           C  
ATOM   2500  CG1 VAL A 251     -19.738  10.678   2.923  1.00  9.59           C  
ATOM   2501  CG2 VAL A 251     -17.631  11.701   2.047  1.00 10.26           C  
ATOM   2502  HN  VAL A 251     -16.987  12.037   4.892  1.00  0.00           H  
ATOM   2503  N   ARG A 252     -15.241   9.751   4.804  1.00 10.27           N  
ATOM   2504  CA  ARG A 252     -13.858   9.298   4.633  1.00 10.43           C  
ATOM   2505  C   ARG A 252     -13.772   7.801   4.328  1.00 10.79           C  
ATOM   2506  O   ARG A 252     -12.997   7.402   3.460  1.00 10.88           O  
ATOM   2507  CB  ARG A 252     -12.971   9.672   5.834  1.00 10.75           C  
ATOM   2508  CG  ARG A 252     -11.491   9.275   5.645  1.00 11.92           C  
ATOM   2509  CD  ARG A 252     -10.866   9.902   4.385  1.00 12.14           C  
ATOM   2510  NE  ARG A 252      -9.528   9.381   4.093  1.00 12.52           N  
ATOM   2511  CZ  ARG A 252      -9.258   8.401   3.227  1.00 12.76           C  
ATOM   2512  NH1 ARG A 252     -10.231   7.805   2.544  1.00 12.49           N1+
ATOM   2513  NH2 ARG A 252      -8.002   8.011   3.043  1.00 12.30           N  
ATOM   2514  HN  ARG A 252     -15.526  10.192   5.679  1.00  0.00           H  
ATOM   2515  HE  ARG A 252      -8.742   9.799   4.590  1.00  0.00           H  
ATOM   2516 1HH1 ARG A 252     -11.196   8.105   2.685  1.00  0.00           H  
ATOM   2517 2HH1 ARG A 252     -10.025   7.056   1.883  1.00  0.00           H  
ATOM   2518 1HH2 ARG A 252      -7.256   8.468   3.567  1.00  0.00           H  
ATOM   2519 2HH2 ARG A 252      -7.796   7.262   2.382  1.00  0.00           H  
ATOM   2520  N   SER A 253     -14.574   6.990   5.021  1.00 10.77           N  
ATOM   2521  CA  SER A 253     -14.558   5.534   4.800  1.00 11.55           C  
ATOM   2522  C   SER A 253     -15.126   5.129   3.441  1.00 11.30           C  
ATOM   2523  O   SER A 253     -14.791   4.057   2.929  1.00 12.51           O  
ATOM   2524  CB  SER A 253     -15.291   4.788   5.922  1.00 11.91           C  
ATOM   2525  OG  SER A 253     -16.672   5.053   5.885  1.00 15.28           O  
ATOM   2526  HN  SER A 253     -15.208   7.385   5.715  1.00  0.00           H  
ATOM   2527  HG  SER A 253     -17.126   4.591   6.580  1.00  0.00           H  
ATOM   2528  N   ASN A 254     -15.972   5.977   2.859  1.00 10.41           N  
ATOM   2529  CA  ASN A 254     -16.600   5.687   1.556  1.00  9.92           C  
ATOM   2530  C   ASN A 254     -15.641   5.941   0.409  1.00  9.65           C  
ATOM   2531  O   ASN A 254     -15.860   5.446  -0.707  1.00  9.83           O  
ATOM   2532  CB  ASN A 254     -17.834   6.564   1.307  1.00  9.66           C  
ATOM   2533  CG  ASN A 254     -18.898   6.429   2.377  1.00 10.03           C  
ATOM   2534  ND2 ASN A 254     -18.596   6.931   3.566  1.00 10.98           N  
ATOM   2535  OD1 ASN A 254     -20.002   5.916   2.123  1.00 12.49           O  
ATOM   2536  HN  ASN A 254     -16.193   6.855   3.329  1.00  0.00           H  
ATOM   2537 1HD2 ASN A 254     -17.690   7.352   3.774  1.00  0.00           H  
ATOM   2538 2HD2 ASN A 254     -19.312   6.840   4.286  1.00  0.00           H  
ATOM   2539  N   VAL A 255     -14.601   6.733   0.669  1.00  9.84           N  
ATOM   2540  CA  VAL A 255     -13.703   7.158  -0.404  1.00  9.90           C  
ATOM   2541  C   VAL A 255     -12.378   6.398  -0.319  1.00 10.23           C  
ATOM   2542  O   VAL A 255     -11.747   6.359   0.734  1.00 10.63           O  
ATOM   2543  CB  VAL A 255     -13.456   8.698  -0.435  1.00  9.82           C  
ATOM   2544  CG1 VAL A 255     -12.695   9.063  -1.722  1.00  9.49           C  
ATOM   2545  CG2 VAL A 255     -14.761   9.472  -0.370  1.00 11.69           C  
ATOM   2546  HN  VAL A 255     -14.430   7.045   1.625  1.00  0.00           H  
ATOM   2547  N   HIS A 256     -11.979   5.787  -1.438  1.00 10.15           N  
ATOM   2548  CA  HIS A 256     -10.747   5.021  -1.519  1.00  9.91           C  
ATOM   2549  C   HIS A 256      -9.839   5.698  -2.530  1.00  9.16           C  
ATOM   2550  O   HIS A 256     -10.205   5.796  -3.698  1.00  8.65           O  
ATOM   2551  CB  HIS A 256     -11.042   3.581  -1.952  1.00 10.27           C  
ATOM   2552  CG  HIS A 256     -11.793   2.784  -0.928  1.00 12.63           C  
ATOM   2553  CD2 HIS A 256     -11.373   1.819  -0.077  1.00 14.54           C  
ATOM   2554  ND1 HIS A 256     -13.141   2.943  -0.689  1.00 15.18           N  
ATOM   2555  CE1 HIS A 256     -13.518   2.116   0.272  1.00 13.57           C  
ATOM   2556  NE2 HIS A 256     -12.464   1.422   0.659  1.00 16.29           N  
ATOM   2557  HN  HIS A 256     -12.564   5.861  -2.270  1.00  0.00           H  
ATOM   2558  HD1 HIS A 256     -13.753   3.597  -1.177  1.00  0.00           H  
ATOM   2559  HE2 HIS A 256     -12.460   0.707   1.386  1.00  0.00           H  
ATOM   2560  N   PHE A 257      -8.678   6.168  -2.072  1.00  8.70           N  
ATOM   2561  CA  PHE A 257      -7.682   6.833  -2.921  1.00  8.77           C  
ATOM   2562  C   PHE A 257      -6.565   5.884  -3.322  1.00  9.24           C  
ATOM   2563  O   PHE A 257      -6.077   5.095  -2.506  1.00  9.54           O  
ATOM   2564  CB  PHE A 257      -7.055   8.038  -2.208  1.00  8.73           C  
ATOM   2565  CG  PHE A 257      -8.024   9.133  -1.890  1.00  7.95           C  
ATOM   2566  CD1 PHE A 257      -8.283  10.159  -2.804  1.00  8.45           C  
ATOM   2567  CD2 PHE A 257      -8.689   9.150  -0.672  1.00  8.11           C  
ATOM   2568  CE1 PHE A 257      -9.188  11.185  -2.494  1.00  7.87           C  
ATOM   2569  CE2 PHE A 257      -9.587  10.165  -0.365  1.00  9.26           C  
ATOM   2570  CZ  PHE A 257      -9.836  11.183  -1.270  1.00  8.58           C  
ATOM   2571  HN  PHE A 257      -8.471   6.060  -1.079  1.00  0.00           H  
ATOM   2572  N   PHE A 258      -6.157   5.985  -4.587  1.00  8.96           N  
ATOM   2573  CA  PHE A 258      -5.084   5.170  -5.129  1.00  9.01           C  
ATOM   2574  C   PHE A 258      -4.171   6.052  -5.950  1.00  8.96           C  
ATOM   2575  O   PHE A 258      -4.628   7.038  -6.539  1.00  8.67           O  
ATOM   2576  CB  PHE A 258      -5.639   4.048  -6.021  1.00  9.11           C  
ATOM   2577  CG  PHE A 258      -6.620   3.146  -5.324  1.00  9.09           C  
ATOM   2578  CD1 PHE A 258      -6.181   2.040  -4.601  1.00  9.65           C  
ATOM   2579  CD2 PHE A 258      -7.984   3.408  -5.386  1.00  8.75           C  
ATOM   2580  CE1 PHE A 258      -7.093   1.213  -3.959  1.00  9.93           C  
ATOM   2581  CE2 PHE A 258      -8.895   2.597  -4.755  1.00  9.85           C  
ATOM   2582  CZ  PHE A 258      -8.449   1.491  -4.037  1.00  8.66           C  
ATOM   2583  HN  PHE A 258      -6.616   6.661  -5.198  1.00  0.00           H  
ATOM   2584  N   SER A 259      -2.888   5.692  -5.979  1.00  8.90           N  
ATOM   2585  CA  SER A 259      -1.931   6.281  -6.903  1.00 10.26           C  
ATOM   2586  C   SER A 259      -2.230   5.785  -8.318  1.00  9.89           C  
ATOM   2587  O   SER A 259      -3.273   5.167  -8.566  1.00 10.70           O  
ATOM   2588  CB  SER A 259      -0.508   5.917  -6.465  1.00 10.56           C  
ATOM   2589  OG  SER A 259      -0.224   6.459  -5.178  1.00 15.96           O  
ATOM   2590  HN  SER A 259      -2.565   4.976  -5.328  1.00  0.00           H  
ATOM   2591  HG  SER A 259       0.658   6.233  -4.907  1.00  0.00           H  
ATOM   2592  N   GLY A 260      -1.342   6.077  -9.265  1.00  9.67           N  
ATOM   2593  CA  GLY A 260      -1.543   5.616 -10.638  1.00  9.14           C  
ATOM   2594  C   GLY A 260      -1.776   4.116 -10.690  1.00  8.93           C  
ATOM   2595  O   GLY A 260      -1.033   3.346 -10.058  1.00  9.80           O  
ATOM   2596  HN  GLY A 260      -0.515   6.626  -9.031  1.00  0.00           H  
ATOM   2597  N   ARG A 261      -2.806   3.696 -11.422  1.00  8.41           N  
ATOM   2598  CA  ARG A 261      -3.119   2.281 -11.591  1.00  8.70           C  
ATOM   2599  C   ARG A 261      -3.090   1.854 -13.060  1.00  8.50           C  
ATOM   2600  O   ARG A 261      -3.505   2.602 -13.948  1.00  8.43           O  
ATOM   2601  CB  ARG A 261      -4.467   1.932 -10.945  1.00  9.06           C  
ATOM   2602  CG  ARG A 261      -4.396   1.937  -9.416  1.00  9.65           C  
ATOM   2603  CD  ARG A 261      -5.730   1.661  -8.757  1.00  9.04           C  
ATOM   2604  NE  ARG A 261      -6.213   0.296  -9.005  1.00  8.11           N  
ATOM   2605  CZ  ARG A 261      -7.092  -0.348  -8.239  1.00  8.84           C  
ATOM   2606  NH1 ARG A 261      -7.598   0.225  -7.159  1.00  9.13           N1+
ATOM   2607  NH2 ARG A 261      -7.458  -1.586  -8.554  1.00  9.00           N  
ATOM   2608  HN  ARG A 261      -3.398   4.389 -11.881  1.00  0.00           H  
ATOM   2609  HE  ARG A 261      -5.849  -0.194  -9.822  1.00  0.00           H  
ATOM   2610 1HH1 ARG A 261      -7.317   1.175  -6.917  1.00  0.00           H  
ATOM   2611 2HH1 ARG A 261      -8.271  -0.268  -6.572  1.00  0.00           H  
ATOM   2612 1HH2 ARG A 261      -7.068  -2.028  -9.387  1.00  0.00           H  
ATOM   2613 2HH2 ARG A 261      -8.131  -2.079  -7.967  1.00  0.00           H  
ATOM   2614  N   ASN A 262      -2.602   0.642 -13.300  1.00  8.30           N  
ATOM   2615  CA  ASN A 262      -2.524   0.082 -14.649  1.00  8.89           C  
ATOM   2616  C   ASN A 262      -3.732  -0.783 -15.011  1.00  8.82           C  
ATOM   2617  O   ASN A 262      -3.749  -1.401 -16.081  1.00  8.78           O  
ATOM   2618  CB  ASN A 262      -1.253  -0.771 -14.796  1.00  9.79           C  
ATOM   2619  CG  ASN A 262       0.003   0.033 -14.685  1.00 14.11           C  
ATOM   2620  ND2 ASN A 262       0.903  -0.399 -13.803  1.00 18.73           N  
ATOM   2621  OD1 ASN A 262       0.186   1.017 -15.394  1.00 18.09           O  
ATOM   2622  HN  ASN A 262      -2.270   0.082 -12.515  1.00  0.00           H  
ATOM   2623 1HD2 ASN A 262       1.760   0.149 -13.727  1.00  0.00           H  
ATOM   2624 2HD2 ASN A 262       0.751  -1.217 -13.213  1.00  0.00           H  
ATOM   2625  N   ASP A 263      -4.705  -0.863 -14.099  1.00  7.57           N  
ATOM   2626  CA  ASP A 263      -5.876  -1.729 -14.260  1.00  8.01           C  
ATOM   2627  C   ASP A 263      -7.187  -0.933 -14.398  1.00  7.50           C  
ATOM   2628  O   ASP A 263      -8.260  -1.403 -14.022  1.00  7.77           O  
ATOM   2629  CB  ASP A 263      -5.957  -2.759 -13.107  1.00  8.09           C  
ATOM   2630  CG  ASP A 263      -6.138  -2.122 -11.732  1.00 10.50           C  
ATOM   2631  OD1 ASP A 263      -6.052  -0.882 -11.601  1.00  9.57           O  
ATOM   2632  OD2 ASP A 263      -6.366  -2.881 -10.763  1.00 12.12           O1-
ATOM   2633  HN  ASP A 263      -4.629  -0.297 -13.254  1.00  0.00           H  
ATOM   2634  N   VAL A 264      -7.090   0.275 -14.958  1.00  8.00           N  
ATOM   2635  CA  VAL A 264      -8.289   1.082 -15.200  1.00  8.21           C  
ATOM   2636  C   VAL A 264      -9.351   0.358 -16.040  1.00  8.39           C  
ATOM   2637  O   VAL A 264     -10.545   0.534 -15.803  1.00  8.19           O  
ATOM   2638  CB  VAL A 264      -7.921   2.467 -15.772  1.00  7.97           C  
ATOM   2639  CG1 VAL A 264      -9.149   3.203 -16.313  1.00  8.66           C  
ATOM   2640  CG2 VAL A 264      -7.251   3.304 -14.675  1.00  8.68           C  
ATOM   2641  HN  VAL A 264      -6.174   0.639 -15.220  1.00  0.00           H  
ATOM   2642  N   SER A 265      -8.929  -0.503 -16.980  1.00  8.31           N  
ATOM   2643  CA  SER A 265      -9.914  -1.251 -17.777  1.00  8.77           C  
ATOM   2644  C   SER A 265     -10.771  -2.175 -16.896  1.00  8.26           C  
ATOM   2645  O   SER A 265     -11.970  -2.325 -17.126  1.00  9.14           O  
ATOM   2646  CB  SER A 265      -9.232  -2.048 -18.892  1.00  9.36           C  
ATOM   2647  OG  SER A 265      -8.245  -2.907 -18.350  1.00 12.20           O  
ATOM   2648  HN  SER A 265      -7.931  -0.638 -17.141  1.00  0.00           H  
ATOM   2649  HG  SER A 265      -7.822  -3.402 -19.042  1.00  0.00           H  
ATOM   2650  N   GLU A 266     -10.139  -2.779 -15.884  1.00  8.29           N  
ATOM   2651  CA  GLU A 266     -10.839  -3.651 -14.930  1.00  8.48           C  
ATOM   2652  C   GLU A 266     -11.764  -2.840 -14.023  1.00  7.83           C  
ATOM   2653  O   GLU A 266     -12.905  -3.243 -13.753  1.00  8.44           O  
ATOM   2654  CB  GLU A 266      -9.838  -4.434 -14.075  1.00  8.37           C  
ATOM   2655  CG  GLU A 266      -8.853  -5.273 -14.896  1.00  9.49           C  
ATOM   2656  CD  GLU A 266      -7.840  -6.046 -14.035  1.00  9.91           C  
ATOM   2657  OE1 GLU A 266      -7.967  -6.020 -12.792  1.00 10.17           O  
ATOM   2658  OE2 GLU A 266      -6.911  -6.678 -14.606  1.00 12.48           O1-
ATOM   2659  HN  GLU A 266      -9.136  -2.629 -15.770  1.00  0.00           H  
ATOM   2660  N   LEU A 267     -11.267  -1.695 -13.558  1.00  7.75           N  
ATOM   2661  CA  LEU A 267     -12.082  -0.814 -12.711  1.00  7.58           C  
ATOM   2662  C   LEU A 267     -13.329  -0.335 -13.449  1.00  7.35           C  
ATOM   2663  O   LEU A 267     -14.409  -0.248 -12.869  1.00  7.06           O  
ATOM   2664  CB  LEU A 267     -11.281   0.388 -12.208  1.00  7.57           C  
ATOM   2665  CG  LEU A 267     -10.147   0.054 -11.243  1.00  6.78           C  
ATOM   2666  CD1 LEU A 267      -9.365   1.340 -10.909  1.00  9.39           C  
ATOM   2667  CD2 LEU A 267     -10.668  -0.628  -9.971  1.00  9.55           C  
ATOM   2668  HN  LEU A 267     -10.311  -1.427 -13.792  1.00  0.00           H  
ATOM   2669  N   MET A 268     -13.183  -0.019 -14.731  1.00  7.21           N  
ATOM   2670  CA  MET A 268     -14.356   0.416 -15.486  1.00  7.49           C  
ATOM   2671  C   MET A 268     -15.355  -0.717 -15.737  1.00  7.43           C  
ATOM   2672  O   MET A 268     -16.546  -0.467 -15.844  1.00  7.30           O  
ATOM   2673  CB  MET A 268     -13.950   1.100 -16.784  1.00  7.49           C  
ATOM   2674  CG  MET A 268     -13.175   2.384 -16.547  1.00  6.89           C  
ATOM   2675  SD  MET A 268     -12.965   3.282 -18.079  1.00  9.45           S  
ATOM   2676  CE  MET A 268     -12.294   4.845 -17.471  1.00  8.70           C  
ATOM   2677  HN  MET A 268     -12.269  -0.079 -15.180  1.00  0.00           H  
ATOM   2678  N   ALA A 269     -14.856  -1.955 -15.829  1.00  7.79           N  
ATOM   2679  CA  ALA A 269     -15.718  -3.136 -15.944  1.00  8.36           C  
ATOM   2680  C   ALA A 269     -16.478  -3.394 -14.658  1.00  8.68           C  
ATOM   2681  O   ALA A 269     -17.577  -3.941 -14.679  1.00  9.70           O  
ATOM   2682  CB  ALA A 269     -14.886  -4.351 -16.298  1.00  8.64           C  
ATOM   2683  HN  ALA A 269     -13.844  -2.081 -15.819  1.00  0.00           H  
ATOM   2684  N   ALA A 270     -15.869  -3.007 -13.541  1.00  8.26           N  
ATOM   2685  CA  ALA A 270     -16.437  -3.233 -12.209  1.00  8.68           C  
ATOM   2686  C   ALA A 270     -17.395  -2.136 -11.736  1.00  8.83           C  
ATOM   2687  O   ALA A 270     -18.280  -2.390 -10.904  1.00  8.67           O  
ATOM   2688  CB  ALA A 270     -15.312  -3.389 -11.203  1.00  9.01           C  
ATOM   2689  HN  ALA A 270     -14.969  -2.533 -13.614  1.00  0.00           H  
ATOM   2690  N   ALA A 271     -17.196  -0.912 -12.229  1.00  8.40           N  
ATOM   2691  CA  ALA A 271     -17.891   0.257 -11.678  1.00  8.33           C  
ATOM   2692  C   ALA A 271     -19.334   0.426 -12.142  1.00  7.74           C  
ATOM   2693  O   ALA A 271     -19.764  -0.168 -13.137  1.00  8.24           O  
ATOM   2694  CB  ALA A 271     -17.077   1.535 -11.962  1.00  8.54           C  
ATOM   2695  HN  ALA A 271     -16.547  -0.786 -13.006  1.00  0.00           H  
ATOM   2696  N   ASP A 272     -20.077   1.254 -11.410  1.00  7.44           N  
ATOM   2697  CA  ASP A 272     -21.465   1.542 -11.725  1.00  7.11           C  
ATOM   2698  C   ASP A 272     -21.636   2.891 -12.395  1.00  6.96           C  
ATOM   2699  O   ASP A 272     -22.465   3.022 -13.293  1.00  6.99           O  
ATOM   2700  CB  ASP A 272     -22.323   1.381 -10.476  1.00  7.46           C  
ATOM   2701  CG  ASP A 272     -22.231  -0.024  -9.929  1.00  8.74           C  
ATOM   2702  OD1 ASP A 272     -22.652  -0.948 -10.661  1.00 11.36           O  
ATOM   2703  OD2 ASP A 272     -21.703  -0.213  -8.812  1.00  8.89           O1-
ATOM   2704  HN  ASP A 272     -19.655   1.703 -10.597  1.00  0.00           H  
ATOM   2705  N   LEU A 273     -20.827   3.874 -11.993  1.00  6.42           N  
ATOM   2706  CA  LEU A 273     -20.775   5.180 -12.683  1.00  6.26           C  
ATOM   2707  C   LEU A 273     -19.360   5.722 -12.721  1.00  6.13           C  
ATOM   2708  O   LEU A 273     -18.611   5.530 -11.763  1.00  5.93           O  
ATOM   2709  CB  LEU A 273     -21.643   6.236 -11.982  1.00  6.77           C  
ATOM   2710  CG  LEU A 273     -23.151   6.007 -11.895  1.00  7.17           C  
ATOM   2711  CD1 LEU A 273     -23.810   7.043 -10.983  1.00  7.58           C  
ATOM   2712  CD2 LEU A 273     -23.787   6.051 -13.276  1.00  8.12           C  
ATOM   2713  HN  LEU A 273     -20.226   3.719 -11.184  1.00  0.00           H  
ATOM   2714  N   LEU A 274     -19.004   6.390 -13.824  1.00  5.99           N  
ATOM   2715  CA  LEU A 274     -17.829   7.251 -13.846  1.00  6.19           C  
ATOM   2716  C   LEU A 274     -18.257   8.655 -13.434  1.00  6.47           C  
ATOM   2717  O   LEU A 274     -19.215   9.198 -13.995  1.00  7.18           O  
ATOM   2718  CB  LEU A 274     -17.174   7.328 -15.242  1.00  5.77           C  
ATOM   2719  CG  LEU A 274     -15.801   8.022 -15.216  1.00  5.92           C  
ATOM   2720  CD1 LEU A 274     -14.692   7.014 -14.919  1.00  6.75           C  
ATOM   2721  CD2 LEU A 274     -15.523   8.735 -16.520  1.00  5.81           C  
ATOM   2722  HN  LEU A 274     -19.568   6.294 -14.669  1.00  0.00           H  
ATOM   2723  N   LEU A 275     -17.543   9.217 -12.453  1.00  6.80           N  
ATOM   2724  CA  LEU A 275     -17.742  10.624 -12.091  1.00  7.38           C  
ATOM   2725  C   LEU A 275     -16.551  11.423 -12.594  1.00  7.08           C  
ATOM   2726  O   LEU A 275     -15.409  11.083 -12.328  1.00  6.70           O  
ATOM   2727  CB  LEU A 275     -17.922  10.795 -10.573  1.00  7.67           C  
ATOM   2728  CG  LEU A 275     -19.388  10.711 -10.121  1.00  9.66           C  
ATOM   2729  CD1 LEU A 275     -20.019   9.359 -10.465  1.00 10.35           C  
ATOM   2730  CD2 LEU A 275     -19.561  10.985  -8.629  1.00  9.62           C  
ATOM   2731  HN  LEU A 275     -16.852   8.660 -11.950  1.00  0.00           H  
ATOM   2732  N   HIS A 276     -16.828  12.478 -13.351  1.00  6.97           N  
ATOM   2733  CA  HIS A 276     -15.759  13.321 -13.864  1.00  7.15           C  
ATOM   2734  C   HIS A 276     -16.203  14.772 -13.984  1.00  7.27           C  
ATOM   2735  O   HIS A 276     -16.294  15.308 -15.097  1.00  6.77           O  
ATOM   2736  CB  HIS A 276     -15.260  12.802 -15.210  1.00  7.00           C  
ATOM   2737  CG  HIS A 276     -13.868  13.228 -15.536  1.00  7.23           C  
ATOM   2738  CD2 HIS A 276     -12.686  12.721 -15.133  1.00  4.81           C  
ATOM   2739  ND1 HIS A 276     -13.570  14.293 -16.360  1.00  9.11           N  
ATOM   2740  CE1 HIS A 276     -12.255  14.412 -16.454  1.00  4.37           C  
ATOM   2741  NE2 HIS A 276     -11.698  13.470 -15.717  1.00 10.07           N  
ATOM   2742  HN  HIS A 276     -17.798  12.699 -13.575  1.00  0.00           H  
ATOM   2743  HD1 HIS A 276     -14.253  14.893 -16.823  1.00  0.00           H  
ATOM   2744  HE2 HIS A 276     -10.695  13.323 -15.601  1.00  0.00           H  
ATOM   2745  N   PRO A 277     -16.473  15.424 -12.837  1.00  7.66           N  
ATOM   2746  CA  PRO A 277     -16.998  16.790 -12.877  1.00  7.44           C  
ATOM   2747  C   PRO A 277     -15.881  17.829 -12.927  1.00  7.36           C  
ATOM   2748  O   PRO A 277     -15.759  18.671 -12.027  1.00  8.25           O  
ATOM   2749  CB  PRO A 277     -17.775  16.899 -11.563  1.00  7.45           C  
ATOM   2750  CG  PRO A 277     -17.160  15.898 -10.656  1.00  9.65           C  
ATOM   2751  CD  PRO A 277     -16.314  14.947 -11.451  1.00  8.27           C  
ATOM   2752  N   ALA A 278     -15.075  17.761 -13.983  1.00  6.34           N  
ATOM   2753  CA  ALA A 278     -13.862  18.564 -14.101  1.00  6.98           C  
ATOM   2754  C   ALA A 278     -14.165  20.053 -14.177  1.00  6.87           C  
ATOM   2755  O   ALA A 278     -15.206  20.456 -14.687  1.00  7.71           O  
ATOM   2756  CB  ALA A 278     -13.052  18.124 -15.310  1.00  6.51           C  
ATOM   2757  HN  ALA A 278     -15.314  17.122 -14.741  1.00  0.00           H  
ATOM   2758  N   TYR A 279     -13.232  20.847 -13.651  1.00  7.09           N  
ATOM   2759  CA  TYR A 279     -13.220  22.298 -13.821  1.00  7.57           C  
ATOM   2760  C   TYR A 279     -12.643  22.684 -15.184  1.00  7.93           C  
ATOM   2761  O   TYR A 279     -13.013  23.718 -15.757  1.00  8.70           O  
ATOM   2762  CB  TYR A 279     -12.344  22.930 -12.738  1.00  7.52           C  
ATOM   2763  CG  TYR A 279     -12.938  22.899 -11.346  1.00  7.98           C  
ATOM   2764  CD1 TYR A 279     -13.741  23.952 -10.890  1.00  8.03           C  
ATOM   2765  CD2 TYR A 279     -12.688  21.829 -10.479  1.00  7.74           C  
ATOM   2766  CE1 TYR A 279     -14.293  23.929  -9.624  1.00  8.21           C  
ATOM   2767  CE2 TYR A 279     -13.228  21.803  -9.191  1.00  8.23           C  
ATOM   2768  CZ  TYR A 279     -14.029  22.857  -8.771  1.00  8.75           C  
ATOM   2769  OH  TYR A 279     -14.588  22.873  -7.504  1.00  9.78           O  
ATOM   2770  HN  TYR A 279     -12.487  20.419 -13.101  1.00  0.00           H  
ATOM   2771  HH  TYR A 279     -15.136  23.594  -7.217  1.00  0.00           H  
ATOM   2772  N   GLN A 280     -11.703  21.878 -15.676  1.00  8.11           N  
ATOM   2773  CA  GLN A 280     -11.028  22.150 -16.938  1.00  8.17           C  
ATOM   2774  C   GLN A 280     -10.549  20.826 -17.528  1.00  7.74           C  
ATOM   2775  O   GLN A 280     -10.004  19.994 -16.815  1.00  8.01           O  
ATOM   2776  CB  GLN A 280      -9.846  23.104 -16.726  1.00  8.69           C  
ATOM   2777  CG  GLN A 280      -8.930  23.309 -17.951  1.00  9.42           C  
ATOM   2778  CD  GLN A 280      -7.767  24.239 -17.642  1.00 10.06           C  
ATOM   2779  NE2 GLN A 280      -6.555  23.724 -17.727  1.00 12.64           N  
ATOM   2780  OE1 GLN A 280      -7.966  25.409 -17.319  1.00 13.23           O  
ATOM   2781  HN  GLN A 280     -11.447  21.042 -15.151  1.00  0.00           H  
ATOM   2782 1HE2 GLN A 280      -6.390  22.754 -17.995  1.00  0.00           H  
ATOM   2783 2HE2 GLN A 280      -5.775  24.348 -17.520  1.00  0.00           H  
ATOM   2784  N   GLU A 281     -10.801  20.625 -18.819  1.00  7.58           N  
ATOM   2785  CA  GLU A 281     -10.426  19.376 -19.472  1.00  7.57           C  
ATOM   2786  C   GLU A 281     -10.446  19.595 -20.967  1.00  7.07           C  
ATOM   2787  O   GLU A 281     -11.514  19.768 -21.545  1.00  7.12           O  
ATOM   2788  CB  GLU A 281     -11.418  18.270 -19.097  1.00  7.97           C  
ATOM   2789  CG  GLU A 281     -10.946  16.855 -19.388  1.00  7.20           C  
ATOM   2790  CD  GLU A 281      -9.819  16.431 -18.475  1.00  8.40           C  
ATOM   2791  OE1 GLU A 281     -10.118  15.960 -17.367  1.00  8.04           O  
ATOM   2792  OE2 GLU A 281      -8.642  16.573 -18.857  1.00  7.37           O1-
ATOM   2793  HN  GLU A 281     -11.263  21.356 -19.360  1.00  0.00           H  
ATOM   2794  N   ALA A 282      -9.266  19.618 -21.585  1.00  6.49           N  
ATOM   2795  CA  ALA A 282      -9.180  19.842 -23.029  1.00  7.05           C  
ATOM   2796  C   ALA A 282     -10.018  18.835 -23.796  1.00  6.98           C  
ATOM   2797  O   ALA A 282     -10.712  19.179 -24.748  1.00  7.11           O  
ATOM   2798  CB  ALA A 282      -7.772  19.782 -23.491  1.00  7.11           C  
ATOM   2799  HN  ALA A 282      -8.412  19.478 -21.045  1.00  0.00           H  
ATOM   2800  N   ALA A 283      -9.959  17.580 -23.369  1.00  6.80           N  
ATOM   2801  CA  ALA A 283     -10.747  16.540 -24.019  1.00  6.54           C  
ATOM   2802  C   ALA A 283     -11.328  15.603 -22.961  1.00  6.34           C  
ATOM   2803  O   ALA A 283     -12.487  15.764 -22.584  1.00  6.44           O  
ATOM   2804  CB  ALA A 283      -9.908  15.804 -25.075  1.00  6.58           C  
ATOM   2805  HN  ALA A 283      -9.358  17.341 -22.580  1.00  0.00           H  
ATOM   2806  N   GLY A 284     -10.508  14.688 -22.447  1.00  6.17           N  
ATOM   2807  CA  GLY A 284     -10.932  13.792 -21.369  1.00  5.84           C  
ATOM   2808  C   GLY A 284     -11.103  12.370 -21.875  1.00  5.46           C  
ATOM   2809  O   GLY A 284     -12.217  11.878 -22.065  1.00  6.33           O  
ATOM   2810  HN  GLY A 284      -9.560  14.609 -22.814  1.00  0.00           H  
ATOM   2811  N   ILE A 285      -9.971  11.708 -22.097  1.00  5.57           N  
ATOM   2812  CA  ILE A 285      -9.966  10.333 -22.599  1.00  5.33           C  
ATOM   2813  C   ILE A 285     -10.811   9.407 -21.708  1.00  5.56           C  
ATOM   2814  O   ILE A 285     -11.506   8.539 -22.221  1.00  5.61           O  
ATOM   2815  CB  ILE A 285      -8.525   9.802 -22.731  1.00  5.32           C  
ATOM   2816  CG1 ILE A 285      -7.772  10.593 -23.808  1.00  6.22           C  
ATOM   2817  CG2 ILE A 285      -8.495   8.295 -23.003  1.00  5.67           C  
ATOM   2818  CD1 ILE A 285      -6.285  10.404 -23.765  1.00  5.88           C  
ATOM   2819  HN  ILE A 285      -9.081  12.171 -21.912  1.00  0.00           H  
ATOM   2820  N   VAL A 286     -10.763   9.583 -20.382  1.00  5.50           N  
ATOM   2821  CA  VAL A 286     -11.537   8.693 -19.486  1.00  5.09           C  
ATOM   2822  C   VAL A 286     -13.031   8.684 -19.799  1.00  5.65           C  
ATOM   2823  O   VAL A 286     -13.704   7.695 -19.560  1.00  6.43           O  
ATOM   2824  CB  VAL A 286     -11.308   8.979 -17.981  1.00  6.37           C  
ATOM   2825  CG1 VAL A 286      -9.874   8.633 -17.606  1.00  6.23           C  
ATOM   2826  CG2 VAL A 286     -11.621  10.435 -17.658  1.00  5.97           C  
ATOM   2827  HN  VAL A 286     -10.193  10.331 -19.988  1.00  0.00           H  
ATOM   2828  N   LEU A 287     -13.549   9.791 -20.324  1.00  5.50           N  
ATOM   2829  CA  LEU A 287     -14.969   9.862 -20.644  1.00  5.94           C  
ATOM   2830  C   LEU A 287     -15.323   8.848 -21.726  1.00  6.45           C  
ATOM   2831  O   LEU A 287     -16.322   8.131 -21.616  1.00  6.51           O  
ATOM   2832  CB  LEU A 287     -15.347  11.281 -21.104  1.00  5.88           C  
ATOM   2833  CG  LEU A 287     -15.087  12.439 -20.123  1.00  5.34           C  
ATOM   2834  CD1 LEU A 287     -15.401  13.788 -20.770  1.00  7.48           C  
ATOM   2835  CD2 LEU A 287     -15.897  12.237 -18.850  1.00  7.27           C  
ATOM   2836  HN  LEU A 287     -12.948  10.596 -20.504  1.00  0.00           H  
ATOM   2837  N   LEU A 288     -14.501   8.786 -22.770  1.00  6.40           N  
ATOM   2838  CA  LEU A 288     -14.713   7.841 -23.862  1.00  6.98           C  
ATOM   2839  C   LEU A 288     -14.285   6.415 -23.508  1.00  6.64           C  
ATOM   2840  O   LEU A 288     -14.865   5.447 -24.012  1.00  6.73           O  
ATOM   2841  CB  LEU A 288     -14.035   8.334 -25.139  1.00  7.39           C  
ATOM   2842  CG  LEU A 288     -14.831   9.365 -25.958  1.00  8.19           C  
ATOM   2843  CD1 LEU A 288     -15.259  10.536 -25.100  1.00 11.08           C  
ATOM   2844  CD2 LEU A 288     -14.011   9.847 -27.145  1.00  7.68           C  
ATOM   2845  HN  LEU A 288     -13.700   9.416 -22.808  1.00  0.00           H  
ATOM   2846  N   GLU A 289     -13.287   6.273 -22.638  1.00  5.58           N  
ATOM   2847  CA  GLU A 289     -12.988   4.940 -22.122  1.00  5.69           C  
ATOM   2848  C   GLU A 289     -14.215   4.351 -21.442  1.00  6.12           C  
ATOM   2849  O   GLU A 289     -14.565   3.187 -21.647  1.00  6.42           O  
ATOM   2850  CB  GLU A 289     -11.831   4.990 -21.139  1.00  5.54           C  
ATOM   2851  CG  GLU A 289     -10.490   5.205 -21.806  1.00  5.51           C  
ATOM   2852  CD  GLU A 289      -9.337   5.379 -20.822  1.00  4.98           C  
ATOM   2853  OE1 GLU A 289      -9.582   5.726 -19.647  1.00  6.91           O  
ATOM   2854  OE2 GLU A 289      -8.181   5.156 -21.251  1.00  6.12           O1-
ATOM   2855  HN  GLU A 289     -12.741   7.081 -22.337  1.00  0.00           H  
ATOM   2856  N   ALA A 290     -14.880   5.157 -20.626  1.00  5.78           N  
ATOM   2857  CA  ALA A 290     -16.080   4.707 -19.948  1.00  6.51           C  
ATOM   2858  C   ALA A 290     -17.149   4.290 -20.963  1.00  6.69           C  
ATOM   2859  O   ALA A 290     -17.774   3.228 -20.806  1.00  7.05           O  
ATOM   2860  CB  ALA A 290     -16.587   5.782 -19.013  1.00  6.72           C  
ATOM   2861  HN  ALA A 290     -14.543   6.107 -20.473  1.00  0.00           H  
ATOM   2862  N   ILE A 291     -17.346   5.087 -22.011  1.00  6.36           N  
ATOM   2863  CA  ILE A 291     -18.267   4.702 -23.088  1.00  6.37           C  
ATOM   2864  C   ILE A 291     -17.904   3.307 -23.608  1.00  6.30           C  
ATOM   2865  O   ILE A 291     -18.758   2.418 -23.652  1.00  6.36           O  
ATOM   2866  CB  ILE A 291     -18.294   5.707 -24.261  1.00  6.44           C  
ATOM   2867  CG1 ILE A 291     -18.823   7.064 -23.794  1.00  7.39           C  
ATOM   2868  CG2 ILE A 291     -19.139   5.163 -25.427  1.00  7.39           C  
ATOM   2869  CD1 ILE A 291     -18.783   8.129 -24.854  1.00  9.74           C  
ATOM   2870  HN  ILE A 291     -16.851   5.977 -22.067  1.00  0.00           H  
ATOM   2871  N   THR A 292     -16.636   3.108 -23.958  1.00  6.04           N  
ATOM   2872  CA  THR A 292     -16.251   1.809 -24.542  1.00  6.30           C  
ATOM   2873  C   THR A 292     -16.410   0.656 -23.552  1.00  6.68           C  
ATOM   2874  O   THR A 292     -16.654  -0.498 -23.959  1.00  7.19           O  
ATOM   2875  CB  THR A 292     -14.820   1.804 -25.131  1.00  6.94           C  
ATOM   2876  CG2 THR A 292     -14.621   2.966 -26.107  1.00  6.66           C  
ATOM   2877  OG1 THR A 292     -13.860   1.875 -24.077  1.00  6.12           O  
ATOM   2878  HN  THR A 292     -15.941   3.842 -23.825  1.00  0.00           H  
ATOM   2879  HG1 THR A 292     -13.984   1.154 -23.471  1.00  0.00           H  
ATOM   2880  N   ALA A 293     -16.276   0.967 -22.259  1.00  6.62           N  
ATOM   2881  CA  ALA A 293     -16.448  -0.026 -21.182  1.00  6.84           C  
ATOM   2882  C   ALA A 293     -17.915  -0.341 -20.868  1.00  6.82           C  
ATOM   2883  O   ALA A 293     -18.205  -1.259 -20.091  1.00  7.45           O  
ATOM   2884  CB  ALA A 293     -15.755   0.466 -19.911  1.00  7.33           C  
ATOM   2885  HN  ALA A 293     -16.046   1.928 -22.007  1.00  0.00           H  
ATOM   2886  N   GLY A 294     -18.848   0.421 -21.444  1.00  6.36           N  
ATOM   2887  CA  GLY A 294     -20.257   0.312 -21.064  1.00  7.03           C  
ATOM   2888  C   GLY A 294     -20.561   0.901 -19.695  1.00  7.14           C  
ATOM   2889  O   GLY A 294     -21.531   0.493 -19.027  1.00  7.99           O  
ATOM   2890  HN  GLY A 294     -18.574   1.091 -22.162  1.00  0.00           H  
ATOM   2891  N   LEU A 295     -19.761   1.892 -19.304  1.00  7.34           N  
ATOM   2892  CA  LEU A 295     -19.867   2.527 -17.997  1.00  6.84           C  
ATOM   2893  C   LEU A 295     -20.499   3.918 -18.130  1.00  6.77           C  
ATOM   2894  O   LEU A 295     -19.901   4.793 -18.743  1.00  7.24           O  
ATOM   2895  CB  LEU A 295     -18.484   2.633 -17.339  1.00  6.83           C  
ATOM   2896  CG  LEU A 295     -18.375   3.393 -16.009  1.00  6.94           C  
ATOM   2897  CD1 LEU A 295     -19.152   2.672 -14.947  1.00  7.15           C  
ATOM   2898  CD2 LEU A 295     -16.927   3.529 -15.586  1.00  6.25           C  
ATOM   2899  HN  LEU A 295     -19.042   2.221 -19.949  1.00  0.00           H  
ATOM   2900  N   PRO A 296     -21.719   4.107 -17.581  1.00  6.28           N  
ATOM   2901  CA  PRO A 296     -22.360   5.431 -17.692  1.00  6.40           C  
ATOM   2902  C   PRO A 296     -21.579   6.507 -16.936  1.00  6.20           C  
ATOM   2903  O   PRO A 296     -20.838   6.199 -15.988  1.00  6.36           O  
ATOM   2904  CB  PRO A 296     -23.740   5.216 -17.062  1.00  6.58           C  
ATOM   2905  CG  PRO A 296     -23.979   3.706 -17.161  1.00  6.84           C  
ATOM   2906  CD  PRO A 296     -22.598   3.129 -16.910  1.00  5.69           C  
ATOM   2907  N   VAL A 297     -21.764   7.757 -17.369  1.00  6.64           N  
ATOM   2908  CA  VAL A 297     -20.871   8.859 -17.009  1.00  6.41           C  
ATOM   2909  C   VAL A 297     -21.642  10.089 -16.528  1.00  6.57           C  
ATOM   2910  O   VAL A 297     -22.609  10.494 -17.155  1.00  7.36           O  
ATOM   2911  CB  VAL A 297     -20.015   9.277 -18.245  1.00  6.09           C  
ATOM   2912  CG1 VAL A 297     -19.163  10.536 -17.969  1.00  6.62           C  
ATOM   2913  CG2 VAL A 297     -19.135   8.138 -18.707  1.00  7.08           C  
ATOM   2914  HN  VAL A 297     -22.561   7.951 -17.976  1.00  0.00           H  
ATOM   2915  N   LEU A 298     -21.189  10.670 -15.418  1.00  6.15           N  
ATOM   2916  CA  LEU A 298     -21.632  12.014 -15.025  1.00  6.23           C  
ATOM   2917  C   LEU A 298     -20.430  12.938 -15.192  1.00  6.65           C  
ATOM   2918  O   LEU A 298     -19.391  12.717 -14.574  1.00  5.84           O  
ATOM   2919  CB  LEU A 298     -22.104  12.036 -13.569  1.00  6.89           C  
ATOM   2920  CG  LEU A 298     -23.113  10.960 -13.176  1.00  6.66           C  
ATOM   2921  CD1 LEU A 298     -23.530  11.144 -11.728  1.00  7.89           C  
ATOM   2922  CD2 LEU A 298     -24.338  10.964 -14.090  1.00  8.30           C  
ATOM   2923  HN  LEU A 298     -20.521  10.172 -14.830  1.00  0.00           H  
ATOM   2924  N   THR A 299     -20.577  13.985 -16.000  1.00  6.90           N  
ATOM   2925  CA  THR A 299     -19.465  14.894 -16.259  1.00  7.40           C  
ATOM   2926  C   THR A 299     -19.966  16.331 -16.446  1.00  7.53           C  
ATOM   2927  O   THR A 299     -21.165  16.599 -16.288  1.00  8.24           O  
ATOM   2928  CB  THR A 299     -18.605  14.398 -17.462  1.00  7.70           C  
ATOM   2929  CG2 THR A 299     -19.389  14.457 -18.784  1.00  7.12           C  
ATOM   2930  OG1 THR A 299     -17.407  15.185 -17.580  1.00  6.93           O  
ATOM   2931  HN  THR A 299     -21.479  14.155 -16.444  1.00  0.00           H  
ATOM   2932  HG1 THR A 299     -16.883  14.883 -18.313  1.00  0.00           H  
ATOM   2933  N   THR A 300     -19.038  17.237 -16.756  1.00  7.52           N  
ATOM   2934  CA  THR A 300     -19.346  18.658 -16.863  1.00  7.79           C  
ATOM   2935  C   THR A 300     -19.160  19.155 -18.287  1.00  8.11           C  
ATOM   2936  O   THR A 300     -18.304  18.664 -19.036  1.00  8.43           O  
ATOM   2937  CB  THR A 300     -18.440  19.482 -15.932  1.00  7.86           C  
ATOM   2938  CG2 THR A 300     -18.942  19.413 -14.505  1.00  8.70           C  
ATOM   2939  OG1 THR A 300     -17.097  18.997 -16.024  1.00  8.79           O  
ATOM   2940  HN  THR A 300     -18.081  16.926 -16.924  1.00  0.00           H  
ATOM   2941  HG1 THR A 300     -16.538  19.506 -15.449  1.00  0.00           H  
ATOM   2942  N   ALA A 301     -19.942  20.173 -18.649  1.00  8.70           N  
ATOM   2943  CA  ALA A 301     -19.967  20.679 -20.024  1.00  9.29           C  
ATOM   2944  C   ALA A 301     -18.639  21.287 -20.467  1.00  9.04           C  
ATOM   2945  O   ALA A 301     -18.358  21.367 -21.662  1.00 10.50           O  
ATOM   2946  CB  ALA A 301     -21.090  21.700 -20.191  1.00  9.99           C  
ATOM   2947  HN  ALA A 301     -20.540  20.612 -17.949  1.00  0.00           H  
ATOM   2948  N   VAL A 302     -17.818  21.702 -19.508  1.00  8.78           N  
ATOM   2949  CA  VAL A 302     -16.518  22.286 -19.852  1.00  9.06           C  
ATOM   2950  C   VAL A 302     -15.534  21.297 -20.487  1.00  8.73           C  
ATOM   2951  O   VAL A 302     -14.546  21.717 -21.103  1.00  9.90           O  
ATOM   2952  CB  VAL A 302     -15.836  22.960 -18.634  1.00  8.95           C  
ATOM   2953  CG1 VAL A 302     -16.697  24.098 -18.111  1.00 10.73           C  
ATOM   2954  CG2 VAL A 302     -15.513  21.942 -17.530  1.00 10.53           C  
ATOM   2955  HN  VAL A 302     -18.093  21.614 -18.530  1.00  0.00           H  
ATOM   2956  N   CYS A 303     -15.775  19.994 -20.321  1.00  8.35           N  
ATOM   2957  CA  CYS A 303     -14.843  18.999 -20.874  1.00  7.06           C  
ATOM   2958  C   CYS A 303     -14.997  18.921 -22.373  1.00  6.67           C  
ATOM   2959  O   CYS A 303     -16.109  18.834 -22.865  1.00  7.03           O  
ATOM   2960  CB  CYS A 303     -15.065  17.608 -20.268  1.00  7.34           C  
ATOM   2961  SG  CYS A 303     -14.903  17.548 -18.486  1.00  8.58           S  
ATOM   2962  HN  CYS A 303     -16.604  19.689 -19.811  1.00  0.00           H  
ATOM   2963  N   GLY A 304     -13.872  18.927 -23.081  1.00  6.33           N  
ATOM   2964  CA  GLY A 304     -13.879  18.857 -24.539  1.00  6.77           C  
ATOM   2965  C   GLY A 304     -14.682  17.690 -25.077  1.00  6.89           C  
ATOM   2966  O   GLY A 304     -15.366  17.821 -26.101  1.00  7.92           O  
ATOM   2967  HN  GLY A 304     -12.979  18.982 -22.592  1.00  0.00           H  
ATOM   2968  N   TYR A 305     -14.607  16.552 -24.388  1.00  7.34           N  
ATOM   2969  CA  TYR A 305     -15.294  15.347 -24.834  1.00  6.22           C  
ATOM   2970  C   TYR A 305     -16.646  15.103 -24.146  1.00  7.10           C  
ATOM   2971  O   TYR A 305     -17.275  14.056 -24.359  1.00  7.32           O  
ATOM   2972  CB  TYR A 305     -14.394  14.117 -24.655  1.00  5.64           C  
ATOM   2973  CG  TYR A 305     -13.288  13.910 -25.699  1.00  5.77           C  
ATOM   2974  CD1 TYR A 305     -13.218  14.675 -26.875  1.00  5.85           C  
ATOM   2975  CD2 TYR A 305     -12.336  12.894 -25.516  1.00  5.68           C  
ATOM   2976  CE1 TYR A 305     -12.208  14.443 -27.824  1.00  4.37           C  
ATOM   2977  CE2 TYR A 305     -11.327  12.651 -26.449  1.00  5.93           C  
ATOM   2978  CZ  TYR A 305     -11.273  13.416 -27.602  1.00  5.74           C  
ATOM   2979  OH  TYR A 305     -10.274  13.164 -28.518  1.00  6.79           O  
ATOM   2980  HN  TYR A 305     -14.057  16.524 -23.530  1.00  0.00           H  
ATOM   2981  HH  TYR A 305     -10.237  13.689 -29.309  1.00  0.00           H  
ATOM   2982  N   ALA A 306     -17.114  16.057 -23.344  1.00  6.66           N  
ATOM   2983  CA  ALA A 306     -18.405  15.885 -22.680  1.00  7.21           C  
ATOM   2984  C   ALA A 306     -19.526  15.607 -23.679  1.00  7.67           C  
ATOM   2985  O   ALA A 306     -20.392  14.789 -23.411  1.00  8.34           O  
ATOM   2986  CB  ALA A 306     -18.747  17.095 -21.804  1.00  7.80           C  
ATOM   2987  HN  ALA A 306     -16.572  16.908 -23.193  1.00  0.00           H  
ATOM   2988  N   HIS A 307     -19.502  16.267 -24.835  1.00  8.14           N  
ATOM   2989  CA  HIS A 307     -20.585  16.099 -25.811  1.00  7.97           C  
ATOM   2990  C   HIS A 307     -20.793  14.638 -26.198  1.00  8.56           C  
ATOM   2991  O   HIS A 307     -21.909  14.246 -26.527  1.00  9.08           O  
ATOM   2992  CB  HIS A 307     -20.351  16.945 -27.070  1.00  8.59           C  
ATOM   2993  CG  HIS A 307     -19.221  16.461 -27.926  1.00  9.25           C  
ATOM   2994  CD2 HIS A 307     -17.910  16.804 -27.952  1.00  9.68           C  
ATOM   2995  ND1 HIS A 307     -19.387  15.500 -28.902  1.00 10.83           N  
ATOM   2996  CE1 HIS A 307     -18.227  15.271 -29.492  1.00 10.47           C  
ATOM   2997  NE2 HIS A 307     -17.315  16.054 -28.939  1.00 10.26           N  
ATOM   2998  HN  HIS A 307     -18.725  16.894 -25.044  1.00  0.00           H  
ATOM   2999  HD1 HIS A 307     -20.267  15.039 -29.132  1.00  0.00           H  
ATOM   3000  HE2 HIS A 307     -16.330  16.095 -29.202  1.00  0.00           H  
ATOM   3001  N   TYR A 308     -19.725  13.835 -26.153  1.00  8.39           N  
ATOM   3002  CA  TYR A 308     -19.834  12.411 -26.493  1.00  8.04           C  
ATOM   3003  C   TYR A 308     -20.756  11.627 -25.565  1.00  8.04           C  
ATOM   3004  O   TYR A 308     -21.347  10.610 -25.967  1.00  8.13           O  
ATOM   3005  CB  TYR A 308     -18.453  11.763 -26.489  1.00  8.24           C  
ATOM   3006  CG  TYR A 308     -17.640  11.954 -27.748  1.00  8.28           C  
ATOM   3007  CD1 TYR A 308     -18.017  11.336 -28.946  1.00  9.25           C  
ATOM   3008  CD2 TYR A 308     -16.473  12.713 -27.740  1.00  8.16           C  
ATOM   3009  CE1 TYR A 308     -17.241  11.481 -30.111  1.00  8.67           C  
ATOM   3010  CE2 TYR A 308     -15.702  12.867 -28.893  1.00  8.92           C  
ATOM   3011  CZ  TYR A 308     -16.085  12.248 -30.070  1.00  8.91           C  
ATOM   3012  OH  TYR A 308     -15.321  12.390 -31.209  1.00 10.10           O  
ATOM   3013  HN  TYR A 308     -18.820  14.218 -25.878  1.00  0.00           H  
ATOM   3014  HH  TYR A 308     -14.530  12.915 -31.181  1.00  0.00           H  
ATOM   3015  N   ILE A 309     -20.859  12.069 -24.314  1.00  8.04           N  
ATOM   3016  CA  ILE A 309     -21.768  11.438 -23.357  1.00  7.92           C  
ATOM   3017  C   ILE A 309     -23.222  11.689 -23.777  1.00  8.56           C  
ATOM   3018  O   ILE A 309     -24.066  10.795 -23.708  1.00  7.93           O  
ATOM   3019  CB  ILE A 309     -21.502  11.949 -21.917  1.00  8.07           C  
ATOM   3020  CG1 ILE A 309     -20.031  11.738 -21.524  1.00  9.10           C  
ATOM   3021  CG2 ILE A 309     -22.458  11.303 -20.916  1.00  9.60           C  
ATOM   3022  CD1 ILE A 309     -19.499  10.284 -21.742  1.00  8.28           C  
ATOM   3023  HN  ILE A 309     -20.293  12.864 -24.016  1.00  0.00           H  
ATOM   3024  N   ALA A 310     -23.501  12.914 -24.212  1.00  9.41           N  
ATOM   3025  CA  ALA A 310     -24.811  13.239 -24.759  1.00  9.67           C  
ATOM   3026  C   ALA A 310     -25.052  12.544 -26.104  1.00  9.71           C  
ATOM   3027  O   ALA A 310     -26.173  12.100 -26.382  1.00 10.56           O  
ATOM   3028  CB  ALA A 310     -24.976  14.744 -24.889  1.00 10.13           C  
ATOM   3029  HN  ALA A 310     -22.785  13.639 -24.162  1.00  0.00           H  
ATOM   3030  N   ASP A 311     -24.014  12.455 -26.940  1.00  9.91           N  
ATOM   3031  CA  ASP A 311     -24.125  11.792 -28.242  1.00 10.48           C  
ATOM   3032  C   ASP A 311     -24.440  10.313 -28.077  1.00 10.34           C  
ATOM   3033  O   ASP A 311     -25.311   9.777 -28.769  1.00 10.90           O  
ATOM   3034  CB  ASP A 311     -22.845  11.935 -29.065  1.00 10.31           C  
ATOM   3035  CG  ASP A 311     -22.495  13.379 -29.382  1.00 11.86           C  
ATOM   3036  OD1 ASP A 311     -23.411  14.223 -29.454  1.00 13.94           O  
ATOM   3037  OD2 ASP A 311     -21.287  13.653 -29.556  1.00 12.93           O1-
ATOM   3038  HN  ASP A 311     -23.119  12.860 -26.664  1.00  0.00           H  
ATOM   3039  N   ALA A 312     -23.703   9.662 -27.174  1.00  9.59           N  
ATOM   3040  CA  ALA A 312     -23.875   8.234 -26.873  1.00  8.85           C  
ATOM   3041  C   ALA A 312     -25.095   7.996 -26.008  1.00  9.39           C  
ATOM   3042  O   ALA A 312     -25.533   6.845 -25.846  1.00  9.88           O  
ATOM   3043  CB  ALA A 312     -22.611   7.681 -26.161  1.00  8.95           C  
ATOM   3044  HN  ALA A 312     -22.985  10.181 -26.668  1.00  0.00           H  
ATOM   3045  N   ASN A 313     -25.634   9.071 -25.434  1.00  9.20           N  
ATOM   3046  CA  ASN A 313     -26.803   8.980 -24.561  1.00  8.76           C  
ATOM   3047  C   ASN A 313     -26.572   7.999 -23.411  1.00  8.70           C  
ATOM   3048  O   ASN A 313     -27.395   7.114 -23.159  1.00  8.91           O  
ATOM   3049  CB  ASN A 313     -28.044   8.595 -25.385  1.00  9.37           C  
ATOM   3050  CG  ASN A 313     -29.343   8.807 -24.634  1.00  9.24           C  
ATOM   3051  ND2 ASN A 313     -30.309   7.918 -24.862  1.00 10.89           N  
ATOM   3052  OD1 ASN A 313     -29.486   9.758 -23.865  1.00 10.01           O  
ATOM   3053  HN  ASN A 313     -25.218   9.986 -25.609  1.00  0.00           H  
ATOM   3054 1HD2 ASN A 313     -31.183   8.061 -24.356  1.00  0.00           H  
ATOM   3055 2HD2 ASN A 313     -30.191   7.130 -25.499  1.00  0.00           H  
ATOM   3056  N   CYS A 314     -25.442   8.165 -22.724  1.00  7.99           N  
ATOM   3057  CA  CYS A 314     -25.016   7.202 -21.712  1.00  7.83           C  
ATOM   3058  C   CYS A 314     -24.642   7.876 -20.390  1.00  7.99           C  
ATOM   3059  O   CYS A 314     -23.794   7.382 -19.640  1.00  8.24           O  
ATOM   3060  CB  CYS A 314     -23.858   6.340 -22.256  1.00  8.53           C  
ATOM   3061  SG  CYS A 314     -22.318   7.277 -22.571  1.00  8.99           S  
ATOM   3062  HN  CYS A 314     -24.862   8.983 -22.909  1.00  0.00           H  
ATOM   3063  N   GLY A 315     -25.309   8.994 -20.096  1.00  7.58           N  
ATOM   3064  CA  GLY A 315     -25.052   9.721 -18.861  1.00  8.41           C  
ATOM   3065  C   GLY A 315     -25.591  11.121 -18.941  1.00  8.71           C  
ATOM   3066  O   GLY A 315     -26.439  11.427 -19.788  1.00  8.90           O  
ATOM   3067  HN  GLY A 315     -26.011   9.345 -20.748  1.00  0.00           H  
ATOM   3068  N   THR A 316     -25.109  11.970 -18.038  1.00  8.51           N  
ATOM   3069  CA  THR A 316     -25.565  13.342 -17.963  1.00  9.17           C  
ATOM   3070  C   THR A 316     -24.381  14.284 -17.955  1.00  8.67           C  
ATOM   3071  O   THR A 316     -23.388  14.062 -17.232  1.00  8.01           O  
ATOM   3072  CB  THR A 316     -26.398  13.562 -16.693  1.00  9.72           C  
ATOM   3073  CG2 THR A 316     -26.860  15.013 -16.594  1.00 10.07           C  
ATOM   3074  OG1 THR A 316     -27.542  12.707 -16.728  1.00 12.15           O  
ATOM   3075  HN  THR A 316     -24.399  11.646 -17.381  1.00  0.00           H  
ATOM   3076  HG1 THR A 316     -28.058  12.843 -15.942  1.00  0.00           H  
ATOM   3077  N   VAL A 317     -24.507  15.336 -18.764  1.00  8.80           N  
ATOM   3078  CA  VAL A 317     -23.561  16.441 -18.806  1.00  9.00           C  
ATOM   3079  C   VAL A 317     -24.134  17.636 -18.023  1.00  9.34           C  
ATOM   3080  O   VAL A 317     -25.202  18.177 -18.349  1.00  9.19           O  
ATOM   3081  CB  VAL A 317     -23.213  16.835 -20.259  1.00  9.07           C  
ATOM   3082  CG1 VAL A 317     -22.247  18.017 -20.286  1.00 10.01           C  
ATOM   3083  CG2 VAL A 317     -22.639  15.630 -21.038  1.00  9.24           C  
ATOM   3084  HN  VAL A 317     -25.312  15.368 -19.389  1.00  0.00           H  
ATOM   3085  N   ILE A 318     -23.427  17.997 -16.956  1.00  9.64           N  
ATOM   3086  CA  ILE A 318     -23.817  19.085 -16.061  1.00 10.56           C  
ATOM   3087  C   ILE A 318     -23.422  20.421 -16.688  1.00 10.91           C  
ATOM   3088  O   ILE A 318     -22.263  20.645 -17.024  1.00 11.15           O  
ATOM   3089  CB  ILE A 318     -23.147  18.912 -14.668  1.00 10.46           C  
ATOM   3090  CG1 ILE A 318     -23.518  17.553 -14.028  1.00 11.64           C  
ATOM   3091  CG2 ILE A 318     -23.455  20.111 -13.756  1.00 11.80           C  
ATOM   3092  CD1 ILE A 318     -24.977  17.409 -13.555  1.00 12.24           C  
ATOM   3093  HN  ILE A 318     -22.567  17.488 -16.751  1.00  0.00           H  
ATOM   3094  N   ALA A 319     -24.401  21.311 -16.840  1.00 11.89           N  
ATOM   3095  CA  ALA A 319     -24.193  22.569 -17.560  1.00 12.62           C  
ATOM   3096  C   ALA A 319     -23.390  23.598 -16.764  1.00 12.31           C  
ATOM   3097  O   ALA A 319     -23.288  23.510 -15.542  1.00 12.43           O  
ATOM   3098  CB  ALA A 319     -25.536  23.163 -17.949  1.00 13.45           C  
ATOM   3099  HN  ALA A 319     -25.320  21.111 -16.445  1.00  0.00           H  
ATOM   3100  N   GLU A 320     -22.827  24.570 -17.478  1.00 12.57           N  
ATOM   3101  CA  GLU A 320     -22.248  25.768 -16.858  1.00 13.18           C  
ATOM   3102  C   GLU A 320     -23.316  26.840 -16.755  1.00 13.02           C  
ATOM   3103  O   GLU A 320     -24.177  26.921 -17.630  1.00 13.27           O  
ATOM   3104  CB  GLU A 320     -21.084  26.327 -17.681  1.00 14.13           C  
ATOM   3105  CG  GLU A 320     -19.798  25.546 -17.557  1.00 15.97           C  
ATOM   3106  CD  GLU A 320     -19.204  25.588 -16.154  1.00 18.45           C  
ATOM   3107  OE1 GLU A 320     -19.232  24.550 -15.468  1.00 17.87           O  
ATOM   3108  OE2 GLU A 320     -18.715  26.659 -15.740  1.00 22.42           O1-
ATOM   3109  HN  GLU A 320     -22.797  24.479 -18.493  1.00  0.00           H  
ATOM   3110  N   PRO A 321     -23.267  27.659 -15.687  1.00 12.69           N  
ATOM   3111  CA  PRO A 321     -22.334  27.547 -14.565  1.00 12.81           C  
ATOM   3112  C   PRO A 321     -22.647  26.318 -13.717  1.00 12.26           C  
ATOM   3113  O   PRO A 321     -23.808  25.964 -13.557  1.00 12.32           O  
ATOM   3114  CB  PRO A 321     -22.573  28.837 -13.766  1.00 12.77           C  
ATOM   3115  CG  PRO A 321     -23.894  29.327 -14.167  1.00 13.96           C  
ATOM   3116  CD  PRO A 321     -24.172  28.816 -15.549  1.00 12.61           C  
ATOM   3117  N   PHE A 322     -21.608  25.697 -13.169  1.00 12.05           N  
ATOM   3118  CA  PHE A 322     -21.763  24.433 -12.463  1.00 11.80           C  
ATOM   3119  C   PHE A 322     -22.640  24.590 -11.234  1.00 11.60           C  
ATOM   3120  O   PHE A 322     -22.456  25.525 -10.453  1.00 11.44           O  
ATOM   3121  CB  PHE A 322     -20.391  23.886 -12.074  1.00 11.45           C  
ATOM   3122  CG  PHE A 322     -20.446  22.640 -11.226  1.00 11.64           C  
ATOM   3123  CD1 PHE A 322     -20.337  22.724  -9.837  1.00 10.43           C  
ATOM   3124  CD2 PHE A 322     -20.597  21.391 -11.812  1.00 10.81           C  
ATOM   3125  CE1 PHE A 322     -20.384  21.583  -9.041  1.00  9.79           C  
ATOM   3126  CE2 PHE A 322     -20.641  20.236 -11.030  1.00  9.65           C  
ATOM   3127  CZ  PHE A 322     -20.539  20.333  -9.641  1.00 10.01           C  
ATOM   3128  HN  PHE A 322     -20.681  26.115 -13.245  1.00  0.00           H  
ATOM   3129  N   SER A 323     -23.596  23.676 -11.084  1.00 10.62           N  
ATOM   3130  CA  SER A 323     -24.428  23.595  -9.887  1.00 10.96           C  
ATOM   3131  C   SER A 323     -24.148  22.302  -9.145  1.00 10.30           C  
ATOM   3132  O   SER A 323     -24.463  21.217  -9.650  1.00 10.69           O  
ATOM   3133  CB  SER A 323     -25.917  23.646 -10.231  1.00 11.02           C  
ATOM   3134  OG  SER A 323     -26.692  23.308  -9.087  1.00 13.41           O  
ATOM   3135  HN  SER A 323     -23.754  23.005 -11.836  1.00  0.00           H  
ATOM   3136  HG  SER A 323     -27.617  23.340  -9.301  1.00  0.00           H  
ATOM   3137  N   GLN A 324     -23.573  22.410  -7.948  1.00 10.76           N  
ATOM   3138  CA  GLN A 324     -23.341  21.214  -7.126  1.00 10.67           C  
ATOM   3139  C   GLN A 324     -24.657  20.515  -6.813  1.00 11.24           C  
ATOM   3140  O   GLN A 324     -24.738  19.287  -6.833  1.00 10.51           O  
ATOM   3141  CB  GLN A 324     -22.576  21.538  -5.842  1.00 10.63           C  
ATOM   3142  CG  GLN A 324     -22.260  20.314  -4.980  1.00 10.14           C  
ATOM   3143  CD  GLN A 324     -21.243  19.376  -5.622  1.00  8.64           C  
ATOM   3144  NE2 GLN A 324     -20.128  19.931  -6.062  1.00  8.24           N  
ATOM   3145  OE1 GLN A 324     -21.465  18.154  -5.702  1.00 10.36           O  
ATOM   3146  HN  GLN A 324     -23.292  23.327  -7.600  1.00  0.00           H  
ATOM   3147 1HE2 GLN A 324     -19.946  20.932  -5.996  1.00  0.00           H  
ATOM   3148 2HE2 GLN A 324     -19.448  19.304  -6.491  1.00  0.00           H  
ATOM   3149  N   GLU A 325     -25.703  21.291  -6.556  1.00 11.54           N  
ATOM   3150  CA  GLU A 325     -27.023  20.707  -6.303  1.00 11.82           C  
ATOM   3151  C   GLU A 325     -27.535  19.864  -7.480  1.00 11.49           C  
ATOM   3152  O   GLU A 325     -28.122  18.805  -7.267  1.00 11.48           O  
ATOM   3153  CB  GLU A 325     -28.031  21.801  -5.927  1.00 12.34           C  
ATOM   3154  CG  GLU A 325     -27.792  22.416  -4.550  1.00 15.41           C  
ATOM   3155  CD  GLU A 325     -26.686  23.470  -4.520  1.00 19.18           C  
ATOM   3156  OE1 GLU A 325     -26.156  23.850  -5.591  1.00 20.42           O  
ATOM   3157  OE2 GLU A 325     -26.345  23.930  -3.407  1.00 23.31           O1-
ATOM   3158  HN  GLU A 325     -25.587  22.304  -6.534  1.00  0.00           H  
ATOM   3159  N   GLN A 326     -27.293  20.312  -8.719  1.00 11.02           N  
ATOM   3160  CA  GLN A 326     -27.696  19.526  -9.875  1.00 11.00           C  
ATOM   3161  C   GLN A 326     -26.929  18.207  -9.905  1.00 10.55           C  
ATOM   3162  O   GLN A 326     -27.533  17.157 -10.077  1.00 10.58           O  
ATOM   3163  CB  GLN A 326     -27.490  20.278 -11.191  1.00 10.89           C  
ATOM   3164  CG  GLN A 326     -28.061  19.496 -12.366  1.00 10.94           C  
ATOM   3165  CD  GLN A 326     -27.642  20.003 -13.734  1.00  9.07           C  
ATOM   3166  NE2 GLN A 326     -28.233  19.428 -14.779  1.00 11.68           N  
ATOM   3167  OE1 GLN A 326     -26.796  20.888 -13.857  1.00 10.56           O  
ATOM   3168  HN  GLN A 326     -26.824  21.208  -8.853  1.00  0.00           H  
ATOM   3169 1HE2 GLN A 326     -27.951  19.769 -15.698  1.00  0.00           H  
ATOM   3170 2HE2 GLN A 326     -28.934  18.694 -14.677  1.00  0.00           H  
ATOM   3171  N   LEU A 327     -25.612  18.257  -9.702  1.00 10.30           N  
ATOM   3172  CA  LEU A 327     -24.833  17.017  -9.675  1.00  9.99           C  
ATOM   3173  C   LEU A 327     -25.328  16.074  -8.579  1.00 10.51           C  
ATOM   3174  O   LEU A 327     -25.447  14.862  -8.815  1.00 10.26           O  
ATOM   3175  CB  LEU A 327     -23.334  17.285  -9.521  1.00  9.92           C  
ATOM   3176  CG  LEU A 327     -22.444  16.032  -9.462  1.00  8.27           C  
ATOM   3177  CD1 LEU A 327     -22.540  15.212 -10.756  1.00  9.31           C  
ATOM   3178  CD2 LEU A 327     -21.006  16.423  -9.187  1.00 10.15           C  
ATOM   3179  HN  LEU A 327     -25.149  19.156  -9.566  1.00  0.00           H  
ATOM   3180  N   ASN A 328     -25.618  16.618  -7.396  1.00 10.34           N  
ATOM   3181  CA  ASN A 328     -26.125  15.805  -6.277  1.00 10.39           C  
ATOM   3182  C   ASN A 328     -27.405  15.074  -6.641  1.00 10.78           C  
ATOM   3183  O   ASN A 328     -27.550  13.871  -6.391  1.00 10.75           O  
ATOM   3184  CB  ASN A 328     -26.407  16.677  -5.047  1.00 10.34           C  
ATOM   3185  CG  ASN A 328     -25.161  17.333  -4.484  1.00 10.19           C  
ATOM   3186  ND2 ASN A 328     -25.359  18.201  -3.487  1.00 10.32           N  
ATOM   3187  OD1 ASN A 328     -24.034  17.085  -4.934  1.00 10.04           O  
ATOM   3188  HN  ASN A 328     -25.486  17.621  -7.263  1.00  0.00           H  
ATOM   3189 1HD2 ASN A 328     -24.521  18.642  -3.108  1.00  0.00           H  
ATOM   3190 2HD2 ASN A 328     -26.287  18.405  -3.116  1.00  0.00           H  
ATOM   3191  N   GLU A 329     -28.346  15.814  -7.215  1.00 10.91           N  
ATOM   3192  CA  GLU A 329     -29.628  15.242  -7.610  1.00 12.08           C  
ATOM   3193  C   GLU A 329     -29.476  14.219  -8.728  1.00 11.66           C  
ATOM   3194  O   GLU A 329     -30.103  13.155  -8.685  1.00 12.12           O  
ATOM   3195  CB  GLU A 329     -30.629  16.345  -7.998  1.00 12.76           C  
ATOM   3196  CG  GLU A 329     -31.992  15.838  -8.499  1.00 16.74           C  
ATOM   3197  CD  GLU A 329     -32.754  14.935  -7.518  1.00 21.40           C  
ATOM   3198  OE1 GLU A 329     -32.358  14.792  -6.337  1.00 22.60           O  
ATOM   3199  OE2 GLU A 329     -33.778  14.357  -7.946  1.00 25.04           O1-
ATOM   3200  HN  GLU A 329     -28.168  16.804  -7.383  1.00  0.00           H  
ATOM   3201  N   VAL A 330     -28.635  14.534  -9.715  1.00 11.28           N  
ATOM   3202  CA  VAL A 330     -28.380  13.624 -10.823  1.00 11.59           C  
ATOM   3203  C   VAL A 330     -27.778  12.307 -10.301  1.00 10.70           C  
ATOM   3204  O   VAL A 330     -28.180  11.219 -10.717  1.00 10.83           O  
ATOM   3205  CB  VAL A 330     -27.470  14.297 -11.889  1.00 11.75           C  
ATOM   3206  CG1 VAL A 330     -26.938  13.285 -12.887  1.00 13.01           C  
ATOM   3207  CG2 VAL A 330     -28.227  15.416 -12.613  1.00 12.57           C  
ATOM   3208  HN  VAL A 330     -28.158  15.436  -9.693  1.00  0.00           H  
ATOM   3209  N   LEU A 331     -26.842  12.409  -9.364  1.00 10.47           N  
ATOM   3210  CA  LEU A 331     -26.246  11.213  -8.771  1.00 10.33           C  
ATOM   3211  C   LEU A 331     -27.263  10.355  -8.018  1.00 10.63           C  
ATOM   3212  O   LEU A 331     -27.313   9.132  -8.192  1.00 10.68           O  
ATOM   3213  CB  LEU A 331     -25.092  11.581  -7.839  1.00 10.17           C  
ATOM   3214  CG  LEU A 331     -24.370  10.389  -7.203  1.00  9.12           C  
ATOM   3215  CD1 LEU A 331     -23.710   9.525  -8.276  1.00  8.37           C  
ATOM   3216  CD2 LEU A 331     -23.334  10.878  -6.231  1.00 10.15           C  
ATOM   3217  HN  LEU A 331     -26.536  13.332  -9.055  1.00  0.00           H  
ATOM   3218  N   ARG A 332     -28.067  11.000  -7.179  1.00 10.91           N  
ATOM   3219  CA  ARG A 332     -29.094  10.301  -6.408  1.00 12.03           C  
ATOM   3220  C   ARG A 332     -30.066   9.583  -7.336  1.00 11.72           C  
ATOM   3221  O   ARG A 332     -30.381   8.411  -7.128  1.00 11.62           O  
ATOM   3222  CB  ARG A 332     -29.841  11.279  -5.496  1.00 12.15           C  
ATOM   3223  CG  ARG A 332     -30.849  10.601  -4.563  1.00 13.26           C  
ATOM   3224  CD  ARG A 332     -31.897  11.579  -4.010  1.00 14.34           C  
ATOM   3225  NE  ARG A 332     -32.750  12.125  -5.063  1.00 19.41           N  
ATOM   3226  CZ  ARG A 332     -33.734  11.459  -5.664  1.00 22.79           C  
ATOM   3227  NH1 ARG A 332     -34.021  10.204  -5.318  1.00 24.11           N1+
ATOM   3228  NH2 ARG A 332     -34.439  12.052  -6.618  1.00 25.10           N  
ATOM   3229  HN  ARG A 332     -27.965  12.009  -7.070  1.00  0.00           H  
ATOM   3230  HE  ARG A 332     -32.579  13.086  -5.359  1.00  0.00           H  
ATOM   3231 1HH1 ARG A 332     -33.479   9.748  -4.584  1.00  0.00           H  
ATOM   3232 2HH1 ARG A 332     -34.775   9.694  -5.778  1.00  0.00           H  
ATOM   3233 1HH2 ARG A 332     -34.219  13.012  -6.883  1.00  0.00           H  
ATOM   3234 2HH2 ARG A 332     -35.193  11.542  -7.078  1.00  0.00           H  
ATOM   3235  N   LYS A 333     -30.535  10.292  -8.358  1.00 12.20           N  
ATOM   3236  CA  LYS A 333     -31.456   9.716  -9.343  1.00 13.17           C  
ATOM   3237  C   LYS A 333     -30.846   8.514 -10.082  1.00 13.28           C  
ATOM   3238  O   LYS A 333     -31.462   7.444 -10.147  1.00 13.32           O  
ATOM   3239  CB  LYS A 333     -31.905  10.788 -10.336  1.00 13.61           C  
ATOM   3240  CG  LYS A 333     -32.772  11.869  -9.723  1.00 15.69           C  
ATOM   3241  HN  LYS A 333     -30.246  11.265  -8.460  1.00  0.00           H  
ATOM   3242  N   ALA A 334     -29.636   8.688 -10.611  1.00 12.66           N  
ATOM   3243  CA  ALA A 334     -28.939   7.606 -11.317  1.00 12.82           C  
ATOM   3244  C   ALA A 334     -28.770   6.383 -10.425  1.00 12.67           C  
ATOM   3245  O   ALA A 334     -28.989   5.257 -10.867  1.00 13.45           O  
ATOM   3246  CB  ALA A 334     -27.582   8.081 -11.853  1.00 12.53           C  
ATOM   3247  HN  ALA A 334     -29.182   9.597 -10.523  1.00  0.00           H  
ATOM   3248  N   LEU A 335     -28.399   6.592  -9.167  1.00 12.78           N  
ATOM   3249  CA  LEU A 335     -28.170   5.453  -8.279  1.00 12.96           C  
ATOM   3250  C   LEU A 335     -29.452   4.733  -7.874  1.00 14.26           C  
ATOM   3251  O   LEU A 335     -29.440   3.515  -7.680  1.00 15.07           O  
ATOM   3252  CB  LEU A 335     -27.360   5.863  -7.053  1.00 12.49           C  
ATOM   3253  CG  LEU A 335     -25.896   6.172  -7.368  1.00 10.72           C  
ATOM   3254  CD1 LEU A 335     -25.142   6.577  -6.096  1.00 10.67           C  
ATOM   3255  CD2 LEU A 335     -25.217   4.977  -8.073  1.00  9.74           C  
ATOM   3256  HN  LEU A 335     -28.274   7.544  -8.822  1.00  0.00           H  
ATOM   3257  N   THR A 336     -30.548   5.479  -7.765  1.00 15.41           N  
ATOM   3258  CA  THR A 336     -31.842   4.913  -7.355  1.00 16.98           C  
ATOM   3259  C   THR A 336     -32.664   4.369  -8.532  1.00 17.26           C  
ATOM   3260  O   THR A 336     -33.688   3.707  -8.328  1.00 18.34           O  
ATOM   3261  CB  THR A 336     -32.702   5.946  -6.602  1.00 17.12           C  
ATOM   3262  CG2 THR A 336     -32.057   6.346  -5.284  1.00 18.19           C  
ATOM   3263  OG1 THR A 336     -32.877   7.109  -7.415  1.00 19.55           O  
ATOM   3264  HN  THR A 336     -30.489   6.476  -7.973  1.00  0.00           H  
ATOM   3265  HG1 THR A 336     -33.280   6.859  -8.238  1.00  0.00           H  
ATOM   3266  N   GLN A 337     -32.224   4.657  -9.755  1.00 17.55           N  
ATOM   3267  CA  GLN A 337     -32.933   4.215 -10.953  1.00 17.78           C  
ATOM   3268  C   GLN A 337     -32.058   3.298 -11.802  1.00 17.57           C  
ATOM   3269  O   GLN A 337     -31.531   3.699 -12.844  1.00 16.66           O  
ATOM   3270  CB  GLN A 337     -33.425   5.421 -11.753  1.00 18.38           C  
ATOM   3271  CG  GLN A 337     -34.515   6.198 -11.029  1.00 20.30           C  
ATOM   3272  CD  GLN A 337     -34.659   7.640 -11.487  1.00 23.20           C  
ATOM   3273  NE2 GLN A 337     -35.242   8.469 -10.627  1.00 24.50           N  
ATOM   3274  OE1 GLN A 337     -34.259   8.010 -12.594  1.00 25.47           O  
ATOM   3275  HN  GLN A 337     -31.368   5.202  -9.858  1.00  0.00           H  
ATOM   3276 1HE2 GLN A 337     -35.339   9.437 -10.934  1.00  0.00           H  
ATOM   3277 2HE2 GLN A 337     -35.573   8.163  -9.712  1.00  0.00           H  
ATOM   3278  N   SER A 338     -31.921   2.058 -11.346  1.00 17.44           N  
ATOM   3279  CA  SER A 338     -31.080   1.075 -12.027  1.00 17.75           C  
ATOM   3280  C   SER A 338     -31.465   0.838 -13.495  1.00 17.29           C  
ATOM   3281  O   SER A 338     -30.574   0.701 -14.332  1.00 17.24           O  
ATOM   3282  CB  SER A 338     -31.012  -0.229 -11.230  1.00 17.95           C  
ATOM   3283  OG  SER A 338     -30.453   0.037  -9.956  1.00 20.98           O  
ATOM   3284  HN  SER A 338     -32.416   1.784 -10.497  1.00  0.00           H  
ATOM   3285  HG  SER A 338     -30.411  -0.773  -9.461  1.00  0.00           H  
ATOM   3286  N   PRO A 339     -32.779   0.780 -13.817  1.00 16.78           N  
ATOM   3287  CA  PRO A 339     -33.177   0.717 -15.235  1.00 16.40           C  
ATOM   3288  C   PRO A 339     -32.593   1.841 -16.111  1.00 15.94           C  
ATOM   3289  O   PRO A 339     -32.203   1.574 -17.255  1.00 15.85           O  
ATOM   3290  CB  PRO A 339     -34.706   0.776 -15.175  1.00 16.81           C  
ATOM   3291  CG  PRO A 339     -35.032   0.185 -13.836  1.00 17.23           C  
ATOM   3292  CD  PRO A 339     -33.955   0.687 -12.925  1.00 17.07           C  
ATOM   3293  N   LEU A 340     -32.515   3.064 -15.580  1.00 14.90           N  
ATOM   3294  CA  LEU A 340     -31.886   4.184 -16.298  1.00 14.40           C  
ATOM   3295  C   LEU A 340     -30.402   3.911 -16.550  1.00 13.82           C  
ATOM   3296  O   LEU A 340     -29.920   4.065 -17.676  1.00 12.85           O  
ATOM   3297  CB  LEU A 340     -32.067   5.513 -15.548  1.00 14.35           C  
ATOM   3298  CG  LEU A 340     -31.367   6.761 -16.124  1.00 14.84           C  
ATOM   3299  CD1 LEU A 340     -31.987   7.201 -17.439  1.00 17.05           C  
ATOM   3300  CD2 LEU A 340     -31.357   7.917 -15.110  1.00 14.77           C  
ATOM   3301  HN  LEU A 340     -32.902   3.226 -14.650  1.00  0.00           H  
ATOM   3302  N   ARG A 341     -29.691   3.487 -15.508  1.00 13.34           N  
ATOM   3303  CA  ARG A 341     -28.272   3.156 -15.636  1.00 12.85           C  
ATOM   3304  C   ARG A 341     -28.038   2.025 -16.633  1.00 12.46           C  
ATOM   3305  O   ARG A 341     -27.084   2.068 -17.411  1.00 11.82           O  
ATOM   3306  CB  ARG A 341     -27.660   2.785 -14.286  1.00 13.51           C  
ATOM   3307  CG  ARG A 341     -27.506   3.945 -13.314  1.00 15.26           C  
ATOM   3308  CD  ARG A 341     -26.506   3.602 -12.197  1.00 17.53           C  
ATOM   3309  NE  ARG A 341     -26.590   2.204 -11.749  1.00 22.02           N  
ATOM   3310  CZ  ARG A 341     -27.434   1.758 -10.822  1.00 23.20           C  
ATOM   3311  NH1 ARG A 341     -28.291   2.585 -10.241  1.00 24.80           N1+
ATOM   3312  NH2 ARG A 341     -27.432   0.474 -10.487  1.00 23.45           N  
ATOM   3313  HN  ARG A 341     -30.146   3.391 -14.600  1.00  0.00           H  
ATOM   3314  HE  ARG A 341     -25.957   1.529 -12.179  1.00  0.00           H  
ATOM   3315 1HH1 ARG A 341     -28.938   2.243  -9.530  1.00  0.00           H  
ATOM   3316 2HH1 ARG A 341     -28.293   3.572 -10.499  1.00  0.00           H  
ATOM   3317 1HH2 ARG A 341     -28.079   0.132  -9.776  1.00  0.00           H  
ATOM   3318 2HH2 ARG A 341     -26.772  -0.163 -10.934  1.00  0.00           H  
ATOM   3319  N   MET A 342     -28.903   1.010 -16.601  1.00 12.36           N  
ATOM   3320  CA  MET A 342     -28.761  -0.133 -17.502  1.00 12.30           C  
ATOM   3321  C   MET A 342     -28.957   0.257 -18.961  1.00 11.67           C  
ATOM   3322  O   MET A 342     -28.249  -0.240 -19.842  1.00 11.63           O  
ATOM   3323  CB  MET A 342     -29.719  -1.261 -17.110  1.00 12.73           C  
ATOM   3324  CG  MET A 342     -29.393  -1.885 -15.765  1.00 14.22           C  
ATOM   3325  SD  MET A 342     -27.736  -2.609 -15.664  1.00 19.38           S  
ATOM   3326  CE  MET A 342     -27.980  -4.165 -16.520  1.00 19.32           C  
ATOM   3327  HN  MET A 342     -29.677   1.032 -15.937  1.00  0.00           H  
ATOM   3328  N   ALA A 343     -29.908   1.154 -19.204  1.00 11.13           N  
ATOM   3329  CA  ALA A 343     -30.132   1.704 -20.532  1.00 10.25           C  
ATOM   3330  C   ALA A 343     -28.933   2.539 -20.995  1.00 10.03           C  
ATOM   3331  O   ALA A 343     -28.452   2.382 -22.114  1.00  9.68           O  
ATOM   3332  CB  ALA A 343     -31.411   2.527 -20.548  1.00 11.06           C  
ATOM   3333  HN  ALA A 343     -30.500   1.467 -18.434  1.00  0.00           H  
ATOM   3334  N   TRP A 344     -28.446   3.422 -20.124  1.00  9.16           N  
ATOM   3335  CA  TRP A 344     -27.227   4.172 -20.421  1.00  8.70           C  
ATOM   3336  C   TRP A 344     -26.054   3.252 -20.790  1.00  8.39           C  
ATOM   3337  O   TRP A 344     -25.328   3.520 -21.762  1.00  8.96           O  
ATOM   3338  CB  TRP A 344     -26.825   5.037 -19.234  1.00  8.72           C  
ATOM   3339  CG  TRP A 344     -27.575   6.327 -19.095  1.00  8.90           C  
ATOM   3340  CD1 TRP A 344     -28.365   6.948 -20.030  1.00  9.61           C  
ATOM   3341  CD2 TRP A 344     -27.561   7.178 -17.950  1.00  9.85           C  
ATOM   3342  CE2 TRP A 344     -28.372   8.295 -18.248  1.00 10.61           C  
ATOM   3343  CE3 TRP A 344     -26.940   7.101 -16.696  1.00  9.52           C  
ATOM   3344  NE1 TRP A 344     -28.858   8.128 -19.519  1.00 10.69           N  
ATOM   3345  CZ2 TRP A 344     -28.587   9.331 -17.327  1.00 10.92           C  
ATOM   3346  CZ3 TRP A 344     -27.154   8.132 -15.778  1.00 10.52           C  
ATOM   3347  CH2 TRP A 344     -27.969   9.232 -16.106  1.00 10.35           C  
ATOM   3348  HN  TRP A 344     -28.930   3.576 -19.239  1.00  0.00           H  
ATOM   3349  HE1 TRP A 344     -29.482   8.772 -20.006  1.00  0.00           H  
ATOM   3350  N   ALA A 345     -25.855   2.190 -20.007  1.00  9.09           N  
ATOM   3351  CA  ALA A 345     -24.763   1.241 -20.272  1.00  8.89           C  
ATOM   3352  C   ALA A 345     -24.902   0.590 -21.639  1.00  9.16           C  
ATOM   3353  O   ALA A 345     -23.923   0.456 -22.371  1.00  8.84           O  
ATOM   3354  CB  ALA A 345     -24.677   0.180 -19.178  1.00  9.08           C  
ATOM   3355  HN  ALA A 345     -26.472   2.033 -19.210  1.00  0.00           H  
ATOM   3356  N   GLU A 346     -26.126   0.197 -21.976  1.00  9.47           N  
ATOM   3357  CA  GLU A 346     -26.399  -0.383 -23.282  1.00 10.53           C  
ATOM   3358  C   GLU A 346     -26.133   0.624 -24.395  1.00  9.70           C  
ATOM   3359  O   GLU A 346     -25.540   0.285 -25.418  1.00 10.27           O  
ATOM   3360  CB  GLU A 346     -27.831  -0.922 -23.341  1.00 11.36           C  
ATOM   3361  CG  GLU A 346     -28.241  -1.385 -24.735  1.00 15.98           C  
ATOM   3362  CD  GLU A 346     -29.404  -2.361 -24.737  1.00 22.33           C  
ATOM   3363  OE1 GLU A 346     -29.980  -2.633 -23.661  1.00 25.63           O  
ATOM   3364  OE2 GLU A 346     -29.740  -2.870 -25.830  1.00 25.56           O1-
ATOM   3365  HN  GLU A 346     -26.888   0.304 -21.307  1.00  0.00           H  
ATOM   3366  N   ASN A 347     -26.562   1.864 -24.179  1.00  9.12           N  
ATOM   3367  CA  ASN A 347     -26.351   2.926 -25.151  1.00  8.74           C  
ATOM   3368  C   ASN A 347     -24.862   3.183 -25.367  1.00  8.38           C  
ATOM   3369  O   ASN A 347     -24.415   3.372 -26.507  1.00  8.99           O  
ATOM   3370  CB  ASN A 347     -27.069   4.207 -24.716  1.00  8.45           C  
ATOM   3371  CG  ASN A 347     -28.586   4.041 -24.621  1.00  8.71           C  
ATOM   3372  ND2 ASN A 347     -29.248   5.003 -23.977  1.00  9.80           N  
ATOM   3373  OD1 ASN A 347     -29.156   3.074 -25.141  1.00 11.56           O  
ATOM   3374  HN  ASN A 347     -27.052   2.076 -23.310  1.00  0.00           H  
ATOM   3375 1HD2 ASN A 347     -28.778   5.800 -23.548  1.00  0.00           H  
ATOM   3376 2HD2 ASN A 347     -30.260   4.892 -23.914  1.00  0.00           H  
ATOM   3377  N   ALA A 348     -24.098   3.148 -24.274  1.00  8.19           N  
ATOM   3378  CA  ALA A 348     -22.642   3.290 -24.335  1.00  8.53           C  
ATOM   3379  C   ALA A 348     -22.017   2.208 -25.204  1.00  8.57           C  
ATOM   3380  O   ALA A 348     -21.222   2.508 -26.099  1.00  9.02           O  
ATOM   3381  CB  ALA A 348     -22.031   3.260 -22.917  1.00  8.26           C  
ATOM   3382  HN  ALA A 348     -24.543   3.018 -23.365  1.00  0.00           H  
ATOM   3383  N   ARG A 349     -22.389   0.953 -24.948  1.00  8.70           N  
ATOM   3384  CA  ARG A 349     -21.817  -0.181 -25.678  1.00  9.30           C  
ATOM   3385  C   ARG A 349     -22.139  -0.074 -27.155  1.00  9.38           C  
ATOM   3386  O   ARG A 349     -21.257  -0.285 -27.997  1.00  9.94           O  
ATOM   3387  CB  ARG A 349     -22.321  -1.514 -25.113  1.00  9.01           C  
ATOM   3388  CG  ARG A 349     -21.803  -1.803 -23.703  1.00  9.77           C  
ATOM   3389  CD  ARG A 349     -22.090  -3.243 -23.292  1.00 11.29           C  
ATOM   3390  NE  ARG A 349     -23.520  -3.462 -23.141  1.00 13.04           N  
ATOM   3391  CZ  ARG A 349     -24.192  -3.304 -22.005  1.00 14.25           C  
ATOM   3392  NH1 ARG A 349     -23.570  -2.949 -20.889  1.00 16.37           N1+
ATOM   3393  NH2 ARG A 349     -25.493  -3.528 -21.988  1.00 15.53           N  
ATOM   3394  HN  ARG A 349     -23.089   0.779 -24.227  1.00  0.00           H  
ATOM   3395  HE  ARG A 349     -24.044  -3.758 -23.965  1.00  0.00           H  
ATOM   3396 1HH1 ARG A 349     -24.086  -2.828 -20.017  1.00  0.00           H  
ATOM   3397 2HH1 ARG A 349     -22.565  -2.776 -20.902  1.00  0.00           H  
ATOM   3398 1HH2 ARG A 349     -26.009  -3.407 -21.116  1.00  0.00           H  
ATOM   3399 2HH2 ARG A 349     -25.971  -3.801 -22.846  1.00  0.00           H  
ATOM   3400  N   HIS A 350     -23.388   0.287 -27.459  1.00 10.16           N  
ATOM   3401  CA  HIS A 350     -23.806   0.511 -28.842  1.00 10.65           C  
ATOM   3402  C   HIS A 350     -22.962   1.581 -29.537  1.00 10.22           C  
ATOM   3403  O   HIS A 350     -22.522   1.396 -30.676  1.00 10.39           O  
ATOM   3404  CB  HIS A 350     -25.300   0.859 -28.906  1.00 11.19           C  
ATOM   3405  CG  HIS A 350     -25.775   1.226 -30.280  1.00 14.30           C  
ATOM   3406  CD2 HIS A 350     -26.043   2.430 -30.839  1.00 16.66           C  
ATOM   3407  ND1 HIS A 350     -26.003   0.287 -31.263  1.00 17.86           N  
ATOM   3408  CE1 HIS A 350     -26.398   0.897 -32.368  1.00 18.21           C  
ATOM   3409  NE2 HIS A 350     -26.435   2.197 -32.135  1.00 19.42           N  
ATOM   3410  HN  HIS A 350     -24.067   0.410 -26.708  1.00  0.00           H  
ATOM   3411  HD1 HIS A 350     -25.885  -0.720 -31.155  1.00  0.00           H  
ATOM   3412  HE2 HIS A 350     -26.710   2.912 -32.808  1.00  0.00           H  
ATOM   3413  N   TYR A 351     -22.723   2.698 -28.855  1.00  9.57           N  
ATOM   3414  CA  TYR A 351     -21.963   3.786 -29.455  1.00 10.07           C  
ATOM   3415  C   TYR A 351     -20.521   3.336 -29.706  1.00  9.89           C  
ATOM   3416  O   TYR A 351     -19.944   3.612 -30.757  1.00 10.90           O  
ATOM   3417  CB  TYR A 351     -21.995   5.001 -28.526  1.00  9.91           C  
ATOM   3418  CG  TYR A 351     -21.624   6.322 -29.173  1.00 10.04           C  
ATOM   3419  CD1 TYR A 351     -22.550   7.034 -29.923  1.00  9.61           C  
ATOM   3420  CD2 TYR A 351     -20.348   6.870 -29.009  1.00  9.87           C  
ATOM   3421  CE1 TYR A 351     -22.216   8.267 -30.502  1.00 10.30           C  
ATOM   3422  CE2 TYR A 351     -20.002   8.091 -29.589  1.00 10.21           C  
ATOM   3423  CZ  TYR A 351     -20.941   8.782 -30.335  1.00 10.40           C  
ATOM   3424  OH  TYR A 351     -20.618   9.999 -30.919  1.00 11.70           O  
ATOM   3425  HN  TYR A 351     -23.075   2.793 -27.903  1.00  0.00           H  
ATOM   3426  HH  TYR A 351     -19.744  10.352 -30.804  1.00  0.00           H  
ATOM   3427  N   ALA A 352     -19.959   2.604 -28.748  1.00 10.13           N  
ATOM   3428  CA  ALA A 352     -18.585   2.120 -28.850  1.00 10.36           C  
ATOM   3429  C   ALA A 352     -18.403   1.161 -30.023  1.00 10.71           C  
ATOM   3430  O   ALA A 352     -17.301   1.050 -30.574  1.00 10.82           O  
ATOM   3431  CB  ALA A 352     -18.162   1.451 -27.566  1.00 10.13           C  
ATOM   3432  HN  ALA A 352     -20.504   2.374 -27.917  1.00  0.00           H  
ATOM   3433  N   ASP A 353     -19.491   0.477 -30.386  1.00 11.00           N  
ATOM   3434  CA  ASP A 353     -19.475  -0.508 -31.469  1.00 11.78           C  
ATOM   3435  C   ASP A 353     -19.701   0.117 -32.837  1.00 12.31           C  
ATOM   3436  O   ASP A 353     -19.479  -0.534 -33.872  1.00 13.11           O  
ATOM   3437  CB  ASP A 353     -20.561  -1.559 -31.232  1.00 12.17           C  
ATOM   3438  CG  ASP A 353     -20.192  -2.555 -30.147  1.00 12.65           C  
ATOM   3439  OD1 ASP A 353     -18.990  -2.736 -29.864  1.00 15.37           O  
ATOM   3440  OD2 ASP A 353     -21.118  -3.163 -29.575  1.00 16.16           O1-
ATOM   3441  HN  ASP A 353     -20.366   0.647 -29.890  1.00  0.00           H  
ATOM   3442  N   THR A 354     -20.154   1.365 -32.846  1.00 12.05           N  
ATOM   3443  CA  THR A 354     -20.615   1.978 -34.088  1.00 12.32           C  
ATOM   3444  C   THR A 354     -19.916   3.286 -34.435  1.00 12.46           C  
ATOM   3445  O   THR A 354     -20.209   3.877 -35.474  1.00 13.58           O  
ATOM   3446  CB  THR A 354     -22.148   2.213 -34.070  1.00 12.20           C  
ATOM   3447  CG2 THR A 354     -22.914   0.877 -34.066  1.00 13.36           C  
ATOM   3448  OG1 THR A 354     -22.513   2.984 -32.922  1.00 12.47           O  
ATOM   3449  HN  THR A 354     -20.180   1.900 -31.978  1.00  0.00           H  
ATOM   3450  HG1 THR A 354     -22.040   3.808 -32.924  1.00  0.00           H  
ATOM   3451  N   GLN A 355     -18.999   3.735 -33.578  1.00 12.16           N  
ATOM   3452  CA  GLN A 355     -18.332   5.025 -33.771  1.00 11.97           C  
ATOM   3453  C   GLN A 355     -16.823   4.879 -33.718  1.00 11.60           C  
ATOM   3454  O   GLN A 355     -16.315   4.016 -33.001  1.00 11.76           O  
ATOM   3455  CB  GLN A 355     -18.778   6.015 -32.692  1.00 12.28           C  
ATOM   3456  CG  GLN A 355     -20.267   6.327 -32.745  1.00 13.54           C  
ATOM   3457  CD  GLN A 355     -20.657   7.247 -33.890  1.00 16.08           C  
ATOM   3458  NE2 GLN A 355     -21.924   7.181 -34.293  1.00 18.55           N  
ATOM   3459  OE1 GLN A 355     -19.839   8.027 -34.391  1.00 16.40           O  
ATOM   3460  HN  GLN A 355     -18.756   3.166 -32.767  1.00  0.00           H  
ATOM   3461 1HE2 GLN A 355     -22.599   6.537 -33.880  1.00  0.00           H  
ATOM   3462 2HE2 GLN A 355     -22.186   7.798 -35.062  1.00  0.00           H  
ATOM   3463  N   ASP A 356     -16.115   5.732 -34.464  1.00 10.76           N  
ATOM   3464  CA  ASP A 356     -14.651   5.728 -34.418  1.00 10.78           C  
ATOM   3465  C   ASP A 356     -14.122   6.533 -33.233  1.00 10.43           C  
ATOM   3466  O   ASP A 356     -13.944   7.767 -33.315  1.00 10.34           O  
ATOM   3467  CB  ASP A 356     -14.036   6.258 -35.711  1.00 11.14           C  
ATOM   3468  CG  ASP A 356     -12.512   6.269 -35.671  1.00 13.00           C  
ATOM   3469  OD1 ASP A 356     -11.909   5.558 -34.819  1.00 13.47           O  
ATOM   3470  OD2 ASP A 356     -11.919   6.982 -36.506  1.00 14.24           O1-
ATOM   3471  HN  ASP A 356     -16.599   6.393 -35.072  1.00  0.00           H  
ATOM   3472  N   LEU A 357     -13.845   5.820 -32.143  1.00  9.81           N  
ATOM   3473  CA  LEU A 357     -13.270   6.428 -30.944  1.00  9.44           C  
ATOM   3474  C   LEU A 357     -11.795   6.028 -30.792  1.00  9.34           C  
ATOM   3475  O   LEU A 357     -11.210   6.206 -29.726  1.00  8.64           O  
ATOM   3476  CB  LEU A 357     -14.082   6.003 -29.702  1.00  9.87           C  
ATOM   3477  CG  LEU A 357     -15.601   6.244 -29.712  1.00 10.06           C  
ATOM   3478  CD1 LEU A 357     -16.280   5.793 -28.414  1.00 11.21           C  
ATOM   3479  CD2 LEU A 357     -15.898   7.707 -30.000  1.00 10.25           C  
ATOM   3480  HN  LEU A 357     -14.040   4.819 -32.145  1.00  0.00           H  
ATOM   3481  N   TYR A 358     -11.191   5.510 -31.861  1.00  9.49           N  
ATOM   3482  CA  TYR A 358      -9.968   4.722 -31.721  1.00  9.71           C  
ATOM   3483  C   TYR A 358      -8.805   5.092 -32.647  1.00  9.67           C  
ATOM   3484  O   TYR A 358      -7.643   4.801 -32.321  1.00 10.64           O  
ATOM   3485  CB  TYR A 358     -10.289   3.230 -31.933  1.00  9.53           C  
ATOM   3486  CG  TYR A 358     -11.535   2.767 -31.215  1.00  9.26           C  
ATOM   3487  CD1 TYR A 358     -11.507   2.478 -29.854  1.00  9.02           C  
ATOM   3488  CD2 TYR A 358     -12.748   2.626 -31.899  1.00  9.41           C  
ATOM   3489  CE1 TYR A 358     -12.665   2.050 -29.185  1.00  9.71           C  
ATOM   3490  CE2 TYR A 358     -13.913   2.203 -31.244  1.00  9.33           C  
ATOM   3491  CZ  TYR A 358     -13.865   1.919 -29.887  1.00 10.00           C  
ATOM   3492  OH  TYR A 358     -14.999   1.504 -29.221  1.00 10.58           O  
ATOM   3493  HN  TYR A 358     -11.587   5.665 -32.788  1.00  0.00           H  
ATOM   3494  HH  TYR A 358     -15.815   1.415 -29.699  1.00  0.00           H  
ATOM   3495  N   SER A 359      -9.106   5.701 -33.793  1.00  9.69           N  
ATOM   3496  CA  SER A 359      -8.110   5.770 -34.871  1.00  9.43           C  
ATOM   3497  C   SER A 359      -7.068   6.893 -34.780  1.00  9.26           C  
ATOM   3498  O   SER A 359      -6.195   6.991 -35.648  1.00  9.03           O  
ATOM   3499  CB  SER A 359      -8.791   5.785 -36.242  1.00  9.65           C  
ATOM   3500  OG  SER A 359      -9.344   7.042 -36.500  1.00 11.49           O  
ATOM   3501  HN  SER A 359     -10.027   6.119 -33.922  1.00  0.00           H  
ATOM   3502  HG  SER A 359      -9.767   7.051 -37.351  1.00  0.00           H  
ATOM   3503  N   LEU A 360      -7.138   7.699 -33.720  1.00  8.35           N  
ATOM   3504  CA  LEU A 360      -6.204   8.822 -33.540  1.00  8.17           C  
ATOM   3505  C   LEU A 360      -4.738   8.502 -33.906  1.00  8.35           C  
ATOM   3506  O   LEU A 360      -4.130   9.244 -34.677  1.00  8.36           O  
ATOM   3507  CB  LEU A 360      -6.283   9.386 -32.107  1.00  8.57           C  
ATOM   3508  CG  LEU A 360      -5.477  10.643 -31.765  1.00  8.77           C  
ATOM   3509  CD1 LEU A 360      -6.076  11.351 -30.555  1.00 10.45           C  
ATOM   3510  CD2 LEU A 360      -4.019  10.313 -31.518  1.00  9.50           C  
ATOM   3511  HN  LEU A 360      -7.857   7.533 -33.016  1.00  0.00           H  
ATOM   3512  N   PRO A 361      -4.145   7.431 -33.327  1.00  7.85           N  
ATOM   3513  CA  PRO A 361      -2.717   7.232 -33.596  1.00  7.67           C  
ATOM   3514  C   PRO A 361      -2.390   6.997 -35.065  1.00  7.99           C  
ATOM   3515  O   PRO A 361      -1.320   7.367 -35.508  1.00  8.03           O  
ATOM   3516  CB  PRO A 361      -2.352   5.998 -32.745  1.00  7.63           C  
ATOM   3517  CG  PRO A 361      -3.653   5.333 -32.463  1.00  8.60           C  
ATOM   3518  CD  PRO A 361      -4.671   6.418 -32.392  1.00  8.09           C  
ATOM   3519  N   GLU A 362      -3.305   6.383 -35.809  1.00  8.36           N  
ATOM   3520  CA  GLU A 362      -3.043   6.160 -37.226  1.00  8.86           C  
ATOM   3521  C   GLU A 362      -3.116   7.472 -37.992  1.00  8.62           C  
ATOM   3522  O   GLU A 362      -2.287   7.722 -38.867  1.00  9.04           O  
ATOM   3523  CB  GLU A 362      -4.007   5.130 -37.820  1.00  9.20           C  
ATOM   3524  CG  GLU A 362      -3.840   3.720 -37.248  1.00 10.06           C  
ATOM   3525  CD  GLU A 362      -2.580   2.997 -37.714  1.00 11.76           C  
ATOM   3526  OE1 GLU A 362      -2.006   3.365 -38.755  1.00 11.56           O  
ATOM   3527  OE2 GLU A 362      -2.155   2.050 -37.024  1.00 10.70           O1-
ATOM   3528  HN  GLU A 362      -4.182   6.071 -35.392  1.00  0.00           H  
ATOM   3529  N   LYS A 363      -4.104   8.300 -37.663  1.00  9.26           N  
ATOM   3530  CA  LYS A 363      -4.247   9.596 -38.322  1.00  9.58           C  
ATOM   3531  C   LYS A 363      -3.111  10.551 -37.940  1.00  9.37           C  
ATOM   3532  O   LYS A 363      -2.577  11.262 -38.802  1.00  9.71           O  
ATOM   3533  CB  LYS A 363      -5.636  10.196 -38.087  1.00 10.93           C  
ATOM   3534  CG  LYS A 363      -6.739   9.308 -38.687  1.00 13.68           C  
ATOM   3535  CD  LYS A 363      -8.078  10.017 -38.869  1.00 17.55           C  
ATOM   3536  CE  LYS A 363      -9.113   9.122 -39.560  1.00 17.39           C  
ATOM   3537  NZ  LYS A 363      -9.125   7.737 -39.022  1.00 20.43           N1+
ATOM   3538  HN  LYS A 363      -4.771   8.026 -36.941  1.00  0.00           H  
ATOM   3539  HZ1 LYS A 363      -9.814   7.141 -39.482  1.00  0.00           H  
ATOM   3540  HZ2 LYS A 363      -9.260   7.739 -38.011  1.00  0.00           H  
ATOM   3541  HZ3 LYS A 363      -8.195   7.320 -39.064  1.00  0.00           H  
ATOM   3542  N   ALA A 364      -2.701  10.530 -36.672  1.00  8.38           N  
ATOM   3543  CA  ALA A 364      -1.552  11.332 -36.239  1.00  8.12           C  
ATOM   3544  C   ALA A 364      -0.254  10.855 -36.908  1.00  8.32           C  
ATOM   3545  O   ALA A 364       0.587  11.657 -37.305  1.00  8.12           O  
ATOM   3546  CB  ALA A 364      -1.412  11.297 -34.723  1.00  8.00           C  
ATOM   3547  HN  ALA A 364      -3.193   9.948 -35.994  1.00  0.00           H  
ATOM   3548  N   ALA A 365      -0.092   9.540 -37.026  1.00  8.14           N  
ATOM   3549  CA  ALA A 365       1.093   9.000 -37.701  1.00  8.69           C  
ATOM   3550  C   ALA A 365       1.130   9.386 -39.180  1.00  9.26           C  
ATOM   3551  O   ALA A 365       2.213   9.661 -39.723  1.00  9.79           O  
ATOM   3552  CB  ALA A 365       1.197   7.482 -37.513  1.00  8.16           C  
ATOM   3553  HN  ALA A 365      -0.794   8.905 -36.646  1.00  0.00           H  
ATOM   3554  N   ASP A 366      -0.042   9.432 -39.818  1.00  9.38           N  
ATOM   3555  CA  ASP A 366      -0.117   9.925 -41.202  1.00  9.93           C  
ATOM   3556  C   ASP A 366       0.393  11.361 -41.303  1.00  9.76           C  
ATOM   3557  O   ASP A 366       1.154  11.686 -42.213  1.00 10.36           O  
ATOM   3558  CB  ASP A 366      -1.541   9.856 -41.761  1.00 10.19           C  
ATOM   3559  CG  ASP A 366      -2.061   8.439 -41.886  1.00 10.53           C  
ATOM   3560  OD1 ASP A 366      -1.245   7.492 -41.947  1.00 12.85           O  
ATOM   3561  OD2 ASP A 366      -3.301   8.288 -41.903  1.00 13.10           O1-
ATOM   3562  HN  ASP A 366      -0.890   9.124 -39.343  1.00  0.00           H  
ATOM   3563  N   ILE A 367      -0.026  12.216 -40.375  1.00  9.76           N  
ATOM   3564  CA  ILE A 367       0.398  13.614 -40.398  1.00  9.50           C  
ATOM   3565  C   ILE A 367       1.908  13.715 -40.156  1.00 10.39           C  
ATOM   3566  O   ILE A 367       2.607  14.458 -40.850  1.00 10.84           O  
ATOM   3567  CB  ILE A 367      -0.398  14.460 -39.386  1.00  9.75           C  
ATOM   3568  CG1 ILE A 367      -1.867  14.552 -39.813  1.00  9.12           C  
ATOM   3569  CG2 ILE A 367       0.233  15.851 -39.223  1.00 10.03           C  
ATOM   3570  CD1 ILE A 367      -2.769  15.151 -38.767  1.00  9.36           C  
ATOM   3571  HN  ILE A 367      -0.652  11.892 -39.637  1.00  0.00           H  
ATOM   3572  N   ILE A 368       2.408  12.946 -39.195  1.00 10.53           N  
ATOM   3573  CA  ILE A 368       3.824  13.005 -38.832  1.00 11.50           C  
ATOM   3574  C   ILE A 368       4.731  12.498 -39.946  1.00 12.72           C  
ATOM   3575  O   ILE A 368       5.781  13.095 -40.216  1.00 13.61           O  
ATOM   3576  CB  ILE A 368       4.095  12.221 -37.531  1.00 10.64           C  
ATOM   3577  CG1 ILE A 368       3.469  12.965 -36.345  1.00 10.30           C  
ATOM   3578  CG2 ILE A 368       5.591  11.977 -37.333  1.00 10.47           C  
ATOM   3579  CD1 ILE A 368       3.233  12.088 -35.141  1.00 10.30           C  
ATOM   3580  HN  ILE A 368       1.792  12.301 -38.700  1.00  0.00           H  
ATOM   3581  N   THR A 369       4.319  11.414 -40.603  1.00 14.24           N  
ATOM   3582  CA  THR A 369       5.177  10.746 -41.589  1.00 15.48           C  
ATOM   3583  C   THR A 369       4.930  11.191 -43.026  1.00 16.68           C  
ATOM   3584  O   THR A 369       5.595  10.702 -43.940  1.00 17.19           O  
ATOM   3585  CB  THR A 369       5.026   9.215 -41.530  1.00 15.41           C  
ATOM   3586  CG2 THR A 369       5.373   8.680 -40.141  1.00 15.59           C  
ATOM   3587  OG1 THR A 369       3.684   8.847 -41.877  1.00 15.14           O  
ATOM   3588  HN  THR A 369       3.388  11.041 -40.417  1.00  0.00           H  
ATOM   3589  HG1 THR A 369       3.468   9.180 -42.740  1.00  0.00           H  
ATOM   3590  N   GLY A 370       3.970  12.092 -43.220  1.00 17.76           N  
ATOM   3591  CA  GLY A 370       3.642  12.588 -44.557  1.00 19.04           C  
ATOM   3592  C   GLY A 370       4.849  13.252 -45.178  1.00 19.99           C  
ATOM   3593  O   GLY A 370       5.421  14.173 -44.596  1.00 19.88           O  
ATOM   3594  HN  GLY A 370       3.450  12.446 -42.417  1.00  0.00           H  
ATOM   3595  N   GLY A 371       5.246  12.771 -46.353  1.00 20.97           N  
ATOM   3596  CA  GLY A 371       6.380  13.342 -47.074  1.00 21.82           C  
ATOM   3597  C   GLY A 371       7.709  12.840 -46.550  1.00 22.22           C  
ATOM   3598  O   GLY A 371       8.717  12.858 -47.267  1.00 23.11           O  
ATOM   3599  HN  GLY A 371       4.745  11.982 -46.761  1.00  0.00           H  
TER   
HETATM 3600  C   UNK     0      -4.982   7.819 -17.421  0.00  0.00           C  
HETATM 3601  C   UNK     0      -5.125   8.294 -16.169  0.00  0.00           C  
HETATM 3602  C   UNK     0      -4.746   7.457 -15.183  0.00  0.00           C  
HETATM 3603  C   UNK     0      -4.257   6.231 -15.434  0.00  0.00           C  
HETATM 3604  C   UNK     0      -4.120   5.771 -16.691  0.00  0.00           C  
HETATM 3605  C   UNK     0      -4.495   6.597 -17.685  0.00  0.00           C  
HETATM 3606  O   UNK     0      -5.634   9.559 -15.994  0.00  0.00           O  
HETATM 3607  C   UNK     0      -5.227  10.581 -16.874  0.00  0.00           C  
HETATM 3608  C   UNK     0      -3.631   4.542 -16.939  0.00  0.00           C  
HETATM 3609  N   UNK     0      -4.307   3.479 -17.091  0.00  0.00           N  
HETATM 3610  N   UNK     0      -3.512   2.530 -17.306  0.00  0.00           N  
HETATM 3611  C   UNK     0      -2.339   3.004 -17.285  0.00  0.00           C  
HETATM 3612  N   UNK     0      -2.407   4.243 -17.059  0.00  0.00           N  
HETATM 3613  N   UNK     0      -1.236   2.410 -17.452  0.00  0.00           N  
HETATM 3614  H   UNK     0      -1.598   4.899 -16.987  0.00  0.00           H  
HETATM 3615  H   UNK     0      -1.213   1.377 -17.638  0.00  0.00           H  
HETATM 3616  H   UNK     0      -0.332   2.942 -17.407  0.00  0.00           H  
HETATM 3617  N           1      -3.712  14.320 -18.230  0.00  0.00           N  
HETATM 3618  N           1      -5.177  10.596 -17.893  0.00  0.00           N  
HETATM 3619  N           1      -2.309  14.619 -16.499  0.00  0.00           N  
HETATM 3620  C           1      -3.296  14.067 -17.066  0.00  0.00           C  
HETATM 3621  C           1      -4.723  13.618 -18.536  0.00  0.00           C  
HETATM 3622  C           1      -4.995  12.818 -17.480  0.00  0.00           C  
HETATM 3623  C           1      -5.305  13.741 -19.753  0.00  0.00           C  
HETATM 3624  C           1      -4.731  14.502 -20.710  0.00  0.00           C  
HETATM 3625  C           1      -6.487  13.181 -20.084  0.00  0.00           C  
HETATM 3626  C           1      -7.041  13.326 -21.299  0.00  0.00           C  
HETATM 3627  C           1      -6.429  14.061 -22.237  0.00  0.00           C  
HETATM 3628  C           1      -5.269  14.656 -21.931  0.00  0.00           C  
HETATM 3629  C           1      -5.811  11.725 -17.467  0.00  0.00           C  
HETATM 3630  C           1      -5.556   9.307 -18.021  0.00  0.00           C  
HETATM 3631  C           1      -6.224   9.021 -19.153  0.00  0.00           C  
HETATM 3632  C           1      -6.651   7.774 -19.394  0.00  0.00           C  
HETATM 3633  C           1      -6.409   6.805 -18.500  0.00  0.00           C  
HETATM 3634  C           1      -5.744   7.041 -17.353  0.00  0.00           C  
HETATM 3635  C           1      -5.331   8.309 -17.149  0.00  0.00           C  
HETATM 3636  C           1      -4.476   6.050 -15.570  0.00  0.00           C  
HETATM 3637  O           1      -6.955  11.761 -17.084  0.00  0.00           O  
HETATM 3638  O           1      -5.538   5.986 -16.494  0.00  0.00           O  
HETATM 3639  S           1      -4.065  13.051 -16.363  0.00  0.00           S  
HETATM 3640  H           1      -4.218  10.701 -18.193  0.00  0.00           H  
HETATM 3641  H           1      -1.988  14.280 -15.559  0.00  0.00           H  
HETATM 3642  H           1      -1.798  15.419 -16.947  0.00  0.00           H  
HETATM 3643  N           1      -2.782  13.599 -16.564  0.00  0.00           N  
HETATM 3644  N           1      -4.043  13.812 -18.528  0.00  0.00           N  
HETATM 3645  C           1      -1.115  16.920 -19.353  0.00  0.00           C  
HETATM 3646  C           1      -0.429  15.783 -19.177  0.00  0.00           C  
HETATM 3647  C           1      -0.149  15.352 -17.937  0.00  0.00           C  
HETATM 3648  C           1      -0.560  16.043 -16.859  0.00  0.00           C  
HETATM 3649  C           1      -1.227  17.196 -17.048  0.00  0.00           C  
HETATM 3650  C           1      -1.509  17.630 -18.285  0.00  0.00           C  
HETATM 3651  C           1      -0.262  15.535 -15.496  0.00  0.00           C  
HETATM 3652  C           1      -1.119  16.160 -14.418  0.00  0.00           C  
HETATM 3653  C           1      -1.385  14.742 -14.856  0.00  0.00           C  
HETATM 3654  C           1      -2.627  14.596 -15.643  0.00  0.00           C  
HETATM 3655  C           1      -3.812  13.327 -17.388  0.00  0.00           C  
HETATM 3656  C           1      -5.648  12.487 -18.144  0.00  0.00           C  
HETATM 3657  C           1      -5.114  13.357 -19.032  0.00  0.00           C  
HETATM 3658  C           1      -6.914  11.671 -18.237  0.00  0.00           C  
HETATM 3659  C           1      -5.522  13.770 -20.257  0.00  0.00           C  
HETATM 3660  C           1      -6.641  13.345 -20.876  0.00  0.00           C  
HETATM 3661  C           1      -4.787  14.673 -20.947  0.00  0.00           C  
HETATM 3662  C           1      -7.010  13.781 -22.091  0.00  0.00           C  
HETATM 3663  C           1      -6.259  14.674 -22.747  0.00  0.00           C  
HETATM 3664  C           1      -5.140  15.119 -22.163  0.00  0.00           C  
HETATM 3665  O           1      -3.507  15.403 -15.449  0.00  0.00           O  
HETATM 3666  S           1      -4.813  12.374 -16.936  0.00  0.00           S  
HETATM 3667  H           1      -2.060  12.898 -16.654  0.00  0.00           H  
HETATM 3668  N           1      -5.376  11.371 -17.886  0.00  0.00           N  
HETATM 3669  N           1      -5.716  13.521 -18.753  0.00  0.00           N  
HETATM 3670  C           1      -5.845  12.181 -18.730  0.00  0.00           C  
HETATM 3671  C           1      -5.700  10.173 -18.144  0.00  0.00           C  
HETATM 3672  C           1      -7.108   9.039 -20.000  0.00  0.00           C  
HETATM 3673  C           1      -6.458  10.186 -19.263  0.00  0.00           C  
HETATM 3674  C           1      -4.676  14.301 -19.174  0.00  0.00           C  
HETATM 3675  C           1      -4.751  15.776 -19.156  0.00  0.00           C  
HETATM 3676  C           1      -3.703  16.439 -20.017  0.00  0.00           C  
HETATM 3677  C           1      -5.150  16.454 -20.454  0.00  0.00           C  
HETATM 3678  C           1      -5.442  15.526 -21.574  0.00  0.00           C  
HETATM 3679  C           1      -6.694  15.074 -21.764  0.00  0.00           C  
HETATM 3680  C           1      -6.975  14.217 -22.756  0.00  0.00           C  
HETATM 3681  C           1      -6.000  13.807 -23.583  0.00  0.00           C  
HETATM 3682  C           1      -4.752  14.270 -23.418  0.00  0.00           C  
HETATM 3683  C           1      -4.479  15.128 -22.424  0.00  0.00           C  
HETATM 3684  C           1      -5.284   9.165 -17.340  0.00  0.00           C  
HETATM 3685  C           1      -5.515   9.221 -16.008  0.00  0.00           C  
HETATM 3686  C           1      -5.127   8.254 -15.160  0.00  0.00           C  
HETATM 3687  C           1      -4.480   7.175 -15.619  0.00  0.00           C  
HETATM 3688  C           1      -4.234   7.087 -16.932  0.00  0.00           C  
HETATM 3689  C           1      -4.631   8.064 -17.763  0.00  0.00           C  
HETATM 3690  O           1      -3.655  13.802 -19.589  0.00  0.00           O  
HETATM 3691  S           1      -6.633  11.553 -19.779  0.00  0.00           S  
HETATM 3692  H           1      -6.525  13.964 -18.344  0.00  0.00           H  
HETATM 3693  N           1      -5.747  12.926 -19.574  0.00  0.00           N  
HETATM 3694  N           1      -5.543  11.527 -17.706  0.00  0.00           N  
HETATM 3695  C           1      -5.150  14.024 -22.320  0.00  0.00           C  
HETATM 3696  C           1      -6.399  15.420 -23.696  0.00  0.00           C  
HETATM 3697  C           1      -6.618  15.495 -21.382  0.00  0.00           C  
HETATM 3698  C           1      -6.966  15.939 -22.601  0.00  0.00           C  
HETATM 3699  C           1      -5.484  14.453 -23.547  0.00  0.00           C  
HETATM 3700  C           1      -5.701  14.526 -21.191  0.00  0.00           C  
HETATM 3701  C           1      -5.322  14.049 -19.980  0.00  0.00           C  
HETATM 3702  C           1      -4.514  14.554 -19.020  0.00  0.00           C  
HETATM 3703  C           1      -3.751  15.856 -18.989  0.00  0.00           C  
HETATM 3704  C           1      -5.300  12.634 -18.433  0.00  0.00           C  
HETATM 3705  C           1      -5.811  10.248 -18.108  0.00  0.00           C  
HETATM 3706  C           1      -6.068   9.190 -17.113  0.00  0.00           C  
HETATM 3707  C           1      -4.923   8.205 -17.022  0.00  0.00           C  
HETATM 3708  C           1      -6.195   7.820 -17.741  0.00  0.00           C  
HETATM 3709  C           1      -4.782   7.587 -15.664  0.00  0.00           C  
HETATM 3710  C           1      -4.530   6.264 -15.604  0.00  0.00           C  
HETATM 3711  C           1      -4.387   5.620 -14.436  0.00  0.00           C  
HETATM 3712  C           1      -4.494   6.294 -13.283  0.00  0.00           C  
HETATM 3713  C           1      -4.743   7.610 -13.316  0.00  0.00           C  
HETATM 3714  C           1      -4.884   8.245 -14.492  0.00  0.00           C  
HETATM 3715  O           1      -5.845   9.953 -19.280  0.00  0.00           O  
HETATM 3716  S           1      -4.417  13.641 -17.867  0.00  0.00           S  
HETATM 3717  H           1      -5.514  11.728 -16.717  0.00  0.00           H  
HETATM 3718  N           1      -6.907  12.091 -20.665  0.00  0.00           N  
HETATM 3719  N           1      -7.267  10.239 -19.443  0.00  0.00           N  
HETATM 3720  N           1      -3.894  14.387 -19.652  0.00  0.00           N  
HETATM 3721  C           1      -7.056  15.255 -21.605  0.00  0.00           C  
HETATM 3722  C           1      -7.027  16.096 -22.650  0.00  0.00           C  
HETATM 3723  C           1      -6.295  15.804 -23.732  0.00  0.00           C  
HETATM 3724  C           1      -5.610  14.655 -23.754  0.00  0.00           C  
HETATM 3725  C           1      -5.650  13.824 -22.699  0.00  0.00           C  
HETATM 3726  C           1      -6.352  14.103 -21.578  0.00  0.00           C  
HETATM 3727  C           1      -6.364  13.230 -20.542  0.00  0.00           C  
HETATM 3728  C           1      -6.814  11.407 -19.608  0.00  0.00           C  
HETATM 3729  C           1      -5.854  13.305 -19.291  0.00  0.00           C  
HETATM 3730  C           1      -4.962  14.222 -18.822  0.00  0.00           C  
HETATM 3731  C           1      -2.785  15.151 -19.595  0.00  0.00           C  
HETATM 3732  C           1      -1.664  14.892 -18.900  0.00  0.00           C  
HETATM 3733  C           1      -0.622  15.739 -18.926  0.00  0.00           C  
HETATM 3734  C           1      -0.684  16.866 -19.651  0.00  0.00           C  
HETATM 3735  C           1      -1.794  17.139 -20.350  0.00  0.00           C  
HETATM 3736  C           1      -2.830  16.287 -20.319  0.00  0.00           C  
HETATM 3737  O           1      -5.095  14.794 -17.766  0.00  0.00           O  
HETATM 3738  S           1      -6.123  12.082 -18.519  0.00  0.00           S  
HETATM 3739  H           1      -7.772   9.756 -20.226  0.00  0.00           H  
HETATM 3740  H           1      -7.149   9.732 -18.531  0.00  0.00           H  
HETATM 3741  H           1      -3.894  13.846 -20.506  0.00  0.00           H  
HETATM 3742  N           1      -6.306  11.579 -19.885  0.00  0.00           N  
HETATM 3743  N           1      -8.325  11.935 -19.689  0.00  0.00           N  
HETATM 3744  N           1      -6.375   9.328 -19.585  0.00  0.00           N  
HETATM 3745  C           1      -6.896  10.476 -19.671  0.00  0.00           C  
HETATM 3746  C           1      -7.201  12.469 -19.890  0.00  0.00           C  
HETATM 3747  C           1      -6.963  13.930 -20.108  0.00  0.00           C  
HETATM 3748  C           1      -6.303  14.135 -21.453  0.00  0.00           C  
HETATM 3749  C           1      -5.015  14.514 -21.534  0.00  0.00           C  
HETATM 3750  C           1      -4.422  14.691 -22.724  0.00  0.00           C  
HETATM 3751  C           1      -5.109  14.489 -23.859  0.00  0.00           C  
HETATM 3752  C           1      -6.392  14.105 -23.788  0.00  0.00           C  
HETATM 3753  C           1      -6.982  13.929 -22.596  0.00  0.00           C  
HETATM 3754  O           1      -8.113  10.642 -19.547  0.00  0.00           O  
HETATM 3755  F           1      -4.526  14.661 -25.035  0.00  0.00           F  
HETATM 3756  H           1      -6.797   8.600 -18.958  0.00  0.00           H  
HETATM 3757  H           1      -5.515   9.092 -20.140  0.00  0.00           H  
HETATM 3758  N           1      -7.910  10.962 -19.429  0.00  0.00           N  
HETATM 3759  N           1      -4.348  13.439 -18.169  0.00  0.00           N  
HETATM 3760  N           1      -7.349  14.128 -19.966  0.00  0.00           N  
HETATM 3761  C           1      -5.086   7.785 -16.971  0.00  0.00           C  
HETATM 3762  C           1      -4.972   7.926 -18.300  0.00  0.00           C  
HETATM 3763  C           1      -5.530   8.980 -18.916  0.00  0.00           C  
HETATM 3764  C           1      -6.216   9.926 -18.243  0.00  0.00           C  
HETATM 3765  C           1      -5.762   8.708 -16.274  0.00  0.00           C  
HETATM 3766  C           1      -6.314   9.757 -16.906  0.00  0.00           C  
HETATM 3767  C           1      -6.788  10.996 -18.834  0.00  0.00           C  
HETATM 3768  C           1      -7.352  12.906 -19.643  0.00  0.00           C  
HETATM 3769  C           1      -6.385  12.277 -18.957  0.00  0.00           C  
HETATM 3770  C           1      -5.298  12.886 -18.533  0.00  0.00           C  
HETATM 3771  O           1      -8.260  12.130 -19.927  0.00  0.00           O  
HETATM 3772 Br           1      -4.303   6.303 -16.093  0.00  0.00          Br  
HETATM 3773  H           1      -6.563  14.766 -19.686  0.00  0.00           H  
HETATM 3774  H           1      -8.144  14.523 -20.525  0.00  0.00           H  
HETATM 3775  N           1      -3.652   7.531 -12.923  0.00  0.00           N  
HETATM 3776  N           1      -3.871   5.049 -16.144  0.00  0.00           N  
HETATM 3777  C           1      -4.583   6.937 -14.944  0.00  0.00           C  
HETATM 3778  C           1      -4.391   6.199 -16.048  0.00  0.00           C  
HETATM 3779  C           1      -4.847   6.869 -17.112  0.00  0.00           C  
HETATM 3780  C           1      -5.353   8.063 -16.762  0.00  0.00           C  
HETATM 3781  C           1      -5.987   8.795 -18.918  0.00  0.00           C  
HETATM 3782  C           1      -5.894   8.990 -17.587  0.00  0.00           C  
HETATM 3783  C           1      -6.381  10.172 -17.154  0.00  0.00           C  
HETATM 3784  C           1      -6.916  11.086 -17.981  0.00  0.00           C  
HETATM 3785  C           1      -7.006  10.887 -19.310  0.00  0.00           C  
HETATM 3786  C           1      -6.521   9.710 -19.742  0.00  0.00           C  
HETATM 3787  C           1      -4.235   6.564 -13.680  0.00  0.00           C  
HETATM 3788  C           1      -6.686  12.728 -20.807  0.00  0.00           C  
HETATM 3789  O           1      -4.396   5.475 -13.184  0.00  0.00           O  
HETATM 3790  O           1      -7.535  11.768 -20.221  0.00  0.00           O  
HETATM 3791  S           1      -5.222   8.211 -15.301  0.00  0.00           S  
HETATM 3792  H           1      -3.383   7.287 -11.981  0.00  0.00           H  
HETATM 3793  H           1      -3.496   8.457 -13.292  0.00  0.00           H  
HETATM 3794  H           1      -4.286   4.223 -15.652  0.00  0.00           H  
HETATM 3795  H           1      -3.007   4.910 -16.725  0.00  0.00           H  
HETATM 3796  N           1      -6.570   7.597 -20.140  0.00  0.00           N  
HETATM 3797  N           1      -6.014   7.235 -17.987  0.00  0.00           N  
HETATM 3798  N           1      -4.374   8.401 -17.931  0.00  0.00           N  
HETATM 3799  N           1      -4.799   8.500 -19.081  0.00  0.00           N  
HETATM 3800  C           1      -5.834   7.768 -19.125  0.00  0.00           C  
HETATM 3801  C           1      -5.089   7.634 -17.220  0.00  0.00           C  
HETATM 3802  C           1      -4.883   7.324 -15.925  0.00  0.00           C  
HETATM 3803  C           1      -5.065   8.260 -14.971  0.00  0.00           C  
HETATM 3804  C           1      -4.870   7.987 -13.670  0.00  0.00           C  
HETATM 3805  C           1      -4.485   6.761 -13.293  0.00  0.00           C  
HETATM 3806  C           1      -4.300   5.819 -14.229  0.00  0.00           C  
HETATM 3807  C           1      -4.496   6.092 -15.529  0.00  0.00           C  
HETATM 3808  F           1      -4.294   5.113 -16.398  0.00  0.00           F  
HETATM 3809  H           1      -6.167   7.690 -21.105  0.00  0.00           H  
HETATM 3810  H           1      -7.586   7.360 -20.027  0.00  0.00           H  
HETATM 3811  H           1      -3.515   8.917 -17.637  0.00  0.00           H  
HETATM 3812  N           1      -2.788  14.199 -19.841  0.00  0.00           N  
HETATM 3813  N           1      -2.078  14.725 -18.955  0.00  0.00           N  
HETATM 3814  N           1      -2.054  16.696 -17.865  0.00  0.00           N  
HETATM 3815  C           1      -6.222   9.408 -19.939  0.00  0.00           C  
HETATM 3816  C           1      -5.586   8.375 -19.365  0.00  0.00           C  
HETATM 3817  C           1      -5.047   8.516 -18.144  0.00  0.00           C  
HETATM 3818  C           1      -5.148   9.690 -17.503  0.00  0.00           C  
HETATM 3819  C           1      -5.787  10.717 -18.084  0.00  0.00           C  
HETATM 3820  C           1      -6.332  10.592 -19.307  0.00  0.00           C  
HETATM 3821  C           1      -7.051  11.750 -19.961  0.00  0.00           C  
HETATM 3822  C           1      -5.794  13.941 -20.939  0.00  0.00           C  
HETATM 3823  C           1      -4.648  14.629 -21.175  0.00  0.00           C  
HETATM 3824  C           1      -4.460  14.992 -22.468  0.00  0.00           C  
HETATM 3825  C           1      -5.323  14.704 -23.454  0.00  0.00           C  
HETATM 3826  C           1      -6.441  14.022 -23.185  0.00  0.00           C  
HETATM 3827  C           1      -6.665  13.643 -21.921  0.00  0.00           C  
HETATM 3828  C           1      -3.729  14.955 -20.228  0.00  0.00           C  
HETATM 3829  C           1      -2.525  15.879 -18.709  0.00  0.00           C  
HETATM 3830 Cl           1      -4.228   7.190 -17.400  0.00  0.00          Cl  
HETATM 3831  S           1      -6.349  13.301 -19.315  0.00  0.00           S  
HETATM 3832  S           1      -3.693  16.236 -19.500  0.00  0.00           S  
HETATM 3833  H           1      -2.487  17.641 -17.721  0.00  0.00           H  
HETATM 3834  H           1      -1.215  16.436 -17.292  0.00  0.00           H  
HETATM 3835  N           1      -5.417  11.794 -16.952  0.00  0.00           N  
HETATM 3836  N           1      -5.120   9.812 -15.831  0.00  0.00           N  
HETATM 3837  N           1      -6.605  12.805 -18.558  0.00  0.00           N  
HETATM 3838  N           1      -6.583  13.775 -19.351  0.00  0.00           N  
HETATM 3839  C           1      -5.195  10.443 -17.042  0.00  0.00           C  
HETATM 3840  C           1      -5.540  12.774 -17.872  0.00  0.00           C  
HETATM 3841  C           1      -5.499  14.406 -19.189  0.00  0.00           C  
HETATM 3842  C           1      -5.203  15.630 -20.021  0.00  0.00           C  
HETATM 3843  C           1      -5.349  15.377 -21.508  0.00  0.00           C  
HETATM 3844  C           1      -4.422  14.670 -22.181  0.00  0.00           C  
HETATM 3845  C           1      -4.551  14.438 -23.497  0.00  0.00           C  
HETATM 3846  C           1      -5.617  14.914 -24.158  0.00  0.00           C  
HETATM 3847  C           1      -6.549  15.615 -23.496  0.00  0.00           C  
HETATM 3848  C           1      -6.417  15.845 -22.179  0.00  0.00           C  
HETATM 3849  C           1      -4.923   8.528 -15.467  0.00  0.00           C  
HETATM 3850  C           1      -4.911   8.301 -14.140  0.00  0.00           C  
HETATM 3851  C           1      -4.725   7.070 -13.639  0.00  0.00           C  
HETATM 3852  C           1      -4.545   6.027 -14.463  0.00  0.00           C  
HETATM 3853  C           1      -4.554   6.238 -15.787  0.00  0.00           C  
HETATM 3854  C           1      -4.741   7.474 -16.282  0.00  0.00           C  
HETATM 3855  O           1      -5.079   9.871 -18.092  0.00  0.00           O  
HETATM 3856  F           1      -7.350  16.534 -21.542  0.00  0.00           F  
HETATM 3857  F           1      -4.361   4.811 -13.975  0.00  0.00           F  
HETATM 3858  S           1      -4.602  13.853 -18.172  0.00  0.00           S  
HETATM 3859  H           1      -5.530  12.179 -16.024  0.00  0.00           H  
HETATM 3860  H           1      -5.231  10.388 -15.009  0.00  0.00           H  
HETATM 3861  N           1      -5.193  14.427 -18.738  0.00  0.00           N  
HETATM 3862  N           1      -5.988  10.106 -17.711  0.00  0.00           N  
HETATM 3863  N           1      -6.994  14.491 -20.221  0.00  0.00           N  
HETATM 3864  C           1      -6.185  13.910 -19.316  0.00  0.00           C  
HETATM 3865  C           1      -5.299  12.451 -17.993  0.00  0.00           C  
HETATM 3866  C           1      -4.627  13.624 -17.937  0.00  0.00           C  
HETATM 3867  C           1      -5.046  11.136 -17.279  0.00  0.00           C  
HETATM 3868  C           1      -5.423   9.238 -18.735  0.00  0.00           C  
HETATM 3869  C           1      -4.390   8.258 -18.179  0.00  0.00           C  
HETATM 3870  C           1      -5.432   8.286 -16.105  0.00  0.00           C  
HETATM 3871  C           1      -6.479   9.269 -16.626  0.00  0.00           C  
HETATM 3872  C           1      -6.889  14.723 -21.561  0.00  0.00           C  
HETATM 3873  C           1      -5.617  14.253 -22.245  0.00  0.00           C  
HETATM 3874  C           1      -3.542  14.030 -17.233  0.00  0.00           C  
HETATM 3875  C           1      -3.546  14.372 -15.930  0.00  0.00           C  
HETATM 3876  C           1      -2.443  14.766 -15.274  0.00  0.00           C  
HETATM 3877  C           1      -1.255  14.842 -15.894  0.00  0.00           C  
HETATM 3878  C           1      -1.224  14.517 -17.194  0.00  0.00           C  
HETATM 3879  C           1      -0.020  15.292 -15.152  0.00  0.00           C  
HETATM 3880  C           1      -2.336  14.125 -17.838  0.00  0.00           C  
HETATM 3881  O           1      -4.953   7.483 -17.152  0.00  0.00           O  
HETATM 3882  O           1      -7.784  15.279 -22.144  0.00  0.00           O  
HETATM 3883  S           1      -6.438  12.534 -18.926  0.00  0.00           S  
HETATM 3884  H           1      -7.853  14.815 -19.799  0.00  0.00           H  
HETATM 3885  N           1      -7.206  11.613 -20.198  0.00  0.00           N  
HETATM 3886  N           1      -5.587   8.307 -20.722  0.00  0.00           N  
HETATM 3887  C           1      -4.327   5.956 -15.078  0.00  0.00           C  
HETATM 3888  C           1      -4.673   6.516 -16.248  0.00  0.00           C  
HETATM 3889  C           1      -5.155   8.486 -15.166  0.00  0.00           C  
HETATM 3890  C           1      -5.096   7.794 -16.322  0.00  0.00           C  
HETATM 3891  C           1      -4.392   6.660 -13.939  0.00  0.00           C  
HETATM 3892  C           1      -4.811   7.933 -13.993  0.00  0.00           C  
HETATM 3893  C           1      -5.448   8.375 -17.490  0.00  0.00           C  
HETATM 3894  C           1      -5.661   8.584 -19.491  0.00  0.00           C  
HETATM 3895  C           1      -6.193   9.707 -18.994  0.00  0.00           C  
HETATM 3896  C           1      -6.731  10.720 -19.634  0.00  0.00           C  
HETATM 3897  C           1      -6.051   9.564 -17.670  0.00  0.00           C  
HETATM 3898  O           1      -5.248   7.853 -18.592  0.00  0.00           O  
HETATM 3899  F           1      -4.051   6.110 -12.785  0.00  0.00           F  
HETATM 3900  H           1      -4.951   8.841 -21.364  0.00  0.00           H  
HETATM 3901  H           1      -6.173   7.529 -21.113  0.00  0.00           H  
HETATM 3902  N           1      -1.264  14.483 -19.182  0.00  0.00           N  
HETATM 3903  N           1      -3.267  14.364 -20.184  0.00  0.00           N  
HETATM 3904  C           1      -2.528  14.514 -19.168  0.00  0.00           C  
HETATM 3905  C           1      -4.472  14.449 -19.817  0.00  0.00           C  
HETATM 3906  C           1      -4.564  14.665 -18.499  0.00  0.00           C  
HETATM 3907  C           1      -5.617  14.304 -20.787  0.00  0.00           C  
HETATM 3908  C           1      -5.202  13.927 -22.227  0.00  0.00           C  
HETATM 3909  C           1      -6.438  14.280 -23.066  0.00  0.00           C  
HETATM 3910  C           1      -7.021  15.537 -22.393  0.00  0.00           C  
HETATM 3911  C           1      -6.255  15.682 -21.066  0.00  0.00           C  
HETATM 3912  C           1      -6.547  13.232 -20.217  0.00  0.00           C  
HETATM 3913  C           1      -6.181  11.937 -20.294  0.00  0.00           C  
HETATM 3914  C           1      -6.954  10.953 -19.810  0.00  0.00           C  
HETATM 3915  C           1      -8.125  11.246 -19.227  0.00  0.00           C  
HETATM 3916  C           1      -8.507  12.528 -19.136  0.00  0.00           C  
HETATM 3917  C           1      -7.724  13.503 -19.624  0.00  0.00           C  
HETATM 3918  S           1      -3.230  14.737 -17.900  0.00  0.00           S  
HETATM 3919  H           1      -0.695  15.337 -18.964  0.00  0.00           H  
HETATM 3920  H           1      -0.763  13.590 -19.414  0.00  0.00           H  
HETATM 3921  N           1      -5.496  11.785 -18.392  0.00  0.00           N  
HETATM 3922  N           1      -5.027  10.983 -17.554  0.00  0.00           N  
HETATM 3923  N           1      -6.908  11.668 -20.141  0.00  0.00           N  
HETATM 3924  C           1      -6.267  11.161 -19.175  0.00  0.00           C  
HETATM 3925  C           1      -5.463   9.807 -17.745  0.00  0.00           C  
HETATM 3926  C           1      -5.103   8.758 -16.967  0.00  0.00           C  
HETATM 3927  C           1      -4.572   7.613 -17.462  0.00  0.00           C  
HETATM 3928  C           1      -4.215   6.574 -16.686  0.00  0.00           C  
HETATM 3929  C           1      -4.396   6.680 -15.367  0.00  0.00           C  
HETATM 3930  C           1      -4.919   7.794 -14.848  0.00  0.00           C  
HETATM 3931  C           1      -5.270   8.825 -15.626  0.00  0.00           C  
HETATM 3932  C           1      -4.511   6.428 -13.243  0.00  0.00           C  
HETATM 3933  O           1      -4.139   5.852 -14.497  0.00  0.00           O  
HETATM 3934  O           1      -5.011   7.711 -13.625  0.00  0.00           O  
HETATM 3935  S           1      -6.384   9.737 -18.888  0.00  0.00           S  
HETATM 3936  H           1      -7.714  11.163 -20.584  0.00  0.00           H  
HETATM 3937  H           1      -6.639  12.609 -20.516  0.00  0.00           H  
HETATM 3938  N           1      -6.303  12.022 -18.779  0.00  0.00           N  
HETATM 3939  N           1      -5.858   8.635 -20.560  0.00  0.00           N  
HETATM 3940  C           1      -6.953  10.854 -19.012  0.00  0.00           C  
HETATM 3941  C           1      -6.332   9.735 -18.554  0.00  0.00           C  
HETATM 3942  C           1      -5.841   8.736 -19.301  0.00  0.00           C  
HETATM 3943  C           1      -5.467   8.260 -17.130  0.00  0.00           C  
HETATM 3944  C           1      -6.103   9.439 -17.266  0.00  0.00           C  
HETATM 3945  C           1      -5.088   7.667 -15.972  0.00  0.00           C  
HETATM 3946  C           1      -4.681   6.379 -15.908  0.00  0.00           C  
HETATM 3947  C           1      -4.305   5.794 -14.760  0.00  0.00           C  
HETATM 3948  C           1      -4.321   6.486 -13.613  0.00  0.00           C  
HETATM 3949  C           1      -4.718   7.764 -13.640  0.00  0.00           C  
HETATM 3950  C           1      -5.091   8.334 -14.797  0.00  0.00           C  
HETATM 3951  O           1      -8.007  10.893 -19.595  0.00  0.00           O  
HETATM 3952  S           1      -5.241   7.695 -18.474  0.00  0.00           S  
HETATM 3953  H           1      -5.418  12.043 -18.296  0.00  0.00           H  
HETATM 3954  H           1      -6.741  12.870 -19.108  0.00  0.00           H  
HETATM 3955  H           1      -4.988   8.792 -21.127  0.00  0.00           H  
HETATM 3956  H           1      -6.742   8.394 -21.069  0.00  0.00           H  
HETATM 3957  N           1      -5.959  11.124 -17.994  0.00  0.00           N  
HETATM 3958  N           1      -6.419  10.629 -19.932  0.00  0.00           N  
HETATM 3959  N           1      -5.194  14.172 -17.850  0.00  0.00           N  
HETATM 3960  N           1      -4.287  14.984 -17.563  0.00  0.00           N  
HETATM 3961  N           1      -2.574  15.940 -18.670  0.00  0.00           N  
HETATM 3962  C           1      -6.346  14.809 -23.668  0.00  0.00           C  
HETATM 3963  C           1      -6.436  13.908 -22.677  0.00  0.00           C  
HETATM 3964  C           1      -6.924  14.229 -21.458  0.00  0.00           C  
HETATM 3965  C           1      -6.715  16.080 -23.458  0.00  0.00           C  
HETATM 3966  C           1      -7.237  15.526 -21.261  0.00  0.00           C  
HETATM 3967  C           1      -7.150  16.438 -22.242  0.00  0.00           C  
HETATM 3968  C           1      -6.960  13.286 -20.490  0.00  0.00           C  
HETATM 3969  C           1      -6.039  12.897 -19.570  0.00  0.00           C  
HETATM 3970  C           1      -6.134  11.603 -19.162  0.00  0.00           C  
HETATM 3971  C           1      -6.126   9.871 -17.989  0.00  0.00           C  
HETATM 3972  C           1      -6.054   8.950 -17.024  0.00  0.00           C  
HETATM 3973  C           1      -6.424   9.563 -19.254  0.00  0.00           C  
HETATM 3974  C           1      -6.295   7.674 -17.375  0.00  0.00           C  
HETATM 3975  C           1      -6.596   7.353 -18.648  0.00  0.00           C  
HETATM 3976  C           1      -6.664   8.294 -19.607  0.00  0.00           C  
HETATM 3977  C           1      -5.158  13.798 -19.064  0.00  0.00           C  
HETATM 3978  C           1      -3.581  15.181 -18.592  0.00  0.00           C  
HETATM 3979  S           1      -4.018  14.419 -19.752  0.00  0.00           S  
HETATM 3980  H           1      -5.715  11.639 -17.122  0.00  0.00           H  
HETATM 3981  H           1      -2.254  16.480 -17.829  0.00  0.00           H  
HETATM 3982  H           1      -2.041  16.048 -19.567  0.00  0.00           H  
HETATM 3983  N           1      -5.502   6.684 -18.185  0.00  0.00           N  
HETATM 3984  N           1      -6.218   9.537 -19.655  0.00  0.00           N  
HETATM 3985  C           1      -5.057   7.288 -15.980  0.00  0.00           C  
HETATM 3986  C           1      -4.750   7.998 -13.765  0.00  0.00           C  
HETATM 3987  C           1      -4.681   6.053 -15.595  0.00  0.00           C  
HETATM 3988  C           1      -5.085   8.254 -15.041  0.00  0.00           C  
HETATM 3989  C           1      -4.378   6.763 -13.401  0.00  0.00           C  
HETATM 3990  C           1      -4.345   5.789 -14.321  0.00  0.00           C  
HETATM 3991  C           1      -5.393   7.548 -17.259  0.00  0.00           C  
HETATM 3992  C           1      -5.831   7.295 -19.241  0.00  0.00           C  
HETATM 3993  C           1      -5.912   8.582 -18.887  0.00  0.00           C  
HETATM 3994  O           1      -5.641   8.676 -17.695  0.00  0.00           O  
HETATM 3995  O           1      -6.055   6.758 -20.465  0.00  0.00           O  
HETATM 3996  H           1      -5.285   6.231 -20.737  0.00  0.00           H  
HETATM 3997  H           1      -5.987   9.501 -20.678  0.00  0.00           H  
HETATM 3998  H           1      -6.711  10.377 -19.266  0.00  0.00           H  
HETATM 3999  N           1      -7.364  13.914 -20.306  0.00  0.00           N  
HETATM 4000  N           1      -6.260  13.170 -18.496  0.00  0.00           N  
HETATM 4001  C           1      -6.875  12.998 -19.586  0.00  0.00           C  
HETATM 4002  C           1      -6.292  11.003 -18.853  0.00  0.00           C  
HETATM 4003  C           1      -5.922  12.032 -18.068  0.00  0.00           C  
HETATM 4004  C           1      -6.069   9.685 -18.654  0.00  0.00           C  
HETATM 4005  C           1      -6.485   8.734 -19.511  0.00  0.00           C  
HETATM 4006  C           1      -5.409   9.222 -17.574  0.00  0.00           C  
HETATM 4007  C           1      -6.250   7.436 -19.276  0.00  0.00           C  
HETATM 4008  C           1      -5.603   6.991 -18.184  0.00  0.00           C  
HETATM 4009  C           1      -5.144   7.924 -17.315  0.00  0.00           C  
HETATM 4010  C           1      -4.152   5.241 -17.541  0.00  0.00           C  
HETATM 4011  C           1      -4.197   5.244 -16.019  0.00  0.00           C  
HETATM 4012  C           1      -4.900   6.476 -15.460  0.00  0.00           C  
HETATM 4013  O           1      -5.383   5.638 -18.079  0.00  0.00           O  
HETATM 4014  O           1      -4.494   7.633 -16.138  0.00  0.00           O  
HETATM 4015  S           1      -7.001  11.602 -19.999  0.00  0.00           S  
HETATM 4016  H           1      -8.405  14.011 -20.400  0.00  0.00           H  
HETATM 4017  H           1      -6.748  14.590 -20.821  0.00  0.00           H  
HETATM 4018  N           1      -3.614  17.685 -19.598  0.00  0.00           N  
HETATM 4019  N           1      -7.827  13.606 -19.886  0.00  0.00           N  
HETATM 4020  N           1      -8.006  12.500 -19.369  0.00  0.00           N  
HETATM 4021  N           1      -4.559  14.234 -24.828  0.00  0.00           N  
HETATM 4022  C           1      -6.638  14.032 -19.788  0.00  0.00           C  
HETATM 4023  C           1      -5.972  13.080 -19.126  0.00  0.00           C  
HETATM 4024  C           1      -4.657  15.439 -19.523  0.00  0.00           C  
HETATM 4025  C           1      -5.971  15.282 -20.275  0.00  0.00           C  
HETATM 4026  C           1      -4.107  14.389 -18.875  0.00  0.00           C  
HETATM 4027  C           1      -4.080  16.625 -19.560  0.00  0.00           C  
HETATM 4028  C           1      -6.893  12.132 -18.887  0.00  0.00           C  
HETATM 4029  C           1      -5.818  15.186 -21.775  0.00  0.00           C  
HETATM 4030  C           1      -6.657  15.755 -22.653  0.00  0.00           C  
HETATM 4031  C           1      -6.263  15.456 -23.895  0.00  0.00           C  
HETATM 4032  C           1      -5.172  14.685 -23.820  0.00  0.00           C  
HETATM 4033  C           1      -6.771  10.810 -18.182  0.00  0.00           C  
HETATM 4034  C           1      -5.973   9.735 -18.934  0.00  0.00           C  
HETATM 4035  C           1      -6.894   8.785 -19.714  0.00  0.00           C  
HETATM 4036  O           1      -4.654  13.132 -18.811  0.00  0.00           O  
HETATM 4037 Br           1      -2.447  14.616 -17.965  0.00  0.00          Br  
HETATM 4038  S           1      -4.761  14.409 -22.444  0.00  0.00           S  
HETATM 4039  H           1      -8.620  14.101 -20.357  0.00  0.00           H  
HETATM 4040  H           1      -5.064  14.052 -25.730  0.00  0.00           H  
HETATM 4041  H           1      -3.531  14.034 -24.771  0.00  0.00           H  
HETATM 4042  N           1      -3.840  16.804 -19.049  0.00  0.00           N  
HETATM 4043  N           1      -4.880  16.495 -19.639  0.00  0.00           N  
HETATM 4044  N           1      -8.506  11.879 -19.505  0.00  0.00           N  
HETATM 4045  N           1      -4.447  14.110 -24.578  0.00  0.00           N  
HETATM 4046  C           1       0.076  15.833 -18.971  0.00  0.00           C  
HETATM 4047  C           1      -0.967  14.952 -18.268  0.00  0.00           C  
HETATM 4048  C           1      -2.126  15.787 -17.702  0.00  0.00           C  
HETATM 4049  C           1      -3.396  15.749 -18.504  0.00  0.00           C  
HETATM 4050  C           1      -5.185  15.270 -19.532  0.00  0.00           C  
HETATM 4051  C           1      -4.222  14.727 -18.781  0.00  0.00           C  
HETATM 4052  C           1      -6.320  14.462 -20.084  0.00  0.00           C  
HETATM 4053  C           1      -5.344  12.740 -18.563  0.00  0.00           C  
HETATM 4054  C           1      -6.394  13.158 -19.303  0.00  0.00           C  
HETATM 4055  C           1      -7.507  12.456 -19.406  0.00  0.00           C  
HETATM 4056  C           1      -6.097  14.283 -21.568  0.00  0.00           C  
HETATM 4057  C           1      -7.083  14.091 -22.456  0.00  0.00           C  
HETATM 4058  C           1      -6.559  14.000 -23.682  0.00  0.00           C  
HETATM 4059  C           1      -5.231  14.145 -23.589  0.00  0.00           C  
HETATM 4060  O           1      -4.160  13.420 -18.426  0.00  0.00           O  
HETATM 4061 Br           1      -5.464  11.088 -17.618  0.00  0.00          Br  
HETATM 4062  S           1      -4.777  14.355 -22.214  0.00  0.00           S  
HETATM 4063  H           1      -5.418  17.217 -20.169  0.00  0.00           H  
HETATM 4064  H           1      -4.515  13.326 -25.272  0.00  0.00           H  
HETATM 4065  H           1      -3.722  14.855 -24.719  0.00  0.00           H  
HETATM 4066  N           1      -5.021  13.375 -17.994  0.00  0.00           N  
HETATM 4067  N           1      -5.141   9.435 -16.155  0.00  0.00           N  
HETATM 4068  N           1      -4.340  11.545 -16.674  0.00  0.00           N  
HETATM 4069  C           1      -3.184  13.570 -16.926  0.00  0.00           C  
HETATM 4070  C           1      -4.233  12.778 -17.205  0.00  0.00           C  
HETATM 4071  C           1      -4.554  14.520 -18.257  0.00  0.00           C  
HETATM 4072  C           1      -5.326  10.612 -16.832  0.00  0.00           C  
HETATM 4073  C           1      -5.319  15.423 -19.194  0.00  0.00           C  
HETATM 4074  C           1      -5.326  14.907 -20.628  0.00  0.00           C  
HETATM 4075  C           1      -4.331  15.243 -21.479  0.00  0.00           C  
HETATM 4076  C           1      -4.317  14.807 -22.749  0.00  0.00           C  
HETATM 4077  C           1      -5.302  14.021 -23.201  0.00  0.00           C  
HETATM 4078  C           1      -6.301  13.679 -22.376  0.00  0.00           C  
HETATM 4079  C           1      -6.314  14.118 -21.106  0.00  0.00           C  
HETATM 4080  C           1      -6.088   8.319 -16.220  0.00  0.00           C  
HETATM 4081  C           1      -5.638   7.369 -17.322  0.00  0.00           C  
HETATM 4082  C           1      -6.473   7.320 -18.581  0.00  0.00           C  
HETATM 4083  C           1      -6.518   6.173 -17.603  0.00  0.00           C  
HETATM 4084  O           1      -6.296  10.808 -17.517  0.00  0.00           O  
HETATM 4085 Cl           1      -3.021  16.263 -20.985  0.00  0.00          Cl  
HETATM 4086 Cl           1      -7.657  13.619 -20.132  0.00  0.00          Cl  
HETATM 4087  S           1      -3.282  14.864 -17.610  0.00  0.00           S  
HETATM 4088  H           1      -4.266   9.305 -15.646  0.00  0.00           H  
HETATM 4089  H           1      -3.552  11.334 -16.078  0.00  0.00           H  
HETATM 4090  N           1      -6.392  10.239 -20.069  0.00  0.00           N  
HETATM 4091  C           1      -6.226   9.079 -19.409  0.00  0.00           C  
HETATM 4092  C           1      -5.307   7.608 -17.969  0.00  0.00           C  
HETATM 4093  C           1      -6.940   7.947 -19.408  0.00  0.00           C  
HETATM 4094  C           1      -6.371   7.064 -18.580  0.00  0.00           C  
HETATM 4095  C           1      -7.112  11.381 -19.885  0.00  0.00           C  
HETATM 4096  C           1      -7.979  11.470 -18.643  0.00  0.00           C  
HETATM 4097  C           1      -4.426   6.950 -17.146  0.00  0.00           C  
HETATM 4098  C           1      -4.538   6.960 -15.778  0.00  0.00           C  
HETATM 4099  C           1      -4.874   8.050 -15.056  0.00  0.00           C  
HETATM 4100  C           1      -4.978   8.015 -13.718  0.00  0.00           C  
HETATM 4101  C           1      -4.761   6.874 -13.051  0.00  0.00           C  
HETATM 4102  C           1      -4.456   5.768 -13.744  0.00  0.00           C  
HETATM 4103  C           1      -4.357   5.815 -15.082  0.00  0.00           C  
HETATM 4104  O           1      -7.042  12.269 -20.697  0.00  0.00           O  
HETATM 4105  O           1      -3.510   6.348 -17.682  0.00  0.00           O  
HETATM 4106  S           1      -5.068   8.953 -18.523  0.00  0.00           S  
HETATM 4107  H           1      -5.834  10.245 -20.911  0.00  0.00           H  
HETATM 4108  N           1      -3.569  13.240 -16.592  0.00  0.00           N  
HETATM 4109  N           1      -4.851  11.418 -16.261  0.00  0.00           N  
HETATM 4110  N           1      -5.779  11.414 -18.064  0.00  0.00           N  
HETATM 4111  N           1      -5.018  12.381 -18.089  0.00  0.00           N  
HETATM 4112  C           1      -4.434  12.391 -16.961  0.00  0.00           C  
HETATM 4113  C           1      -5.704  10.796 -16.959  0.00  0.00           C  
HETATM 4114  C           1      -5.584   8.584 -16.380  0.00  0.00           C  
HETATM 4115  C           1      -5.075   7.887 -17.413  0.00  0.00           C  
HETATM 4116  C           1      -4.287   6.817 -17.222  0.00  0.00           C  
HETATM 4117  C           1      -3.989   6.420 -15.977  0.00  0.00           C  
HETATM 4118  C           1      -4.486   7.097 -14.932  0.00  0.00           C  
HETATM 4119  C           1      -5.273   8.165 -15.139  0.00  0.00           C  
HETATM 4120  C           1      -6.697  10.945 -19.115  0.00  0.00           C  
HETATM 4121  C           1      -7.784  11.983 -19.386  0.00  0.00           C  
HETATM 4122  C           1      -7.125  13.740 -20.819  0.00  0.00           C  
HETATM 4123  C           1      -6.992  14.032 -22.311  0.00  0.00           C  
HETATM 4124  O           1      -6.387   9.675 -16.583  0.00  0.00           O  
HETATM 4125  O           1      -8.616  12.329 -18.577  0.00  0.00           O  
HETATM 4126  O           1      -7.669  12.457 -20.659  0.00  0.00           O  
HETATM 4127  H           1      -3.059  13.819 -17.303  0.00  0.00           H  
HETATM 4128  H           1      -3.357  13.373 -15.573  0.00  0.00           H  
HETATM 4129  N           1      -5.277   9.027 -15.060  0.00  0.00           N  
HETATM 4130  N           1      -4.866   8.596 -13.958  0.00  0.00           N  
HETATM 4131  N           1      -4.098   6.636 -13.164  0.00  0.00           N  
HETATM 4132  C           1      -7.036  11.207 -19.217  0.00  0.00           C  
HETATM 4133  C           1      -6.488   9.841 -18.866  0.00  0.00           C  
HETATM 4134  C           1      -6.096   9.554 -17.609  0.00  0.00           C  
HETATM 4135  C           1      -5.647   8.338 -17.226  0.00  0.00           C  
HETATM 4136  C           1      -5.251   8.121 -15.949  0.00  0.00           C  
HETATM 4137  C           1      -5.624   7.384 -18.181  0.00  0.00           C  
HETATM 4138  C           1      -4.550   7.379 -14.081  0.00  0.00           C  
HETATM 4139  C           1      -6.038   7.631 -19.433  0.00  0.00           C  
HETATM 4140  C           1      -6.478   8.850 -19.772  0.00  0.00           C  
HETATM 4141  F           1      -8.358  11.257 -19.187  0.00  0.00           F  
HETATM 4142  F           1      -6.583  12.157 -18.413  0.00  0.00           F  
HETATM 4143  F           1      -6.659  11.526 -20.447  0.00  0.00           F  
HETATM 4144  S           1      -4.748   6.846 -15.423  0.00  0.00           S  
HETATM 4145  H           1      -3.364   6.980 -12.497  0.00  0.00           H  
HETATM 4146  H           1      -4.454   5.656 -13.056  0.00  0.00           H  
HETATM 4147  N           1      -4.298   7.749 -13.715  0.00  0.00           N  
HETATM 4148  N           1      -4.955   7.057 -15.553  0.00  0.00           N  
HETATM 4149  N           1      -4.610   8.700 -14.431  0.00  0.00           N  
HETATM 4150  N           1      -4.314   5.520 -14.036  0.00  0.00           N  
HETATM 4151  C           1      -4.512   6.712 -14.415  0.00  0.00           C  
HETATM 4152  C           1      -5.019   8.322 -15.568  0.00  0.00           C  
HETATM 4153  C           1      -5.436   9.107 -16.577  0.00  0.00           C  
HETATM 4154  C           1      -5.220  10.437 -16.555  0.00  0.00           C  
HETATM 4155  C           1      -5.633  11.229 -17.557  0.00  0.00           C  
HETATM 4156  C           1      -6.276  10.699 -18.609  0.00  0.00           C  
HETATM 4157  C           1      -6.501   9.376 -18.649  0.00  0.00           C  
HETATM 4158  C           1      -6.084   8.593 -17.641  0.00  0.00           C  
HETATM 4159 Br           1      -6.861  11.808 -20.026  0.00  0.00          Br  
HETATM 4160  H           1      -4.527   9.682 -14.087  0.00  0.00           H  
HETATM 4161  H           1      -5.128   4.888 -13.836  0.00  0.00           H  
HETATM 4162  H           1      -3.338   5.154 -13.920  0.00  0.00           H  
HETATM 4163  N           1      -6.834  13.676 -19.235  0.00  0.00           N  
HETATM 4164  N           1      -7.350  12.888 -21.066  0.00  0.00           N  
HETATM 4165  N           1      -5.891  15.597 -19.999  0.00  0.00           N  
HETATM 4166  C           1      -5.533   8.668 -19.442  0.00  0.00           C  
HETATM 4167  C           1      -5.206   9.663 -17.412  0.00  0.00           C  
HETATM 4168  C           1      -6.509   9.548 -19.716  0.00  0.00           C  
HETATM 4169  C           1      -6.178  10.548 -17.674  0.00  0.00           C  
HETATM 4170  C           1      -6.846  10.508 -18.840  0.00  0.00           C  
HETATM 4171  C           1      -4.848   8.697 -18.282  0.00  0.00           C  
HETATM 4172  C           1      -4.166   6.688 -17.171  0.00  0.00           C  
HETATM 4173  C           1      -7.949  11.496 -19.139  0.00  0.00           C  
HETATM 4174  C           1      -7.371  12.695 -19.821  0.00  0.00           C  
HETATM 4175  C           1      -6.473  14.483 -20.144  0.00  0.00           C  
HETATM 4176  O           1      -3.841   7.831 -17.928  0.00  0.00           O  
HETATM 4177  O           1      -6.763  14.052 -21.263  0.00  0.00           O  
HETATM 4178  H           1      -5.032  15.825 -20.558  0.00  0.00           H  
HETATM 4179  H           1      -6.263  16.304 -19.319  0.00  0.00           H  
HETATM 4180  N           1      -6.314  12.748 -18.326  0.00  0.00           N  
HETATM 4181  N           1      -5.458  13.662 -18.305  0.00  0.00           N  
HETATM 4182  N           1      -3.528  14.127 -17.270  0.00  0.00           N  
HETATM 4183  C           1      -4.497   7.897 -18.317  0.00  0.00           C  
HETATM 4184  C           1      -5.279   8.987 -18.359  0.00  0.00           C  
HETATM 4185  C           1      -4.354   7.162 -17.196  0.00  0.00           C  
HETATM 4186  C           1      -5.824   8.681 -16.148  0.00  0.00           C  
HETATM 4187  C           1      -5.040   7.593 -16.119  0.00  0.00           C  
HETATM 4188  C           1      -5.959   9.397 -17.276  0.00  0.00           C  
HETATM 4189  C           1      -4.185   4.826 -16.691  0.00  0.00           C  
HETATM 4190  C           1      -6.832  10.632 -17.328  0.00  0.00           C  
HETATM 4191  C           1      -5.976  11.863 -17.491  0.00  0.00           C  
HETATM 4192  C           1      -4.570  13.414 -17.435  0.00  0.00           C  
HETATM 4193  C           1      -1.084  15.422 -18.235  0.00  0.00           C  
HETATM 4194  C           1      -0.402  16.153 -19.133  0.00  0.00           C  
HETATM 4195  C           1       0.892  16.445 -18.932  0.00  0.00           C  
HETATM 4196  C           1       1.570  16.040 -17.842  0.00  0.00           C  
HETATM 4197  C           1       0.863  15.324 -16.944  0.00  0.00           C  
HETATM 4198  C           1      -0.431  15.022 -17.130  0.00  0.00           C  
HETATM 4199  C           1       3.651  15.821 -16.677  0.00  0.00           C  
HETATM 4200  O           1      -3.573   6.037 -17.074  0.00  0.00           O  
HETATM 4201  O           1      -3.249  16.441 -18.589  0.00  0.00           O  
HETATM 4202  O           1      -2.485  14.294 -19.723  0.00  0.00           O  
HETATM 4203  O           1       2.893  16.391 -17.718  0.00  0.00           O  
HETATM 4204  S           1      -4.731  12.120 -16.766  0.00  0.00           S  
HETATM 4205  S           1      -2.825  15.041 -18.509  0.00  0.00           S  
HETATM 4206  H           1      -2.827  13.649 -16.648  0.00  0.00           H  
HETATM 4207  N           1      -4.009  14.733 -22.438  0.00  0.00           N  
HETATM 4208  N           1      -4.428  14.240 -24.586  0.00  0.00           N  
HETATM 4209  C           1      -6.686  10.421 -19.353  0.00  0.00           C  
HETATM 4210  C           1      -5.967  10.524 -18.224  0.00  0.00           C  
HETATM 4211  C           1      -5.553  11.730 -17.805  0.00  0.00           C  
HETATM 4212  C           1      -5.862  12.826 -18.515  0.00  0.00           C  
HETATM 4213  C           1      -6.989  11.524 -20.056  0.00  0.00           C  
HETATM 4214  C           1      -6.585  12.740 -19.646  0.00  0.00           C  
HETATM 4215  C           1      -6.920  13.981 -20.444  0.00  0.00           C  
HETATM 4216  C           1      -5.897  14.177 -21.531  0.00  0.00           C  
HETATM 4217  C           1      -4.660  14.662 -21.360  0.00  0.00           C  
HETATM 4218  C           1      -4.757  14.310 -23.367  0.00  0.00           C  
HETATM 4219 Cl           1      -5.574   9.109 -17.317  0.00  0.00          Cl  
HETATM 4220  S           1      -6.097  13.881 -22.957  0.00  0.00           S  
HETATM 4221  H           1      -3.476  14.555 -24.893  0.00  0.00           H  
HETATM 4222  H           1      -5.092  13.869 -25.310  0.00  0.00           H  
HETATM 4223  N           1      -6.284   7.584 -20.281  0.00  0.00           N  
HETATM 4224  N           1      -4.813   8.748 -19.034  0.00  0.00           N  
HETATM 4225  N           1      -4.439   8.632 -17.868  0.00  0.00           N  
HETATM 4226  N           1      -5.769   7.161 -18.129  0.00  0.00           N  
HETATM 4227  C           1      -5.656   7.818 -19.207  0.00  0.00           C  
HETATM 4228  C           1      -4.997   7.668 -17.262  0.00  0.00           C  
HETATM 4229  C           1      -4.785   7.302 -15.980  0.00  0.00           C  
HETATM 4230  C           1      -4.276   6.118 -15.567  0.00  0.00           C  
HETATM 4231  C           1      -4.103   5.854 -14.257  0.00  0.00           C  
HETATM 4232  C           1      -4.429   6.755 -13.322  0.00  0.00           C  
HETATM 4233  C           1      -4.934   7.933 -13.706  0.00  0.00           C  
HETATM 4234  C           1      -5.104   8.191 -15.012  0.00  0.00           C  
HETATM 4235 Br           1      -3.742   4.685 -16.706  0.00  0.00          Br  
HETATM 4236  H           1      -5.922   6.875 -20.966  0.00  0.00           H  
HETATM 4237  H           1      -7.173   8.100 -20.494  0.00  0.00           H  
HETATM 4238  H           1      -3.731   9.297 -17.484  0.00  0.00           H  
HETATM 4239  N           1      -6.823   7.582 -19.876  0.00  0.00           N  
HETATM 4240  N           1      -5.295   5.543 -17.850  0.00  0.00           N  
HETATM 4241  N           1      -5.785   5.765 -18.982  0.00  0.00           N  
HETATM 4242  C           1      -6.242   6.945 -18.951  0.00  0.00           C  
HETATM 4243  C           1      -5.464   6.589 -17.156  0.00  0.00           C  
HETATM 4244  C           1      -5.080   6.771 -15.878  0.00  0.00           C  
HETATM 4245  C           1      -4.575   5.755 -15.150  0.00  0.00           C  
HETATM 4246  C           1      -4.191   5.934 -13.876  0.00  0.00           C  
HETATM 4247  C           1      -4.304   7.140 -13.301  0.00  0.00           C  
HETATM 4248  C           1      -4.804   8.162 -14.009  0.00  0.00           C  
HETATM 4249  C           1      -5.186   7.976 -15.283  0.00  0.00           C  
HETATM 4250  O           1      -6.041   7.429 -17.842  0.00  0.00           O  
HETATM 4251  H           1      -7.506   7.089 -20.502  0.00  0.00           H  
HETATM 4252  H           1      -6.629   8.602 -20.026  0.00  0.00           H  
HETATM 4253  N           1      -4.217   5.707 -13.909  0.00  0.00           N  
HETATM 4254  N           1      -4.553   7.896 -13.716  0.00  0.00           N  
HETATM 4255  N           1      -4.894   8.855 -14.406  0.00  0.00           N  
HETATM 4256  N           1      -4.883   7.143 -15.569  0.00  0.00           N  
HETATM 4257  C           1      -4.535   6.829 -14.394  0.00  0.00           C  
HETATM 4258  C           1      -5.103   8.394 -15.572  0.00  0.00           C  
HETATM 4259  C           1      -5.496   9.116 -16.640  0.00  0.00           C  
HETATM 4260  C           1      -5.342  10.455 -16.673  0.00  0.00           C  
HETATM 4261  C           1      -5.733  11.179 -17.734  0.00  0.00           C  
HETATM 4262  C           1      -6.290  10.572 -18.793  0.00  0.00           C  
HETATM 4263  C           1      -6.452   9.241 -18.781  0.00  0.00           C  
HETATM 4264  C           1      -6.057   8.527 -17.714  0.00  0.00           C  
HETATM 4265 Cl           1      -6.795  11.497 -20.161  0.00  0.00          Cl  
HETATM 4266  H           1      -3.515   5.100 -14.400  0.00  0.00           H  
HETATM 4267  H           1      -4.648   5.371 -13.014  0.00  0.00           H  
HETATM 4268  H           1      -4.321   8.004 -12.705  0.00  0.00           H  
HETATM 4269  N           1      -4.936   7.144 -15.572  0.00  0.00           N  
HETATM 4270  N           1      -4.175   5.662 -14.065  0.00  0.00           N  
HETATM 4271  C           1      -4.440   6.168 -17.381  0.00  0.00           C  
HETATM 4272  C           1      -6.613  10.418 -17.362  0.00  0.00           C  
HETATM 4273  C           1      -6.066   9.349 -16.761  0.00  0.00           C  
HETATM 4274  C           1      -6.649  10.488 -18.700  0.00  0.00           C  
HETATM 4275  C           1      -5.542   8.323 -17.464  0.00  0.00           C  
HETATM 4276  C           1      -4.379   6.055 -15.250  0.00  0.00           C  
HETATM 4277  C           1      -4.998   7.262 -16.831  0.00  0.00           C  
HETATM 4278  C           1      -6.136   9.482 -19.424  0.00  0.00           C  
HETATM 4279  C           1      -5.593   8.420 -18.808  0.00  0.00           C  
HETATM 4280 Br           1      -7.417  11.990 -19.559  0.00  0.00          Br  
HETATM 4281  S           1      -3.955   5.222 -16.372  0.00  0.00           S  
HETATM 4282  H           1      -3.541   6.190 -13.417  0.00  0.00           H  
HETATM 4283  H           1      -4.643   4.791 -13.712  0.00  0.00           H  
HETATM 4284  N           1      -5.813  12.046 -18.252  0.00  0.00           N  
HETATM 4285  N           1      -6.237   9.864 -18.618  0.00  0.00           N  
HETATM 4286  N           1      -5.206   8.403 -14.610  0.00  0.00           N  
HETATM 4287  C           1      -5.792  10.823 -17.933  0.00  0.00           C  
HETATM 4288  C           1      -5.446   8.944 -16.803  0.00  0.00           C  
HETATM 4289  C           1      -6.055   8.775 -18.000  0.00  0.00           C  
HETATM 4290  C           1      -5.066   8.070 -15.834  0.00  0.00           C  
HETATM 4291  C           1      -4.874   7.641 -13.657  0.00  0.00           C  
HETATM 4292  C           1      -4.348   6.422 -13.824  0.00  0.00           C  
HETATM 4293  C           1      -4.176   6.019 -15.088  0.00  0.00           C  
HETATM 4294  C           1      -4.538   6.852 -16.076  0.00  0.00           C  
HETATM 4295  C           1      -6.558   7.542 -18.734  0.00  0.00           C  
HETATM 4296  F           1      -7.234   6.753 -17.914  0.00  0.00           F  
HETATM 4297  F           1      -5.582   6.807 -19.249  0.00  0.00           F  
HETATM 4298  F           1      -7.345   7.886 -19.742  0.00  0.00           F  
HETATM 4299  S           1      -5.216  10.399 -16.666  0.00  0.00           S  
HETATM 4300  H           1      -6.637  12.465 -18.750  0.00  0.00           H  
HETATM 4301  H           1      -4.995  12.664 -18.023  0.00  0.00           H  
HETATM 4302  N           1      -8.505  12.672 -19.306  0.00  0.00           N  
HETATM 4303  N           1      -8.423  11.430 -19.164  0.00  0.00           N  
HETATM 4304  N           1      -7.245  14.316 -20.244  0.00  0.00           N  
HETATM 4305  C           1      -6.401   9.152 -18.335  0.00  0.00           C  
HETATM 4306  C           1      -5.499   9.694 -16.246  0.00  0.00           C  
HETATM 4307  C           1      -5.685   7.467 -16.879  0.00  0.00           C  
HETATM 4308  C           1      -5.326   8.390 -15.974  0.00  0.00           C  
HETATM 4309  C           1      -6.218   7.850 -18.050  0.00  0.00           C  
HETATM 4310  C           1      -6.032  10.067 -17.420  0.00  0.00           C  
HETATM 4311  C           1      -6.993   9.567 -19.665  0.00  0.00           C  
HETATM 4312  C           1      -7.345  11.035 -19.693  0.00  0.00           C  
HETATM 4313  C           1      -7.491  13.111 -19.928  0.00  0.00           C  
HETATM 4314  C           1      -5.631  15.158 -22.401  0.00  0.00           C  
HETATM 4315  O           1      -7.696  13.971 -22.869  0.00  0.00           O  
HETATM 4316  O           1      -7.700  16.343 -21.945  0.00  0.00           O  
HETATM 4317 Cl           1      -4.639   7.904 -14.466  0.00  0.00          Cl  
HETATM 4318  S           1      -6.523  12.081 -20.305  0.00  0.00           S  
HETATM 4319  S           1      -7.369  14.928 -21.816  0.00  0.00           S  
HETATM 4320  H           1      -6.954  14.966 -19.473  0.00  0.00           H  
HETATM 4321  N           1      -5.885  10.589 -18.864  0.00  0.00           N  
HETATM 4322  N           1      -5.367   9.115 -17.118  0.00  0.00           N  
HETATM 4323  C           1      -6.626  11.704 -18.589  0.00  0.00           C  
HETATM 4324  C           1      -5.853   9.392 -18.248  0.00  0.00           C  
HETATM 4325  C           1      -6.138   7.290 -17.864  0.00  0.00           C  
HETATM 4326  C           1      -6.546   5.847 -18.039  0.00  0.00           C  
HETATM 4327  C           1      -5.502   7.887 -16.830  0.00  0.00           C  
HETATM 4328  C           1      -5.034   7.408 -15.651  0.00  0.00           C  
HETATM 4329  C           1      -5.022   8.200 -14.554  0.00  0.00           C  
HETATM 4330  C           1      -4.572   7.784 -13.360  0.00  0.00           C  
HETATM 4331  C           1      -4.109   6.536 -13.213  0.00  0.00           C  
HETATM 4332  C           1      -4.106   5.724 -14.277  0.00  0.00           C  
HETATM 4333  C           1      -4.561   6.160 -15.463  0.00  0.00           C  
HETATM 4334  C           1      -6.469  12.926 -19.401  0.00  0.00           C  
HETATM 4335  C           1      -7.034  12.756 -20.795  0.00  0.00           C  
HETATM 4336  C           1      -7.796  13.557 -19.765  0.00  0.00           C  
HETATM 4337  C           1      -6.333  13.596 -21.821  0.00  0.00           C  
HETATM 4338  C           1      -5.061  14.034 -21.735  0.00  0.00           C  
HETATM 4339  C           1      -4.510  14.784 -22.703  0.00  0.00           C  
HETATM 4340  C           1      -5.222  15.118 -23.788  0.00  0.00           C  
HETATM 4341  C           1      -6.488  14.695 -23.895  0.00  0.00           C  
HETATM 4342  C           1      -7.029  13.945 -22.921  0.00  0.00           C  
HETATM 4343  O           1      -7.419  11.722 -17.677  0.00  0.00           O  
HETATM 4344  S           1      -6.442   8.254 -18.935  0.00  0.00           S  
HETATM 4345  H           1      -5.244  10.613 -19.643  0.00  0.00           H  
CONECT 3600 3601 3605
CONECT 3601 3600 3602 3606
CONECT 3602 3601 3603
CONECT 3603 3602 3604
CONECT 3604 3603 3605 3608
CONECT 3605 3600 3604
CONECT 3606 3601 3607
CONECT 3607 3606
CONECT 3608 3604 3609 3612
CONECT 3609 3608 3610
CONECT 3610 3609 3611
CONECT 3611 3610 3612 3613
CONECT 3612 3608 3611 3614
CONECT 3613 3611 3615 3616
CONECT 3614 3612
CONECT 3615 3613
CONECT 3616 3613
CONECT 3617 3621 3620
CONECT 3618 3630 3640 3629
CONECT 3619 3641 3642 3620
CONECT 3620 3617 3619 3639
CONECT 3621 3617 3622 3623
CONECT 3622 3621 3629 3639
CONECT 3623 3621 3624 3625
CONECT 3624 3623 3628
CONECT 3625 3623 3626
CONECT 3626 3625 3627
CONECT 3627 3626 3628
CONECT 3628 3624 3627
CONECT 3629 3622 3618 3637
CONECT 3630 3618 3631 3635
CONECT 3631 3630 3632
CONECT 3632 3631 3633
CONECT 3633 3632 3634
CONECT 3634 3633 3635 3638
CONECT 3635 3630 3634
CONECT 3636 3638
CONECT 3637 3629
CONECT 3638 3634 3636
CONECT 3639 3620 3622
CONECT 3640 3618
CONECT 3641 3619
CONECT 3642 3619
CONECT 3643 3655 3667 3654
CONECT 3644 3655 3657
CONECT 3645 3646 3650
CONECT 3646 3645 3647
CONECT 3647 3646 3648
CONECT 3648 3647 3649 3651
CONECT 3649 3648 3650
CONECT 3650 3645 3649
CONECT 3651 3648 3652 3653
CONECT 3652 3651 3653
CONECT 3653 3651 3652 3654
CONECT 3654 3653 3643 3665
CONECT 3655 3643 3644 3666
CONECT 3656 3657 3658 3666
CONECT 3657 3656 3644 3659
CONECT 3658 3656
CONECT 3659 3657 3660 3661
CONECT 3660 3659 3662
CONECT 3661 3659 3664
CONECT 3662 3660 3663
CONECT 3663 3662 3664
CONECT 3664 3661 3663
CONECT 3665 3654
CONECT 3666 3655 3656
CONECT 3667 3643
CONECT 3668 3671 3670
CONECT 3669 3674 3692 3670
CONECT 3670 3668 3669 3691
CONECT 3671 3668 3673 3684
CONECT 3672 3673
CONECT 3673 3671 3672 3691
CONECT 3674 3669 3675 3690
CONECT 3675 3674 3676 3677
CONECT 3676 3675 3677
CONECT 3677 3675 3676 3678
CONECT 3678 3677 3679 3683
CONECT 3679 3678 3680
CONECT 3680 3679 3681
CONECT 3681 3680 3682
CONECT 3682 3681 3683
CONECT 3683 3678 3682
CONECT 3684 3671 3685 3689
CONECT 3685 3684 3686
CONECT 3686 3685 3687
CONECT 3687 3686 3688
CONECT 3688 3687 3689
CONECT 3689 3684 3688
CONECT 3690 3674
CONECT 3691 3670 3673
CONECT 3692 3669
CONECT 3693 3701 3704
CONECT 3694 3705 3717 3704
CONECT 3695 3699 3700
CONECT 3696 3698 3699
CONECT 3697 3698 3700
CONECT 3698 3696 3697
CONECT 3699 3695 3696
CONECT 3700 3695 3697 3701
CONECT 3701 3700 3693 3702
CONECT 3702 3701 3703 3716
CONECT 3703 3702
CONECT 3704 3693 3694 3716
CONECT 3705 3694 3706 3715
CONECT 3706 3705 3707 3708
CONECT 3707 3706 3708 3709
CONECT 3708 3706 3707
CONECT 3709 3707 3710 3714
CONECT 3710 3709 3711
CONECT 3711 3710 3712
CONECT 3712 3711 3713
CONECT 3713 3712 3714
CONECT 3714 3709 3713
CONECT 3715 3705
CONECT 3716 3702 3704
CONECT 3717 3694
CONECT 3718 3728 3727
CONECT 3719 3739 3740 3728
CONECT 3720 3731 3741 3730
CONECT 3721 3722 3726
CONECT 3722 3721 3723
CONECT 3723 3722 3724
CONECT 3724 3723 3725
CONECT 3725 3724 3726
CONECT 3726 3721 3725 3727
CONECT 3727 3726 3718 3729
CONECT 3728 3718 3719 3738
CONECT 3729 3727 3730 3738
CONECT 3730 3729 3720 3737
CONECT 3731 3720 3732 3736
CONECT 3732 3731 3733
CONECT 3733 3732 3734
CONECT 3734 3733 3735
CONECT 3735 3734 3736
CONECT 3736 3731 3735
CONECT 3737 3730
CONECT 3738 3728 3729
CONECT 3739 3719
CONECT 3740 3719
CONECT 3741 3720
CONECT 3742 3746 3745
CONECT 3743 3746 3754
CONECT 3744 3756 3757 3745
CONECT 3745 3742 3744 3754
CONECT 3746 3742 3743 3747
CONECT 3747 3746 3748
CONECT 3748 3747 3749 3753
CONECT 3749 3748 3750
CONECT 3750 3749 3751
CONECT 3751 3750 3752 3755
CONECT 3752 3751 3753
CONECT 3753 3748 3752
CONECT 3754 3743 3745
CONECT 3755 3751
CONECT 3756 3744
CONECT 3757 3744
CONECT 3758 3771 3767
CONECT 3759 3770
CONECT 3760 3773 3774 3768
CONECT 3761 3762 3765 3772
CONECT 3762 3761 3763
CONECT 3763 3762 3764
CONECT 3764 3763 3766 3767
CONECT 3765 3761 3766
CONECT 3766 3764 3765
CONECT 3767 3764 3758 3769
CONECT 3768 3760 3769 3771
CONECT 3769 3767 3768 3770
CONECT 3770 3769 3759
CONECT 3771 3758 3768
CONECT 3772 3761
CONECT 3773 3760
CONECT 3774 3760
CONECT 3775 3792 3793 3787
CONECT 3776 3794 3795 3778
CONECT 3777 3778 3787 3791
CONECT 3778 3777 3776 3779
CONECT 3779 3778 3780
CONECT 3780 3779 3782 3791
CONECT 3781 3782 3786
CONECT 3782 3780 3781 3783
CONECT 3783 3782 3784
CONECT 3784 3783 3785
CONECT 3785 3784 3786 3790
CONECT 3786 3781 3785
CONECT 3787 3777 3775 3789
CONECT 3788 3790
CONECT 3789 3787
CONECT 3790 3785 3788
CONECT 3791 3777 3780
CONECT 3792 3775
CONECT 3793 3775
CONECT 3794 3776
CONECT 3795 3776
CONECT 3796 3800 3809 3810
CONECT 3797 3801 3800
CONECT 3798 3799 3811 3801
CONECT 3799 3798 3800
CONECT 3800 3796 3797 3799
CONECT 3801 3797 3798 3802
CONECT 3802 3801 3803 3807
CONECT 3803 3802 3804
CONECT 3804 3803 3805
CONECT 3805 3804 3806
CONECT 3806 3805 3807
CONECT 3807 3802 3806 3808
CONECT 3808 3807
CONECT 3809 3796
CONECT 3810 3796
CONECT 3811 3798
CONECT 3812 3813 3828
CONECT 3813 3812 3829
CONECT 3814 3833 3834 3829
CONECT 3815 3816 3820
CONECT 3816 3815 3817
CONECT 3817 3816 3818 3830
CONECT 3818 3817 3819
CONECT 3819 3818 3820
CONECT 3820 3815 3819 3821
CONECT 3821 3820 3831
CONECT 3822 3823 3827 3831
CONECT 3823 3822 3824 3828
CONECT 3824 3823 3825
CONECT 3825 3824 3826
CONECT 3826 3825 3827
CONECT 3827 3822 3826
CONECT 3828 3823 3812 3832
CONECT 3829 3813 3814 3832
CONECT 3830 3817
CONECT 3831 3821 3822
CONECT 3832 3828 3829
CONECT 3833 3814
CONECT 3834 3814
CONECT 3835 3839 3840 3859
CONECT 3836 3849 3839 3860
CONECT 3837 3838 3840
CONECT 3838 3837 3841
CONECT 3839 3835 3836 3855
CONECT 3840 3835 3837 3858
CONECT 3841 3838 3842 3858
CONECT 3842 3841 3843
CONECT 3843 3842 3844 3848
CONECT 3844 3843 3845
CONECT 3845 3844 3846
CONECT 3846 3845 3847
CONECT 3847 3846 3848
CONECT 3848 3843 3847 3856
CONECT 3849 3836 3850 3854
CONECT 3850 3849 3851
CONECT 3851 3850 3852
CONECT 3852 3851 3853 3857
CONECT 3853 3852 3854
CONECT 3854 3849 3853
CONECT 3855 3839
CONECT 3856 3848
CONECT 3857 3852
CONECT 3858 3840 3841
CONECT 3859 3835
CONECT 3860 3836
CONECT 3861 3864 3866
CONECT 3862 3868 3871 3867
CONECT 3863 3872 3884 3864
CONECT 3864 3861 3863 3883
CONECT 3865 3866 3867 3883
CONECT 3866 3865 3861 3874
CONECT 3867 3865 3862
CONECT 3868 3862 3869
CONECT 3869 3868 3881
CONECT 3870 3871 3881
CONECT 3871 3862 3870
CONECT 3872 3863 3873 3882
CONECT 3873 3872
CONECT 3874 3866 3875 3880
CONECT 3875 3874 3876
CONECT 3876 3875 3877
CONECT 3877 3876 3878 3879
CONECT 3878 3877 3880
CONECT 3879 3877
CONECT 3880 3874 3878
CONECT 3881 3869 3870
CONECT 3882 3872
CONECT 3883 3864 3865
CONECT 3884 3863
CONECT 3885 3896
CONECT 3886 3900 3901 3894
CONECT 3887 3888 3891
CONECT 3888 3887 3890
CONECT 3889 3890 3892
CONECT 3890 3888 3889 3893
CONECT 3891 3887 3892 3899
CONECT 3892 3889 3891
CONECT 3893 3890 3897 3898
CONECT 3894 3886 3895 3898
CONECT 3895 3894 3896 3897
CONECT 3896 3895 3885
CONECT 3897 3893 3895
CONECT 3898 3893 3894
CONECT 3899 3891
CONECT 3900 3886
CONECT 3901 3886
CONECT 3902 3904 3919 3920
CONECT 3903 3905 3904
CONECT 3904 3902 3903 3918
CONECT 3905 3903 3906 3907
CONECT 3906 3905 3918
CONECT 3907 3905 3908 3911 3912
CONECT 3908 3907 3909
CONECT 3909 3908 3910
CONECT 3910 3909 3911
CONECT 3911 3907 3910
CONECT 3912 3907 3913 3917
CONECT 3913 3912 3914
CONECT 3914 3913 3915
CONECT 3915 3914 3916
CONECT 3916 3915 3917
CONECT 3917 3912 3916
CONECT 3918 3904 3906
CONECT 3919 3902
CONECT 3920 3902
CONECT 3921 3922 3924
CONECT 3922 3921 3925
CONECT 3923 3936 3937 3924
CONECT 3924 3921 3923 3935
CONECT 3925 3922 3926 3935
CONECT 3926 3925 3927 3931
CONECT 3927 3926 3928
CONECT 3928 3927 3929
CONECT 3929 3928 3930 3933
CONECT 3930 3929 3931 3934
CONECT 3931 3926 3930
CONECT 3932 3933 3934
CONECT 3933 3929 3932
CONECT 3934 3930 3932
CONECT 3935 3924 3925
CONECT 3936 3923
CONECT 3937 3923
CONECT 3938 3940 3953 3954
CONECT 3939 3955 3956 3942
CONECT 3940 3938 3941 3951
CONECT 3941 3940 3942 3944
CONECT 3942 3941 3939 3952
CONECT 3943 3944 3945 3952
CONECT 3944 3941 3943
CONECT 3945 3943 3946 3950
CONECT 3946 3945 3947
CONECT 3947 3946 3948
CONECT 3948 3947 3949
CONECT 3949 3948 3950
CONECT 3950 3945 3949
CONECT 3951 3940
CONECT 3952 3942 3943
CONECT 3953 3938
CONECT 3954 3938
CONECT 3955 3939
CONECT 3956 3939
CONECT 3957 3971 3980 3970
CONECT 3958 3970 3973
CONECT 3959 3960 3977
CONECT 3960 3959 3978
CONECT 3961 3981 3982 3978
CONECT 3962 3963 3965
CONECT 3963 3962 3964
CONECT 3964 3963 3966 3968
CONECT 3965 3962 3967
CONECT 3966 3964 3967
CONECT 3967 3965 3966
CONECT 3968 3964 3969
CONECT 3969 3968 3970 3977
CONECT 3970 3969 3957 3958
CONECT 3971 3957 3972 3973
CONECT 3972 3971 3974
CONECT 3973 3971 3958 3976
CONECT 3974 3972 3975
CONECT 3975 3974 3976
CONECT 3976 3973 3975
CONECT 3977 3969 3959 3979
CONECT 3978 3960 3961 3979
CONECT 3979 3977 3978
CONECT 3980 3957
CONECT 3981 3961
CONECT 3982 3961
CONECT 3983 3992 3991
CONECT 3984 3997 3998 3993
CONECT 3985 3987 3988 3991
CONECT 3986 3988 3989
CONECT 3987 3985 3990
CONECT 3988 3985 3986
CONECT 3989 3986 3990
CONECT 3990 3987 3989
CONECT 3991 3985 3983 3994
CONECT 3992 3983 3993 3995
CONECT 3993 3992 3984 3994
CONECT 3994 3991 3993
CONECT 3995 3992 3996
CONECT 3996 3995
CONECT 3997 3984
CONECT 3998 3984
CONECT 3999 4001 4016 4017
CONECT 4000 4001 4003
CONECT 4001 3999 4000 4015
CONECT 4002 4003 4004 4015
CONECT 4003 4002 4000
CONECT 4004 4002 4005 4006
CONECT 4005 4004 4007
CONECT 4006 4004 4009
CONECT 4007 4005 4008
CONECT 4008 4007 4009 4013
CONECT 4009 4006 4008 4014
CONECT 4010 4011 4013
CONECT 4011 4010 4012
CONECT 4012 4011 4014
CONECT 4013 4008 4010
CONECT 4014 4009 4012
CONECT 4015 4001 4002
CONECT 4016 3999
CONECT 4017 3999
CONECT 4018 4027
CONECT 4019 4020 4022 4039
CONECT 4020 4019 4028
CONECT 4021 4040 4041 4032
CONECT 4022 4019 4023 4025
CONECT 4023 4022 4028 4036
CONECT 4024 4025 4026 4027
CONECT 4025 4022 4024 4029
CONECT 4026 4024 4036 4037
CONECT 4027 4018 4024
CONECT 4028 4020 4023 4033
CONECT 4029 4025 4030 4038
CONECT 4030 4029 4031
CONECT 4031 4030 4032
CONECT 4032 4031 4021 4038
CONECT 4033 4028 4034
CONECT 4034 4033 4035
CONECT 4035 4034
CONECT 4036 4023 4026
CONECT 4037 4026
CONECT 4038 4029 4032
CONECT 4039 4019
CONECT 4040 4021
CONECT 4041 4021
CONECT 4042 4043 4049
CONECT 4043 4042 4050 4063
CONECT 4044 4055
CONECT 4045 4064 4065 4059
CONECT 4046 4047
CONECT 4047 4046 4048
CONECT 4048 4047 4049
CONECT 4049 4048 4042 4051
CONECT 4050 4043 4051 4052
CONECT 4051 4049 4050 4060
CONECT 4052 4050 4054 4056
CONECT 4053 4054 4061 4060
CONECT 4054 4052 4053 4055
CONECT 4055 4054 4044
CONECT 4056 4052 4057 4062
CONECT 4057 4056 4058
CONECT 4058 4057 4059
CONECT 4059 4058 4045 4062
CONECT 4060 4051 4053
CONECT 4061 4053
CONECT 4062 4056 4059
CONECT 4063 4043
CONECT 4064 4045
CONECT 4065 4045
CONECT 4066 4071 4070
CONECT 4067 4072 4080 4088
CONECT 4068 4070 4072 4089
CONECT 4069 4070 4087
CONECT 4070 4069 4066 4068
CONECT 4071 4066 4073 4087
CONECT 4072 4067 4068 4084
CONECT 4073 4071 4074
CONECT 4074 4073 4075 4079
CONECT 4075 4074 4076 4085
CONECT 4076 4075 4077
CONECT 4077 4076 4078
CONECT 4078 4077 4079
CONECT 4079 4074 4078 4086
CONECT 4080 4067 4081
CONECT 4081 4080 4082 4083
CONECT 4082 4081 4083
CONECT 4083 4081 4082
CONECT 4084 4072
CONECT 4085 4075
CONECT 4086 4079
CONECT 4087 4069 4071
CONECT 4088 4067
CONECT 4089 4068
CONECT 4090 4095 4107 4091
CONECT 4091 4090 4093 4106
CONECT 4092 4094 4097 4106
CONECT 4093 4091 4094
CONECT 4094 4092 4093
CONECT 4095 4090 4096 4104
CONECT 4096 4095
CONECT 4097 4092 4098 4105
CONECT 4098 4097 4099 4103
CONECT 4099 4098 4100
CONECT 4100 4099 4101
CONECT 4101 4100 4102
CONECT 4102 4101 4103
CONECT 4103 4098 4102
CONECT 4104 4095
CONECT 4105 4097
CONECT 4106 4091 4092
CONECT 4107 4090
CONECT 4108 4112 4127 4128
CONECT 4109 4113 4112
CONECT 4110 4111 4120 4113
CONECT 4111 4110 4112
CONECT 4112 4108 4109 4111
CONECT 4113 4109 4110 4124
CONECT 4114 4115 4119 4124
CONECT 4115 4114 4116
CONECT 4116 4115 4117
CONECT 4117 4116 4118
CONECT 4118 4117 4119
CONECT 4119 4114 4118
CONECT 4120 4110 4121
CONECT 4121 4120 4125 4126
CONECT 4122 4123 4126
CONECT 4123 4122
CONECT 4124 4113 4114
CONECT 4125 4121
CONECT 4126 4121 4122
CONECT 4127 4108
CONECT 4128 4108
CONECT 4129 4130 4136
CONECT 4130 4129 4138
CONECT 4131 4145 4146 4138
CONECT 4132 4133 4143 4141 4142
CONECT 4133 4132 4134 4140
CONECT 4134 4133 4135
CONECT 4135 4134 4136 4137
CONECT 4136 4135 4129 4144
CONECT 4137 4135 4139
CONECT 4138 4130 4131 4144
CONECT 4139 4137 4140
CONECT 4140 4133 4139
CONECT 4141 4132
CONECT 4142 4132
CONECT 4143 4132
CONECT 4144 4136 4138
CONECT 4145 4131
CONECT 4146 4131
CONECT 4147 4149 4151
CONECT 4148 4152 4151
CONECT 4149 4147 4152 4160
CONECT 4150 4161 4162 4151
CONECT 4151 4147 4148 4150 4152
CONECT 4152 4148 4149 4151 4153
CONECT 4153 4152 4154 4158
CONECT 4154 4153 4155
CONECT 4155 4154 4156
CONECT 4156 4155 4157 4159
CONECT 4157 4156 4158
CONECT 4158 4153 4157
CONECT 4159 4156
CONECT 4160 4149
CONECT 4161 4150
CONECT 4162 4150
CONECT 4163 4175 4174
CONECT 4164 4174 4177
CONECT 4165 4178 4179 4175
CONECT 4166 4168 4171
CONECT 4167 4169 4171
CONECT 4168 4166 4170
CONECT 4169 4167 4170
CONECT 4170 4168 4169 4173
CONECT 4171 4166 4167 4176
CONECT 4172 4176
CONECT 4173 4170 4174
CONECT 4174 4173 4163 4164
CONECT 4175 4163 4165 4177
CONECT 4176 4171 4172
CONECT 4177 4175 4164
CONECT 4178 4165
CONECT 4179 4165
CONECT 4180 4181 4191
CONECT 4181 4180 4192
CONECT 4182 4205 4206 4192
CONECT 4183 4184 4185
CONECT 4184 4183 4188
CONECT 4185 4183 4187 4200
CONECT 4186 4187 4188
CONECT 4187 4185 4186
CONECT 4188 4184 4186 4190
CONECT 4189 4200
CONECT 4190 4188 4191
CONECT 4191 4190 4180 4204
CONECT 4192 4181 4182 4204
CONECT 4193 4194 4198 4205
CONECT 4194 4193 4195
CONECT 4195 4194 4196
CONECT 4196 4195 4197 4203
CONECT 4197 4196 4198
CONECT 4198 4193 4197
CONECT 4199 4203
CONECT 4200 4185 4189
CONECT 4201 4205
CONECT 4202 4205
CONECT 4203 4196 4199
CONECT 4204 4191 4192
CONECT 4205 4182 4193 4201 4202
CONECT 4206 4182
CONECT 4207 4218 4217
CONECT 4208 4221 4222 4218
CONECT 4209 4210 4213
CONECT 4210 4209 4211 4219
CONECT 4211 4210 4212
CONECT 4212 4211 4214
CONECT 4213 4209 4214
CONECT 4214 4212 4213 4215
CONECT 4215 4214 4216
CONECT 4216 4215 4217 4220
CONECT 4217 4216 4207
CONECT 4218 4207 4208 4220
CONECT 4219 4210
CONECT 4220 4216 4218
CONECT 4221 4208
CONECT 4222 4208
CONECT 4223 4227 4237 4236
CONECT 4224 4225 4227
CONECT 4225 4224 4228 4238
CONECT 4226 4227 4228
CONECT 4227 4223 4224 4226
CONECT 4228 4225 4226 4229
CONECT 4229 4228 4230 4234
CONECT 4230 4229 4231 4235
CONECT 4231 4230 4232
CONECT 4232 4231 4233
CONECT 4233 4232 4234
CONECT 4234 4229 4233
CONECT 4235 4230
CONECT 4236 4223
CONECT 4237 4223
CONECT 4238 4225
CONECT 4239 4242 4251 4252
CONECT 4240 4241 4243
CONECT 4241 4240 4242
CONECT 4242 4239 4241 4250
CONECT 4243 4240 4244 4250
CONECT 4244 4243 4245 4249
CONECT 4245 4244 4246
CONECT 4246 4245 4247
CONECT 4247 4246 4248
CONECT 4248 4247 4249
CONECT 4249 4244 4248
CONECT 4250 4242 4243
CONECT 4251 4239
CONECT 4252 4239
CONECT 4253 4257 4266 4267
CONECT 4254 4255 4268 4257
CONECT 4255 4254 4258
CONECT 4256 4257 4258
CONECT 4257 4253 4254 4256
CONECT 4258 4255 4256 4259
CONECT 4259 4258 4260 4264
CONECT 4260 4259 4261
CONECT 4261 4260 4262
CONECT 4262 4261 4263 4265
CONECT 4263 4262 4264
CONECT 4264 4259 4263
CONECT 4265 4262
CONECT 4266 4253
CONECT 4267 4253
CONECT 4268 4254
CONECT 4269 4277 4276
CONECT 4270 4282 4283 4276
CONECT 4271 4277 4281
CONECT 4272 4273 4274
CONECT 4273 4272 4275
CONECT 4274 4272 4278 4280
CONECT 4275 4273 4277 4279
CONECT 4276 4269 4270 4281
CONECT 4277 4269 4271 4275
CONECT 4278 4274 4279
CONECT 4279 4275 4278
CONECT 4280 4274
CONECT 4281 4271 4276
CONECT 4282 4270
CONECT 4283 4270
CONECT 4284 4287 4300 4301
CONECT 4285 4287 4289
CONECT 4286 4291 4290
CONECT 4287 4284 4285 4299
CONECT 4288 4289 4290 4299
CONECT 4289 4288 4285 4295
CONECT 4290 4288 4286 4294
CONECT 4291 4286 4292
CONECT 4292 4291 4293
CONECT 4293 4292 4294
CONECT 4294 4290 4293
CONECT 4295 4289 4296 4297 4298
CONECT 4296 4295
CONECT 4297 4295
CONECT 4298 4295
CONECT 4299 4287 4288
CONECT 4300 4284
CONECT 4301 4284
CONECT 4302 4303 4313
CONECT 4303 4302 4312
CONECT 4304 4319 4320 4313
CONECT 4305 4309 4310 4311
CONECT 4306 4308 4310
CONECT 4307 4308 4309
CONECT 4308 4306 4307 4317
CONECT 4309 4305 4307
CONECT 4310 4305 4306
CONECT 4311 4305 4312
CONECT 4312 4311 4303 4318
CONECT 4313 4302 4304 4318
CONECT 4314 4319
CONECT 4315 4319
CONECT 4316 4319
CONECT 4317 4308
CONECT 4318 4312 4313
CONECT 4319 4304 4314 4315 4316
CONECT 4320 4304
CONECT 4321 4323 4324 4345
CONECT 4322 4324 4327
CONECT 4323 4321 4334 4343
CONECT 4324 4321 4322 4344
CONECT 4325 4326 4327 4344
CONECT 4326 4325
CONECT 4327 4325 4322 4328
CONECT 4328 4327 4329 4333
CONECT 4329 4328 4330
CONECT 4330 4329 4331
CONECT 4331 4330 4332
CONECT 4332 4331 4333
CONECT 4333 4328 4332
CONECT 4334 4323 4335 4336
CONECT 4335 4334 4336 4337
CONECT 4336 4334 4335
CONECT 4337 4335 4338 4342
CONECT 4338 4337 4339
CONECT 4339 4338 4340
CONECT 4340 4339 4341
CONECT 4341 4340 4342
CONECT 4342 4337 4341
CONECT 4343 4323
CONECT 4344 4324 4325
CONECT 4345 4321
END
