# Supplementary material for: A Lead-Based Fragment Library Screening of the Glycosyltransferase WaaG from Escherichia coli
Source: Pharmaceuticals (Basel). 2022 Feb 9;15(2):209. doi: 10.3390/ph15020209 (PMC8877264; doi:10.3390/ph15020209)
Supplement: Supplementary file 1 [file pharmaceuticals-15-00209-s001.zip › pharmaceuticals-1578293/apoWaaG+LibraryC_docking.pdb]

ATOM      1  N   ILE A   2      14.343   9.684 -39.326  1.00 11.41           N  
ATOM      2  CA  ILE A   2      14.415   9.923 -37.857  1.00 11.59           C  
ATOM      3  C   ILE A   2      13.319  10.892 -37.438  1.00 10.78           C  
ATOM      4  O   ILE A   2      13.265  12.039 -37.906  1.00 10.57           O  
ATOM      5  CB  ILE A   2      15.792  10.473 -37.433  1.00 11.46           C  
ATOM      6  CG1 ILE A   2      16.883   9.428 -37.681  1.00 12.72           C  
ATOM      7  CG2 ILE A   2      15.786  10.869 -35.954  1.00 12.01           C  
ATOM      8  CD1 ILE A   2      18.310   9.970 -37.541  1.00 12.74           C  
ATOM      9  HN1 ILE A   2      15.078   9.034 -39.607  1.00  0.00           H  
ATOM     10  HN2 ILE A   2      14.376  10.554 -39.858  1.00  0.00           H  
ATOM     11  HN3 ILE A   2      13.419   9.367 -39.618  1.00  0.00           H  
ATOM     12  N   VAL A   3      12.429  10.412 -36.572  1.00 10.37           N  
ATOM     13  CA  VAL A   3      11.362  11.236 -36.032  1.00 10.06           C  
ATOM     14  C   VAL A   3      11.625  11.453 -34.549  1.00  9.48           C  
ATOM     15  O   VAL A   3      11.645  10.505 -33.772  1.00  9.40           O  
ATOM     16  CB  VAL A   3       9.981  10.572 -36.238  1.00 10.34           C  
ATOM     17  CG1 VAL A   3       8.863  11.502 -35.774  1.00 10.43           C  
ATOM     18  CG2 VAL A   3       9.787  10.201 -37.705  1.00 10.66           C  
ATOM     19  HN  VAL A   3      12.499   9.437 -36.279  1.00  0.00           H  
ATOM     20  N   ALA A   4      11.832  12.711 -34.177  1.00  9.04           N  
ATOM     21  CA  ALA A   4      12.096  13.068 -32.791  1.00  8.86           C  
ATOM     22  C   ALA A   4      10.811  13.519 -32.144  1.00  8.69           C  
ATOM     23  O   ALA A   4      10.064  14.299 -32.723  1.00  9.80           O  
ATOM     24  CB  ALA A   4      13.136  14.171 -32.714  1.00  8.78           C  
ATOM     25  HN  ALA A   4      11.805  13.447 -34.882  1.00  0.00           H  
ATOM     26  N   PHE A   5      10.569  13.008 -30.942  1.00  7.94           N  
ATOM     27  CA  PHE A   5       9.408  13.362 -30.150  1.00  7.49           C  
ATOM     28  C   PHE A   5       9.861  14.143 -28.928  1.00  7.36           C  
ATOM     29  O   PHE A   5      10.828  13.750 -28.269  1.00  7.96           O  
ATOM     30  CB  PHE A   5       8.708  12.088 -29.698  1.00  7.45           C  
ATOM     31  CG  PHE A   5       7.913  11.425 -30.789  1.00  6.83           C  
ATOM     32  CD1 PHE A   5       6.549  11.643 -30.894  1.00  7.53           C  
ATOM     33  CD2 PHE A   5       8.531  10.603 -31.726  1.00  9.00           C  
ATOM     34  CE1 PHE A   5       5.800  11.043 -31.911  1.00  8.37           C  
ATOM     35  CE2 PHE A   5       7.792   9.999 -32.738  1.00  9.11           C  
ATOM     36  CZ  PHE A   5       6.431  10.216 -32.833  1.00  8.06           C  
ATOM     37  HN  PHE A   5      11.232  12.334 -30.558  1.00  0.00           H  
ATOM     38  N   CYS A   6       9.160  15.237 -28.630  1.00  7.07           N  
ATOM     39  CA  CYS A   6       9.471  16.033 -27.456  1.00  7.14           C  
ATOM     40  C   CYS A   6       8.277  16.090 -26.531  1.00  7.37           C  
ATOM     41  O   CYS A   6       7.213  16.540 -26.924  1.00  7.05           O  
ATOM     42  CB  CYS A   6       9.833  17.463 -27.849  1.00  6.65           C  
ATOM     43  SG  CYS A   6      11.272  17.591 -28.920  1.00  9.70           S  
ATOM     44  HN  CYS A   6       8.391  15.520 -29.238  1.00  0.00           H  
ATOM     45  N   LEU A   7       8.467  15.635 -25.298  1.00  7.32           N  
ATOM     46  CA  LEU A   7       7.491  15.838 -24.231  1.00  7.16           C  
ATOM     47  C   LEU A   7       8.289  16.022 -22.961  1.00  6.95           C  
ATOM     48  O   LEU A   7       9.312  15.369 -22.777  1.00  7.56           O  
ATOM     49  CB  LEU A   7       6.493  14.669 -24.113  1.00  7.58           C  
ATOM     50  CG  LEU A   7       6.858  13.323 -23.487  1.00  7.02           C  
ATOM     51  CD1 LEU A   7       5.589  12.526 -23.168  1.00  7.62           C  
ATOM     52  CD2 LEU A   7       7.785  12.534 -24.388  1.00  9.17           C  
ATOM     53  HN  LEU A   7       9.325  15.125 -25.089  1.00  0.00           H  
ATOM     54  N   TYR A   8       7.833  16.909 -22.089  1.00  6.46           N  
ATOM     55  CA  TYR A   8       8.614  17.228 -20.898  1.00  7.00           C  
ATOM     56  C   TYR A   8       8.779  16.049 -19.965  1.00  7.62           C  
ATOM     57  O   TYR A   8       9.859  15.838 -19.429  1.00  7.87           O  
ATOM     58  CB  TYR A   8       7.985  18.400 -20.152  1.00  7.16           C  
ATOM     59  CG  TYR A   8       8.003  19.710 -20.909  1.00  7.11           C  
ATOM     60  CD1 TYR A   8       9.110  20.085 -21.662  1.00  6.99           C  
ATOM     61  CD2 TYR A   8       6.928  20.581 -20.842  1.00  7.31           C  
ATOM     62  CE1 TYR A   8       9.155  21.317 -22.343  1.00  7.17           C  
ATOM     63  CE2 TYR A   8       6.955  21.821 -21.521  1.00  6.08           C  
ATOM     64  CZ  TYR A   8       8.071  22.167 -22.268  1.00  7.14           C  
ATOM     65  OH  TYR A   8       8.116  23.370 -22.933  1.00  7.10           O  
ATOM     66  HN  TYR A   8       6.937  17.369 -22.250  1.00  0.00           H  
ATOM     67  HH  TYR A   8       8.881  23.607 -23.445  1.00  0.00           H  
ATOM     68  N   LYS A   9       7.696  15.302 -19.757  1.00  7.62           N  
ATOM     69  CA  LYS A   9       7.708  14.185 -18.809  1.00  9.05           C  
ATOM     70  C   LYS A   9       6.922  12.997 -19.324  1.00  8.10           C  
ATOM     71  O   LYS A   9       5.765  13.132 -19.735  1.00  8.53           O  
ATOM     72  CB  LYS A   9       7.135  14.637 -17.458  1.00  9.51           C  
ATOM     73  CG  LYS A   9       7.899  15.786 -16.819  1.00 12.28           C  
ATOM     74  CD  LYS A   9       7.489  16.048 -15.385  1.00 13.10           C  
ATOM     75  CE  LYS A   9       8.570  16.851 -14.671  1.00 18.84           C  
ATOM     76  NZ  LYS A   9       9.832  16.046 -14.481  1.00 20.23           N1+
ATOM     77  HN  LYS A   9       6.839  15.512 -20.269  1.00  0.00           H  
ATOM     78  HZ1 LYS A   9      10.555  16.583 -14.003  1.00  0.00           H  
ATOM     79  HZ2 LYS A   9      10.171  15.672 -15.367  1.00  0.00           H  
ATOM     80  HZ3 LYS A   9       9.643  15.167 -13.999  1.00  0.00           H  
ATOM     81  N   TYR A  10       7.553  11.823 -19.295  1.00  7.63           N  
ATOM     82  CA  TYR A  10       6.817  10.594 -19.551  1.00  7.64           C  
ATOM     83  C   TYR A  10       6.544   9.861 -18.252  1.00  7.49           C  
ATOM     84  O   TYR A  10       7.440   9.685 -17.433  1.00  7.67           O  
ATOM     85  CB  TYR A  10       7.518   9.635 -20.537  1.00  8.05           C  
ATOM     86  CG  TYR A  10       6.687   8.386 -20.683  1.00  7.33           C  
ATOM     87  CD1 TYR A  10       5.598   8.357 -21.544  1.00  7.79           C  
ATOM     88  CD2 TYR A  10       6.919   7.276 -19.877  1.00  8.27           C  
ATOM     89  CE1 TYR A  10       4.780   7.232 -21.637  1.00  7.08           C  
ATOM     90  CE2 TYR A  10       6.116   6.147 -19.969  1.00  7.73           C  
ATOM     91  CZ  TYR A  10       5.046   6.135 -20.845  1.00  9.29           C  
ATOM     92  OH  TYR A  10       4.230   5.022 -20.923  1.00 10.68           O  
ATOM     93  HN  TYR A  10       8.552  11.786 -19.093  1.00  0.00           H  
ATOM     94  HH  TYR A  10       4.413   4.266 -20.377  1.00  0.00           H  
ATOM     95  N   PHE A  11       5.291   9.444 -18.082  1.00  7.56           N  
ATOM     96  CA  PHE A  11       4.898   8.504 -17.027  1.00  7.55           C  
ATOM     97  C   PHE A  11       3.621   7.816 -17.521  1.00  7.11           C  
ATOM     98  O   PHE A  11       2.972   8.318 -18.443  1.00  7.09           O  
ATOM     99  CB  PHE A  11       4.701   9.212 -15.683  1.00  8.06           C  
ATOM    100  CG  PHE A  11       3.472  10.074 -15.613  1.00  8.47           C  
ATOM    101  CD1 PHE A  11       2.419   9.747 -14.755  1.00  9.68           C  
ATOM    102  CD2 PHE A  11       3.362  11.227 -16.395  1.00  9.70           C  
ATOM    103  CE1 PHE A  11       1.281  10.545 -14.688  1.00 10.65           C  
ATOM    104  CE2 PHE A  11       2.233  12.036 -16.321  1.00  9.78           C  
ATOM    105  CZ  PHE A  11       1.186  11.690 -15.480  1.00  9.69           C  
ATOM    106  HN  PHE A  11       4.571   9.794 -18.714  1.00  0.00           H  
ATOM    107  N   PRO A  12       3.278   6.637 -16.965  1.00  7.80           N  
ATOM    108  CA  PRO A  12       2.165   5.890 -17.557  1.00  7.91           C  
ATOM    109  C   PRO A  12       0.743   6.387 -17.319  1.00  7.94           C  
ATOM    110  O   PRO A  12      -0.191   5.857 -17.932  1.00  9.59           O  
ATOM    111  CB  PRO A  12       2.308   4.487 -16.939  1.00  8.42           C  
ATOM    112  CG  PRO A  12       3.659   4.454 -16.307  1.00  8.89           C  
ATOM    113  CD  PRO A  12       3.964   5.865 -15.914  1.00  8.32           C  
ATOM    114  N   PHE A  13       0.564   7.382 -16.456  1.00  7.77           N  
ATOM    115  CA  PHE A  13      -0.782   7.675 -15.931  1.00  7.26           C  
ATOM    116  C   PHE A  13      -1.330   9.036 -16.346  1.00  7.50           C  
ATOM    117  O   PHE A  13      -2.081   9.681 -15.604  1.00  7.89           O  
ATOM    118  CB  PHE A  13      -0.803   7.481 -14.409  1.00  7.72           C  
ATOM    119  CG  PHE A  13      -0.180   6.185 -13.974  1.00  8.20           C  
ATOM    120  CD1 PHE A  13      -0.744   4.974 -14.355  1.00  9.14           C  
ATOM    121  CD2 PHE A  13       0.986   6.184 -13.210  1.00 10.49           C  
ATOM    122  CE1 PHE A  13      -0.169   3.757 -13.965  1.00 10.32           C  
ATOM    123  CE2 PHE A  13       1.578   4.977 -12.821  1.00 10.29           C  
ATOM    124  CZ  PHE A  13       0.985   3.761 -13.189  1.00  9.85           C  
ATOM    125  HN  PHE A  13       1.360   7.944 -16.156  1.00  0.00           H  
ATOM    126  N   GLY A  14      -0.955   9.452 -17.552  1.00  7.22           N  
ATOM    127  CA  GLY A  14      -1.434  10.705 -18.146  1.00  6.91           C  
ATOM    128  C   GLY A  14      -1.861  10.463 -19.575  1.00  6.34           C  
ATOM    129  O   GLY A  14      -1.253   9.630 -20.272  1.00  6.59           O  
ATOM    130  HN  GLY A  14      -0.306   8.875 -18.087  1.00  0.00           H  
ATOM    131  N   GLY A  15      -2.897  11.183 -20.013  1.00  6.27           N  
ATOM    132  CA  GLY A  15      -3.379  11.077 -21.393  1.00  6.41           C  
ATOM    133  C   GLY A  15      -2.348  11.540 -22.411  1.00  6.73           C  
ATOM    134  O   GLY A  15      -2.131  10.887 -23.438  1.00  6.26           O  
ATOM    135  HN  GLY A  15      -3.365  11.823 -19.371  1.00  0.00           H  
ATOM    136  N   LEU A  16      -1.708  12.671 -22.134  1.00  6.46           N  
ATOM    137  CA  LEU A  16      -0.688  13.207 -23.051  1.00  6.42           C  
ATOM    138  C   LEU A  16       0.382  12.143 -23.322  1.00  6.85           C  
ATOM    139  O   LEU A  16       0.788  11.900 -24.470  1.00  7.02           O  
ATOM    140  CB  LEU A  16      -0.078  14.485 -22.456  1.00  6.91           C  
ATOM    141  CG  LEU A  16       1.029  15.244 -23.190  1.00  7.76           C  
ATOM    142  CD1 LEU A  16       1.170  16.629 -22.575  1.00  8.79           C  
ATOM    143  CD2 LEU A  16       2.382  14.529 -23.169  1.00  7.55           C  
ATOM    144  HN  LEU A  16      -1.926  13.175 -21.274  1.00  0.00           H  
ATOM    145  N   GLN A  17       0.810  11.496 -22.241  1.00  7.04           N  
ATOM    146  CA  GLN A  17       1.845  10.478 -22.275  1.00  7.09           C  
ATOM    147  C   GLN A  17       1.368   9.209 -22.980  1.00  6.86           C  
ATOM    148  O   GLN A  17       2.129   8.597 -23.739  1.00  7.70           O  
ATOM    149  CB  GLN A  17       2.273  10.150 -20.848  1.00  7.61           C  
ATOM    150  CG  GLN A  17       3.062  11.262 -20.139  1.00  6.95           C  
ATOM    151  CD  GLN A  17       2.237  12.488 -19.712  1.00  6.04           C  
ATOM    152  NE2 GLN A  17       2.937  13.597 -19.484  1.00  6.79           N  
ATOM    153  OE1 GLN A  17       1.020  12.430 -19.545  1.00  5.69           O  
ATOM    154  HN  GLN A  17       0.389  11.727 -21.341  1.00  0.00           H  
ATOM    155 1HE2 GLN A  17       2.390  14.410 -19.201  1.00  0.00           H  
ATOM    156 2HE2 GLN A  17       3.946  13.645 -19.623  1.00  0.00           H  
ATOM    157  N   ARG A  18       0.122   8.808 -22.723  1.00  6.90           N  
ATOM    158  CA  ARG A  18      -0.427   7.612 -23.371  1.00  7.10           C  
ATOM    159  C   ARG A  18      -0.695   7.812 -24.860  1.00  7.50           C  
ATOM    160  O   ARG A  18      -0.515   6.891 -25.672  1.00  8.55           O  
ATOM    161  CG  ARG A  18      -1.331   6.244 -21.272  1.00  8.52           C  
ATOM    162  CD  ARG A  18      -2.609   6.003 -20.504  1.00  8.54           C  
ATOM    163  NE  ARG A  18      -3.575   5.202 -21.251  1.00  9.27           N  
ATOM    164  CZ  ARG A  18      -3.639   3.871 -21.238  1.00 10.45           C  
ATOM    165  NH1 ARG A  18      -2.758   3.159 -20.536  1.00 12.01           N1+
ATOM    166  NH2 ARG A  18      -4.584   3.246 -21.941  1.00 10.24           N  
ATOM    167  HN  ARG A  18      -0.455   9.338 -22.070  1.00  0.00           H  
ATOM    168  HE  ARG A  18      -4.253   5.700 -21.827  1.00  0.00           H  
ATOM    169 1HH1 ARG A  18      -2.807   2.140 -20.526  1.00  0.00           H  
ATOM    170 2HH1 ARG A  18      -2.035   3.637 -19.998  1.00  0.00           H  
ATOM    171 1HH2 ARG A  18      -4.633   2.227 -21.931  1.00  0.00           H  
ATOM    172 2HH2 ARG A  18      -5.258   3.791 -22.478  1.00  0.00           H  
ATOM    173  N   ASP A  19      -1.135   9.017 -25.208  1.00  7.09           N  
ATOM    174  CA  ASP A  19      -1.285   9.364 -26.621  1.00  6.93           C  
ATOM    175  C   ASP A  19       0.074   9.389 -27.312  1.00  6.92           C  
ATOM    176  O   ASP A  19       0.227   8.816 -28.393  1.00  6.98           O  
ATOM    177  CB  ASP A  19      -1.973  10.716 -26.770  1.00  6.92           C  
ATOM    178  CG  ASP A  19      -3.477  10.619 -26.655  1.00  7.65           C  
ATOM    179  OD1 ASP A  19      -4.038   9.530 -26.939  1.00  8.05           O  
ATOM    180  OD2 ASP A  19      -4.104  11.642 -26.300  1.00  7.64           O1-
ATOM    181  HN  ASP A  19      -1.369   9.701 -24.488  1.00  0.00           H  
ATOM    182  N   PHE A  20       1.062  10.050 -26.706  1.00  6.36           N  
ATOM    183  CA  PHE A  20       2.430   9.984 -27.222  1.00  6.67           C  
ATOM    184  C   PHE A  20       2.897   8.539 -27.421  1.00  6.48           C  
ATOM    185  O   PHE A  20       3.426   8.201 -28.480  1.00  7.01           O  
ATOM    186  CB  PHE A  20       3.411  10.745 -26.305  1.00  6.72           C  
ATOM    187  CG  PHE A  20       4.776  10.138 -26.279  1.00  6.66           C  
ATOM    188  CD1 PHE A  20       5.677  10.356 -27.327  1.00  6.25           C  
ATOM    189  CD2 PHE A  20       5.152   9.289 -25.239  1.00  7.35           C  
ATOM    190  CE1 PHE A  20       6.924   9.745 -27.326  1.00  6.05           C  
ATOM    191  CE2 PHE A  20       6.398   8.685 -25.229  1.00  5.87           C  
ATOM    192  CZ  PHE A  20       7.290   8.907 -26.282  1.00  7.01           C  
ATOM    193  HN  PHE A  20       0.862  10.607 -25.875  1.00  0.00           H  
ATOM    194  N   MET A  21       2.700   7.680 -26.422  1.00  7.18           N  
ATOM    195  CA  MET A  21       3.225   6.322 -26.531  1.00  7.67           C  
ATOM    196  C   MET A  21       2.602   5.608 -27.732  1.00  7.53           C  
ATOM    197  O   MET A  21       3.300   4.948 -28.515  1.00  7.23           O  
ATOM    198  CB  MET A  21       2.955   5.539 -25.240  1.00  7.95           C  
ATOM    199  CG  MET A  21       3.389   4.081 -25.288  1.00 11.24           C  
ATOM    200  SD  MET A  21       5.140   3.876 -25.646  1.00 14.02           S  
ATOM    201  CE  MET A  21       5.830   4.471 -24.107  1.00 12.35           C  
ATOM    202  HN  MET A  21       2.187   7.968 -25.589  1.00  0.00           H  
ATOM    203  N   ARG A  22       1.296   5.757 -27.889  1.00  7.67           N  
ATOM    204  CA  ARG A  22       0.611   5.070 -28.981  1.00  7.55           C  
ATOM    205  C   ARG A  22       0.991   5.650 -30.342  1.00  7.44           C  
ATOM    206  O   ARG A  22       1.205   4.908 -31.306  1.00  8.03           O  
ATOM    207  CB  ARG A  22      -0.903   5.082 -28.752  1.00  7.96           C  
ATOM    208  CG  ARG A  22      -1.637   4.087 -29.569  1.00 10.20           C  
ATOM    209  HN  ARG A  22       0.769   6.351 -27.248  1.00  0.00           H  
ATOM    210  N   ILE A  23       1.104   6.974 -30.420  1.00  6.89           N  
ATOM    211  CA  ILE A  23       1.491   7.604 -31.685  1.00  6.58           C  
ATOM    212  C   ILE A  23       2.941   7.273 -32.072  1.00  6.67           C  
ATOM    213  O   ILE A  23       3.218   6.902 -33.217  1.00  7.82           O  
ATOM    214  CB  ILE A  23       1.283   9.131 -31.648  1.00  6.15           C  
ATOM    215  CG1 ILE A  23      -0.205   9.461 -31.566  1.00  6.80           C  
ATOM    216  CG2 ILE A  23       1.926   9.776 -32.865  1.00  7.24           C  
ATOM    217  CD1 ILE A  23      -0.482  10.876 -31.067  1.00  7.98           C  
ATOM    218  HN  ILE A  23       0.921   7.550 -29.599  1.00  0.00           H  
ATOM    219  N   ALA A  24       3.865   7.407 -31.124  1.00  6.89           N  
ATOM    220  CA  ALA A  24       5.256   7.087 -31.391  1.00  7.11           C  
ATOM    221  C   ALA A  24       5.448   5.605 -31.721  1.00  6.99           C  
ATOM    222  O   ALA A  24       6.257   5.263 -32.587  1.00  7.96           O  
ATOM    223  CB  ALA A  24       6.135   7.524 -30.223  1.00  8.05           C  
ATOM    224  HN  ALA A  24       3.593   7.739 -30.199  1.00  0.00           H  
ATOM    225  N   SER A  25       4.715   4.728 -31.042  1.00  7.30           N  
ATOM    226  CA  SER A  25       4.804   3.296 -31.359  1.00  7.67           C  
ATOM    227  C   SER A  25       4.293   3.002 -32.762  1.00  7.51           C  
ATOM    228  O   SER A  25       4.846   2.147 -33.468  1.00  7.74           O  
ATOM    229  CB  SER A  25       4.024   2.459 -30.349  1.00  8.03           C  
ATOM    230  OG  SER A  25       4.621   2.519 -29.067  1.00  9.30           O  
ATOM    231  HN  SER A  25       4.091   5.049 -30.302  1.00  0.00           H  
ATOM    232  HG  SER A  25       4.135   1.998 -28.438  1.00  0.00           H  
ATOM    233  N   THR A  26       3.240   3.701 -33.170  1.00  7.21           N  
ATOM    234  CA  THR A  26       2.698   3.548 -34.526  1.00  7.85           C  
ATOM    235  C   THR A  26       3.731   3.994 -35.563  1.00  8.32           C  
ATOM    236  O   THR A  26       3.952   3.307 -36.561  1.00  9.73           O  
ATOM    237  CB  THR A  26       1.374   4.345 -34.678  1.00  7.20           C  
ATOM    238  CG2 THR A  26       0.818   4.223 -36.080  1.00  8.56           C  
ATOM    239  OG1 THR A  26       0.407   3.839 -33.744  1.00  8.33           O  
ATOM    240  HN  THR A  26       2.798   4.358 -32.527  1.00  0.00           H  
ATOM    241  HG1 THR A  26       0.756   3.916 -32.864  1.00  0.00           H  
ATOM    242  N   VAL A  27       4.369   5.142 -35.319  1.00  8.00           N  
ATOM    243  CA  VAL A  27       5.417   5.662 -36.197  1.00  8.54           C  
ATOM    244  C   VAL A  27       6.602   4.699 -36.294  1.00  9.32           C  
ATOM    245  O   VAL A  27       7.047   4.374 -37.396  1.00  9.83           O  
ATOM    246  CB  VAL A  27       5.837   7.086 -35.744  1.00  8.04           C  
ATOM    247  CG1 VAL A  27       7.098   7.561 -36.472  1.00  8.09           C  
ATOM    248  CG2 VAL A  27       4.680   8.052 -35.966  1.00  8.79           C  
ATOM    249  HN  VAL A  27       4.116   5.677 -34.488  1.00  0.00           H  
ATOM    250  N   ALA A  28       7.090   4.219 -35.154  1.00  9.38           N  
ATOM    251  CA  ALA A  28       8.189   3.253 -35.147  1.00  9.93           C  
ATOM    252  C   ALA A  28       7.835   1.989 -35.930  1.00 10.90           C  
ATOM    253  O   ALA A  28       8.671   1.465 -36.671  1.00 11.57           O  
ATOM    254  CB  ALA A  28       8.593   2.911 -33.712  1.00  9.91           C  
ATOM    255  HN  ALA A  28       6.691   4.530 -34.268  1.00  0.00           H  
ATOM    256  N   ALA A  29       6.593   1.526 -35.777  1.00 11.25           N  
ATOM    257  CA  ALA A  29       6.147   0.272 -36.405  1.00 11.72           C  
ATOM    258  C   ALA A  29       6.052   0.390 -37.928  1.00 12.23           C  
ATOM    259  O   ALA A  29       5.997  -0.632 -38.632  1.00 13.51           O  
ATOM    260  CB  ALA A  29       4.820  -0.186 -35.802  1.00 12.09           C  
ATOM    261  HN  ALA A  29       5.933   2.057 -35.208  1.00  0.00           H  
ATOM    262  N   ARG A  30       6.036   1.628 -38.429  1.00 12.08           N  
ATOM    263  CA  ARG A  30       6.064   1.902 -39.865  1.00 12.67           C  
ATOM    264  C   ARG A  30       7.487   1.920 -40.412  1.00 13.39           C  
ATOM    265  O   ARG A  30       7.690   2.152 -41.607  1.00 14.19           O  
ATOM    266  CB  ARG A  30       5.368   3.226 -40.178  1.00 12.60           C  
ATOM    267  CG  ARG A  30       3.868   3.196 -39.983  1.00 11.51           C  
ATOM    268  CD  ARG A  30       3.225   4.528 -40.353  1.00 11.53           C  
ATOM    269  NE  ARG A  30       1.788   4.509 -40.072  1.00 12.02           N  
ATOM    270  CZ  ARG A  30       0.923   5.448 -40.457  1.00 11.66           C  
ATOM    271  NH1 ARG A  30       1.349   6.507 -41.136  1.00 12.47           N1+
ATOM    272  NH2 ARG A  30      -0.365   5.334 -40.146  1.00  9.93           N  
ATOM    273  HN  ARG A  30       6.003   2.416 -37.782  1.00  0.00           H  
ATOM    274  HE  ARG A  30       1.421   3.718 -39.542  1.00  0.00           H  
ATOM    275 1HH1 ARG A  30       0.687   7.225 -41.430  1.00  0.00           H  
ATOM    276 2HH1 ARG A  30       2.337   6.594 -41.375  1.00  0.00           H  
ATOM    277 1HH2 ARG A  30      -1.027   6.052 -40.440  1.00  0.00           H  
ATOM    278 2HH2 ARG A  30      -0.692   4.521 -39.625  1.00  0.00           H  
ATOM    279  N   GLY A  31       8.466   1.708 -39.535  1.00 13.71           N  
ATOM    280  CA  GLY A  31       9.864   1.571 -39.952  1.00 14.26           C  
ATOM    281  C   GLY A  31      10.751   2.779 -39.712  1.00 14.26           C  
ATOM    282  O   GLY A  31      11.923   2.777 -40.098  1.00 15.63           O  
ATOM    283  HN  GLY A  31       8.236   1.639 -38.544  1.00  0.00           H  
ATOM    284  N   HIS A  32      10.202   3.815 -39.083  1.00 13.75           N  
ATOM    285  CA  HIS A  32      10.976   5.016 -38.786  1.00 13.23           C  
ATOM    286  C   HIS A  32      11.698   4.881 -37.462  1.00 12.81           C  
ATOM    287  O   HIS A  32      11.255   4.150 -36.576  1.00 12.92           O  
ATOM    288  CB  HIS A  32      10.070   6.247 -38.776  1.00 13.05           C  
ATOM    289  CG  HIS A  32       9.307   6.420 -40.046  1.00 14.07           C  
ATOM    290  CD2 HIS A  32       8.024   6.130 -40.363  1.00 13.85           C  
ATOM    291  ND1 HIS A  32       9.889   6.907 -41.197  1.00 15.85           N  
ATOM    292  CE1 HIS A  32       8.988   6.933 -42.163  1.00 15.36           C  
ATOM    293  NE2 HIS A  32       7.850   6.461 -41.686  1.00 14.79           N  
ATOM    294  HN  HIS A  32       9.222   3.769 -38.803  1.00  0.00           H  
ATOM    295  HD1 HIS A  32      10.861   7.201 -41.288  1.00  0.00           H  
ATOM    296  HE2 HIS A  32       6.983   6.359 -42.214  1.00  0.00           H  
ATOM    297  N   HIS A  33      12.817   5.590 -37.328  1.00 12.41           N  
ATOM    298  CA  HIS A  33      13.556   5.574 -36.080  1.00 12.28           C  
ATOM    299  C   HIS A  33      13.001   6.649 -35.162  1.00 11.24           C  
ATOM    300  O   HIS A  33      13.014   7.829 -35.501  1.00 11.63           O  
ATOM    301  CB  HIS A  33      15.047   5.827 -36.286  1.00 12.43           C  
ATOM    302  CG  HIS A  33      15.806   5.875 -34.997  1.00 14.66           C  
ATOM    303  CD2 HIS A  33      16.178   4.888 -34.149  1.00 15.86           C  
ATOM    304  ND1 HIS A  33      16.211   7.055 -34.414  1.00 16.42           N  
ATOM    305  CE1 HIS A  33      16.826   6.791 -33.275  1.00 15.38           C  
ATOM    306  NE2 HIS A  33      16.817   5.484 -33.088  1.00 18.50           N  
ATOM    307  HN  HIS A  33      13.158   6.149 -38.110  1.00  0.00           H  
ATOM    308  HD1 HIS A  33      16.060   7.987 -34.801  1.00  0.00           H  
ATOM    309  HE2 HIS A  33      17.219   4.996 -32.287  1.00  0.00           H  
ATOM    310  N   VAL A  34      12.519   6.223 -33.999  1.00  9.83           N  
ATOM    311  CA  VAL A  34      11.906   7.130 -33.044  1.00  9.20           C  
ATOM    312  C   VAL A  34      12.913   7.519 -31.970  1.00  8.54           C  
ATOM    313  O   VAL A  34      13.481   6.655 -31.309  1.00  8.77           O  
ATOM    314  CB  VAL A  34      10.647   6.493 -32.413  1.00  9.41           C  
ATOM    315  CG1 VAL A  34      10.204   7.256 -31.152  1.00  9.42           C  
ATOM    316  CG2 VAL A  34       9.527   6.459 -33.456  1.00  8.52           C  
ATOM    317  HN  VAL A  34      12.581   5.231 -33.770  1.00  0.00           H  
ATOM    318  N   ARG A  35      13.117   8.828 -31.831  1.00  8.07           N  
ATOM    319  CA  ARG A  35      13.962   9.404 -30.793  1.00  8.11           C  
ATOM    320  C   ARG A  35      13.058  10.201 -29.866  1.00  7.73           C  
ATOM    321  O   ARG A  35      12.201  10.944 -30.342  1.00  8.54           O  
ATOM    322  CB  ARG A  35      15.018  10.321 -31.412  1.00  8.04           C  
ATOM    323  CG  ARG A  35      15.973  10.909 -30.392  1.00  7.72           C  
ATOM    324  CD  ARG A  35      16.824  11.996 -31.014  1.00  8.97           C  
ATOM    325  NE  ARG A  35      17.705  11.471 -32.056  1.00 10.03           N  
ATOM    326  CZ  ARG A  35      18.348  12.225 -32.942  1.00 12.20           C  
ATOM    327  NH1 ARG A  35      18.212  13.556 -32.929  1.00 10.64           N1+
ATOM    328  NH2 ARG A  35      19.125  11.642 -33.854  1.00 12.51           N  
ATOM    329  HN  ARG A  35      12.657   9.461 -32.486  1.00  0.00           H  
ATOM    330  HE  ARG A  35      17.835  10.461 -32.106  1.00  0.00           H  
ATOM    331 1HH1 ARG A  35      17.617  14.002 -32.231  1.00  0.00           H  
ATOM    332 2HH1 ARG A  35      18.705  14.135 -33.609  1.00  0.00           H  
ATOM    333 1HH2 ARG A  35      19.229  10.627 -33.864  1.00  0.00           H  
ATOM    334 2HH2 ARG A  35      19.618  12.221 -34.534  1.00  0.00           H  
ATOM    335  N   VAL A  36      13.240  10.035 -28.557  1.00  7.47           N  
ATOM    336  CA  VAL A  36      12.431  10.748 -27.566  1.00  7.28           C  
ATOM    337  C   VAL A  36      13.330  11.584 -26.666  1.00  6.77           C  
ATOM    338  O   VAL A  36      14.283  11.068 -26.101  1.00  7.58           O  
ATOM    339  CB  VAL A  36      11.609   9.763 -26.703  1.00  7.02           C  
ATOM    340  CG1 VAL A  36      10.631  10.517 -25.790  1.00  8.78           C  
ATOM    341  CG2 VAL A  36      10.851   8.766 -27.600  1.00  7.56           C  
ATOM    342  HN  VAL A  36      13.964   9.393 -28.235  1.00  0.00           H  
ATOM    343  N   TYR A  37      13.031  12.874 -26.555  1.00  6.80           N  
ATOM    344  CA  TYR A  37      13.684  13.739 -25.572  1.00  7.15           C  
ATOM    345  C   TYR A  37      12.709  14.027 -24.446  1.00  6.78           C  
ATOM    346  O   TYR A  37      11.602  14.508 -24.692  1.00  7.78           O  
ATOM    347  CB  TYR A  37      14.009  15.076 -26.199  1.00  6.84           C  
ATOM    348  CG  TYR A  37      15.009  15.052 -27.332  1.00  7.36           C  
ATOM    349  CD1 TYR A  37      16.380  15.031 -27.081  1.00  6.76           C  
ATOM    350  CD2 TYR A  37      14.582  15.123 -28.661  1.00  8.62           C  
ATOM    351  CE1 TYR A  37      17.293  15.046 -28.120  1.00  8.68           C  
ATOM    352  CE2 TYR A  37      15.482  15.127 -29.702  1.00  8.76           C  
ATOM    353  CZ  TYR A  37      16.838  15.095 -29.431  1.00  8.92           C  
ATOM    354  OH  TYR A  37      17.749  15.134 -30.471  1.00  8.79           O  
ATOM    355  HN  TYR A  37      12.325  13.273 -27.174  1.00  0.00           H  
ATOM    356  HH  TYR A  37      18.680  15.112 -30.285  1.00  0.00           H  
ATOM    357  N   THR A  38      13.114  13.723 -23.216  1.00  7.30           N  
ATOM    358  CA  THR A  38      12.267  14.057 -22.076  1.00  8.35           C  
ATOM    359  C   THR A  38      13.110  14.504 -20.886  1.00  7.58           C  
ATOM    360  O   THR A  38      14.296  14.160 -20.789  1.00  7.61           O  
ATOM    361  CB  THR A  38      11.344  12.872 -21.696  1.00  8.89           C  
ATOM    362  CG2 THR A  38      12.133  11.789 -20.949  1.00  8.24           C  
ATOM    363  OG1 THR A  38      10.228  13.354 -20.926  1.00 12.04           O  
ATOM    364  HN  THR A  38      14.011  13.259 -23.071  1.00  0.00           H  
ATOM    365  HG1 THR A  38       9.739  14.025 -21.389  1.00  0.00           H  
ATOM    366  N   GLN A  39      12.500  15.262 -19.975  1.00  7.49           N  
ATOM    367  CA  GLN A  39      13.203  15.607 -18.735  1.00  8.00           C  
ATOM    368  C   GLN A  39      13.250  14.408 -17.786  1.00  8.45           C  
ATOM    369  O   GLN A  39      14.222  14.236 -17.026  1.00  9.22           O  
ATOM    370  CB  GLN A  39      12.547  16.792 -18.031  1.00  7.25           C  
ATOM    371  CG  GLN A  39      12.507  18.058 -18.852  1.00  7.29           C  
ATOM    372  CD  GLN A  39      11.778  19.186 -18.124  1.00  8.22           C  
ATOM    373  NE2 GLN A  39      11.146  20.068 -18.879  1.00  9.27           N  
ATOM    374  OE1 GLN A  39      11.787  19.254 -16.897  1.00 10.90           O  
ATOM    375  HN  GLN A  39      11.552  15.600 -20.139  1.00  0.00           H  
ATOM    376 1HE2 GLN A  39      11.139  20.012 -19.897  1.00  0.00           H  
ATOM    377 2HE2 GLN A  39      10.659  20.821 -18.393  1.00  0.00           H  
ATOM    378  N   SER A  40      12.210  13.578 -17.841  1.00  9.27           N  
ATOM    379  CA  SER A  40      12.143  12.403 -16.984  1.00  9.65           C  
ATOM    380  C   SER A  40      11.232  11.360 -17.610  1.00  9.84           C  
ATOM    381  O   SER A  40      10.284  11.704 -18.320  1.00  9.77           O  
ATOM    382  CB  SER A  40      11.635  12.790 -15.588  1.00 10.54           C  
ATOM    383  OG  SER A  40      10.326  13.331 -15.636  1.00 11.24           O  
ATOM    384  HN  SER A  40      11.449  13.768 -18.493  1.00  0.00           H  
ATOM    385  HG  SER A  40      10.012  13.570 -14.772  1.00  0.00           H  
ATOM    386  N   TRP A  41      11.543  10.095 -17.336  1.00  9.75           N  
ATOM    387  CA  TRP A  41      10.799   8.959 -17.864  1.00 10.28           C  
ATOM    388  C   TRP A  41      10.555   7.935 -16.755  1.00 11.14           C  
ATOM    389  O   TRP A  41      11.505   7.354 -16.224  1.00 11.50           O  
ATOM    390  CB  TRP A  41      11.566   8.310 -19.031  1.00 10.07           C  
ATOM    391  CG  TRP A  41      10.796   7.186 -19.675  1.00 10.08           C  
ATOM    392  CD1 TRP A  41      10.498   5.968 -19.125  1.00  9.62           C  
ATOM    393  CD2 TRP A  41      10.230   7.179 -20.984  1.00  9.15           C  
ATOM    394  CE2 TRP A  41       9.597   5.929 -21.160  1.00  9.57           C  
ATOM    395  CE3 TRP A  41      10.185   8.113 -22.026  1.00  9.23           C  
ATOM    396  NE1 TRP A  41       9.771   5.213 -20.005  1.00 10.01           N  
ATOM    397  CZ2 TRP A  41       8.918   5.594 -22.331  1.00 10.06           C  
ATOM    398  CZ3 TRP A  41       9.525   7.776 -23.189  1.00  9.09           C  
ATOM    399  CH2 TRP A  41       8.906   6.524 -23.339  1.00 10.27           C  
ATOM    400  HN  TRP A  41      12.341   9.912 -16.727  1.00  0.00           H  
ATOM    401  HE1 TRP A  41       9.417   4.273 -19.830  1.00  0.00           H  
ATOM    402  N   GLU A  42       9.283   7.727 -16.419  1.00 12.14           N  
ATOM    403  CA  GLU A  42       8.878   6.721 -15.437  1.00 14.18           C  
ATOM    404  C   GLU A  42       8.149   5.597 -16.153  1.00 14.47           C  
ATOM    405  O   GLU A  42       7.282   5.842 -16.989  1.00 13.76           O  
ATOM    406  CB  GLU A  42       7.961   7.331 -14.373  1.00 13.66           C  
ATOM    407  CG  GLU A  42       8.544   8.522 -13.613  1.00 16.01           C  
ATOM    408  CD  GLU A  42       7.474   9.383 -12.952  1.00 16.75           C  
ATOM    409  OE1 GLU A  42       6.450   8.847 -12.469  1.00 18.21           O  
ATOM    410  OE2 GLU A  42       7.655  10.619 -12.914  1.00 21.65           O1-
ATOM    411  HN  GLU A  42       8.561   8.293 -16.865  1.00  0.00           H  
ATOM    412  N   GLY A  43       8.513   4.358 -15.832  1.00 15.95           N  
ATOM    413  CA  GLY A  43       7.876   3.194 -16.431  1.00 17.39           C  
ATOM    414  C   GLY A  43       8.633   2.587 -17.591  1.00 18.62           C  
ATOM    415  O   GLY A  43       9.715   3.058 -17.961  1.00 18.62           O  
ATOM    416  HN  GLY A  43       9.258   4.220 -15.149  1.00  0.00           H  
ATOM    417  N   ASP A  44       8.049   1.540 -18.171  1.00 19.91           N  
ATOM    418  CA  ASP A  44       8.665   0.808 -19.272  1.00 21.00           C  
ATOM    419  C   ASP A  44       8.857   1.703 -20.494  1.00 21.39           C  
ATOM    420  O   ASP A  44       8.111   2.662 -20.692  1.00 21.25           O  
ATOM    421  CB  ASP A  44       7.816  -0.414 -19.641  1.00 21.65           C  
ATOM    422  CG  ASP A  44       7.807  -1.479 -18.550  1.00 23.28           C  
ATOM    423  OD1 ASP A  44       8.709  -1.478 -17.682  1.00 25.88           O  
ATOM    424  OD2 ASP A  44       6.893  -2.328 -18.570  1.00 26.38           O1-
ATOM    425  HN  ASP A  44       7.135   1.238 -17.832  1.00  0.00           H  
ATOM    426  N   CYS A  45       9.875   1.392 -21.291  1.00 22.19           N  
ATOM    427  CA  CYS A  45      10.107   2.072 -22.565  1.00 22.62           C  
ATOM    428  C   CYS A  45      10.307   1.022 -23.648  1.00 22.61           C  
ATOM    429  O   CYS A  45      11.104   0.096 -23.460  1.00 22.95           O  
ATOM    430  CB  CYS A  45      11.330   2.989 -22.490  1.00 22.82           C  
ATOM    431  SG  CYS A  45      11.635   3.935 -24.017  1.00 23.41           S  
ATOM    432  HN  CYS A  45      10.517   0.653 -21.004  1.00  0.00           H  
ATOM    433  N   PRO A  46       9.570   1.145 -24.772  1.00 22.56           N  
ATOM    434  CA  PRO A  46       9.745   0.252 -25.917  1.00 22.39           C  
ATOM    435  C   PRO A  46      11.206   0.180 -26.340  1.00 22.14           C  
ATOM    436  O   PRO A  46      11.897   1.205 -26.375  1.00 21.85           O  
ATOM    437  CB  PRO A  46       8.909   0.919 -27.011  1.00 22.50           C  
ATOM    438  CG  PRO A  46       7.857   1.635 -26.278  1.00 22.44           C  
ATOM    439  CD  PRO A  46       8.494   2.127 -25.012  1.00 22.43           C  
ATOM    440  N   LYS A  47      11.678  -1.028 -26.636  1.00 22.23           N  
ATOM    441  CA  LYS A  47      13.087  -1.214 -26.964  1.00 22.29           C  
ATOM    442  C   LYS A  47      13.467  -0.514 -28.268  1.00 21.37           C  
ATOM    443  O   LYS A  47      14.632  -0.193 -28.482  1.00 21.65           O  
ATOM    444  CB  LYS A  47      13.474  -2.698 -26.974  1.00 22.83           C  
ATOM    445  CG  LYS A  47      12.826  -3.530 -28.056  1.00 24.94           C  
ATOM    446  CD  LYS A  47      13.189  -4.995 -27.895  1.00 28.36           C  
ATOM    447  CE  LYS A  47      12.941  -5.760 -29.182  1.00 29.72           C  
ATOM    448  NZ  LYS A  47      12.970  -7.236 -28.967  1.00 31.40           N1+
ATOM    449  HN  LYS A  47      11.049  -1.831 -26.634  1.00  0.00           H  
ATOM    450  HZ1 LYS A  47      12.803  -7.750 -29.832  1.00  0.00           H  
ATOM    451  HZ2 LYS A  47      12.316  -7.517 -28.237  1.00  0.00           H  
ATOM    452  HZ3 LYS A  47      13.841  -7.529 -28.524  1.00  0.00           H  
ATOM    453  N   ALA A  48      12.465  -0.256 -29.106  1.00 20.31           N  
ATOM    454  CA  ALA A  48      12.647   0.438 -30.379  1.00 18.98           C  
ATOM    455  C   ALA A  48      13.092   1.892 -30.211  1.00 17.77           C  
ATOM    456  O   ALA A  48      13.791   2.426 -31.071  1.00 18.29           O  
ATOM    457  CB  ALA A  48      11.365   0.372 -31.202  1.00 19.47           C  
ATOM    458  HN  ALA A  48      11.526  -0.557 -28.847  1.00  0.00           H  
ATOM    459  N   PHE A  49      12.695   2.523 -29.108  1.00 15.55           N  
ATOM    460  CA  PHE A  49      12.911   3.966 -28.923  1.00 13.86           C  
ATOM    461  C   PHE A  49      14.335   4.311 -28.504  1.00 13.01           C  
ATOM    462  O   PHE A  49      14.911   3.645 -27.644  1.00 13.04           O  
ATOM    463  CB  PHE A  49      11.967   4.522 -27.843  1.00 13.39           C  
ATOM    464  CG  PHE A  49      10.500   4.513 -28.216  1.00 13.16           C  
ATOM    465  CD1 PHE A  49      10.057   3.939 -29.411  1.00 13.79           C  
ATOM    466  CD2 PHE A  49       9.562   5.062 -27.350  1.00 12.50           C  
ATOM    467  CE1 PHE A  49       8.699   3.916 -29.734  1.00 13.43           C  
ATOM    468  CE2 PHE A  49       8.201   5.047 -27.664  1.00 11.99           C  
ATOM    469  CZ  PHE A  49       7.776   4.475 -28.861  1.00 12.96           C  
ATOM    470  HN  PHE A  49      12.229   1.992 -28.372  1.00  0.00           H  
ATOM    471  N   GLU A  50      14.887   5.359 -29.113  1.00 11.76           N  
ATOM    472  CA  GLU A  50      16.107   5.994 -28.628  1.00 11.65           C  
ATOM    473  C   GLU A  50      15.673   7.047 -27.609  1.00 11.14           C  
ATOM    474  O   GLU A  50      15.131   8.084 -27.989  1.00 11.69           O  
ATOM    475  CB  GLU A  50      16.836   6.680 -29.785  1.00 11.44           C  
ATOM    476  CG  GLU A  50      18.124   7.425 -29.390  1.00 12.27           C  
ATOM    477  CD  GLU A  50      18.715   8.264 -30.522  1.00 12.47           C  
ATOM    478  OE1 GLU A  50      18.060   8.439 -31.573  1.00 13.46           O  
ATOM    479  OE2 GLU A  50      19.850   8.767 -30.357  1.00 14.24           O1-
ATOM    480  HN  GLU A  50      14.439   5.732 -29.950  1.00  0.00           H  
ATOM    481  N   LEU A  51      15.927   6.784 -26.330  1.00 10.49           N  
ATOM    482  CA  LEU A  51      15.462   7.635 -25.233  1.00 10.37           C  
ATOM    483  C   LEU A  51      16.612   8.476 -24.700  1.00  9.42           C  
ATOM    484  O   LEU A  51      17.636   7.938 -24.261  1.00  8.95           O  
ATOM    485  CB  LEU A  51      14.875   6.780 -24.103  1.00  9.82           C  
ATOM    486  CG  LEU A  51      14.330   7.502 -22.876  1.00 12.33           C  
ATOM    487  CD1 LEU A  51      13.217   8.445 -23.274  1.00 14.52           C  
ATOM    488  CD2 LEU A  51      13.821   6.469 -21.864  1.00 12.44           C  
ATOM    489  HN  LEU A  51      16.471   5.951 -26.103  1.00  0.00           H  
ATOM    490  N   ILE A  52      16.439   9.800 -24.777  1.00  9.08           N  
ATOM    491  CA  ILE A  52      17.438  10.757 -24.335  1.00  9.10           C  
ATOM    492  C   ILE A  52      16.873  11.583 -23.187  1.00  9.12           C  
ATOM    493  O   ILE A  52      15.854  12.268 -23.355  1.00  8.36           O  
ATOM    494  CB  ILE A  52      17.874  11.679 -25.481  1.00  9.32           C  
ATOM    495  CG1 ILE A  52      18.514  10.846 -26.597  1.00 10.13           C  
ATOM    496  CG2 ILE A  52      18.850  12.743 -24.972  1.00  9.54           C  
ATOM    497  CD1 ILE A  52      18.738  11.607 -27.869  1.00 12.18           C  
ATOM    498  HN  ILE A  52      15.564  10.154 -25.164  1.00  0.00           H  
ATOM    499  N   GLN A  53      17.521  11.477 -22.027  1.00  9.76           N  
ATOM    500  CA  GLN A  53      17.164  12.250 -20.845  1.00 10.85           C  
ATOM    501  C   GLN A  53      17.839  13.607 -20.938  1.00 10.61           C  
ATOM    502  O   GLN A  53      19.055  13.700 -21.124  1.00 12.04           O  
ATOM    503  CB  GLN A  53      17.624  11.530 -19.578  1.00 11.72           C  
ATOM    504  HN  GLN A  53      18.303  10.825 -21.964  1.00  0.00           H  
ATOM    505  N   VAL A  54      17.048  14.669 -20.824  1.00  9.17           N  
ATOM    506  CA  VAL A  54      17.563  16.019 -20.974  1.00  8.92           C  
ATOM    507  C   VAL A  54      17.840  16.618 -19.587  1.00  9.11           C  
ATOM    508  O   VAL A  54      16.908  16.774 -18.793  1.00  9.47           O  
ATOM    509  CB  VAL A  54      16.554  16.906 -21.739  1.00  7.76           C  
ATOM    510  CG1 VAL A  54      17.067  18.347 -21.857  1.00  8.37           C  
ATOM    511  CG2 VAL A  54      16.285  16.340 -23.118  1.00  8.23           C  
ATOM    512  HN  VAL A  54      16.057  14.533 -20.627  1.00  0.00           H  
ATOM    513  N   PRO A  55      19.114  16.963 -19.300  1.00  9.87           N  
ATOM    514  CA  PRO A  55      19.457  17.503 -17.981  1.00 10.04           C  
ATOM    515  C   PRO A  55      18.976  18.939 -17.831  1.00 10.20           C  
ATOM    516  O   PRO A  55      19.141  19.756 -18.734  1.00 11.18           O  
ATOM    517  CB  PRO A  55      20.987  17.428 -17.947  1.00 10.62           C  
ATOM    518  CG  PRO A  55      21.408  17.487 -19.385  1.00 10.74           C  
ATOM    519  CD  PRO A  55      20.286  16.871 -20.195  1.00 10.07           C  
ATOM    520  N   VAL A  56      18.348  19.215 -16.694  1.00 10.08           N  
ATOM    521  CA  VAL A  56      17.893  20.553 -16.350  1.00 10.09           C  
ATOM    522  C   VAL A  56      18.243  20.813 -14.885  1.00 10.75           C  
ATOM    523  O   VAL A  56      18.449  19.863 -14.104  1.00 12.52           O  
ATOM    524  CB  VAL A  56      16.374  20.720 -16.598  1.00 10.08           C  
ATOM    525  CG1 VAL A  56      16.048  20.551 -18.070  1.00  9.87           C  
ATOM    526  CG2 VAL A  56      15.570  19.726 -15.784  1.00  9.93           C  
ATOM    527  HN  VAL A  56      18.177  18.456 -16.034  1.00  0.00           H  
ATOM    528  N   LYS A  57      18.305  22.088 -14.508  1.00 11.32           N  
ATOM    529  CA  LYS A  57      18.657  22.429 -13.135  1.00 11.94           C  
ATOM    530  C   LYS A  57      17.862  23.586 -12.534  1.00 11.80           C  
ATOM    531  O   LYS A  57      18.042  23.894 -11.357  1.00 11.42           O  
ATOM    532  CB  LYS A  57      20.165  22.664 -12.999  1.00 12.83           C  
ATOM    533  CG  LYS A  57      20.692  23.869 -13.752  1.00 13.29           C  
ATOM    534  CD  LYS A  57      22.218  23.963 -13.620  1.00 14.10           C  
ATOM    535  CE  LYS A  57      22.745  25.265 -14.143  1.00 15.89           C  
ATOM    536  NZ  LYS A  57      24.209  25.388 -13.941  1.00 11.31           N1+
ATOM    537  HN  LYS A  57      18.106  22.828 -15.181  1.00  0.00           H  
ATOM    538  HZ1 LYS A  57      24.568  26.274 -14.297  1.00  0.00           H  
ATOM    539  HZ2 LYS A  57      24.708  24.596 -14.347  1.00  0.00           H  
ATOM    540  HZ3 LYS A  57      24.461  25.252 -12.962  1.00  0.00           H  
ATOM    541  N   SER A  58      16.994  24.217 -13.326  1.00 11.29           N  
ATOM    542  CA  SER A  58      16.153  25.307 -12.819  1.00 11.19           C  
ATOM    543  C   SER A  58      15.236  24.820 -11.691  1.00 10.82           C  
ATOM    544  O   SER A  58      14.908  23.634 -11.601  1.00 10.02           O  
ATOM    545  CB  SER A  58      15.319  25.913 -13.949  1.00 11.35           C  
ATOM    546  OG  SER A  58      14.524  26.998 -13.495  1.00 12.86           O  
ATOM    547  HN  SER A  58      16.913  23.936 -14.303  1.00  0.00           H  
ATOM    548  HG  SER A  58      14.006  27.374 -14.197  1.00  0.00           H  
ATOM    549  N   HIS A  59      14.809  25.757 -10.850  1.00 11.67           N  
ATOM    550  CA  HIS A  59      13.976  25.435  -9.701  1.00 12.55           C  
ATOM    551  C   HIS A  59      12.470  25.536  -9.963  1.00 12.76           C  
ATOM    552  O   HIS A  59      11.670  25.249  -9.077  1.00 12.52           O  
ATOM    553  CB  HIS A  59      14.385  26.304  -8.507  1.00 12.73           C  
ATOM    554  CG  HIS A  59      15.833  26.183  -8.164  1.00 13.94           C  
ATOM    555  CD2 HIS A  59      16.822  27.105  -8.136  1.00 14.49           C  
ATOM    556  ND1 HIS A  59      16.418  24.980  -7.829  1.00 16.35           N  
ATOM    557  CE1 HIS A  59      17.705  25.170  -7.603  1.00 15.28           C  
ATOM    558  NE2 HIS A  59      17.977  26.449  -7.783  1.00 16.06           N  
ATOM    559  HN  HIS A  59      15.073  26.728 -11.015  1.00  0.00           H  
ATOM    560  HD1 HIS A  59      15.933  24.085  -7.766  1.00  0.00           H  
ATOM    561  HE2 HIS A  59      18.895  26.880  -7.677  1.00  0.00           H  
ATOM    562  N   THR A  60      12.090  25.935 -11.180  1.00 12.47           N  
ATOM    563  CA  THR A  60      10.680  26.030 -11.562  1.00 11.96           C  
ATOM    564  C   THR A  60      10.401  25.135 -12.767  1.00 11.32           C  
ATOM    565  O   THR A  60      11.323  24.824 -13.521  1.00 11.10           O  
ATOM    566  CB  THR A  60      10.276  27.477 -11.921  1.00 12.27           C  
ATOM    567  CG2 THR A  60      10.493  28.412 -10.732  1.00 13.00           C  
ATOM    568  OG1 THR A  60      11.054  27.935 -13.033  1.00 11.37           O  
ATOM    569  HN  THR A  60      12.805  26.181 -11.865  1.00  0.00           H  
ATOM    570  HG1 THR A  60      10.919  27.354 -13.772  1.00  0.00           H  
ATOM    571  N   ASN A  61       9.151  24.710 -12.933  1.00 11.15           N  
ATOM    572  CA  ASN A  61       8.745  24.009 -14.152  1.00 11.32           C  
ATOM    573  C   ASN A  61       9.061  24.865 -15.373  1.00 10.68           C  
ATOM    574  O   ASN A  61       9.673  24.384 -16.323  1.00  9.83           O  
ATOM    575  CB  ASN A  61       7.251  23.657 -14.162  1.00 12.01           C  
ATOM    576  CG  ASN A  61       6.895  22.490 -13.246  1.00 14.92           C  
ATOM    577  ND2 ASN A  61       7.750  21.488 -13.187  1.00 15.95           N  
ATOM    578  OD1 ASN A  61       5.833  22.495 -12.616  1.00 20.17           O  
ATOM    579  HN  ASN A  61       8.464  24.876 -12.198  1.00  0.00           H  
ATOM    580 1HD2 ASN A  61       7.512  20.708 -12.575  1.00  0.00           H  
ATOM    581 2HD2 ASN A  61       8.627  21.484 -13.707  1.00  0.00           H  
ATOM    582  N   HIS A  62       8.673  26.141 -15.343  1.00  9.62           N  
ATOM    583  CA  HIS A  62       8.845  26.991 -16.528  1.00  9.30           C  
ATOM    584  C   HIS A  62      10.327  27.159 -16.881  1.00  9.10           C  
ATOM    585  O   HIS A  62      10.700  27.136 -18.057  1.00  9.48           O  
ATOM    586  CB  HIS A  62       8.088  28.336 -16.408  1.00  9.64           C  
ATOM    587  CG  HIS A  62       8.698  29.320 -15.454  1.00 10.12           C  
ATOM    588  CD2 HIS A  62       9.655  30.262 -15.633  1.00 11.27           C  
ATOM    589  ND1 HIS A  62       8.278  29.445 -14.147  1.00 13.79           N  
ATOM    590  CE1 HIS A  62       8.966  30.406 -13.557  1.00 11.93           C  
ATOM    591  NE2 HIS A  62       9.808  30.919 -14.435  1.00 13.79           N  
ATOM    592  HN  HIS A  62       8.256  26.527 -14.496  1.00  0.00           H  
ATOM    593  HD1 HIS A  62       7.550  28.884 -13.705  1.00  0.00           H  
ATOM    594  HE2 HIS A  62      10.465  31.678 -14.254  1.00  0.00           H  
ATOM    595  N   GLY A  63      11.169  27.308 -15.863  1.00  8.13           N  
ATOM    596  CA  GLY A  63      12.602  27.451 -16.078  1.00  8.08           C  
ATOM    597  C   GLY A  63      13.202  26.185 -16.676  1.00  7.73           C  
ATOM    598  O   GLY A  63      14.032  26.247 -17.586  1.00  8.50           O  
ATOM    599  HN  GLY A  63      10.803  27.322 -14.911  1.00  0.00           H  
ATOM    600  N   ARG A  64      12.774  25.034 -16.155  1.00  7.92           N  
ATOM    601  CA  ARG A  64      13.265  23.742 -16.641  1.00  7.47           C  
ATOM    602  C   ARG A  64      12.831  23.501 -18.083  1.00  7.20           C  
ATOM    603  O   ARG A  64      13.582  22.940 -18.894  1.00  6.93           O  
ATOM    604  CB  ARG A  64      12.783  22.589 -15.755  1.00  7.66           C  
ATOM    605  CG  ARG A  64      13.431  22.610 -14.375  1.00  7.31           C  
ATOM    606  CD  ARG A  64      13.093  21.380 -13.549  1.00  8.75           C  
ATOM    607  NE  ARG A  64      11.730  21.394 -13.036  1.00  9.42           N  
ATOM    608  CZ  ARG A  64      11.395  21.839 -11.823  1.00 10.50           C  
ATOM    609  NH1 ARG A  64      12.329  22.333 -11.014  1.00 11.24           N1+
ATOM    610  NH2 ARG A  64      10.126  21.806 -11.421  1.00 11.84           N  
ATOM    611  HN  ARG A  64      12.088  25.054 -15.400  1.00  0.00           H  
ATOM    612  HE  ARG A  64      10.987  21.043 -13.640  1.00  0.00           H  
ATOM    613 1HH1 ARG A  64      13.301  22.358 -11.322  1.00  0.00           H  
ATOM    614 2HH1 ARG A  64      12.073  22.673 -10.087  1.00  0.00           H  
ATOM    615 1HH2 ARG A  64       9.410  21.427 -12.041  1.00  0.00           H  
ATOM    616 2HH2 ARG A  64       9.870  22.146 -10.494  1.00  0.00           H  
ATOM    617  N   ASN A  65      11.608  23.916 -18.395  1.00  6.51           N  
ATOM    618  CA  ASN A  65      11.078  23.772 -19.751  1.00  6.07           C  
ATOM    619  C   ASN A  65      11.911  24.577 -20.744  1.00  6.78           C  
ATOM    620  O   ASN A  65      12.231  24.109 -21.833  1.00  7.18           O  
ATOM    621  CB  ASN A  65       9.608  24.192 -19.804  1.00  6.62           C  
ATOM    622  CG  ASN A  65       8.701  23.250 -19.033  1.00  7.19           C  
ATOM    623  ND2 ASN A  65       7.422  23.630 -18.910  1.00  6.70           N  
ATOM    624  OD1 ASN A  65       9.136  22.184 -18.557  1.00  8.83           O  
ATOM    625  HN  ASN A  65      11.027  24.344 -17.674  1.00  0.00           H  
ATOM    626 1HD2 ASN A  65       7.066  24.503 -19.300  1.00  0.00           H  
ATOM    627 2HD2 ASN A  65       6.813  22.997 -18.392  1.00  0.00           H  
ATOM    628  N   ALA A  66      12.270  25.798 -20.356  1.00  6.88           N  
ATOM    629  CA  ALA A  66      13.135  26.610 -21.198  1.00  7.57           C  
ATOM    630  C   ALA A  66      14.500  25.955 -21.400  1.00  7.78           C  
ATOM    631  O   ALA A  66      15.023  25.938 -22.507  1.00  7.95           O  
ATOM    632  CB  ALA A  66      13.289  27.998 -20.614  1.00  7.55           C  
ATOM    633  HN  ALA A  66      11.937  26.166 -19.465  1.00  0.00           H  
ATOM    634  N   GLU A  67      15.087  25.427 -20.326  1.00  7.99           N  
ATOM    635  CA  GLU A  67      16.373  24.737 -20.424  1.00  8.66           C  
ATOM    636  C   GLU A  67      16.283  23.510 -21.330  1.00  7.82           C  
ATOM    637  O   GLU A  67      17.198  23.218 -22.110  1.00  7.88           O  
ATOM    638  CB  GLU A  67      16.861  24.332 -19.030  1.00  8.95           C  
ATOM    639  CG  GLU A  67      17.291  25.525 -18.182  1.00 10.46           C  
ATOM    640  CD  GLU A  67      17.582  25.170 -16.739  1.00 11.93           C  
ATOM    641  OE1 GLU A  67      16.981  24.218 -16.204  1.00 11.80           O  
ATOM    642  OE2 GLU A  67      18.400  25.894 -16.122  1.00 17.79           O1-
ATOM    643  HN  GLU A  67      14.630  25.506 -19.417  1.00  0.00           H  
ATOM    644  N   TYR A  68      15.173  22.796 -21.201  1.00  7.23           N  
ATOM    645  CA  TYR A  68      14.932  21.604 -21.999  1.00  6.75           C  
ATOM    646  C   TYR A  68      14.912  21.962 -23.477  1.00  7.02           C  
ATOM    647  O   TYR A  68      15.583  21.305 -24.289  1.00  7.12           O  
ATOM    648  CB  TYR A  68      13.609  20.974 -21.565  1.00  6.54           C  
ATOM    649  CG  TYR A  68      13.040  19.949 -22.521  1.00  6.41           C  
ATOM    650  CD1 TYR A  68      13.271  18.589 -22.337  1.00  6.33           C  
ATOM    651  CD2 TYR A  68      12.246  20.349 -23.599  1.00  7.43           C  
ATOM    652  CE1 TYR A  68      12.737  17.647 -23.209  1.00  6.28           C  
ATOM    653  CE2 TYR A  68      11.705  19.416 -24.476  1.00  6.60           C  
ATOM    654  CZ  TYR A  68      11.948  18.068 -24.276  1.00  6.56           C  
ATOM    655  OH  TYR A  68      11.407  17.146 -25.152  1.00  7.12           O  
ATOM    656  HN  TYR A  68      14.469  23.091 -20.524  1.00  0.00           H  
ATOM    657  HH  TYR A  68      11.574  16.221 -25.015  1.00  0.00           H  
ATOM    658  N   TYR A  69      14.156  23.007 -23.818  1.00  7.57           N  
ATOM    659  CA  TYR A  69      14.043  23.430 -25.202  1.00  8.02           C  
ATOM    660  C   TYR A  69      15.432  23.781 -25.769  1.00  8.21           C  
ATOM    661  O   TYR A  69      15.779  23.379 -26.883  1.00  8.11           O  
ATOM    662  CB  TYR A  69      13.077  24.618 -25.347  1.00  8.58           C  
ATOM    663  CG  TYR A  69      13.364  25.392 -26.606  1.00  9.18           C  
ATOM    664  CD1 TYR A  69      13.004  24.886 -27.857  1.00 10.28           C  
ATOM    665  CD2 TYR A  69      14.036  26.607 -26.555  1.00  8.25           C  
ATOM    666  CE1 TYR A  69      13.310  25.580 -29.022  1.00 11.13           C  
ATOM    667  CE2 TYR A  69      14.339  27.302 -27.710  1.00 10.31           C  
ATOM    668  CZ  TYR A  69      13.974  26.785 -28.939  1.00 11.27           C  
ATOM    669  OH  TYR A  69      14.295  27.477 -30.089  1.00 11.90           O  
ATOM    670  HN  TYR A  69      13.649  23.517 -23.094  1.00  0.00           H  
ATOM    671  HH  TYR A  69      14.044  27.122 -30.934  1.00  0.00           H  
ATOM    672  N   ALA A  70      16.227  24.525 -24.994  1.00  8.01           N  
ATOM    673  CA  ALA A  70      17.554  24.935 -25.451  1.00  8.12           C  
ATOM    674  C   ALA A  70      18.482  23.742 -25.639  1.00  8.26           C  
ATOM    675  O   ALA A  70      19.246  23.686 -26.613  1.00  9.12           O  
ATOM    676  CB  ALA A  70      18.167  25.949 -24.482  1.00  8.53           C  
ATOM    677  HN  ALA A  70      15.903  24.811 -24.070  1.00  0.00           H  
ATOM    678  N   TRP A  71      18.404  22.780 -24.716  1.00  8.33           N  
ATOM    679  CA  TRP A  71      19.279  21.615 -24.769  1.00  8.01           C  
ATOM    680  C   TRP A  71      18.922  20.753 -25.970  1.00  8.24           C  
ATOM    681  O   TRP A  71      19.808  20.275 -26.686  1.00  7.97           O  
ATOM    682  CB  TRP A  71      19.147  20.791 -23.486  1.00  8.15           C  
ATOM    683  CG  TRP A  71      20.211  19.719 -23.316  1.00  8.35           C  
ATOM    684  CD1 TRP A  71      21.348  19.810 -22.554  1.00  8.71           C  
ATOM    685  CD2 TRP A  71      20.226  18.391 -23.889  1.00  8.46           C  
ATOM    686  CE2 TRP A  71      21.400  17.752 -23.431  1.00  9.39           C  
ATOM    687  CE3 TRP A  71      19.372  17.691 -24.758  1.00  7.58           C  
ATOM    688  NE1 TRP A  71      22.063  18.635 -22.619  1.00 10.16           N  
ATOM    689  CZ2 TRP A  71      21.741  16.444 -23.805  1.00  8.20           C  
ATOM    690  CZ3 TRP A  71      19.712  16.382 -25.119  1.00  8.30           C  
ATOM    691  CH2 TRP A  71      20.886  15.780 -24.641  1.00  8.72           C  
ATOM    692  HN  TRP A  71      17.722  22.862 -23.962  1.00  0.00           H  
ATOM    693  HE1 TRP A  71      22.944  18.451 -22.140  1.00  0.00           H  
ATOM    694  N   VAL A  72      17.619  20.545 -26.164  1.00  8.00           N  
ATOM    695  CA  VAL A  72      17.135  19.757 -27.301  1.00  8.35           C  
ATOM    696  C   VAL A  72      17.531  20.398 -28.631  1.00  9.12           C  
ATOM    697  O   VAL A  72      17.992  19.707 -29.544  1.00  9.04           O  
ATOM    698  CB  VAL A  72      15.611  19.483 -27.209  1.00  8.18           C  
ATOM    699  CG1 VAL A  72      15.081  18.926 -28.521  1.00  8.00           C  
ATOM    700  CG2 VAL A  72      15.334  18.526 -26.067  1.00  8.43           C  
ATOM    701  HN  VAL A  72      16.946  20.942 -25.508  1.00  0.00           H  
ATOM    702  N   GLN A  73      17.395  21.720 -28.722  1.00  9.43           N  
ATOM    703  CA  GLN A  73      17.793  22.414 -29.949  1.00 10.89           C  
ATOM    704  C   GLN A  73      19.255  22.208 -30.277  1.00 11.00           C  
ATOM    705  O   GLN A  73      19.618  21.992 -31.439  1.00 11.59           O  
ATOM    706  CB  GLN A  73      17.462  23.898 -29.874  1.00 11.36           C  
ATOM    707  CG  GLN A  73      16.006  24.143 -30.117  1.00 14.15           C  
ATOM    708  CD  GLN A  73      15.555  23.603 -31.474  1.00 17.54           C  
ATOM    709  NE2 GLN A  73      14.526  22.767 -31.476  1.00 18.85           N  
ATOM    710  OE1 GLN A  73      16.140  23.936 -32.502  1.00 21.28           O  
ATOM    711  HN  GLN A  73      17.014  22.249 -27.938  1.00  0.00           H  
ATOM    712 1HE2 GLN A  73      14.040  22.491 -30.623  1.00  0.00           H  
ATOM    713 2HE2 GLN A  73      14.225  22.407 -32.382  1.00  0.00           H  
ATOM    714  N   ASN A  74      20.108  22.297 -29.262  1.00 10.93           N  
ATOM    715  CA  ASN A  74      21.540  22.076 -29.465  1.00 12.01           C  
ATOM    716  C   ASN A  74      21.834  20.631 -29.866  1.00 11.45           C  
ATOM    717  O   ASN A  74      22.668  20.372 -30.739  1.00 11.67           O  
ATOM    718  CB  ASN A  74      22.321  22.454 -28.205  1.00 12.87           C  
ATOM    719  CG  ASN A  74      22.399  23.948 -27.986  1.00 17.39           C  
ATOM    720  ND2 ASN A  74      22.481  24.707 -29.075  1.00 20.44           N  
ATOM    721  OD1 ASN A  74      22.414  24.418 -26.845  1.00 21.69           O  
ATOM    722  HN  ASN A  74      19.760  22.522 -28.330  1.00  0.00           H  
ATOM    723 1HD2 ASN A  74      22.534  25.715 -28.927  1.00  0.00           H  
ATOM    724 2HD2 ASN A  74      22.469  24.319 -30.018  1.00  0.00           H  
ATOM    725  N   HIS A  75      21.129  19.687 -29.247  1.00 10.75           N  
ATOM    726  CA  HIS A  75      21.318  18.283 -29.589  1.00 10.43           C  
ATOM    727  C   HIS A  75      20.899  18.035 -31.034  1.00 10.75           C  
ATOM    728  O   HIS A  75      21.613  17.370 -31.775  1.00 10.29           O  
ATOM    729  CB  HIS A  75      20.554  17.370 -28.625  1.00  9.90           C  
ATOM    730  CG  HIS A  75      20.894  15.922 -28.778  1.00 10.22           C  
ATOM    731  CD2 HIS A  75      21.781  15.136 -28.124  1.00  9.40           C  
ATOM    732  ND1 HIS A  75      20.288  15.116 -29.722  1.00  9.95           N  
ATOM    733  CE1 HIS A  75      20.788  13.895 -29.638  1.00  9.43           C  
ATOM    734  NE2 HIS A  75      21.695  13.880 -28.678  1.00 10.76           N  
ATOM    735  HN  HIS A  75      20.453  19.948 -28.529  1.00  0.00           H  
ATOM    736  HD1 HIS A  75      19.568  15.416 -30.380  1.00  0.00           H  
ATOM    737  HE2 HIS A  75      22.243  13.068 -28.393  1.00  0.00           H  
ATOM    738  N   LEU A  76      19.758  18.590 -31.430  1.00 10.84           N  
ATOM    739  CA  LEU A  76      19.288  18.482 -32.820  1.00 11.50           C  
ATOM    740  C   LEU A  76      20.244  19.114 -33.822  1.00 12.48           C  
ATOM    741  O   LEU A  76      20.362  18.631 -34.943  1.00 12.62           O  
ATOM    742  CB  LEU A  76      17.894  19.086 -32.986  1.00 11.24           C  
ATOM    743  CG  LEU A  76      16.756  18.228 -32.424  1.00 10.95           C  
ATOM    744  CD1 LEU A  76      15.487  19.052 -32.248  1.00 10.53           C  
ATOM    745  CD2 LEU A  76      16.497  16.994 -33.308  1.00 10.98           C  
ATOM    746  HN  LEU A  76      19.194  19.104 -30.753  1.00  0.00           H  
ATOM    747  N   LYS A  77      20.922  20.187 -33.419  1.00 13.69           N  
ATOM    748  CA  LYS A  77      21.918  20.821 -34.293  1.00 15.58           C  
ATOM    749  C   LYS A  77      23.029  19.828 -34.663  1.00 15.33           C  
ATOM    750  O   LYS A  77      23.472  19.777 -35.821  1.00 15.60           O  
ATOM    751  CB  LYS A  77      22.498  22.077 -33.624  1.00 15.67           C  
ATOM    752  CG  LYS A  77      23.570  22.804 -34.440  1.00 17.82           C  
ATOM    753  CD  LYS A  77      24.410  23.732 -33.555  1.00 18.29           C  
ATOM    754  CE  LYS A  77      25.328  24.614 -34.385  1.00 22.28           C  
ATOM    755  NZ  LYS A  77      24.554  25.648 -35.133  1.00 25.00           N1+
ATOM    756  HN  LYS A  77      20.747  20.574 -32.491  1.00  0.00           H  
ATOM    757  HZ1 LYS A  77      25.170  26.240 -35.690  1.00  0.00           H  
ATOM    758  HZ2 LYS A  77      23.967  26.201 -34.509  1.00  0.00           H  
ATOM    759  HZ3 LYS A  77      23.821  25.227 -35.705  1.00  0.00           H  
ATOM    760  N   GLU A  78      23.466  19.036 -33.682  1.00 15.58           N  
ATOM    761  CA  GLU A  78      24.543  18.066 -33.884  1.00 15.85           C  
ATOM    762  C   GLU A  78      24.044  16.722 -34.400  1.00 15.33           C  
ATOM    763  O   GLU A  78      24.803  15.961 -34.997  1.00 15.57           O  
ATOM    764  CB  GLU A  78      25.322  17.841 -32.581  1.00 16.43           C  
ATOM    765  CG  GLU A  78      26.031  19.081 -32.039  1.00 19.63           C  
ATOM    766  CD  GLU A  78      27.002  19.692 -33.035  1.00 23.41           C  
ATOM    767  OE1 GLU A  78      27.815  18.943 -33.628  1.00 24.94           O  
ATOM    768  OE2 GLU A  78      26.950  20.926 -33.227  1.00 26.42           O1-
ATOM    769  HN  GLU A  78      23.035  19.109 -32.760  1.00  0.00           H  
ATOM    770  N   HIS A  79      22.774  16.425 -34.132  1.00 14.34           N  
ATOM    771  CA  HIS A  79      22.182  15.142 -34.495  1.00 13.38           C  
ATOM    772  C   HIS A  79      20.818  15.378 -35.130  1.00 13.22           C  
ATOM    773  O   HIS A  79      19.789  15.178 -34.492  1.00 12.00           O  
ATOM    774  CB  HIS A  79      22.051  14.251 -33.256  1.00 13.26           C  
ATOM    775  CG  HIS A  79      23.349  14.010 -32.553  1.00 13.80           C  
ATOM    776  CD2 HIS A  79      24.406  13.228 -32.877  1.00 14.72           C  
ATOM    777  ND1 HIS A  79      23.677  14.627 -31.367  1.00 15.37           N  
ATOM    778  CE1 HIS A  79      24.881  14.235 -30.990  1.00 13.52           C  
ATOM    779  NE2 HIS A  79      25.339  13.377 -31.880  1.00 15.75           N  
ATOM    780  HN  HIS A  79      22.196  17.118 -33.657  1.00  0.00           H  
ATOM    781  HD1 HIS A  79      23.084  15.283 -30.859  1.00  0.00           H  
ATOM    782  HE2 HIS A  79      26.240  12.901 -31.835  1.00  0.00           H  
ATOM    783  N   PRO A  80      20.803  15.810 -36.401  1.00 13.13           N  
ATOM    784  CA  PRO A  80      19.539  16.222 -37.017  1.00 13.30           C  
ATOM    785  C   PRO A  80      18.468  15.130 -37.097  1.00 13.08           C  
ATOM    786  O   PRO A  80      18.783  13.939 -37.211  1.00 12.86           O  
ATOM    787  CB  PRO A  80      19.957  16.663 -38.427  1.00 13.68           C  
ATOM    788  CG  PRO A  80      21.411  16.943 -38.324  1.00 13.96           C  
ATOM    789  CD  PRO A  80      21.945  15.974 -37.320  1.00 13.76           C  
ATOM    790  N   ALA A  81      17.213  15.560 -37.015  1.00 13.22           N  
ATOM    791  CA  ALA A  81      16.071  14.680 -37.190  1.00 13.47           C  
ATOM    792  C   ALA A  81      15.334  15.137 -38.437  1.00 13.75           C  
ATOM    793  O   ALA A  81      15.444  16.296 -38.842  1.00 14.51           O  
ATOM    794  CB  ALA A  81      15.156  14.744 -35.976  1.00 13.37           C  
ATOM    795  HN  ALA A  81      17.045  16.547 -36.821  1.00  0.00           H  
ATOM    796  N   ASP A  82      14.585  14.223 -39.042  1.00 13.46           N  
ATOM    797  CA  ASP A  82      13.794  14.555 -40.209  1.00 13.54           C  
ATOM    798  C   ASP A  82      12.508  15.295 -39.855  1.00 13.31           C  
ATOM    799  O   ASP A  82      12.038  16.132 -40.623  1.00 13.82           O  
ATOM    800  CB  ASP A  82      13.505  13.292 -41.019  1.00 13.82           C  
ATOM    801  CG  ASP A  82      14.770  12.684 -41.597  1.00 15.25           C  
ATOM    802  OD1 ASP A  82      15.372  13.321 -42.490  1.00 18.95           O  
ATOM    803  OD2 ASP A  82      15.176  11.592 -41.157  1.00 16.34           O1-
ATOM    804  HN  ASP A  82      14.566  13.270 -38.679  1.00  0.00           H  
ATOM    805  N   ARG A  83      11.941  14.976 -38.694  1.00 12.38           N  
ATOM    806  CA  ARG A  83      10.763  15.673 -38.198  1.00 12.24           C  
ATOM    807  C   ARG A  83      10.839  15.774 -36.686  1.00 10.76           C  
ATOM    808  O   ARG A  83      11.343  14.860 -36.030  1.00 10.90           O  
ATOM    809  CB  ARG A  83       9.486  14.930 -38.586  1.00 13.35           C  
ATOM    810  CG  ARG A  83       8.307  15.866 -38.809  1.00 16.36           C  
ATOM    811  CD  ARG A  83       8.148  16.179 -40.285  1.00 22.32           C  
ATOM    812  NE  ARG A  83       6.865  15.698 -40.769  1.00 27.12           N  
ATOM    813  CZ  ARG A  83       6.537  15.543 -42.048  1.00 28.34           C  
ATOM    814  NH1 ARG A  83       7.408  15.817 -43.017  1.00 29.14           N1+
ATOM    815  NH2 ARG A  83       5.323  15.106 -42.353  1.00 28.57           N  
ATOM    816  HN  ARG A  83      12.343  14.222 -38.136  1.00  0.00           H  
ATOM    817  HE  ARG A  83       6.160  15.460 -40.072  1.00  0.00           H  
ATOM    818 1HH1 ARG A  83       8.342  16.153 -42.782  1.00  0.00           H  
ATOM    819 2HH1 ARG A  83       7.156  15.698 -43.998  1.00  0.00           H  
ATOM    820 1HH2 ARG A  83       4.656  14.896 -41.611  1.00  0.00           H  
ATOM    821 2HH2 ARG A  83       5.071  14.987 -43.334  1.00  0.00           H  
ATOM    822  N   VAL A  84      10.346  16.893 -36.154  1.00  9.56           N  
ATOM    823  CA  VAL A  84      10.276  17.101 -34.710  1.00  8.80           C  
ATOM    824  C   VAL A  84       8.810  17.273 -34.299  1.00  8.46           C  
ATOM    825  O   VAL A  84       8.117  18.166 -34.782  1.00  8.41           O  
ATOM    826  CB  VAL A  84      11.112  18.323 -34.259  1.00  8.84           C  
ATOM    827  CG1 VAL A  84      11.030  18.483 -32.737  1.00 10.14           C  
ATOM    828  CG2 VAL A  84      12.552  18.180 -34.725  1.00  8.94           C  
ATOM    829  HN  VAL A  84      10.007  17.627 -36.775  1.00  0.00           H  
ATOM    830  N   VAL A  85       8.349  16.383 -33.424  1.00  8.51           N  
ATOM    831  CA  VAL A  85       6.954  16.320 -33.009  1.00  7.80           C  
ATOM    832  C   VAL A  85       6.894  16.596 -31.521  1.00  7.60           C  
ATOM    833  O   VAL A  85       7.542  15.904 -30.742  1.00  8.31           O  
ATOM    834  CB  VAL A  85       6.361  14.917 -33.277  1.00  7.89           C  
ATOM    835  CG1 VAL A  85       4.868  14.886 -32.947  1.00  7.75           C  
ATOM    836  CG2 VAL A  85       6.620  14.488 -34.732  1.00  8.36           C  
ATOM    837  HN  VAL A  85       9.005  15.712 -33.024  1.00  0.00           H  
ATOM    838  N   GLY A  86       6.130  17.612 -31.141  1.00  6.59           N  
ATOM    839  CA  GLY A  86       6.003  17.961 -29.738  1.00  6.25           C  
ATOM    840  C   GLY A  86       4.646  17.691 -29.144  1.00  6.59           C  
ATOM    841  O   GLY A  86       3.620  17.857 -29.799  1.00  5.53           O  
ATOM    842  HN  GLY A  86       5.626  18.154 -31.843  1.00  0.00           H  
ATOM    843  N   PHE A  87       4.658  17.270 -27.882  1.00  6.45           N  
ATOM    844  CA  PHE A  87       3.436  17.055 -27.114  1.00  6.67           C  
ATOM    845  C   PHE A  87       3.262  18.108 -26.046  1.00  6.66           C  
ATOM    846  O   PHE A  87       2.279  18.094 -25.304  1.00  6.79           O  
ATOM    847  CB  PHE A  87       3.386  15.635 -26.551  1.00  7.13           C  
ATOM    848  CG  PHE A  87       3.013  14.608 -27.582  1.00  7.18           C  
ATOM    849  CD1 PHE A  87       1.764  14.002 -27.557  1.00  7.81           C  
ATOM    850  CD2 PHE A  87       3.905  14.278 -28.608  1.00  7.40           C  
ATOM    851  CE1 PHE A  87       1.402  13.056 -28.525  1.00  7.07           C  
ATOM    852  CE2 PHE A  87       3.550  13.352 -29.586  1.00  7.02           C  
ATOM    853  CZ  PHE A  87       2.310  12.732 -29.532  1.00  6.92           C  
ATOM    854  HN  PHE A  87       5.556  17.091 -27.434  1.00  0.00           H  
ATOM    855  N   ASN A  88       4.219  19.035 -26.017  1.00  6.57           N  
ATOM    856  CA  ASN A  88       4.104  20.252 -25.231  1.00  7.02           C  
ATOM    857  C   ASN A  88       4.451  21.407 -26.140  1.00  6.82           C  
ATOM    858  O   ASN A  88       5.232  21.248 -27.089  1.00  6.39           O  
ATOM    859  CB  ASN A  88       5.047  20.224 -24.028  1.00  7.40           C  
ATOM    860  CG  ASN A  88       4.623  19.227 -22.970  1.00  7.52           C  
ATOM    861  ND2 ASN A  88       5.253  18.063 -22.970  1.00  6.42           N  
ATOM    862  OD1 ASN A  88       3.734  19.496 -22.170  1.00  9.81           O  
ATOM    863  HN  ASN A  88       5.064  18.885 -26.567  1.00  0.00           H  
ATOM    864 1HD2 ASN A  88       5.993  17.839 -23.636  1.00  0.00           H  
ATOM    865 2HD2 ASN A  88       4.967  17.391 -22.257  1.00  0.00           H  
ATOM    866  N   LYS A  89       3.882  22.566 -25.837  1.00  7.24           N  
ATOM    867  CA  LYS A  89       4.082  23.758 -26.644  1.00  7.53           C  
ATOM    868  C   LYS A  89       5.458  24.365 -26.404  1.00  8.02           C  
ATOM    869  O   LYS A  89       5.832  24.688 -25.276  1.00  8.08           O  
ATOM    870  CB  LYS A  89       2.968  24.773 -26.353  1.00  7.47           C  
ATOM    871  CG  LYS A  89       1.611  24.326 -26.926  1.00  7.60           C  
ATOM    872  CD  LYS A  89       0.404  25.097 -26.403  1.00  9.27           C  
ATOM    873  CE  LYS A  89       0.137  24.826 -24.921  1.00 10.73           C  
ATOM    874  NZ  LYS A  89      -1.260  25.201 -24.514  1.00  9.36           N1+
ATOM    875  HN  LYS A  89       3.285  22.623 -25.012  1.00  0.00           H  
ATOM    876  HZ1 LYS A  89      -1.438  25.020 -23.526  1.00  0.00           H  
ATOM    877  HZ2 LYS A  89      -1.952  24.738 -25.103  1.00  0.00           H  
ATOM    878  HZ3 LYS A  89      -1.465  26.171 -24.753  1.00  0.00           H  
ATOM    879  N   MET A  90       6.211  24.489 -27.486  1.00  8.08           N  
ATOM    880  CA  MET A  90       7.555  25.061 -27.437  1.00  8.45           C  
ATOM    881  C   MET A  90       7.958  25.453 -28.860  1.00  8.81           C  
ATOM    882  O   MET A  90       7.319  25.009 -29.826  1.00  8.91           O  
ATOM    883  CB  MET A  90       8.545  24.045 -26.849  1.00  8.66           C  
ATOM    884  CG  MET A  90       8.789  22.816 -27.741  1.00  7.46           C  
ATOM    885  SD  MET A  90       9.749  21.529 -26.914  1.00  9.88           S  
ATOM    886  CE  MET A  90       8.493  20.830 -25.836  1.00 11.14           C  
ATOM    887  HN  MET A  90       5.841  24.175 -28.383  1.00  0.00           H  
ATOM    888  N   PRO A  91       8.996  26.291 -29.008  1.00  8.93           N  
ATOM    889  CA  PRO A  91       9.481  26.566 -30.367  1.00  8.82           C  
ATOM    890  C   PRO A  91      10.113  25.340 -31.024  1.00  9.21           C  
ATOM    891  O   PRO A  91      10.521  24.397 -30.330  1.00  8.81           O  
ATOM    892  CB  PRO A  91      10.547  27.657 -30.146  1.00  9.05           C  
ATOM    893  CG  PRO A  91      10.260  28.210 -28.770  1.00  8.48           C  
ATOM    894  CD  PRO A  91       9.774  27.026 -27.993  1.00  9.57           C  
ATOM    895  N   GLY A  92      10.200  25.367 -32.354  1.00  9.60           N  
ATOM    896  CA  GLY A  92      11.011  24.400 -33.091  1.00  9.98           C  
ATOM    897  C   GLY A  92      10.316  23.131 -33.546  1.00  9.56           C  
ATOM    898  O   GLY A  92      10.966  22.213 -34.067  1.00 10.74           O  
ATOM    899  HN  GLY A  92       9.687  26.081 -32.871  1.00  0.00           H  
ATOM    900  N   LEU A  93       9.000  23.079 -33.373  1.00  8.80           N  
ATOM    901  CA  LEU A  93       8.249  21.878 -33.730  1.00  8.33           C  
ATOM    902  C   LEU A  93       7.770  21.909 -35.168  1.00  8.40           C  
ATOM    903  O   LEU A  93       7.291  22.932 -35.649  1.00  9.27           O  
ATOM    904  CB  LEU A  93       7.047  21.714 -32.806  1.00  8.43           C  
ATOM    905  CG  LEU A  93       7.346  21.725 -31.301  1.00  7.37           C  
ATOM    906  CD1 LEU A  93       6.021  21.693 -30.535  1.00  7.35           C  
ATOM    907  CD2 LEU A  93       8.241  20.556 -30.908  1.00  9.08           C  
ATOM    908  HN  LEU A  93       8.509  23.886 -32.987  1.00  0.00           H  
ATOM    909  N   ASP A  94       7.873  20.765 -35.833  1.00  8.24           N  
ATOM    910  CA  ASP A  94       7.237  20.583 -37.130  1.00  8.45           C  
ATOM    911  C   ASP A  94       5.767  20.200 -36.970  1.00  8.45           C  
ATOM    912  O   ASP A  94       4.935  20.530 -37.813  1.00  8.52           O  
ATOM    913  CB  ASP A  94       7.957  19.482 -37.894  1.00  8.52           C  
ATOM    914  CG  ASP A  94       9.385  19.853 -38.235  1.00 10.49           C  
ATOM    915  OD1 ASP A  94       9.589  20.950 -38.806  1.00 13.19           O  
ATOM    916  OD2 ASP A  94      10.303  19.058 -37.936  1.00 12.93           O1-
ATOM    917  HN  ASP A  94       8.409  19.998 -35.427  1.00  0.00           H  
ATOM    918  N   VAL A  95       5.456  19.485 -35.887  1.00  7.93           N  
ATOM    919  CA  VAL A  95       4.104  19.014 -35.608  1.00  7.50           C  
ATOM    920  C   VAL A  95       3.892  19.143 -34.104  1.00  7.00           C  
ATOM    921  O   VAL A  95       4.813  18.836 -33.338  1.00  7.05           O  
ATOM    922  CB  VAL A  95       3.907  17.517 -36.028  1.00  8.07           C  
ATOM    923  CG1 VAL A  95       2.472  17.075 -35.828  1.00  9.11           C  
ATOM    924  CG2 VAL A  95       4.324  17.272 -37.493  1.00  7.93           C  
ATOM    925  HN  VAL A  95       6.197  19.258 -35.224  1.00  0.00           H  
ATOM    926  N   TYR A  96       2.704  19.601 -33.697  1.00  6.42           N  
ATOM    927  CA  TYR A  96       2.353  19.700 -32.281  1.00  6.09           C  
ATOM    928  C   TYR A  96       1.043  18.919 -32.060  1.00  6.38           C  
ATOM    929  O   TYR A  96       0.121  19.022 -32.860  1.00  7.72           O  
ATOM    930  CB  TYR A  96       2.236  21.180 -31.839  1.00  6.57           C  
ATOM    931  CG  TYR A  96       1.558  21.319 -30.490  1.00  6.00           C  
ATOM    932  CD1 TYR A  96       2.164  20.818 -29.335  1.00  6.37           C  
ATOM    933  CD2 TYR A  96       0.303  21.915 -30.371  1.00  6.52           C  
ATOM    934  CE1 TYR A  96       1.528  20.890 -28.101  1.00  6.75           C  
ATOM    935  CE2 TYR A  96      -0.333  22.008 -29.139  1.00  6.43           C  
ATOM    936  CZ  TYR A  96       0.284  21.486 -28.005  1.00  5.33           C  
ATOM    937  OH  TYR A  96      -0.352  21.567 -26.794  1.00  7.17           O  
ATOM    938  HN  TYR A  96       2.021  19.891 -34.397  1.00  0.00           H  
ATOM    939  HH  TYR A  96      -1.207  21.976 -26.728  1.00  0.00           H  
ATOM    940  N   PHE A  97       0.980  18.122 -30.985  1.00  6.16           N  
ATOM    941  CA  PHE A  97      -0.254  17.447 -30.554  1.00  6.52           C  
ATOM    942  C   PHE A  97      -0.875  18.217 -29.387  1.00  6.49           C  
ATOM    943  O   PHE A  97      -0.248  18.344 -28.335  1.00  6.17           O  
ATOM    944  CB  PHE A  97       0.064  16.015 -30.125  1.00  7.01           C  
ATOM    945  CG  PHE A  97      -1.128  15.255 -29.601  1.00  7.69           C  
ATOM    946  CD1 PHE A  97      -2.012  14.630 -30.480  1.00  8.84           C  
ATOM    947  CD2 PHE A  97      -1.375  15.162 -28.234  1.00  7.56           C  
ATOM    948  CE1 PHE A  97      -3.121  13.926 -30.000  1.00  9.51           C  
ATOM    949  CE2 PHE A  97      -2.474  14.469 -27.748  1.00  9.00           C  
ATOM    950  CZ  PHE A  97      -3.345  13.843 -28.621  1.00  8.34           C  
ATOM    951  HN  PHE A  97       1.829  17.976 -30.439  1.00  0.00           H  
ATOM    952  N   ALA A  98      -2.096  18.716 -29.579  1.00  6.46           N  
ATOM    953  CA  ALA A  98      -2.747  19.576 -28.593  1.00  6.69           C  
ATOM    954  C   ALA A  98      -3.417  18.830 -27.438  1.00  6.74           C  
ATOM    955  O   ALA A  98      -4.651  18.675 -27.398  1.00  7.23           O  
ATOM    956  CB  ALA A  98      -3.748  20.543 -29.307  1.00  6.07           C  
ATOM    957  HN  ALA A  98      -2.592  18.490 -30.441  1.00  0.00           H  
ATOM    958  N   ALA A  99      -2.589  18.429 -26.473  1.00  7.41           N  
ATOM    959  CA  ALA A  99      -3.102  17.761 -25.284  1.00  8.16           C  
ATOM    960  C   ALA A  99      -3.628  18.746 -24.254  1.00  9.15           C  
ATOM    961  O   ALA A  99      -4.315  18.357 -23.318  1.00 10.52           O  
ATOM    962  CB  ALA A  99      -2.035  16.881 -24.661  1.00  8.07           C  
ATOM    963  HN  ALA A  99      -1.587  18.591 -26.568  1.00  0.00           H  
ATOM    964  N   ASP A 100      -3.283  20.017 -24.409  1.00  8.60           N  
ATOM    965  CA  ASP A 100      -3.598  21.043 -23.416  1.00  9.38           C  
ATOM    966  C   ASP A 100      -4.644  22.000 -23.947  1.00  8.90           C  
ATOM    967  O   ASP A 100      -4.848  22.077 -25.159  1.00  8.53           O  
ATOM    968  CB  ASP A 100      -2.332  21.846 -23.080  1.00  9.59           C  
ATOM    969  CG  ASP A 100      -1.431  21.144 -22.069  1.00 12.33           C  
ATOM    970  OD1 ASP A 100      -1.861  20.995 -20.899  1.00 14.33           O  
ATOM    971  OD2 ASP A 100      -0.278  20.779 -22.433  1.00 14.57           O1-
ATOM    972  HN  ASP A 100      -2.779  20.289 -25.253  1.00  0.00           H  
ATOM    973  N   VAL A 101      -5.288  22.742 -23.048  1.00  8.72           N  
ATOM    974  CA  VAL A 101      -6.171  23.842 -23.450  1.00  8.49           C  
ATOM    975  C   VAL A 101      -5.356  25.020 -23.970  1.00  8.95           C  
ATOM    976  O   VAL A 101      -4.135  25.081 -23.781  1.00  9.19           O  
ATOM    977  CB  VAL A 101      -7.075  24.346 -22.287  1.00  8.66           C  
ATOM    978  CG1 VAL A 101      -7.853  23.187 -21.672  1.00  8.89           C  
ATOM    979  CG2 VAL A 101      -6.255  25.130 -21.216  1.00  9.19           C  
ATOM    980  HN  VAL A 101      -5.164  22.540 -22.056  1.00  0.00           H  
ATOM    981  N   CYS A 102      -6.040  25.963 -24.612  1.00  8.98           N  
ATOM    982  CA  CYS A 102      -5.417  27.230 -24.984  1.00  9.69           C  
ATOM    983  C   CYS A 102      -5.167  28.076 -23.737  1.00  9.64           C  
ATOM    984  O   CYS A 102      -6.108  28.499 -23.052  1.00  9.83           O  
ATOM    985  CB  CYS A 102      -6.298  27.981 -25.975  1.00  8.96           C  
ATOM    986  SG  CYS A 102      -5.683  29.639 -26.385  1.00 10.80           S  
ATOM    987  HN  CYS A 102      -7.018  25.798 -24.849  1.00  0.00           H  
ATOM    988  N   TYR A 103      -3.883  28.293 -23.455  1.00 10.19           N  
ATOM    989  CA  TYR A 103      -3.433  28.996 -22.254  1.00 10.97           C  
ATOM    990  C   TYR A 103      -3.863  30.460 -22.272  1.00 11.19           C  
ATOM    991  O   TYR A 103      -4.307  30.983 -21.254  1.00 12.01           O  
ATOM    992  CB  TYR A 103      -1.912  28.879 -22.117  1.00 11.25           C  
ATOM    993  CG  TYR A 103      -1.342  29.490 -20.860  1.00 11.81           C  
ATOM    994  CD1 TYR A 103      -1.580  28.923 -19.608  1.00 11.93           C  
ATOM    995  CD2 TYR A 103      -0.538  30.619 -20.928  1.00 11.52           C  
ATOM    996  CE1 TYR A 103      -1.037  29.492 -18.441  1.00 11.89           C  
ATOM    997  CE2 TYR A 103       0.009  31.180 -19.786  1.00 11.34           C  
ATOM    998  CZ  TYR A 103      -0.242  30.621 -18.547  1.00 11.62           C  
ATOM    999  OH  TYR A 103       0.299  31.167 -17.401  1.00 12.01           O  
ATOM   1000  HN  TYR A 103      -3.179  27.952 -24.109  1.00  0.00           H  
ATOM   1001  HH  TYR A 103       0.126  30.783 -16.549  1.00  0.00           H  
ATOM   1002  N   ALA A 104      -3.743  31.108 -23.427  1.00 11.31           N  
ATOM   1003  CA  ALA A 104      -4.133  32.516 -23.530  1.00 11.60           C  
ATOM   1004  C   ALA A 104      -5.614  32.692 -23.180  1.00 12.18           C  
ATOM   1005  O   ALA A 104      -5.986  33.639 -22.487  1.00 11.93           O  
ATOM   1006  CB  ALA A 104      -3.828  33.055 -24.914  1.00 11.69           C  
ATOM   1007  HN  ALA A 104      -3.377  30.622 -24.246  1.00  0.00           H  
ATOM   1008  N   GLU A 105      -6.456  31.769 -23.643  1.00 12.22           N  
ATOM   1009  CA  GLU A 105      -7.887  31.813 -23.327  1.00 12.62           C  
ATOM   1010  C   GLU A 105      -8.156  31.534 -21.846  1.00 13.30           C  
ATOM   1011  O   GLU A 105      -8.939  32.246 -21.213  1.00 13.58           O  
ATOM   1012  CB  GLU A 105      -8.687  30.865 -24.240  1.00 13.16           C  
ATOM   1013  CG  GLU A 105     -10.176  30.754 -23.914  1.00 13.26           C  
ATOM   1014  CD  GLU A 105     -11.004  31.985 -24.287  1.00 15.47           C  
ATOM   1015  OE1 GLU A 105     -10.459  32.980 -24.812  1.00 15.84           O  
ATOM   1016  OE2 GLU A 105     -12.230  31.934 -24.064  1.00 17.23           O1-
ATOM   1017  HN  GLU A 105      -6.097  31.016 -24.230  1.00  0.00           H  
ATOM   1018  N   LYS A 106      -7.501  30.516 -21.289  1.00 13.30           N  
ATOM   1019  CA  LYS A 106      -7.616  30.225 -19.860  1.00 14.07           C  
ATOM   1020  C   LYS A 106      -7.320  31.475 -19.025  1.00 13.98           C  
ATOM   1021  O   LYS A 106      -8.105  31.843 -18.154  1.00 14.17           O  
ATOM   1022  CB  LYS A 106      -6.691  29.080 -19.442  1.00 14.50           C  
ATOM   1023  CG  LYS A 106      -6.767  28.771 -17.959  1.00 16.10           C  
ATOM   1024  CD  LYS A 106      -5.673  27.824 -17.525  1.00 18.75           C  
ATOM   1025  CE  LYS A 106      -5.777  27.536 -16.032  1.00 20.57           C  
ATOM   1026  NZ  LYS A 106      -5.288  28.673 -15.204  1.00 24.56           N1+
ATOM   1027  HN  LYS A 106      -6.906  29.927 -21.872  1.00  0.00           H  
ATOM   1028  HZ1 LYS A 106      -5.358  28.480 -14.205  1.00  0.00           H  
ATOM   1029  HZ2 LYS A 106      -5.768  29.539 -15.447  1.00  0.00           H  
ATOM   1030  HZ3 LYS A 106      -4.337  28.936 -15.464  1.00  0.00           H  
ATOM   1031  N   VAL A 107      -6.183  32.109 -19.308  1.00 14.03           N  
ATOM   1032  CA  VAL A 107      -5.760  33.317 -18.590  1.00 14.33           C  
ATOM   1033  C   VAL A 107      -6.748  34.473 -18.793  1.00 14.98           C  
ATOM   1034  O   VAL A 107      -7.141  35.139 -17.820  1.00 14.55           O  
ATOM   1035  CB  VAL A 107      -4.315  33.711 -18.991  1.00 14.33           C  
ATOM   1036  CG1 VAL A 107      -3.913  35.037 -18.371  1.00 14.96           C  
ATOM   1037  CG2 VAL A 107      -3.344  32.607 -18.575  1.00 14.24           C  
ATOM   1038  HN  VAL A 107      -5.586  31.742 -20.049  1.00  0.00           H  
ATOM   1039  N   ALA A 108      -7.167  34.688 -20.040  1.00 15.69           N  
ATOM   1040  CA  ALA A 108      -8.136  35.745 -20.361  1.00 17.08           C  
ATOM   1041  C   ALA A 108      -9.446  35.561 -19.593  1.00 18.11           C  
ATOM   1042  O   ALA A 108     -10.029  36.533 -19.099  1.00 18.51           O  
ATOM   1043  CB  ALA A 108      -8.398  35.812 -21.864  1.00 17.04           C  
ATOM   1044  HN  ALA A 108      -6.805  34.102 -20.793  1.00  0.00           H  
ATOM   1045  N   GLN A 109      -9.897  34.315 -19.483  1.00 19.01           N  
ATOM   1046  CA  GLN A 109     -11.177  34.017 -18.844  1.00 20.16           C  
ATOM   1047  C   GLN A 109     -11.133  34.009 -17.325  1.00 20.43           C  
ATOM   1048  O   GLN A 109     -12.095  34.430 -16.679  1.00 20.96           O  
ATOM   1049  CB  GLN A 109     -11.717  32.667 -19.334  1.00 20.37           C  
ATOM   1050  CG  GLN A 109     -12.160  32.666 -20.795  1.00 21.69           C  
ATOM   1051  CD  GLN A 109     -13.488  33.366 -21.023  1.00 24.37           C  
ATOM   1052  NE2 GLN A 109     -13.801  33.638 -22.284  1.00 26.02           N  
ATOM   1053  OE1 GLN A 109     -14.229  33.648 -20.079  1.00 25.36           O  
ATOM   1054  HN  GLN A 109      -9.336  33.548 -19.854  1.00  0.00           H  
ATOM   1055 1HE2 GLN A 109     -14.693  34.108 -22.437  1.00  0.00           H  
ATOM   1056 2HE2 GLN A 109     -13.188  33.405 -23.065  1.00  0.00           H  
ATOM   1057  N   GLU A 110     -10.025  33.539 -16.756  1.00 20.31           N  
ATOM   1058  CA  GLU A 110      -9.999  33.187 -15.335  1.00 20.52           C  
ATOM   1059  C   GLU A 110      -9.072  34.044 -14.496  1.00 20.16           C  
ATOM   1060  O   GLU A 110      -9.275  34.183 -13.289  1.00 20.36           O  
ATOM   1061  CB  GLU A 110      -9.602  31.721 -15.161  1.00 20.94           C  
ATOM   1062  CG  GLU A 110     -10.481  30.745 -15.924  1.00 22.31           C  
ATOM   1063  CD  GLU A 110      -9.912  29.339 -15.942  1.00 23.63           C  
ATOM   1064  OE1 GLU A 110      -8.874  29.093 -15.284  1.00 24.56           O  
ATOM   1065  OE2 GLU A 110     -10.511  28.475 -16.616  1.00 25.59           O1-
ATOM   1066  HN  GLU A 110      -9.182  33.422 -17.318  1.00  0.00           H  
ATOM   1067  N   LYS A 111      -8.053  34.606 -15.133  1.00 19.72           N  
ATOM   1068  CA  LYS A 111      -6.970  35.245 -14.396  1.00 19.29           C  
ATOM   1069  C   LYS A 111      -6.954  36.756 -14.573  1.00 18.84           C  
ATOM   1070  O   LYS A 111      -7.578  37.306 -15.491  1.00 18.79           O  
ATOM   1071  CB  LYS A 111      -5.622  34.623 -14.789  1.00 19.43           C  
ATOM   1072  CG  LYS A 111      -5.588  33.091 -14.732  1.00 20.49           C  
ATOM   1073  CD  LYS A 111      -5.841  32.570 -13.321  1.00 22.01           C  
ATOM   1074  CE  LYS A 111      -6.064  31.072 -13.295  1.00 23.75           C  
ATOM   1075  NZ  LYS A 111      -6.266  30.604 -11.894  1.00 25.52           N1+
ATOM   1076  HN  LYS A 111      -8.027  34.591 -16.153  1.00  0.00           H  
ATOM   1077  HZ1 LYS A 111      -6.416  29.595 -11.876  1.00  0.00           H  
ATOM   1078  HZ2 LYS A 111      -7.020  31.109 -11.429  1.00  0.00           H  
ATOM   1079  HZ3 LYS A 111      -5.498  30.885 -11.284  1.00  0.00           H  
ATOM   1080  N   GLY A 112      -6.239  37.428 -13.677  1.00 18.36           N  
ATOM   1081  CA  GLY A 112      -6.178  38.875 -13.693  1.00 17.58           C  
ATOM   1082  C   GLY A 112      -4.758  39.387 -13.731  1.00 17.27           C  
ATOM   1083  O   GLY A 112      -3.823  38.670 -14.110  1.00 17.00           O  
ATOM   1084  HN  GLY A 112      -5.722  36.914 -12.963  1.00  0.00           H  
ATOM   1085  N   PHE A 113      -4.604  40.639 -13.328  1.00 16.34           N  
ATOM   1086  CA  PHE A 113      -3.346  41.350 -13.461  1.00 15.86           C  
ATOM   1087  C   PHE A 113      -2.202  40.690 -12.671  1.00 15.46           C  
ATOM   1088  O   PHE A 113      -1.108  40.469 -13.216  1.00 15.32           O  
ATOM   1089  CB  PHE A 113      -3.559  42.818 -13.067  1.00 15.87           C  
ATOM   1090  CG  PHE A 113      -2.303  43.634 -13.026  1.00 15.40           C  
ATOM   1091  CD1 PHE A 113      -1.677  44.050 -14.201  1.00 15.09           C  
ATOM   1092  CD2 PHE A 113      -1.747  43.999 -11.809  1.00 16.03           C  
ATOM   1093  CE1 PHE A 113      -0.523  44.812 -14.159  1.00 15.79           C  
ATOM   1094  CE2 PHE A 113      -0.593  44.761 -11.759  1.00 16.91           C  
ATOM   1095  CZ  PHE A 113       0.025  45.164 -12.938  1.00 15.91           C  
ATOM   1096  HN  PHE A 113      -5.399  41.121 -12.909  1.00  0.00           H  
ATOM   1097  N   LEU A 114      -2.455  40.344 -11.410  1.00 15.43           N  
ATOM   1098  CA  LEU A 114      -1.398  39.760 -10.572  1.00 15.19           C  
ATOM   1099  C   LEU A 114      -0.895  38.421 -11.089  1.00 15.36           C  
ATOM   1100  O   LEU A 114       0.282  38.103 -10.938  1.00 14.86           O  
ATOM   1101  CB  LEU A 114      -1.825  39.642  -9.107  1.00 15.33           C  
ATOM   1102  CG  LEU A 114      -2.046  40.978  -8.377  1.00 14.71           C  
ATOM   1103  CD1 LEU A 114      -2.452  40.724  -6.936  1.00 14.17           C  
ATOM   1104  CD2 LEU A 114      -0.824  41.915  -8.443  1.00 14.38           C  
ATOM   1105  HN  LEU A 114      -3.388  40.485 -11.023  1.00  0.00           H  
ATOM   1106  N   TYR A 115      -1.788  37.641 -11.694  1.00 15.76           N  
ATOM   1107  CA  TYR A 115      -1.391  36.373 -12.299  1.00 16.24           C  
ATOM   1108  C   TYR A 115      -0.441  36.608 -13.478  1.00 16.01           C  
ATOM   1109  O   TYR A 115       0.536  35.871 -13.656  1.00 16.05           O  
ATOM   1110  CB  TYR A 115      -2.624  35.593 -12.755  1.00 16.65           C  
ATOM   1111  CG  TYR A 115      -2.308  34.252 -13.377  1.00 17.17           C  
ATOM   1112  CD1 TYR A 115      -2.345  33.087 -12.610  1.00 18.24           C  
ATOM   1113  CD2 TYR A 115      -1.974  34.147 -14.732  1.00 16.98           C  
ATOM   1114  CE1 TYR A 115      -2.057  31.848 -13.175  1.00 18.52           C  
ATOM   1115  CE2 TYR A 115      -1.683  32.914 -15.305  1.00 17.66           C  
ATOM   1116  CZ  TYR A 115      -1.728  31.771 -14.519  1.00 18.24           C  
ATOM   1117  OH  TYR A 115      -1.442  30.549 -15.085  1.00 18.54           O  
ATOM   1118  HN  TYR A 115      -2.764  37.934 -11.736  1.00  0.00           H  
ATOM   1119  HH  TYR A 115      -1.216  30.496 -16.006  1.00  0.00           H  
ATOM   1120  N   ARG A 116      -0.733  37.636 -14.275  1.00 15.57           N  
ATOM   1121  CA  ARG A 116       0.057  37.941 -15.469  1.00 15.57           C  
ATOM   1122  C   ARG A 116       1.376  38.652 -15.165  1.00 15.79           C  
ATOM   1123  O   ARG A 116       2.174  38.890 -16.073  1.00 16.37           O  
ATOM   1124  CB  ARG A 116      -0.756  38.772 -16.467  1.00 15.69           C  
ATOM   1125  CG  ARG A 116      -1.939  38.040 -17.072  1.00 17.69           C  
ATOM   1126  CD  ARG A 116      -2.698  38.936 -18.036  1.00 21.37           C  
ATOM   1127  NE  ARG A 116      -3.992  38.350 -18.376  1.00 25.24           N  
ATOM   1128  CZ  ARG A 116      -5.151  38.698 -17.820  1.00 26.37           C  
ATOM   1129  NH1 ARG A 116      -5.194  39.663 -16.908  1.00 27.64           N1+
ATOM   1130  NH2 ARG A 116      -6.270  38.093 -18.193  1.00 25.53           N  
ATOM   1131  HN  ARG A 116      -1.531  38.228 -14.046  1.00  0.00           H  
ATOM   1132  HE  ARG A 116      -4.009  37.622 -19.090  1.00  0.00           H  
ATOM   1133 1HH1 ARG A 116      -4.333  40.129 -16.621  1.00  0.00           H  
ATOM   1134 2HH1 ARG A 116      -6.082  39.930 -16.482  1.00  0.00           H  
ATOM   1135 1HH2 ARG A 116      -6.237  37.352 -18.893  1.00  0.00           H  
ATOM   1136 2HH2 ARG A 116      -7.158  38.360 -17.767  1.00  0.00           H  
ATOM   1137  N   LEU A 117       1.604  38.987 -13.895  1.00 15.73           N  
ATOM   1138  CA  LEU A 117       2.865  39.620 -13.477  1.00 16.05           C  
ATOM   1139  C   LEU A 117       4.037  38.647 -13.444  1.00 15.35           C  
ATOM   1140  O   LEU A 117       5.197  39.061 -13.424  1.00 15.77           O  
ATOM   1141  CB  LEU A 117       2.734  40.236 -12.079  1.00 16.28           C  
ATOM   1142  CG  LEU A 117       2.087  41.599 -11.844  1.00 18.54           C  
ATOM   1143  CD1 LEU A 117       2.142  41.901 -10.353  1.00 20.36           C  
ATOM   1144  CD2 LEU A 117       2.778  42.708 -12.635  1.00 20.69           C  
ATOM   1145  HN  LEU A 117       0.886  38.800 -13.195  1.00  0.00           H  
ATOM   1146  N   THR A 118       3.728  37.353 -13.435  1.00 14.40           N  
ATOM   1147  CA  THR A 118       4.719  36.320 -13.150  1.00 13.64           C  
ATOM   1148  C   THR A 118       5.559  35.930 -14.368  1.00 12.98           C  
ATOM   1149  O   THR A 118       5.096  35.977 -15.514  1.00 12.37           O  
ATOM   1150  CB  THR A 118       4.044  35.049 -12.559  1.00 13.29           C  
ATOM   1151  CG2 THR A 118       3.196  35.417 -11.344  1.00 14.01           C  
ATOM   1152  OG1 THR A 118       3.212  34.431 -13.557  1.00 14.52           O  
ATOM   1153  HN  THR A 118       2.767  37.074 -13.634  1.00  0.00           H  
ATOM   1154  HG1 THR A 118       3.740  34.202 -14.313  1.00  0.00           H  
ATOM   1155  N   SER A 119       6.804  35.544 -14.097  1.00 12.60           N  
ATOM   1156  CA  SER A 119       7.663  34.945 -15.108  1.00 12.10           C  
ATOM   1157  C   SER A 119       7.058  33.646 -15.635  1.00 11.68           C  
ATOM   1158  O   SER A 119       7.251  33.301 -16.796  1.00 10.82           O  
ATOM   1159  CB  SER A 119       9.054  34.691 -14.531  1.00 12.25           C  
ATOM   1160  OG  SER A 119       9.686  35.930 -14.232  1.00 15.35           O  
ATOM   1161  HN  SER A 119       7.167  35.672 -13.152  1.00  0.00           H  
ATOM   1162  HG  SER A 119      10.551  35.772 -13.873  1.00  0.00           H  
ATOM   1163  N   ARG A 120       6.318  32.947 -14.778  1.00 11.80           N  
ATOM   1164  CA  ARG A 120       5.634  31.719 -15.175  1.00 12.39           C  
ATOM   1165  C   ARG A 120       4.661  31.996 -16.322  1.00 11.41           C  
ATOM   1166  O   ARG A 120       4.681  31.306 -17.353  1.00 10.97           O  
ATOM   1167  CB  ARG A 120       4.899  31.130 -13.961  1.00 12.58           C  
ATOM   1168  CG  ARG A 120       4.245  29.781 -14.186  1.00 15.03           C  
ATOM   1169  CD  ARG A 120       3.475  29.328 -12.949  1.00 15.93           C  
ATOM   1170  NE  ARG A 120       2.812  28.042 -13.184  1.00 23.85           N  
ATOM   1171  CZ  ARG A 120       1.563  27.905 -13.631  1.00 26.05           C  
ATOM   1172  NH1 ARG A 120       0.819  28.974 -13.890  1.00 27.31           N1+
ATOM   1173  NH2 ARG A 120       1.053  26.693 -13.818  1.00 27.72           N  
ATOM   1174  HN  ARG A 120       6.226  33.278 -13.818  1.00  0.00           H  
ATOM   1175  HE  ARG A 120       3.343  27.193 -12.992  1.00  0.00           H  
ATOM   1176 1HH1 ARG A 120       1.211  29.905 -13.746  1.00  0.00           H  
ATOM   1177 2HH1 ARG A 120      -0.136  28.869 -14.232  1.00  0.00           H  
ATOM   1178 1HH2 ARG A 120       1.624  25.872 -13.619  1.00  0.00           H  
ATOM   1179 2HH2 ARG A 120       0.098  26.588 -14.160  1.00  0.00           H  
ATOM   1180  N   TYR A 121       3.823  33.016 -16.153  1.00 10.57           N  
ATOM   1181  CA  TYR A 121       2.877  33.378 -17.204  1.00 10.69           C  
ATOM   1182  C   TYR A 121       3.612  33.740 -18.500  1.00 10.27           C  
ATOM   1183  O   TYR A 121       3.267  33.254 -19.584  1.00 10.63           O  
ATOM   1184  CB  TYR A 121       1.936  34.525 -16.760  1.00 11.44           C  
ATOM   1185  CG  TYR A 121       1.283  35.162 -17.954  1.00 12.48           C  
ATOM   1186  CD1 TYR A 121       0.230  34.526 -18.616  1.00 12.63           C  
ATOM   1187  CD2 TYR A 121       1.775  36.360 -18.478  1.00 13.23           C  
ATOM   1188  CE1 TYR A 121      -0.348  35.087 -19.743  1.00 12.57           C  
ATOM   1189  CE2 TYR A 121       1.223  36.922 -19.607  1.00 13.81           C  
ATOM   1190  CZ  TYR A 121       0.160  36.284 -20.236  1.00 13.80           C  
ATOM   1191  OH  TYR A 121      -0.387  36.849 -21.354  1.00 16.28           O  
ATOM   1192  HN  TYR A 121       3.842  33.548 -15.283  1.00  0.00           H  
ATOM   1193  HH  TYR A 121      -0.040  37.667 -21.691  1.00  0.00           H  
ATOM   1194  N   ARG A 122       4.618  34.608 -18.400  1.00  9.80           N  
ATOM   1195  CA  ARG A 122       5.320  35.059 -19.599  1.00 10.25           C  
ATOM   1196  C   ARG A 122       5.916  33.892 -20.387  1.00  9.10           C  
ATOM   1197  O   ARG A 122       5.868  33.881 -21.618  1.00  9.68           O  
ATOM   1198  CB  ARG A 122       6.383  36.106 -19.257  1.00 10.36           C  
ATOM   1199  CG  ARG A 122       5.761  37.432 -18.804  1.00 11.57           C  
ATOM   1200  CD  ARG A 122       6.780  38.552 -18.612  1.00 12.42           C  
ATOM   1201  NE  ARG A 122       7.617  38.341 -17.435  1.00 13.91           N  
ATOM   1202  CZ  ARG A 122       7.286  38.693 -16.194  1.00 14.74           C  
ATOM   1203  NH1 ARG A 122       6.129  39.304 -15.948  1.00 16.86           N1+
ATOM   1204  NH2 ARG A 122       8.127  38.446 -15.200  1.00 16.72           N  
ATOM   1205  HN  ARG A 122       4.899  34.958 -17.484  1.00  0.00           H  
ATOM   1206  HE  ARG A 122       8.522  37.891 -17.573  1.00  0.00           H  
ATOM   1207 1HH1 ARG A 122       5.875  39.574 -14.998  1.00  0.00           H  
ATOM   1208 2HH1 ARG A 122       5.482  39.494 -16.713  1.00  0.00           H  
ATOM   1209 1HH2 ARG A 122       7.873  38.716 -14.250  1.00  0.00           H  
ATOM   1210 2HH2 ARG A 122       9.013  37.978 -15.388  1.00  0.00           H  
ATOM   1211  N   HIS A 123       6.443  32.898 -19.669  1.00  8.83           N  
ATOM   1212  CA  HIS A 123       7.026  31.737 -20.314  1.00  8.24           C  
ATOM   1213  C   HIS A 123       5.981  30.896 -21.033  1.00  7.98           C  
ATOM   1214  O   HIS A 123       6.158  30.567 -22.202  1.00  8.08           O  
ATOM   1215  CB  HIS A 123       7.754  30.835 -19.327  1.00  7.77           C  
ATOM   1216  CG  HIS A 123       8.155  29.532 -19.942  1.00  7.41           C  
ATOM   1217  CD2 HIS A 123       9.172  29.238 -20.780  1.00  6.98           C  
ATOM   1218  ND1 HIS A 123       7.416  28.375 -19.807  1.00  9.23           N  
ATOM   1219  CE1 HIS A 123       7.989  27.414 -20.512  1.00  6.31           C  
ATOM   1220  NE2 HIS A 123       9.053  27.912 -21.113  1.00 10.27           N  
ATOM   1221  HN  HIS A 123       6.436  32.956 -18.651  1.00  0.00           H  
ATOM   1222  HD1 HIS A 123       6.565  28.277 -19.253  1.00  0.00           H  
ATOM   1223  HE2 HIS A 123       9.684  27.395 -21.725  1.00  0.00           H  
ATOM   1224  N   TYR A 124       4.915  30.524 -20.331  1.00  7.98           N  
ATOM   1225  CA  TYR A 124       3.917  29.654 -20.959  1.00  8.68           C  
ATOM   1226  C   TYR A 124       3.255  30.351 -22.136  1.00  9.06           C  
ATOM   1227  O   TYR A 124       3.006  29.723 -23.169  1.00 10.12           O  
ATOM   1228  CB  TYR A 124       2.906  29.125 -19.944  1.00  9.24           C  
ATOM   1229  CG  TYR A 124       3.496  28.073 -19.045  1.00  9.91           C  
ATOM   1230  CD1 TYR A 124       3.876  26.831 -19.556  1.00 10.22           C  
ATOM   1231  CD2 TYR A 124       3.666  28.306 -17.680  1.00 10.99           C  
ATOM   1232  CE1 TYR A 124       4.420  25.841 -18.727  1.00 12.07           C  
ATOM   1233  CE2 TYR A 124       4.220  27.317 -16.845  1.00 12.91           C  
ATOM   1234  CZ  TYR A 124       4.588  26.099 -17.377  1.00 12.79           C  
ATOM   1235  OH  TYR A 124       5.126  25.123 -16.548  1.00 15.46           O  
ATOM   1236  HN  TYR A 124       4.794  30.840 -19.369  1.00  0.00           H  
ATOM   1237  HH  TYR A 124       5.241  25.300 -15.622  1.00  0.00           H  
ATOM   1238  N   ALA A 125       3.030  31.659 -22.007  1.00  9.07           N  
ATOM   1239  CA  ALA A 125       2.437  32.427 -23.109  1.00  9.37           C  
ATOM   1240  C   ALA A 125       3.381  32.477 -24.313  1.00  9.52           C  
ATOM   1241  O   ALA A 125       2.949  32.316 -25.461  1.00  9.63           O  
ATOM   1242  CB  ALA A 125       2.073  33.833 -22.645  1.00  9.71           C  
ATOM   1243  HN  ALA A 125       3.272  32.130 -21.135  1.00  0.00           H  
ATOM   1244  N   ALA A 126       4.676  32.680 -24.048  1.00  9.31           N  
ATOM   1245  CA  ALA A 126       5.685  32.750 -25.100  1.00  8.94           C  
ATOM   1246  C   ALA A 126       5.854  31.418 -25.834  1.00  9.06           C  
ATOM   1247  O   ALA A 126       6.034  31.392 -27.052  1.00  9.65           O  
ATOM   1248  CB  ALA A 126       7.030  33.228 -24.540  1.00  8.84           C  
ATOM   1249  HN  ALA A 126       4.969  32.790 -23.077  1.00  0.00           H  
ATOM   1250  N   PHE A 127       5.811  30.312 -25.092  1.00  8.42           N  
ATOM   1251  CA  PHE A 127       5.976  29.005 -25.720  1.00  8.05           C  
ATOM   1252  C   PHE A 127       4.717  28.596 -26.499  1.00  8.22           C  
ATOM   1253  O   PHE A 127       4.824  27.960 -27.544  1.00  8.57           O  
ATOM   1254  CB  PHE A 127       6.396  27.962 -24.678  1.00  7.38           C  
ATOM   1255  CG  PHE A 127       7.900  27.780 -24.556  1.00  6.65           C  
ATOM   1256  CD1 PHE A 127       8.771  28.868 -24.669  1.00  7.23           C  
ATOM   1257  CD2 PHE A 127       8.441  26.517 -24.335  1.00  6.17           C  
ATOM   1258  CE1 PHE A 127      10.152  28.695 -24.561  1.00  7.17           C  
ATOM   1259  CE2 PHE A 127       9.819  26.325 -24.226  1.00  6.34           C  
ATOM   1260  CZ  PHE A 127      10.690  27.419 -24.341  1.00  6.31           C  
ATOM   1261  HN  PHE A 127       5.663  30.379 -24.085  1.00  0.00           H  
ATOM   1262  N   GLU A 128       3.538  28.984 -26.014  1.00  8.60           N  
ATOM   1263  CA  GLU A 128       2.307  28.790 -26.789  1.00  9.23           C  
ATOM   1264  C   GLU A 128       2.305  29.638 -28.056  1.00 10.09           C  
ATOM   1265  O   GLU A 128       1.989  29.139 -29.148  1.00 10.51           O  
ATOM   1266  CB  GLU A 128       1.066  29.102 -25.964  1.00  9.29           C  
ATOM   1267  CG  GLU A 128      -0.225  28.843 -26.710  1.00  9.13           C  
ATOM   1268  CD  GLU A 128      -1.422  28.935 -25.802  1.00  8.15           C  
ATOM   1269  OE1 GLU A 128      -1.956  30.053 -25.620  1.00 10.61           O  
ATOM   1270  OE2 GLU A 128      -1.837  27.887 -25.265  1.00  9.39           O1-
ATOM   1271  HN  GLU A 128       3.491  29.421 -25.094  1.00  0.00           H  
ATOM   1272  N   ARG A 129       2.638  30.921 -27.901  1.00 10.57           N  
ATOM   1273  CA  ARG A 129       2.766  31.841 -29.039  1.00 11.65           C  
ATOM   1274  C   ARG A 129       3.710  31.291 -30.115  1.00 10.96           C  
ATOM   1275  O   ARG A 129       3.378  31.307 -31.300  1.00 11.22           O  
ATOM   1276  CB  ARG A 129       3.245  33.217 -28.559  1.00 11.56           C  
ATOM   1277  CG  ARG A 129       3.031  34.335 -29.558  1.00 13.74           C  
ATOM   1278  CD  ARG A 129       3.284  35.706 -28.929  1.00 14.59           C  
ATOM   1279  NE  ARG A 129       2.481  35.904 -27.724  1.00 20.24           N  
ATOM   1280  CZ  ARG A 129       2.960  35.996 -26.480  1.00 21.38           C  
ATOM   1281  NH1 ARG A 129       4.267  35.941 -26.235  1.00 20.11           N1+
ATOM   1282  NH2 ARG A 129       2.114  36.164 -25.470  1.00 23.34           N  
ATOM   1283  HN  ARG A 129       2.810  31.275 -26.960  1.00  0.00           H  
ATOM   1284  HE  ARG A 129       1.471  35.978 -27.843  1.00  0.00           H  
ATOM   1285 1HH1 ARG A 129       4.917  35.812 -27.011  1.00  0.00           H  
ATOM   1286 2HH1 ARG A 129       4.633  36.011 -25.285  1.00  0.00           H  
ATOM   1287 1HH2 ARG A 129       1.112  36.206 -25.658  1.00  0.00           H  
ATOM   1288 2HH2 ARG A 129       2.480  36.234 -24.520  1.00  0.00           H  
ATOM   1289  N   ALA A 130       4.870  30.789 -29.690  1.00 10.68           N  
ATOM   1290  CA  ALA A 130       5.867  30.232 -30.598  1.00 10.30           C  
ATOM   1291  C   ALA A 130       5.305  29.095 -31.445  1.00 10.34           C  
ATOM   1292  O   ALA A 130       5.752  28.882 -32.572  1.00 11.42           O  
ATOM   1293  CB  ALA A 130       7.079  29.746 -29.811  1.00 10.72           C  
ATOM   1294  HN  ALA A 130       5.068  30.795 -28.689  1.00  0.00           H  
ATOM   1295  N   THR A 131       4.352  28.362 -30.875  1.00  9.34           N  
ATOM   1296  CA  THR A 131       3.783  27.195 -31.538  1.00  9.91           C  
ATOM   1297  C   THR A 131       2.683  27.599 -32.522  1.00  9.84           C  
ATOM   1298  O   THR A 131       2.647  27.093 -33.650  1.00 10.34           O  
ATOM   1299  CB  THR A 131       3.234  26.179 -30.504  1.00  9.44           C  
ATOM   1300  CG2 THR A 131       2.715  24.912 -31.182  1.00 10.67           C  
ATOM   1301  OG1 THR A 131       4.274  25.827 -29.578  1.00  9.64           O  
ATOM   1302  HN  THR A 131       4.011  28.623 -29.950  1.00  0.00           H  
ATOM   1303  HG1 THR A 131       4.597  26.615 -29.156  1.00  0.00           H  
ATOM   1304  N   PHE A 132       1.805  28.509 -32.090  1.00 10.23           N  
ATOM   1305  CA  PHE A 132       0.556  28.824 -32.804  1.00 10.26           C  
ATOM   1306  C   PHE A 132       0.552  30.098 -33.654  1.00 11.42           C  
ATOM   1307  O   PHE A 132      -0.310  30.245 -34.526  1.00 10.88           O  
ATOM   1308  CB  PHE A 132      -0.614  28.862 -31.813  1.00 10.01           C  
ATOM   1309  CG  PHE A 132      -1.076  27.498 -31.399  1.00  9.33           C  
ATOM   1310  CD1 PHE A 132      -0.480  26.839 -30.324  1.00  9.35           C  
ATOM   1311  CD2 PHE A 132      -2.071  26.846 -32.116  1.00  9.48           C  
ATOM   1312  CE1 PHE A 132      -0.887  25.550 -29.961  1.00  8.50           C  
ATOM   1313  CE2 PHE A 132      -2.504  25.578 -31.751  1.00  9.99           C  
ATOM   1314  CZ  PHE A 132      -1.902  24.918 -30.680  1.00  9.62           C  
ATOM   1315  HN  PHE A 132       2.009  29.009 -31.225  1.00  0.00           H  
ATOM   1316  N   GLU A 133       1.494  31.007 -33.419  1.00 12.29           N  
ATOM   1317  CA  GLU A 133       1.463  32.301 -34.117  1.00 13.78           C  
ATOM   1318  C   GLU A 133       1.551  32.172 -35.642  1.00 14.02           C  
ATOM   1319  O   GLU A 133       2.065  31.186 -36.179  1.00 13.26           O  
ATOM   1320  CB  GLU A 133       2.556  33.247 -33.590  1.00 13.86           C  
ATOM   1321  CG  GLU A 133       3.977  32.946 -34.061  1.00 15.41           C  
ATOM   1322  CD  GLU A 133       5.026  33.857 -33.404  1.00 16.11           C  
ATOM   1323  OE1 GLU A 133       4.647  34.799 -32.677  1.00 20.75           O  
ATOM   1324  OE2 GLU A 133       6.231  33.626 -33.614  1.00 21.37           O1-
ATOM   1325  HN  GLU A 133       2.240  30.806 -32.753  1.00  0.00           H  
ATOM   1326  N   GLN A 134       1.044  33.190 -36.329  1.00 14.78           N  
ATOM   1327  CA  GLN A 134       1.138  33.266 -37.783  1.00 15.76           C  
ATOM   1328  C   GLN A 134       2.578  33.213 -38.259  1.00 15.98           C  
ATOM   1329  O   GLN A 134       3.485  33.712 -37.585  1.00 15.74           O  
ATOM   1330  CB  GLN A 134       0.510  34.559 -38.287  1.00 16.35           C  
ATOM   1331  CG  GLN A 134      -0.985  34.618 -38.143  1.00 18.45           C  
ATOM   1332  CD  GLN A 134      -1.577  35.850 -38.796  1.00 21.87           C  
ATOM   1333  NE2 GLN A 134      -2.900  35.879 -38.912  1.00 22.57           N  
ATOM   1334  OE1 GLN A 134      -0.851  36.766 -39.194  1.00 23.86           O  
ATOM   1335  HN  GLN A 134       0.574  33.942 -35.824  1.00  0.00           H  
ATOM   1336 1HE2 GLN A 134      -3.299  36.709 -39.352  1.00  0.00           H  
ATOM   1337 2HE2 GLN A 134      -3.500  35.122 -38.583  1.00  0.00           H  
ATOM   1338  N   GLY A 135       2.777  32.605 -39.421  1.00 16.15           N  
ATOM   1339  CA  GLY A 135       4.088  32.537 -40.040  1.00 16.70           C  
ATOM   1340  C   GLY A 135       4.869  31.280 -39.717  1.00 16.94           C  
ATOM   1341  O   GLY A 135       5.896  31.009 -40.338  1.00 17.51           O  
ATOM   1342  HN  GLY A 135       1.984  32.172 -39.894  1.00  0.00           H  
ATOM   1343  N   LYS A 136       4.391  30.511 -38.743  1.00 16.74           N  
ATOM   1344  CA  LYS A 136       5.051  29.256 -38.392  1.00 16.83           C  
ATOM   1345  C   LYS A 136       4.500  28.126 -39.253  1.00 16.29           C  
ATOM   1346  O   LYS A 136       3.353  28.182 -39.702  1.00 16.06           O  
ATOM   1347  CB  LYS A 136       4.884  28.940 -36.903  1.00 17.00           C  
ATOM   1348  CG  LYS A 136       5.476  29.993 -35.968  1.00 18.42           C  
ATOM   1349  CD  LYS A 136       6.996  30.009 -36.046  1.00 20.97           C  
ATOM   1350  CE  LYS A 136       7.571  31.209 -35.316  1.00 24.03           C  
ATOM   1351  NZ  LYS A 136       7.302  31.157 -33.846  1.00 26.34           N1+
ATOM   1352  HN  LYS A 136       3.555  30.801 -38.236  1.00  0.00           H  
ATOM   1353  HZ1 LYS A 136       7.688  31.963 -33.355  1.00  0.00           H  
ATOM   1354  HZ2 LYS A 136       7.636  30.283 -33.440  1.00  0.00           H  
ATOM   1355  HZ3 LYS A 136       6.305  31.052 -33.657  1.00  0.00           H  
ATOM   1356  N   SER A 137       5.323  27.105 -39.478  1.00 16.16           N  
ATOM   1357  CA  SER A 137       4.941  25.982 -40.334  1.00 16.01           C  
ATOM   1358  C   SER A 137       4.327  24.817 -39.555  1.00 14.87           C  
ATOM   1359  O   SER A 137       3.803  23.874 -40.151  1.00 15.28           O  
ATOM   1360  CB  SER A 137       6.154  25.492 -41.128  1.00 16.39           C  
ATOM   1361  OG  SER A 137       7.184  25.042 -40.262  1.00 20.02           O  
ATOM   1362  HN  SER A 137       6.245  27.105 -39.042  1.00  0.00           H  
ATOM   1363  HG  SER A 137       7.937  24.738 -40.755  1.00  0.00           H  
ATOM   1364  N   THR A 138       4.398  24.897 -38.231  1.00 13.06           N  
ATOM   1365  CA  THR A 138       4.012  23.794 -37.354  1.00 11.53           C  
ATOM   1366  C   THR A 138       2.595  23.322 -37.645  1.00 10.77           C  
ATOM   1367  O   THR A 138       1.653  24.108 -37.607  1.00 10.12           O  
ATOM   1368  CB  THR A 138       4.123  24.227 -35.886  1.00 11.47           C  
ATOM   1369  CG2 THR A 138       3.955  23.030 -34.939  1.00 10.89           C  
ATOM   1370  OG1 THR A 138       5.405  24.844 -35.691  1.00 11.19           O  
ATOM   1371  HN  THR A 138       4.735  25.763 -37.810  1.00  0.00           H  
ATOM   1372  HG1 THR A 138       5.474  25.112 -34.782  1.00  0.00           H  
ATOM   1373  N   LYS A 139       2.461  22.032 -37.941  1.00  9.91           N  
ATOM   1374  CA  LYS A 139       1.160  21.408 -38.130  1.00 10.35           C  
ATOM   1375  C   LYS A 139       0.554  21.137 -36.757  1.00  9.17           C  
ATOM   1376  O   LYS A 139       1.271  20.709 -35.834  1.00 10.17           O  
ATOM   1377  CB  LYS A 139       1.309  20.113 -38.927  1.00 10.39           C  
ATOM   1378  CG  LYS A 139       1.702  20.346 -40.384  1.00 13.07           C  
ATOM   1379  CD  LYS A 139       2.130  19.059 -41.069  1.00 17.46           C  
ATOM   1380  CE  LYS A 139       2.540  19.335 -42.508  1.00 19.37           C  
ATOM   1381  NZ  LYS A 139       3.213  18.156 -43.122  1.00 23.29           N1+
ATOM   1382  HN  LYS A 139       3.300  21.460 -38.039  1.00  0.00           H  
ATOM   1383  HZ1 LYS A 139       3.488  18.341 -44.087  1.00  0.00           H  
ATOM   1384  HZ2 LYS A 139       2.634  17.319 -43.053  1.00  0.00           H  
ATOM   1385  HZ3 LYS A 139       4.007  17.846 -42.561  1.00  0.00           H  
ATOM   1386  N   LEU A 140      -0.745  21.391 -36.618  1.00  8.47           N  
ATOM   1387  CA  LEU A 140      -1.378  21.457 -35.310  1.00  8.24           C  
ATOM   1388  C   LEU A 140      -2.460  20.391 -35.227  1.00  8.38           C  
ATOM   1389  O   LEU A 140      -3.518  20.519 -35.841  1.00  8.03           O  
ATOM   1390  CB  LEU A 140      -1.949  22.856 -35.060  1.00  8.56           C  
ATOM   1391  CG  LEU A 140      -0.934  23.984 -35.237  1.00  8.49           C  
ATOM   1392  CD1 LEU A 140      -1.643  25.320 -35.454  1.00  7.62           C  
ATOM   1393  CD2 LEU A 140       0.029  24.057 -34.047  1.00  8.07           C  
ATOM   1394  HN  LEU A 140      -1.312  21.544 -37.452  1.00  0.00           H  
ATOM   1395  N   MET A 141      -2.169  19.325 -34.486  1.00  8.01           N  
ATOM   1396  CA  MET A 141      -3.082  18.197 -34.398  1.00  7.74           C  
ATOM   1397  C   MET A 141      -3.972  18.385 -33.187  1.00  7.76           C  
ATOM   1398  O   MET A 141      -3.504  18.355 -32.034  1.00  7.95           O  
ATOM   1399  CB  MET A 141      -2.324  16.866 -34.325  1.00  7.44           C  
ATOM   1400  CG  MET A 141      -1.291  16.669 -35.431  1.00  7.04           C  
ATOM   1401  SD  MET A 141      -0.611  15.000 -35.504  1.00  8.28           S  
ATOM   1402  CE  MET A 141       0.230  14.857 -33.927  1.00  8.37           C  
ATOM   1403  HN  MET A 141      -1.289  19.299 -33.970  1.00  0.00           H  
ATOM   1404  N   MET A 142      -5.254  18.599 -33.460  1.00  7.47           N  
ATOM   1405  CA  MET A 142      -6.190  19.071 -32.447  1.00  7.24           C  
ATOM   1406  C   MET A 142      -7.168  18.005 -31.978  1.00  7.55           C  
ATOM   1407  O   MET A 142      -7.451  17.042 -32.704  1.00  7.44           O  
ATOM   1408  CB  MET A 142      -6.982  20.266 -32.999  1.00  7.80           C  
ATOM   1409  CG  MET A 142      -6.122  21.306 -33.700  1.00  8.70           C  
ATOM   1410  SD  MET A 142      -4.859  22.008 -32.610  1.00  9.69           S  
ATOM   1411  CE  MET A 142      -5.838  22.798 -31.340  1.00  8.95           C  
ATOM   1412  HN  MET A 142      -5.594  18.428 -34.406  1.00  0.00           H  
ATOM   1413  N   LEU A 143      -7.711  18.194 -30.777  1.00  6.97           N  
ATOM   1414  CA  LEU A 143      -8.671  17.235 -30.236  1.00  7.57           C  
ATOM   1415  C   LEU A 143     -10.097  17.736 -30.339  1.00  8.06           C  
ATOM   1416  O   LEU A 143     -11.008  16.936 -30.520  1.00  7.67           O  
ATOM   1417  CB  LEU A 143      -8.334  16.859 -28.791  1.00  7.71           C  
ATOM   1418  CG  LEU A 143      -6.983  16.182 -28.594  1.00  6.64           C  
ATOM   1419  CD1 LEU A 143      -6.717  15.894 -27.099  1.00  8.34           C  
ATOM   1420  CD2 LEU A 143      -6.876  14.903 -29.433  1.00  8.51           C  
ATOM   1421  HN  LEU A 143      -7.454  19.016 -30.230  1.00  0.00           H  
ATOM   1422  N   THR A 144     -10.291  19.055 -30.220  1.00  8.35           N  
ATOM   1423  CA  THR A 144     -11.646  19.607 -30.264  1.00  8.81           C  
ATOM   1424  C   THR A 144     -11.771  20.886 -31.081  1.00  9.78           C  
ATOM   1425  O   THR A 144     -10.813  21.647 -31.228  1.00 10.00           O  
ATOM   1426  CB  THR A 144     -12.227  19.878 -28.848  1.00  9.07           C  
ATOM   1427  CG2 THR A 144     -12.025  18.683 -27.895  1.00  9.02           C  
ATOM   1428  OG1 THR A 144     -11.636  21.064 -28.299  1.00  8.24           O  
ATOM   1429  HN  THR A 144      -9.492  19.677 -30.098  1.00  0.00           H  
ATOM   1430  HG1 THR A 144     -11.760  21.800 -28.886  1.00  0.00           H  
ATOM   1431  N   ASP A 145     -12.984  21.115 -31.584  1.00 10.67           N  
ATOM   1432  CA  ASP A 145     -13.296  22.368 -32.261  1.00 11.46           C  
ATOM   1433  C   ASP A 145     -13.163  23.577 -31.348  1.00 11.44           C  
ATOM   1434  O   ASP A 145     -12.790  24.654 -31.815  1.00 11.17           O  
ATOM   1435  CB  ASP A 145     -14.690  22.319 -32.885  1.00 12.25           C  
ATOM   1436  CG  ASP A 145     -14.747  21.426 -34.113  1.00 15.14           C  
ATOM   1437  OD1 ASP A 145     -13.732  21.315 -34.849  1.00 20.10           O  
ATOM   1438  OD2 ASP A 145     -15.824  20.832 -34.339  1.00 19.95           O1-
ATOM   1439  HN  ASP A 145     -13.707  20.401 -31.494  1.00  0.00           H  
ATOM   1440  N   LYS A 146     -13.462  23.390 -30.062  1.00 11.33           N  
ATOM   1441  CA  LYS A 146     -13.311  24.442 -29.055  1.00 11.96           C  
ATOM   1442  C   LYS A 146     -11.850  24.881 -28.934  1.00 11.43           C  
ATOM   1443  O   LYS A 146     -11.549  26.076 -28.901  1.00 11.48           O  
ATOM   1444  CB  LYS A 146     -13.872  23.987 -27.698  1.00 12.79           C  
ATOM   1445  CG  LYS A 146     -13.720  24.998 -26.550  1.00 14.63           C  
ATOM   1446  CD  LYS A 146     -14.307  26.377 -26.885  1.00 16.76           C  
ATOM   1447  CE  LYS A 146     -14.425  27.264 -25.646  1.00 17.22           C  
ATOM   1448  NZ  LYS A 146     -13.178  27.296 -24.836  1.00 17.18           N1+
ATOM   1449  HN  LYS A 146     -13.810  22.477 -29.768  1.00  0.00           H  
ATOM   1450  HZ1 LYS A 146     -13.257  27.888 -24.009  1.00  0.00           H  
ATOM   1451  HZ2 LYS A 146     -12.379  27.572 -25.407  1.00  0.00           H  
ATOM   1452  HZ3 LYS A 146     -12.883  26.353 -24.583  1.00  0.00           H  
ATOM   1453  N   GLN A 147     -10.931  23.916 -28.901  1.00 10.82           N  
ATOM   1454  CA  GLN A 147      -9.516  24.245 -28.942  1.00 11.00           C  
ATOM   1455  C   GLN A 147      -9.199  25.147 -30.134  1.00 10.79           C  
ATOM   1456  O   GLN A 147      -8.594  26.200 -29.970  1.00 10.84           O  
ATOM   1457  CB  GLN A 147      -8.682  22.986 -29.051  1.00 10.84           C  
ATOM   1458  CG  GLN A 147      -8.417  22.264 -27.761  1.00 10.26           C  
ATOM   1459  CD  GLN A 147      -7.588  21.035 -28.022  1.00  9.53           C  
ATOM   1460  NE2 GLN A 147      -6.612  20.769 -27.163  1.00  8.63           N  
ATOM   1461  OE1 GLN A 147      -7.812  20.343 -29.016  1.00  8.62           O  
ATOM   1462  HN  GLN A 147     -11.223  22.940 -28.847  1.00  0.00           H  
ATOM   1463 1HE2 GLN A 147      -6.050  19.936 -27.340  1.00  0.00           H  
ATOM   1464 2HE2 GLN A 147      -6.426  21.342 -26.340  1.00  0.00           H  
ATOM   1465  N   ILE A 148      -9.616  24.742 -31.337  1.00 11.13           N  
ATOM   1466  CA  ILE A 148      -9.330  25.512 -32.548  1.00 11.50           C  
ATOM   1467  C   ILE A 148      -9.869  26.944 -32.449  1.00 11.38           C  
ATOM   1468  O   ILE A 148      -9.154  27.899 -32.765  1.00 11.91           O  
ATOM   1469  CB  ILE A 148      -9.880  24.811 -33.808  1.00 11.27           C  
ATOM   1470  CG1 ILE A 148      -9.185  23.457 -33.996  1.00 11.69           C  
ATOM   1471  CG2 ILE A 148      -9.711  25.714 -35.045  1.00 12.44           C  
ATOM   1472  CD1 ILE A 148      -9.746  22.598 -35.133  1.00 12.25           C  
ATOM   1473  HN  ILE A 148     -10.147  23.874 -31.413  1.00  0.00           H  
ATOM   1474  N   ALA A 149     -11.113  27.080 -31.987  1.00 11.29           N  
ATOM   1475  CA  ALA A 149     -11.748  28.394 -31.837  1.00 11.52           C  
ATOM   1476  C   ALA A 149     -10.915  29.275 -30.915  1.00 11.88           C  
ATOM   1477  O   ALA A 149     -10.644  30.445 -31.238  1.00 12.21           O  
ATOM   1478  CB  ALA A 149     -13.161  28.251 -31.304  1.00 11.40           C  
ATOM   1479  HN  ALA A 149     -11.639  26.245 -31.730  1.00  0.00           H  
ATOM   1480  N   ASP A 150     -10.490  28.711 -29.782  1.00 11.95           N  
ATOM   1481  CA  ASP A 150      -9.671  29.442 -28.815  1.00 12.40           C  
ATOM   1482  C   ASP A 150      -8.349  29.933 -29.402  1.00 12.58           C  
ATOM   1483  O   ASP A 150      -7.984  31.101 -29.242  1.00 12.52           O  
ATOM   1484  CB  ASP A 150      -9.371  28.561 -27.603  1.00 12.75           C  
ATOM   1485  CG  ASP A 150     -10.559  28.394 -26.676  1.00 13.46           C  
ATOM   1486  OD1 ASP A 150     -11.639  28.985 -26.919  1.00 13.89           O  
ATOM   1487  OD2 ASP A 150     -10.402  27.648 -25.681  1.00 16.07           O1-
ATOM   1488  HN  ASP A 150     -10.744  27.743 -29.585  1.00  0.00           H  
ATOM   1489  N   PHE A 151      -7.621  29.042 -30.069  1.00 12.35           N  
ATOM   1490  CA  PHE A 151      -6.342  29.392 -30.674  1.00 12.83           C  
ATOM   1491  C   PHE A 151      -6.491  30.426 -31.790  1.00 13.69           C  
ATOM   1492  O   PHE A 151      -5.662  31.327 -31.911  1.00 14.16           O  
ATOM   1493  CB  PHE A 151      -5.600  28.145 -31.158  1.00 12.07           C  
ATOM   1494  CG  PHE A 151      -5.012  27.339 -30.043  1.00 11.31           C  
ATOM   1495  CD1 PHE A 151      -3.945  27.831 -29.295  1.00 10.45           C  
ATOM   1496  CD2 PHE A 151      -5.535  26.085 -29.728  1.00  9.70           C  
ATOM   1497  CE1 PHE A 151      -3.409  27.092 -28.247  1.00 10.11           C  
ATOM   1498  CE2 PHE A 151      -5.001  25.332 -28.683  1.00 10.13           C  
ATOM   1499  CZ  PHE A 151      -3.935  25.834 -27.946  1.00  9.98           C  
ATOM   1500  HN  PHE A 151      -7.967  28.087 -30.160  1.00  0.00           H  
ATOM   1501  N   GLN A 152      -7.551  30.303 -32.588  1.00 14.45           N  
ATOM   1502  CA  GLN A 152      -7.818  31.294 -33.635  1.00 15.87           C  
ATOM   1503  C   GLN A 152      -8.095  32.667 -33.037  1.00 16.18           C  
ATOM   1504  O   GLN A 152      -7.629  33.684 -33.569  1.00 16.54           O  
ATOM   1505  CB  GLN A 152      -8.973  30.848 -34.528  1.00 16.31           C  
ATOM   1506  CG  GLN A 152      -8.583  29.759 -35.502  1.00 18.96           C  
ATOM   1507  CD  GLN A 152      -9.729  29.333 -36.396  1.00 22.10           C  
ATOM   1508  NE2 GLN A 152      -9.421  29.064 -37.658  1.00 25.15           N  
ATOM   1509  OE1 GLN A 152     -10.875  29.236 -35.958  1.00 25.33           O  
ATOM   1510  HN  GLN A 152      -8.183  29.511 -32.469  1.00  0.00           H  
ATOM   1511 1HE2 GLN A 152      -8.471  29.144 -38.021  1.00  0.00           H  
ATOM   1512 2HE2 GLN A 152     -10.193  28.777 -38.260  1.00  0.00           H  
ATOM   1513  N   LYS A 153      -8.824  32.686 -31.925  1.00 16.46           N  
ATOM   1514  CA  LYS A 153      -9.177  33.930 -31.230  1.00 17.19           C  
ATOM   1515  C   LYS A 153      -7.933  34.698 -30.795  1.00 17.04           C  
ATOM   1516  O   LYS A 153      -7.844  35.919 -30.977  1.00 17.71           O  
ATOM   1517  CB  LYS A 153     -10.066  33.616 -30.021  1.00 17.52           C  
ATOM   1518  CG  LYS A 153     -10.490  34.809 -29.174  1.00 19.38           C  
ATOM   1519  CD  LYS A 153     -11.272  34.327 -27.970  1.00 22.32           C  
ATOM   1520  CE  LYS A 153     -11.699  35.468 -27.066  1.00 24.50           C  
ATOM   1521  NZ  LYS A 153     -12.423  34.939 -25.872  1.00 25.83           N1+
ATOM   1522  HN  LYS A 153      -9.151  31.800 -31.539  1.00  0.00           H  
ATOM   1523  HZ1 LYS A 153     -12.710  35.706 -25.264  1.00  0.00           H  
ATOM   1524  HZ2 LYS A 153     -11.872  34.242 -25.371  1.00  0.00           H  
ATOM   1525  HZ3 LYS A 153     -13.211  34.347 -26.136  1.00  0.00           H  
ATOM   1526  N   HIS A 154      -6.958  33.981 -30.246  1.00 16.43           N  
ATOM   1527  CA  HIS A 154      -5.788  34.621 -29.656  1.00 15.79           C  
ATOM   1528  C   HIS A 154      -4.588  34.767 -30.584  1.00 15.73           C  
ATOM   1529  O   HIS A 154      -3.756  35.661 -30.373  1.00 15.56           O  
ATOM   1530  CB  HIS A 154      -5.391  33.907 -28.364  1.00 15.27           C  
ATOM   1531  CG  HIS A 154      -6.436  34.000 -27.301  1.00 15.30           C  
ATOM   1532  CD2 HIS A 154      -7.464  33.179 -26.988  1.00 14.74           C  
ATOM   1533  ND1 HIS A 154      -6.537  35.083 -26.452  1.00 15.30           N  
ATOM   1534  CE1 HIS A 154      -7.571  34.914 -25.650  1.00 15.73           C  
ATOM   1535  NE2 HIS A 154      -8.149  33.764 -25.950  1.00 14.91           N  
ATOM   1536  HN  HIS A 154      -7.029  32.964 -30.237  1.00  0.00           H  
ATOM   1537  HD1 HIS A 154      -5.911  35.888 -26.445  1.00  0.00           H  
ATOM   1538  HE2 HIS A 154      -8.970  33.374 -25.487  1.00  0.00           H  
ATOM   1539  N   TYR A 155      -4.495  33.913 -31.606  1.00 15.76           N  
ATOM   1540  CA  TYR A 155      -3.316  33.902 -32.473  1.00 15.53           C  
ATOM   1541  C   TYR A 155      -3.571  34.105 -33.959  1.00 16.37           C  
ATOM   1542  O   TYR A 155      -2.622  34.284 -34.723  1.00 16.44           O  
ATOM   1543  CB  TYR A 155      -2.483  32.634 -32.236  1.00 15.27           C  
ATOM   1544  CG  TYR A 155      -2.085  32.485 -30.792  1.00 14.23           C  
ATOM   1545  CD1 TYR A 155      -1.144  33.343 -30.222  1.00 13.79           C  
ATOM   1546  CD2 TYR A 155      -2.676  31.520 -29.978  1.00 13.21           C  
ATOM   1547  CE1 TYR A 155      -0.783  33.234 -28.884  1.00 12.59           C  
ATOM   1548  CE2 TYR A 155      -2.316  31.394 -28.638  1.00 12.44           C  
ATOM   1549  CZ  TYR A 155      -1.371  32.256 -28.100  1.00 13.02           C  
ATOM   1550  OH  TYR A 155      -1.016  32.160 -26.778  1.00 12.26           O  
ATOM   1551  HN  TYR A 155      -5.257  33.259 -31.785  1.00  0.00           H  
ATOM   1552  HH  TYR A 155      -0.369  32.750 -26.410  1.00  0.00           H  
ATOM   1553  N   GLN A 156      -4.839  34.059 -34.363  1.00 16.83           N  
ATOM   1554  CA  GLN A 156      -5.213  34.191 -35.781  1.00 17.68           C  
ATOM   1555  C   GLN A 156      -4.434  33.195 -36.652  1.00 17.27           C  
ATOM   1556  O   GLN A 156      -4.064  33.474 -37.800  1.00 17.43           O  
ATOM   1557  CB  GLN A 156      -5.033  35.644 -36.263  1.00 18.14           C  
ATOM   1558  CG  GLN A 156      -5.908  36.676 -35.522  1.00 21.16           C  
ATOM   1559  CD  GLN A 156      -5.407  37.005 -34.113  1.00 23.72           C  
ATOM   1560  NE2 GLN A 156      -6.315  36.974 -33.143  1.00 25.56           N  
ATOM   1561  OE1 GLN A 156      -4.223  37.285 -33.903  1.00 24.76           O  
ATOM   1562  HN  GLN A 156      -5.574  33.928 -33.668  1.00  0.00           H  
ATOM   1563 1HE2 GLN A 156      -7.293  36.743 -33.316  1.00  0.00           H  
ATOM   1564 2HE2 GLN A 156      -5.981  37.193 -32.204  1.00  0.00           H  
ATOM   1565  N   THR A 157      -4.175  32.026 -36.072  1.00 16.28           N  
ATOM   1566  CA  THR A 157      -3.472  30.943 -36.738  1.00 15.79           C  
ATOM   1567  C   THR A 157      -4.099  30.614 -38.094  1.00 15.98           C  
ATOM   1568  O   THR A 157      -5.326  30.518 -38.208  1.00 16.17           O  
ATOM   1569  CB  THR A 157      -3.528  29.690 -35.853  1.00 15.50           C  
ATOM   1570  CG2 THR A 157      -2.674  28.568 -36.424  1.00 15.56           C  
ATOM   1571  OG1 THR A 157      -3.066  30.026 -34.538  1.00 13.01           O  
ATOM   1572  HN  THR A 157      -4.486  31.883 -35.111  1.00  0.00           H  
ATOM   1573  HG1 THR A 157      -3.101  29.251 -33.990  1.00  0.00           H  
ATOM   1574  N   GLU A 158      -3.247  30.440 -39.105  1.00 15.76           N  
ATOM   1575  CA  GLU A 158      -3.695  30.030 -40.440  1.00 16.01           C  
ATOM   1576  C   GLU A 158      -4.542  28.765 -40.316  1.00 16.22           C  
ATOM   1577  O   GLU A 158      -4.066  27.757 -39.793  1.00 16.15           O  
ATOM   1578  CB  GLU A 158      -2.502  29.791 -41.370  1.00 16.08           C  
ATOM   1579  CG  GLU A 158      -1.602  31.020 -41.583  1.00 16.64           C  
ATOM   1580  CD  GLU A 158      -0.398  31.069 -40.647  1.00 17.04           C  
ATOM   1581  OE1 GLU A 158      -0.481  30.541 -39.511  1.00 16.48           O  
ATOM   1582  OE2 GLU A 158       0.632  31.645 -41.054  1.00 18.68           O1-
ATOM   1583  HN  GLU A 158      -2.252  30.597 -38.945  1.00  0.00           H  
ATOM   1584  N   PRO A 159      -5.817  28.831 -40.748  1.00 16.25           N  
ATOM   1585  CA  PRO A 159      -6.756  27.713 -40.588  1.00 16.12           C  
ATOM   1586  C   PRO A 159      -6.260  26.371 -41.141  1.00 15.69           C  
ATOM   1587  O   PRO A 159      -6.565  25.327 -40.557  1.00 15.92           O  
ATOM   1588  CB  PRO A 159      -8.002  28.195 -41.344  1.00 16.53           C  
ATOM   1589  CG  PRO A 159      -7.926  29.678 -41.252  1.00 16.89           C  
ATOM   1590  CD  PRO A 159      -6.465  29.992 -41.392  1.00 16.16           C  
ATOM   1591  N   GLU A 160      -5.501  26.399 -42.237  1.00 15.42           N  
ATOM   1592  CA  GLU A 160      -5.010  25.173 -42.877  1.00 15.18           C  
ATOM   1593  C   GLU A 160      -4.058  24.355 -41.991  1.00 14.37           C  
ATOM   1594  O   GLU A 160      -3.865  23.155 -42.211  1.00 14.51           O  
ATOM   1595  CB  GLU A 160      -4.361  25.479 -44.237  1.00 16.02           C  
ATOM   1596  CG  GLU A 160      -3.118  26.355 -44.180  1.00 18.67           C  
ATOM   1597  CD  GLU A 160      -3.411  27.856 -44.244  1.00 21.49           C  
ATOM   1598  OE1 GLU A 160      -4.556  28.290 -43.969  1.00 22.68           O  
ATOM   1599  OE2 GLU A 160      -2.473  28.618 -44.569  1.00 24.76           O1-
ATOM   1600  HN  GLU A 160      -5.254  27.301 -42.643  1.00  0.00           H  
ATOM   1601  N   ARG A 161      -3.470  25.006 -40.992  1.00 12.80           N  
ATOM   1602  CA  ARG A 161      -2.497  24.346 -40.125  1.00 12.06           C  
ATOM   1603  C   ARG A 161      -3.158  23.419 -39.114  1.00 11.81           C  
ATOM   1604  O   ARG A 161      -2.506  22.522 -38.601  1.00 11.25           O  
ATOM   1605  CB  ARG A 161      -1.633  25.379 -39.403  1.00 12.19           C  
ATOM   1606  CG  ARG A 161      -0.641  26.074 -40.314  1.00 11.40           C  
ATOM   1607  CD  ARG A 161       0.044  27.227 -39.607  1.00 11.75           C  
ATOM   1608  NE  ARG A 161       0.738  26.787 -38.400  1.00 12.02           N  
ATOM   1609  CZ  ARG A 161       1.126  27.596 -37.417  1.00 11.45           C  
ATOM   1610  NH1 ARG A 161       0.896  28.903 -37.489  1.00 12.30           N1+
ATOM   1611  NH2 ARG A 161       1.752  27.095 -36.360  1.00 12.82           N  
ATOM   1612  HN  ARG A 161      -3.703  25.985 -40.828  1.00  0.00           H  
ATOM   1613  HE  ARG A 161       0.939  25.792 -38.304  1.00  0.00           H  
ATOM   1614 1HH1 ARG A 161       1.193  29.523 -36.736  1.00  0.00           H  
ATOM   1615 2HH1 ARG A 161       0.415  29.288 -38.302  1.00  0.00           H  
ATOM   1616 1HH2 ARG A 161       2.049  27.715 -35.607  1.00  0.00           H  
ATOM   1617 2HH2 ARG A 161       1.929  26.092 -36.305  1.00  0.00           H  
ATOM   1618  N   PHE A 162      -4.438  23.640 -38.835  1.00 11.25           N  
ATOM   1619  CA  PHE A 162      -5.184  22.777 -37.912  1.00 11.47           C  
ATOM   1620  C   PHE A 162      -5.686  21.519 -38.587  1.00 11.95           C  
ATOM   1621  O   PHE A 162      -6.188  21.562 -39.716  1.00 12.06           O  
ATOM   1622  CB  PHE A 162      -6.412  23.480 -37.345  1.00 11.05           C  
ATOM   1623  CG  PHE A 162      -6.117  24.718 -36.551  1.00 10.89           C  
ATOM   1624  CD1 PHE A 162      -5.619  24.632 -35.254  1.00 10.47           C  
ATOM   1625  CD2 PHE A 162      -6.399  25.971 -37.081  1.00 11.55           C  
ATOM   1626  CE1 PHE A 162      -5.389  25.772 -34.503  1.00 11.27           C  
ATOM   1627  CE2 PHE A 162      -6.161  27.123 -36.344  1.00 12.37           C  
ATOM   1628  CZ  PHE A 162      -5.658  27.026 -35.053  1.00 10.71           C  
ATOM   1629  HN  PHE A 162      -4.914  24.429 -39.273  1.00  0.00           H  
ATOM   1630  N   GLN A 163      -5.577  20.399 -37.879  1.00 11.89           N  
ATOM   1631  CA  GLN A 163      -6.239  19.168 -38.288  1.00 12.33           C  
ATOM   1632  C   GLN A 163      -6.807  18.502 -37.052  1.00 11.74           C  
ATOM   1633  O   GLN A 163      -6.060  18.131 -36.148  1.00 12.26           O  
ATOM   1634  CB  GLN A 163      -5.268  18.223 -38.994  1.00 12.23           C  
ATOM   1635  CG  GLN A 163      -4.706  18.772 -40.305  1.00 14.38           C  
ATOM   1636  CD  GLN A 163      -3.854  17.771 -41.048  1.00 14.51           C  
ATOM   1637  NE2 GLN A 163      -2.578  18.102 -41.234  1.00 17.16           N  
ATOM   1638  OE1 GLN A 163      -4.338  16.714 -41.470  1.00 17.92           O  
ATOM   1639  HN  GLN A 163      -5.015  20.402 -37.028  1.00  0.00           H  
ATOM   1640 1HE2 GLN A 163      -2.179  18.974 -40.886  1.00  0.00           H  
ATOM   1641 2HE2 GLN A 163      -2.002  17.426 -41.736  1.00  0.00           H  
ATOM   1642  N   ILE A 164      -8.125  18.359 -37.011  1.00 12.19           N  
ATOM   1643  CA  ILE A 164      -8.774  17.679 -35.895  1.00 12.35           C  
ATOM   1644  C   ILE A 164      -8.605  16.174 -36.045  1.00 12.06           C  
ATOM   1645  O   ILE A 164      -8.716  15.636 -37.150  1.00 12.61           O  
ATOM   1646  CB  ILE A 164     -10.260  18.093 -35.733  1.00 13.03           C  
ATOM   1647  CG1 ILE A 164     -10.819  17.585 -34.402  1.00 15.11           C  
ATOM   1648  CG2 ILE A 164     -11.111  17.637 -36.923  1.00 13.83           C  
ATOM   1649  CD1 ILE A 164     -11.876  18.481 -33.810  1.00 17.95           C  
ATOM   1650  HN  ILE A 164      -8.694  18.730 -37.772  1.00  0.00           H  
ATOM   1651  N   LEU A 165      -8.276  15.518 -34.936  1.00 11.07           N  
ATOM   1652  CA  LEU A 165      -8.100  14.068 -34.926  1.00 11.00           C  
ATOM   1653  C   LEU A 165      -9.329  13.391 -34.319  1.00 10.69           C  
ATOM   1654  O   LEU A 165      -9.974  13.962 -33.438  1.00 10.54           O  
ATOM   1655  CB  LEU A 165      -6.868  13.691 -34.088  1.00 11.39           C  
ATOM   1656  CG  LEU A 165      -5.474  14.175 -34.511  1.00 12.23           C  
ATOM   1657  CD1 LEU A 165      -4.460  13.923 -33.401  1.00 13.04           C  
ATOM   1658  CD2 LEU A 165      -5.018  13.519 -35.810  1.00 14.08           C  
ATOM   1659  HN  LEU A 165      -8.143  16.041 -34.070  1.00  0.00           H  
ATOM   1660  N   PRO A 166      -9.644  12.158 -34.763  1.00 10.13           N  
ATOM   1661  CA  PRO A 166     -10.642  11.380 -34.019  1.00  9.81           C  
ATOM   1662  C   PRO A 166     -10.022  10.942 -32.694  1.00  8.72           C  
ATOM   1663  O   PRO A 166      -8.813  11.076 -32.525  1.00  9.40           O  
ATOM   1664  CB  PRO A 166     -10.902  10.152 -34.906  1.00 10.09           C  
ATOM   1665  CG  PRO A 166     -10.118  10.348 -36.146  1.00 11.56           C  
ATOM   1666  CD  PRO A 166      -9.099  11.422 -35.916  1.00 10.43           C  
ATOM   1667  N   PRO A 167     -10.845  10.459 -31.749  1.00  8.04           N  
ATOM   1668  CA  PRO A 167     -10.258  10.011 -30.484  1.00  7.60           C  
ATOM   1669  C   PRO A 167      -9.355   8.787 -30.625  1.00  7.35           C  
ATOM   1670  O   PRO A 167      -9.369   8.109 -31.662  1.00  7.35           O  
ATOM   1671  CB  PRO A 167     -11.483   9.712 -29.610  1.00  7.48           C  
ATOM   1672  CG  PRO A 167     -12.624  10.479 -30.268  1.00  7.18           C  
ATOM   1673  CD  PRO A 167     -12.318  10.398 -31.737  1.00  8.49           C  
ATOM   1674  N   GLY A 168      -8.567   8.516 -29.591  1.00  7.28           N  
ATOM   1675  CA  GLY A 168      -7.569   7.446 -29.648  1.00  7.19           C  
ATOM   1676  C   GLY A 168      -7.606   6.544 -28.431  1.00  7.45           C  
ATOM   1677  O   GLY A 168      -6.573   6.222 -27.857  1.00  7.34           O  
ATOM   1678  HN  GLY A 168      -8.659   9.066 -28.737  1.00  0.00           H  
ATOM   1679  N   ILE A 169      -8.806   6.105 -28.068  1.00  7.06           N  
ATOM   1680  CA  ILE A 169      -8.978   5.260 -26.888  1.00  7.74           C  
ATOM   1681  C   ILE A 169      -8.324   3.886 -27.152  1.00  7.42           C  
ATOM   1682  O   ILE A 169      -8.473   3.316 -28.247  1.00  8.85           O  
ATOM   1683  CB  ILE A 169     -10.484   5.155 -26.515  1.00  7.76           C  
ATOM   1684  CG1 ILE A 169     -10.958   6.377 -25.691  1.00  9.20           C  
ATOM   1685  CG2 ILE A 169     -10.761   3.917 -25.671  1.00  8.34           C  
ATOM   1686  CD1 ILE A 169     -10.531   7.765 -26.165  1.00  9.25           C  
ATOM   1687  HN  ILE A 169      -9.622   6.362 -28.623  1.00  0.00           H  
ATOM   1688  N   TYR A 170      -7.557   3.386 -26.185  1.00  7.75           N  
ATOM   1689  CA  TYR A 170      -6.930   2.060 -26.292  1.00  7.95           C  
ATOM   1690  C   TYR A 170      -8.010   0.969 -26.285  1.00  8.81           C  
ATOM   1691  O   TYR A 170      -8.938   0.994 -25.460  1.00  8.64           O  
ATOM   1692  CB  TYR A 170      -5.995   1.809 -25.108  1.00  7.60           C  
ATOM   1693  CG  TYR A 170      -4.642   2.505 -25.132  1.00  6.85           C  
ATOM   1694  CD1 TYR A 170      -4.524   3.858 -25.427  1.00  8.28           C  
ATOM   1695  CD2 TYR A 170      -3.477   1.806 -24.781  1.00  8.81           C  
ATOM   1696  CE1 TYR A 170      -3.270   4.494 -25.417  1.00  8.20           C  
ATOM   1697  CE2 TYR A 170      -2.220   2.425 -24.759  1.00  6.52           C  
ATOM   1698  CZ  TYR A 170      -2.124   3.778 -25.077  1.00  6.88           C  
ATOM   1699  OH  TYR A 170      -0.888   4.382 -25.056  1.00  9.36           O  
ATOM   1700  HN  TYR A 170      -7.399   3.940 -25.343  1.00  0.00           H  
ATOM   1701  HH  TYR A 170      -0.823   5.305 -25.273  1.00  0.00           H  
ATOM   1702  N   PRO A 171      -7.880  -0.019 -27.186  1.00  9.83           N  
ATOM   1703  CA  PRO A 171      -8.896  -1.061 -27.320  1.00 10.15           C  
ATOM   1704  C   PRO A 171      -9.095  -1.933 -26.079  1.00 10.18           C  
ATOM   1705  O   PRO A 171     -10.159  -2.544 -25.940  1.00  9.67           O  
ATOM   1706  CB  PRO A 171      -8.402  -1.897 -28.516  1.00 10.83           C  
ATOM   1707  CG  PRO A 171      -6.971  -1.557 -28.694  1.00 11.43           C  
ATOM   1708  CD  PRO A 171      -6.778  -0.170 -28.152  1.00 10.54           C  
ATOM   1709  N   ASP A 172      -8.112  -1.972 -25.180  1.00 10.16           N  
ATOM   1710  CA  ASP A 172      -8.214  -2.842 -24.001  1.00 10.98           C  
ATOM   1711  C   ASP A 172      -9.263  -2.390 -22.977  1.00 10.57           C  
ATOM   1712  O   ASP A 172      -9.584  -3.140 -22.063  1.00 11.20           O  
ATOM   1713  CB  ASP A 172      -6.868  -2.988 -23.305  1.00 11.77           C  
ATOM   1714  CG  ASP A 172      -6.440  -1.704 -22.632  1.00 13.33           C  
ATOM   1715  OD1 ASP A 172      -5.820  -0.872 -23.316  1.00 18.38           O  
ATOM   1716  OD2 ASP A 172      -6.732  -1.533 -21.434  1.00 16.96           O1-
ATOM   1717  HN  ASP A 172      -7.282  -1.393 -25.312  1.00  0.00           H  
ATOM   1718  N   ARG A 173      -9.778  -1.165 -23.117  1.00  9.62           N  
ATOM   1719  CA  ARG A 173     -10.843  -0.689 -22.233  1.00  9.21           C  
ATOM   1720  C   ARG A 173     -12.224  -1.176 -22.654  1.00  9.15           C  
ATOM   1721  O   ARG A 173     -13.155  -1.163 -21.849  1.00  9.69           O  
ATOM   1722  CB  ARG A 173     -10.869   0.844 -22.152  1.00  9.38           C  
ATOM   1723  CG  ARG A 173      -9.882   1.451 -21.167  1.00  9.18           C  
ATOM   1724  CD  ARG A 173      -8.507   1.655 -21.789  1.00  9.58           C  
ATOM   1725  NE  ARG A 173      -7.702   2.453 -20.863  1.00 10.18           N  
ATOM   1726  CZ  ARG A 173      -6.934   1.977 -19.885  1.00 10.34           C  
ATOM   1727  NH1 ARG A 173      -6.766   0.664 -19.708  1.00 10.63           N1+
ATOM   1728  NH2 ARG A 173      -6.295   2.834 -19.097  1.00  8.58           N  
ATOM   1729  HN  ARG A 173      -9.423  -0.552 -23.851  1.00  0.00           H  
ATOM   1730  HE  ARG A 173      -7.732   3.466 -20.977  1.00  0.00           H  
ATOM   1731 1HH1 ARG A 173      -6.178   0.299 -18.959  1.00  0.00           H  
ATOM   1732 2HH1 ARG A 173      -7.257   0.006 -20.313  1.00  0.00           H  
ATOM   1733 1HH2 ARG A 173      -5.707   2.469 -18.348  1.00  0.00           H  
ATOM   1734 2HH2 ARG A 173      -6.423   3.837 -19.232  1.00  0.00           H  
ATOM   1735  N   LYS A 174     -12.349  -1.608 -23.913  1.00  9.19           N  
ATOM   1736  CA  LYS A 174     -13.653  -1.942 -24.483  1.00  9.32           C  
ATOM   1737  C   LYS A 174     -14.311  -3.116 -23.782  1.00  9.40           C  
ATOM   1738  O   LYS A 174     -13.646  -4.108 -23.481  1.00  8.81           O  
ATOM   1739  CB  LYS A 174     -13.502  -2.248 -25.966  1.00  9.84           C  
ATOM   1740  CG  LYS A 174     -14.786  -2.160 -26.748  1.00 11.17           C  
ATOM   1741  CD  LYS A 174     -14.533  -2.461 -28.228  1.00 15.42           C  
ATOM   1742  CE  LYS A 174     -13.505  -1.534 -28.865  1.00 20.01           C  
ATOM   1743  NZ  LYS A 174     -13.188  -1.924 -30.279  1.00 23.88           N1+
ATOM   1744  HN  LYS A 174     -11.514  -1.707 -24.490  1.00  0.00           H  
ATOM   1745  HZ1 LYS A 174     -12.500  -1.303 -30.705  1.00  0.00           H  
ATOM   1746  HZ2 LYS A 174     -14.035  -1.980 -30.845  1.00  0.00           H  
ATOM   1747  HZ3 LYS A 174     -12.891  -2.898 -30.335  1.00  0.00           H  
ATOM   1748  N   TYR A 175     -15.622  -3.024 -23.548  1.00  8.68           N  
ATOM   1749  CA  TYR A 175     -16.347  -4.091 -22.846  1.00  9.26           C  
ATOM   1750  C   TYR A 175     -16.142  -5.465 -23.491  1.00  9.68           C  
ATOM   1751  O   TYR A 175     -16.047  -6.480 -22.795  1.00 10.28           O  
ATOM   1752  CB  TYR A 175     -17.840  -3.769 -22.784  1.00  8.98           C  
ATOM   1753  CG  TYR A 175     -18.576  -4.023 -24.078  1.00  9.51           C  
ATOM   1754  CD1 TYR A 175     -19.258  -5.223 -24.279  1.00  9.49           C  
ATOM   1755  CD2 TYR A 175     -18.588  -3.075 -25.099  1.00 10.14           C  
ATOM   1756  CE1 TYR A 175     -19.930  -5.472 -25.454  1.00 10.66           C  
ATOM   1757  CE2 TYR A 175     -19.260  -3.317 -26.281  1.00 10.16           C  
ATOM   1758  CZ  TYR A 175     -19.931  -4.519 -26.449  1.00 10.40           C  
ATOM   1759  OH  TYR A 175     -20.595  -4.779 -27.627  1.00 11.73           O  
ATOM   1760  HN  TYR A 175     -16.130  -2.197 -23.863  1.00  0.00           H  
ATOM   1761  HH  TYR A 175     -20.596  -4.122 -28.313  1.00  0.00           H  
ATOM   1762  N   SER A 176     -16.056  -5.475 -24.819  1.00 10.10           N  
ATOM   1763  CA  SER A 176     -16.001  -6.720 -25.589  1.00 10.75           C  
ATOM   1764  C   SER A 176     -14.598  -7.334 -25.581  1.00 10.76           C  
ATOM   1765  O   SER A 176     -14.402  -8.462 -26.053  1.00 11.71           O  
ATOM   1766  CB  SER A 176     -16.517  -6.486 -27.014  1.00 11.02           C  
ATOM   1767  OG  SER A 176     -15.804  -5.461 -27.674  1.00 13.20           O  
ATOM   1768  HN  SER A 176     -16.027  -4.586 -25.318  1.00  0.00           H  
ATOM   1769  HG  SER A 176     -16.124  -5.316 -28.557  1.00  0.00           H  
ATOM   1770  N   GLU A 177     -13.632  -6.589 -25.036  1.00  9.67           N  
ATOM   1771  CA  GLU A 177     -12.260  -7.055 -24.891  1.00  9.71           C  
ATOM   1772  C   GLU A 177     -11.960  -7.533 -23.469  1.00  9.38           C  
ATOM   1773  O   GLU A 177     -10.819  -7.845 -23.137  1.00 10.15           O  
ATOM   1774  CB  GLU A 177     -11.275  -5.951 -25.302  1.00 10.11           C  
ATOM   1775  CG  GLU A 177     -11.282  -5.670 -26.805  1.00 11.29           C  
ATOM   1776  CD  GLU A 177     -10.798  -6.863 -27.624  1.00 13.70           C  
ATOM   1777  OE1 GLU A 177      -9.731  -7.417 -27.298  1.00 15.35           O  
ATOM   1778  OE2 GLU A 177     -11.493  -7.247 -28.586  1.00 15.89           O1-
ATOM   1779  HN  GLU A 177     -13.866  -5.652 -24.707  1.00  0.00           H  
ATOM   1780  N   GLN A 178     -12.998  -7.604 -22.642  1.00  9.26           N  
ATOM   1781  CA  GLN A 178     -12.845  -8.095 -21.281  1.00  9.64           C  
ATOM   1782  C   GLN A 178     -13.080  -9.600 -21.214  1.00  9.78           C  
ATOM   1783  O   GLN A 178     -13.820 -10.172 -22.025  1.00 10.67           O  
ATOM   1784  CB  GLN A 178     -13.811  -7.389 -20.325  1.00  9.66           C  
ATOM   1785  CG  GLN A 178     -13.748  -5.850 -20.354  1.00  9.27           C  
ATOM   1786  CD  GLN A 178     -12.328  -5.318 -20.292  1.00  9.54           C  
ATOM   1787  NE2 GLN A 178     -11.590  -5.713 -19.250  1.00  8.39           N  
ATOM   1788  OE1 GLN A 178     -11.892  -4.554 -21.169  1.00 10.66           O  
ATOM   1789  HN  GLN A 178     -13.919  -7.309 -22.967  1.00  0.00           H  
ATOM   1790 1HE2 GLN A 178     -10.636  -5.355 -19.208  1.00  0.00           H  
ATOM   1791 2HE2 GLN A 178     -11.948  -6.340 -18.530  1.00  0.00           H  
ATOM   1792  N   ILE A 179     -12.463 -10.230 -20.220  1.00  9.68           N  
ATOM   1793  CA  ILE A 179     -12.729 -11.640 -19.937  1.00  9.79           C  
ATOM   1794  C   ILE A 179     -14.216 -11.868 -19.623  1.00 10.02           C  
ATOM   1795  O   ILE A 179     -14.915 -10.950 -19.202  1.00  9.72           O  
ATOM   1796  CB  ILE A 179     -11.851 -12.162 -18.770  1.00  9.91           C  
ATOM   1797  CG1 ILE A 179     -12.192 -11.465 -17.440  1.00 10.34           C  
ATOM   1798  CG2 ILE A 179     -10.379 -12.034 -19.112  1.00  9.18           C  
ATOM   1799  CD1 ILE A 179     -11.384 -11.966 -16.234  1.00 11.34           C  
ATOM   1800  HN  ILE A 179     -11.792  -9.721 -19.644  1.00  0.00           H  
ATOM   1801  N   PRO A 180     -14.729 -13.090 -19.848  1.00  9.66           N  
ATOM   1802  CA  PRO A 180     -16.105 -13.337 -19.411  1.00  9.81           C  
ATOM   1803  C   PRO A 180     -16.244 -13.144 -17.904  1.00 10.56           C  
ATOM   1804  O   PRO A 180     -15.292 -13.377 -17.165  1.00 10.89           O  
ATOM   1805  CB  PRO A 180     -16.341 -14.807 -19.802  1.00  9.65           C  
ATOM   1806  CG  PRO A 180     -15.348 -15.063 -20.898  1.00  9.47           C  
ATOM   1807  CD  PRO A 180     -14.136 -14.276 -20.495  1.00  9.93           C  
ATOM   1808  N   ASN A 181     -17.416 -12.681 -17.476  1.00 12.00           N  
ATOM   1809  CA  ASN A 181     -17.697 -12.438 -16.058  1.00 13.49           C  
ATOM   1810  C   ASN A 181     -16.812 -11.344 -15.465  1.00 13.59           C  
ATOM   1811  O   ASN A 181     -16.579 -11.318 -14.248  1.00 14.35           O  
ATOM   1812  CB  ASN A 181     -17.535 -13.723 -15.229  1.00 14.38           C  
ATOM   1813  CG  ASN A 181     -18.338 -14.874 -15.778  1.00 16.22           C  
ATOM   1814  ND2 ASN A 181     -17.752 -16.073 -15.759  1.00 18.57           N  
ATOM   1815  OD1 ASN A 181     -19.473 -14.696 -16.211  1.00 19.64           O  
ATOM   1816  HN  ASN A 181     -18.147 -12.488 -18.161  1.00  0.00           H  
ATOM   1817 1HD2 ASN A 181     -16.809 -16.221 -15.399  1.00  0.00           H  
ATOM   1818 2HD2 ASN A 181     -18.296 -16.852 -16.131  1.00  0.00           H  
ATOM   1819  N   SER A 182     -16.306 -10.450 -16.317  1.00 13.70           N  
ATOM   1820  CA  SER A 182     -15.409  -9.375 -15.869  1.00 13.15           C  
ATOM   1821  C   SER A 182     -15.978  -8.530 -14.721  1.00 12.87           C  
ATOM   1822  O   SER A 182     -15.253  -8.202 -13.776  1.00 12.95           O  
ATOM   1823  CB  SER A 182     -14.994  -8.466 -17.034  1.00 13.07           C  
ATOM   1824  OG  SER A 182     -16.105  -7.895 -17.695  1.00 13.42           O  
ATOM   1825  HN  SER A 182     -16.548 -10.514 -17.306  1.00  0.00           H  
ATOM   1826  HG  SER A 182     -15.848  -7.332 -18.416  1.00  0.00           H  
ATOM   1827  N   ARG A 183     -17.258  -8.178 -14.813  1.00 13.40           N  
ATOM   1828  CA  ARG A 183     -17.887  -7.358 -13.774  1.00 14.12           C  
ATOM   1829  C   ARG A 183     -17.778  -8.029 -12.407  1.00 14.15           C  
ATOM   1830  O   ARG A 183     -17.280  -7.436 -11.460  1.00 14.01           O  
ATOM   1831  CB  ARG A 183     -19.344  -7.036 -14.107  1.00 14.33           C  
ATOM   1832  CG  ARG A 183     -19.985  -6.104 -13.088  1.00 16.65           C  
ATOM   1833  CD  ARG A 183     -21.360  -5.643 -13.516  1.00 19.40           C  
ATOM   1834  NE  ARG A 183     -21.832  -4.574 -12.636  1.00 24.74           N  
ATOM   1835  CZ  ARG A 183     -22.493  -4.774 -11.503  1.00 24.51           C  
ATOM   1836  NH1 ARG A 183     -22.794  -6.005 -11.117  1.00 26.82           N1+
ATOM   1837  NH2 ARG A 183     -22.871  -3.741 -10.762  1.00 21.04           N  
ATOM   1838  HN  ARG A 183     -17.808  -8.483 -15.616  1.00  0.00           H  
ATOM   1839  HE  ARG A 183     -21.640  -3.611 -12.912  1.00  0.00           H  
ATOM   1840 1HH1 ARG A 183     -23.302  -6.159 -10.246  1.00  0.00           H  
ATOM   1841 2HH1 ARG A 183     -22.503  -6.799 -11.687  1.00  0.00           H  
ATOM   1842 1HH2 ARG A 183     -23.379  -3.895  -9.891  1.00  0.00           H  
ATOM   1843 2HH2 ARG A 183     -22.639  -2.793 -11.059  1.00  0.00           H  
ATOM   1844  N   GLU A 184     -18.209  -9.286 -12.321  1.00 14.64           N  
ATOM   1845  CA  GLU A 184     -18.138 -10.036 -11.070  1.00 15.27           C  
ATOM   1846  C   GLU A 184     -16.701 -10.257 -10.602  1.00 14.70           C  
ATOM   1847  O   GLU A 184     -16.375 -10.060  -9.430  1.00 14.47           O  
ATOM   1848  CB  GLU A 184     -18.852 -11.380 -11.234  1.00 16.18           C  
ATOM   1849  CG  GLU A 184     -18.797 -12.281 -10.003  1.00 19.84           C  
ATOM   1850  CD  GLU A 184     -19.049 -13.748 -10.329  1.00 25.19           C  
ATOM   1851  OE1 GLU A 184     -19.992 -14.051 -11.098  1.00 26.45           O  
ATOM   1852  OE2 GLU A 184     -18.294 -14.601  -9.805  1.00 27.86           O1-
ATOM   1853  HN  GLU A 184     -18.598  -9.736 -13.149  1.00  0.00           H  
ATOM   1854  N   ILE A 185     -15.836 -10.679 -11.519  1.00 13.66           N  
ATOM   1855  CA  ILE A 185     -14.463 -10.988 -11.168  1.00 13.74           C  
ATOM   1856  C   ILE A 185     -13.737  -9.749 -10.634  1.00 12.97           C  
ATOM   1857  O   ILE A 185     -13.086  -9.792  -9.586  1.00 13.27           O  
ATOM   1858  CB  ILE A 185     -13.697 -11.600 -12.380  1.00 13.58           C  
ATOM   1859  CG1 ILE A 185     -14.263 -12.988 -12.708  1.00 14.78           C  
ATOM   1860  CG2 ILE A 185     -12.206 -11.684 -12.103  1.00 14.80           C  
ATOM   1861  CD1 ILE A 185     -13.644 -13.638 -13.938  1.00 14.72           C  
ATOM   1862  HN  ILE A 185     -16.143 -10.787 -12.486  1.00  0.00           H  
ATOM   1863  N   TYR A 186     -13.856  -8.644 -11.357  1.00 12.89           N  
ATOM   1864  CA  TYR A 186     -13.116  -7.450 -10.987  1.00 12.08           C  
ATOM   1865  C   TYR A 186     -13.720  -6.698  -9.802  1.00 12.46           C  
ATOM   1866  O   TYR A 186     -12.988  -6.022  -9.072  1.00 11.99           O  
ATOM   1867  CB  TYR A 186     -12.894  -6.542 -12.198  1.00 11.64           C  
ATOM   1868  CG  TYR A 186     -12.078  -7.202 -13.282  1.00 11.11           C  
ATOM   1869  CD1 TYR A 186     -10.953  -7.981 -12.975  1.00 11.67           C  
ATOM   1870  CD2 TYR A 186     -12.421  -7.045 -14.621  1.00 10.79           C  
ATOM   1871  CE1 TYR A 186     -10.204  -8.587 -13.980  1.00 12.63           C  
ATOM   1872  CE2 TYR A 186     -11.673  -7.641 -15.631  1.00 10.70           C  
ATOM   1873  CZ  TYR A 186     -10.569  -8.412 -15.307  1.00 12.03           C  
ATOM   1874  OH  TYR A 186      -9.842  -8.996 -16.324  1.00 11.32           O  
ATOM   1875  HN  TYR A 186     -14.467  -8.632 -12.173  1.00  0.00           H  
ATOM   1876  HH  TYR A 186      -9.085  -9.525 -16.102  1.00  0.00           H  
ATOM   1877  N   ARG A 187     -15.033  -6.825  -9.602  1.00 12.41           N  
ATOM   1878  CA  ARG A 187     -15.647  -6.350  -8.360  1.00 13.38           C  
ATOM   1879  C   ARG A 187     -15.101  -7.118  -7.157  1.00 14.16           C  
ATOM   1880  O   ARG A 187     -14.683  -6.512  -6.170  1.00 14.44           O  
ATOM   1881  CB  ARG A 187     -17.177  -6.374  -8.426  1.00 13.10           C  
ATOM   1882  CG  ARG A 187     -17.744  -5.201  -9.241  1.00 13.73           C  
ATOM   1883  CD  ARG A 187     -19.222  -5.328  -9.568  1.00 12.95           C  
ATOM   1884  NE  ARG A 187     -20.090  -5.035  -8.424  1.00 12.97           N  
ATOM   1885  CZ  ARG A 187     -20.580  -3.832  -8.125  1.00 12.68           C  
ATOM   1886  NH1 ARG A 187     -20.284  -2.762  -8.865  1.00 12.19           N1+
ATOM   1887  NH2 ARG A 187     -21.363  -3.703  -7.058  1.00 12.57           N  
ATOM   1888  HN  ARG A 187     -15.614  -7.257 -10.320  1.00  0.00           H  
ATOM   1889  HE  ARG A 187     -20.338  -5.811  -7.810  1.00  0.00           H  
ATOM   1890 1HH1 ARG A 187     -20.659  -1.841  -8.636  1.00  0.00           H  
ATOM   1891 2HH1 ARG A 187     -19.683  -2.861  -9.683  1.00  0.00           H  
ATOM   1892 1HH2 ARG A 187     -21.738  -2.782  -6.829  1.00  0.00           H  
ATOM   1893 2HH2 ARG A 187     -21.589  -4.521  -6.492  1.00  0.00           H  
ATOM   1894  N   GLN A 188     -15.064  -8.447  -7.264  1.00 14.89           N  
ATOM   1895  CA  GLN A 188     -14.529  -9.281  -6.192  1.00 16.48           C  
ATOM   1896  C   GLN A 188     -13.057  -8.958  -5.907  1.00 15.81           C  
ATOM   1897  O   GLN A 188     -12.659  -8.822  -4.755  1.00 16.30           O  
ATOM   1898  CB  GLN A 188     -14.713 -10.768  -6.521  1.00 16.06           C  
ATOM   1899  CG  GLN A 188     -14.643 -11.689  -5.298  1.00 18.60           C  
ATOM   1900  CD  GLN A 188     -14.518 -13.163  -5.669  1.00 19.70           C  
ATOM   1901  NE2 GLN A 188     -15.175 -14.030  -4.897  1.00 24.40           N  
ATOM   1902  OE1 GLN A 188     -13.823 -13.519  -6.624  1.00 24.62           O  
ATOM   1903  HN  GLN A 188     -15.417  -8.890  -8.112  1.00  0.00           H  
ATOM   1904 1HE2 GLN A 188     -15.091 -15.016  -5.145  1.00  0.00           H  
ATOM   1905 2HE2 GLN A 188     -15.750 -13.736  -4.107  1.00  0.00           H  
ATOM   1906  N   LYS A 189     -12.260  -8.803  -6.965  1.00 15.48           N  
ATOM   1907  CA  LYS A 189     -10.843  -8.450  -6.845  1.00 15.12           C  
ATOM   1908  C   LYS A 189     -10.634  -7.152  -6.056  1.00 14.96           C  
ATOM   1909  O   LYS A 189      -9.678  -7.019  -5.286  1.00 15.53           O  
ATOM   1910  CB  LYS A 189     -10.215  -8.345  -8.246  1.00 15.15           C  
ATOM   1911  CG  LYS A 189      -8.799  -7.794  -8.275  1.00 14.32           C  
ATOM   1912  CD  LYS A 189      -8.215  -7.756  -9.688  1.00 14.96           C  
ATOM   1913  CE  LYS A 189      -6.824  -7.159  -9.692  1.00 17.75           C  
ATOM   1914  NZ  LYS A 189      -6.807  -5.724  -9.282  1.00 21.11           N1+
ATOM   1915  HN  LYS A 189     -12.653  -8.936  -7.897  1.00  0.00           H  
ATOM   1916  HZ1 LYS A 189      -5.870  -5.322  -9.285  1.00  0.00           H  
ATOM   1917  HZ2 LYS A 189      -7.255  -5.599  -8.374  1.00  0.00           H  
ATOM   1918  HZ3 LYS A 189      -7.442  -5.172  -9.859  1.00  0.00           H  
ATOM   1919  N   ASN A 190     -11.549  -6.210  -6.249  1.00 14.99           N  
ATOM   1920  CA  ASN A 190     -11.452  -4.892  -5.632  1.00 14.92           C  
ATOM   1921  C   ASN A 190     -12.282  -4.715  -4.359  1.00 15.41           C  
ATOM   1922  O   ASN A 190     -12.444  -3.595  -3.861  1.00 15.55           O  
ATOM   1923  CB  ASN A 190     -11.807  -3.835  -6.673  1.00 14.21           C  
ATOM   1924  CG  ASN A 190     -10.716  -3.675  -7.710  1.00 13.32           C  
ATOM   1925  ND2 ASN A 190      -9.654  -2.994  -7.327  1.00 10.36           N  
ATOM   1926  OD1 ASN A 190     -10.812  -4.190  -8.834  1.00 15.81           O  
ATOM   1927  HN  ASN A 190     -12.348  -6.415  -6.850  1.00  0.00           H  
ATOM   1928 1HD2 ASN A 190      -9.575  -2.570  -6.402  1.00  0.00           H  
ATOM   1929 2HD2 ASN A 190      -8.919  -2.886  -8.026  1.00  0.00           H  
ATOM   1930  N   GLY A 191     -12.799  -5.827  -3.845  1.00 15.92           N  
ATOM   1931  CA  GLY A 191     -13.536  -5.835  -2.577  1.00 16.30           C  
ATOM   1932  C   GLY A 191     -14.894  -5.162  -2.639  1.00 16.90           C  
ATOM   1933  O   GLY A 191     -15.403  -4.675  -1.619  1.00 17.62           O  
ATOM   1934  HN  GLY A 191     -12.679  -6.705  -4.350  1.00  0.00           H  
ATOM   1935  N   ILE A 192     -15.489  -5.132  -3.830  1.00 16.43           N  
ATOM   1936  CA  ILE A 192     -16.806  -4.535  -4.017  1.00 16.76           C  
ATOM   1937  C   ILE A 192     -17.871  -5.611  -3.890  1.00 17.17           C  
ATOM   1938  O   ILE A 192     -17.829  -6.624  -4.602  1.00 17.25           O  
ATOM   1939  CB  ILE A 192     -16.946  -3.858  -5.403  1.00 16.58           C  
ATOM   1940  CG1 ILE A 192     -15.737  -2.960  -5.706  1.00 16.72           C  
ATOM   1941  CG2 ILE A 192     -18.279  -3.098  -5.510  1.00 17.31           C  
ATOM   1942  CD1 ILE A 192     -15.476  -1.860  -4.685  1.00 16.06           C  
ATOM   1943  HN  ILE A 192     -15.010  -5.538  -4.634  1.00  0.00           H  
ATOM   1944  N   LYS A 193     -18.820  -5.389  -2.987  1.00 17.37           N  
ATOM   1945  CA  LYS A 193     -19.896  -6.347  -2.774  1.00 18.02           C  
ATOM   1946  C   LYS A 193     -20.966  -6.213  -3.837  1.00 18.34           C  
ATOM   1947  O   LYS A 193     -21.167  -5.142  -4.414  1.00 17.89           O  
ATOM   1948  CB  LYS A 193     -20.542  -6.149  -1.412  1.00 18.01           C  
ATOM   1949  CG  LYS A 193     -19.649  -6.367  -0.234  1.00 19.14           C  
ATOM   1950  CD  LYS A 193     -20.395  -5.842   0.970  1.00 19.68           C  
ATOM   1951  CE  LYS A 193     -19.676  -6.115   2.235  1.00 22.25           C  
ATOM   1952  NZ  LYS A 193     -20.654  -5.939   3.340  1.00 20.50           N1+
ATOM   1953  HN  LYS A 193     -18.794  -4.533  -2.433  1.00  0.00           H  
ATOM   1954  HZ1 LYS A 193     -20.159  -6.127   4.212  1.00  0.00           H  
ATOM   1955  HZ2 LYS A 193     -21.493  -6.507   3.226  1.00  0.00           H  
ATOM   1956  HZ3 LYS A 193     -21.111  -5.027   3.328  1.00  0.00           H  
ATOM   1957  N   GLU A 194     -21.685  -7.307  -4.059  1.00 19.22           N  
ATOM   1958  CA  GLU A 194     -22.693  -7.378  -5.106  1.00 20.22           C  
ATOM   1959  C   GLU A 194     -23.678  -6.201  -5.101  1.00 19.61           C  
ATOM   1960  O   GLU A 194     -24.019  -5.671  -6.161  1.00 19.88           O  
ATOM   1961  CB  GLU A 194     -23.445  -8.708  -4.999  1.00 20.43           C  
ATOM   1962  CG  GLU A 194     -24.311  -9.026  -6.204  1.00 21.78           C  
ATOM   1963  CD  GLU A 194     -25.105 -10.304  -6.024  1.00 22.58           C  
ATOM   1964  OE1 GLU A 194     -26.092 -10.296  -5.250  1.00 25.83           O  
ATOM   1965  OE2 GLU A 194     -24.745 -11.313  -6.664  1.00 26.16           O1-
ATOM   1966  HN  GLU A 194     -21.525  -8.127  -3.474  1.00  0.00           H  
ATOM   1967  N   GLN A 195     -24.118  -5.787  -3.916  1.00 19.06           N  
ATOM   1968  CA  GLN A 195     -25.158  -4.770  -3.796  1.00 18.84           C  
ATOM   1969  C   GLN A 195     -24.640  -3.323  -3.702  1.00 17.70           C  
ATOM   1970  O   GLN A 195     -25.435  -2.386  -3.726  1.00 18.41           O  
ATOM   1971  CB  GLN A 195     -26.092  -5.092  -2.615  1.00 19.22           C  
ATOM   1972  CG  GLN A 195     -25.556  -4.702  -1.229  1.00 21.57           C  
ATOM   1973  CD  GLN A 195     -24.518  -5.677  -0.656  1.00 23.23           C  
ATOM   1974  NE2 GLN A 195     -24.101  -5.427   0.585  1.00 24.30           N  
ATOM   1975  OE1 GLN A 195     -24.097  -6.637  -1.316  1.00 25.07           O  
ATOM   1976  HN  GLN A 195     -23.718  -6.191  -3.069  1.00  0.00           H  
ATOM   1977 1HE2 GLN A 195     -23.411  -6.075   0.966  1.00  0.00           H  
ATOM   1978 2HE2 GLN A 195     -24.448  -4.637   1.128  1.00  0.00           H  
ATOM   1979  N   GLN A 196     -23.321  -3.146  -3.602  1.00 16.03           N  
ATOM   1980  CA  GLN A 196     -22.742  -1.813  -3.428  1.00 15.01           C  
ATOM   1981  C   GLN A 196     -22.692  -1.038  -4.737  1.00 14.01           C  
ATOM   1982  O   GLN A 196     -22.640  -1.626  -5.815  1.00 13.94           O  
ATOM   1983  CB  GLN A 196     -21.336  -1.902  -2.827  1.00 14.81           C  
ATOM   1984  CG  GLN A 196     -21.309  -2.293  -1.350  1.00 15.76           C  
ATOM   1985  CD  GLN A 196     -19.900  -2.402  -0.797  1.00 15.97           C  
ATOM   1986  NE2 GLN A 196     -19.657  -1.748   0.339  1.00 18.37           N  
ATOM   1987  OE1 GLN A 196     -19.040  -3.064  -1.376  1.00 15.10           O  
ATOM   1988  HN  GLN A 196     -22.704  -3.957  -3.648  1.00  0.00           H  
ATOM   1989 1HE2 GLN A 196     -18.710  -1.821   0.711  1.00  0.00           H  
ATOM   1990 2HE2 GLN A 196     -20.370  -1.199   0.819  1.00  0.00           H  
ATOM   1991  N   ASN A 197     -22.720   0.285  -4.625  1.00 12.51           N  
ATOM   1992  CA  ASN A 197     -22.544   1.174  -5.766  1.00 11.76           C  
ATOM   1993  C   ASN A 197     -21.092   1.617  -5.789  1.00 10.96           C  
ATOM   1994  O   ASN A 197     -20.601   2.178  -4.795  1.00 11.95           O  
ATOM   1995  CB  ASN A 197     -23.421   2.417  -5.627  1.00 11.46           C  
ATOM   1996  CG  ASN A 197     -24.888   2.090  -5.416  1.00 11.23           C  
ATOM   1997  ND2 ASN A 197     -25.459   1.294  -6.314  1.00 12.45           N  
ATOM   1998  OD1 ASN A 197     -25.506   2.557  -4.446  1.00 13.55           O  
ATOM   1999  HN  ASN A 197     -22.871   0.695  -3.703  1.00  0.00           H  
ATOM   2000 1HD2 ASN A 197     -24.951   0.910  -7.111  1.00  0.00           H  
ATOM   2001 2HD2 ASN A 197     -26.445   1.074  -6.172  1.00  0.00           H  
ATOM   2002  N   LEU A 198     -20.402   1.348  -6.897  1.00  9.85           N  
ATOM   2003  CA  LEU A 198     -19.023   1.796  -7.069  1.00  8.85           C  
ATOM   2004  C   LEU A 198     -18.988   2.976  -8.018  1.00  8.31           C  
ATOM   2005  O   LEU A 198     -19.288   2.837  -9.205  1.00  8.32           O  
ATOM   2006  CB  LEU A 198     -18.117   0.660  -7.593  1.00  8.74           C  
ATOM   2007  CG  LEU A 198     -16.678   1.084  -7.941  1.00  9.23           C  
ATOM   2008  CD1 LEU A 198     -15.927   1.698  -6.744  1.00 10.93           C  
ATOM   2009  CD2 LEU A 198     -15.905  -0.110  -8.503  1.00  9.79           C  
ATOM   2010  HN  LEU A 198     -20.849   0.816  -7.644  1.00  0.00           H  
ATOM   2011  N   LEU A 199     -18.634   4.141  -7.470  1.00  7.56           N  
ATOM   2012  CA  LEU A 199     -18.389   5.344  -8.269  1.00  7.04           C  
ATOM   2013  C   LEU A 199     -16.893   5.404  -8.564  1.00  6.77           C  
ATOM   2014  O   LEU A 199     -16.086   5.118  -7.687  1.00  6.75           O  
ATOM   2015  CB  LEU A 199     -18.826   6.602  -7.509  1.00  7.73           C  
ATOM   2016  CG  LEU A 199     -20.242   6.598  -6.917  1.00  6.62           C  
ATOM   2017  CD1 LEU A 199     -20.540   7.958  -6.275  1.00  7.84           C  
ATOM   2018  CD2 LEU A 199     -21.280   6.287  -7.996  1.00  6.41           C  
ATOM   2019  HN  LEU A 199     -18.530   4.195  -6.457  1.00  0.00           H  
ATOM   2020  N   LEU A 200     -16.529   5.762  -9.797  1.00  6.96           N  
ATOM   2021  CA  LEU A 200     -15.129   5.717 -10.211  1.00  6.78           C  
ATOM   2022  C   LEU A 200     -14.694   7.046 -10.808  1.00  6.50           C  
ATOM   2023  O   LEU A 200     -15.346   7.552 -11.727  1.00  6.36           O  
ATOM   2024  CB  LEU A 200     -14.923   4.589 -11.241  1.00  7.15           C  
ATOM   2025  CG  LEU A 200     -13.515   4.434 -11.821  1.00  6.62           C  
ATOM   2026  CD1 LEU A 200     -12.505   4.053 -10.734  1.00  5.71           C  
ATOM   2027  CD2 LEU A 200     -13.531   3.403 -12.950  1.00  7.04           C  
ATOM   2028  HN  LEU A 200     -17.239   6.072 -10.460  1.00  0.00           H  
ATOM   2029  N   GLN A 201     -13.583   7.580 -10.305  1.00  6.27           N  
ATOM   2030  CA  GLN A 201     -13.008   8.795 -10.884  1.00  6.68           C  
ATOM   2031  C   GLN A 201     -11.538   8.546 -11.159  1.00  6.40           C  
ATOM   2032  O   GLN A 201     -10.801   8.153 -10.259  1.00  7.41           O  
ATOM   2033  CB  GLN A 201     -13.198  10.006  -9.962  1.00  7.12           C  
ATOM   2034  CG  GLN A 201     -12.483  11.246 -10.499  1.00  8.93           C  
ATOM   2035  CD  GLN A 201     -13.201  12.551 -10.248  1.00  8.24           C  
ATOM   2036  NE2 GLN A 201     -12.923  13.531 -11.097  1.00  9.28           N  
ATOM   2037  OE1 GLN A 201     -13.964  12.698  -9.288  1.00  7.88           O  
ATOM   2038  HN  GLN A 201     -13.127   7.137  -9.507  1.00  0.00           H  
ATOM   2039 1HE2 GLN A 201     -13.408  14.412 -10.928  1.00  0.00           H  
ATOM   2040 2HE2 GLN A 201     -12.293  13.410 -11.890  1.00  0.00           H  
ATOM   2041  N   VAL A 202     -11.140   8.746 -12.416  1.00  6.30           N  
ATOM   2042  CA  VAL A 202      -9.791   8.392 -12.861  1.00  6.41           C  
ATOM   2043  C   VAL A 202      -9.154   9.623 -13.490  1.00  6.41           C  
ATOM   2044  O   VAL A 202      -9.767  10.283 -14.325  1.00  6.89           O  
ATOM   2045  CB  VAL A 202      -9.826   7.258 -13.914  1.00  7.08           C  
ATOM   2046  CG1 VAL A 202      -8.432   7.006 -14.485  1.00  6.26           C  
ATOM   2047  CG2 VAL A 202     -10.387   5.972 -13.309  1.00  7.09           C  
ATOM   2048  HN  VAL A 202     -11.792   9.156 -13.084  1.00  0.00           H  
ATOM   2049  N   GLY A 203      -7.931   9.916 -13.070  1.00  6.59           N  
ATOM   2050  CA  GLY A 203      -7.167  11.038 -13.632  1.00  6.24           C  
ATOM   2051  C   GLY A 203      -6.136  11.573 -12.657  1.00  6.62           C  
ATOM   2052  O   GLY A 203      -6.388  11.641 -11.450  1.00  6.98           O  
ATOM   2053  HN  GLY A 203      -7.509   9.347 -12.336  1.00  0.00           H  
ATOM   2054  N   SER A 204      -4.974  11.957 -13.185  1.00  7.16           N  
ATOM   2055  CA  SER A 204      -3.837  12.351 -12.344  1.00  7.70           C  
ATOM   2056  C   SER A 204      -3.762  13.853 -12.014  1.00  8.32           C  
ATOM   2057  O   SER A 204      -2.673  14.388 -11.810  1.00 10.33           O  
ATOM   2058  CB  SER A 204      -2.528  11.863 -12.974  1.00  7.75           C  
ATOM   2059  OG  SER A 204      -2.504  10.450 -13.016  1.00  7.37           O  
ATOM   2060  HN  SER A 204      -4.872  11.978 -14.200  1.00  0.00           H  
ATOM   2061  HG  SER A 204      -1.693  10.147 -13.407  1.00  0.00           H  
ATOM   2062  N   ASP A 205      -4.909  14.514 -11.935  1.00  8.63           N  
ATOM   2063  CA  ASP A 205      -4.982  15.895 -11.456  1.00  8.66           C  
ATOM   2064  C   ASP A 205      -6.312  16.029 -10.727  1.00  8.20           C  
ATOM   2065  O   ASP A 205      -7.329  16.406 -11.314  1.00  8.47           O  
ATOM   2066  CB  ASP A 205      -4.906  16.883 -12.622  1.00  9.25           C  
ATOM   2067  CG  ASP A 205      -4.739  18.315 -12.168  1.00 11.70           C  
ATOM   2068  OD1 ASP A 205      -5.159  18.657 -11.036  1.00 13.59           O  
ATOM   2069  OD2 ASP A 205      -4.197  19.112 -12.973  1.00 15.34           O1-
ATOM   2070  HN  ASP A 205      -5.769  14.044 -12.218  1.00  0.00           H  
ATOM   2071  N   PHE A 206      -6.305  15.679  -9.442  1.00  8.10           N  
ATOM   2072  CA  PHE A 206      -7.539  15.604  -8.659  1.00  8.00           C  
ATOM   2073  C   PHE A 206      -8.285  16.941  -8.585  1.00  8.20           C  
ATOM   2074  O   PHE A 206      -9.505  16.992  -8.778  1.00  8.35           O  
ATOM   2075  CB  PHE A 206      -7.264  15.079  -7.236  1.00  8.59           C  
ATOM   2076  CG  PHE A 206      -6.701  13.664  -7.173  1.00  8.23           C  
ATOM   2077  CD1 PHE A 206      -6.808  12.774  -8.242  1.00  8.31           C  
ATOM   2078  CD2 PHE A 206      -6.084  13.218  -6.003  1.00  8.64           C  
ATOM   2079  CE1 PHE A 206      -6.276  11.469  -8.139  1.00  6.26           C  
ATOM   2080  CE2 PHE A 206      -5.557  11.931  -5.901  1.00  8.79           C  
ATOM   2081  CZ  PHE A 206      -5.659  11.055  -6.967  1.00  8.65           C  
ATOM   2082  HN  PHE A 206      -5.417  15.458  -8.992  1.00  0.00           H  
ATOM   2083  N   GLY A 207      -7.540  18.012  -8.308  1.00  8.11           N  
ATOM   2084  CA  GLY A 207      -8.121  19.352  -8.187  1.00  8.20           C  
ATOM   2085  C   GLY A 207      -8.790  19.815  -9.472  1.00  8.17           C  
ATOM   2086  O   GLY A 207      -9.969  20.180  -9.477  1.00  9.02           O  
ATOM   2087  HN  GLY A 207      -6.535  17.895  -8.176  1.00  0.00           H  
ATOM   2088  N   ARG A 208      -8.042  19.761 -10.574  1.00  7.66           N  
ATOM   2089  CA  ARG A 208      -8.568  20.185 -11.867  1.00  7.66           C  
ATOM   2090  C   ARG A 208      -9.795  19.369 -12.298  1.00  7.07           C  
ATOM   2091  O   ARG A 208     -10.711  19.893 -12.917  1.00  8.31           O  
ATOM   2092  CB  ARG A 208      -7.485  20.074 -12.939  1.00  7.15           C  
ATOM   2093  CG  ARG A 208      -8.011  20.389 -14.323  1.00  7.83           C  
ATOM   2094  CD  ARG A 208      -6.913  20.572 -15.352  1.00  8.44           C  
ATOM   2095  NE  ARG A 208      -6.042  19.409 -15.534  1.00  9.24           N  
ATOM   2096  CZ  ARG A 208      -6.338  18.358 -16.297  1.00  8.88           C  
ATOM   2097  NH1 ARG A 208      -7.508  18.299 -16.932  1.00  8.26           N1+
ATOM   2098  NH2 ARG A 208      -5.457  17.373 -16.419  1.00  9.29           N  
ATOM   2099  HN  ARG A 208      -7.084  19.417 -10.512  1.00  0.00           H  
ATOM   2100  HE  ARG A 208      -5.148  19.403 -15.043  1.00  0.00           H  
ATOM   2101 1HH1 ARG A 208      -8.185  19.056 -16.838  1.00  0.00           H  
ATOM   2102 2HH1 ARG A 208      -7.735  17.494 -17.516  1.00  0.00           H  
ATOM   2103 1HH2 ARG A 208      -4.561  17.418 -15.933  1.00  0.00           H  
ATOM   2104 2HH2 ARG A 208      -5.684  16.568 -17.003  1.00  0.00           H  
ATOM   2105  N   LYS A 209      -9.790  18.082 -11.966  1.00  6.55           N  
ATOM   2106  CA  LYS A 209     -10.832  17.177 -12.419  1.00  6.15           C  
ATOM   2107  C   LYS A 209     -12.043  17.096 -11.486  1.00  6.43           C  
ATOM   2108  O   LYS A 209     -12.963  16.316 -11.723  1.00  6.72           O  
ATOM   2109  CB  LYS A 209     -10.229  15.806 -12.735  1.00  5.48           C  
ATOM   2110  CG  LYS A 209      -9.233  15.865 -13.921  1.00  4.92           C  
ATOM   2111  CD  LYS A 209      -8.344  14.612 -13.960  1.00  6.53           C  
ATOM   2112  CE  LYS A 209      -7.304  14.653 -15.094  1.00  5.65           C  
ATOM   2113  NZ  LYS A 209      -7.936  14.527 -16.461  1.00  6.93           N1+
ATOM   2114  HN  LYS A 209      -9.037  17.722 -11.380  1.00  0.00           H  
ATOM   2115  HZ1 LYS A 209      -7.247  14.554 -17.212  1.00  0.00           H  
ATOM   2116  HZ2 LYS A 209      -8.658  15.234 -16.599  1.00  0.00           H  
ATOM   2117  HZ3 LYS A 209      -8.514  13.689 -16.523  1.00  0.00           H  
ATOM   2118  N   GLY A 210     -12.069  17.934 -10.450  1.00  6.85           N  
ATOM   2119  CA  GLY A 210     -13.280  18.059  -9.632  1.00  6.59           C  
ATOM   2120  C   GLY A 210     -13.533  16.912  -8.674  1.00  6.88           C  
ATOM   2121  O   GLY A 210     -14.690  16.604  -8.377  1.00  6.56           O  
ATOM   2122  HN  GLY A 210     -11.244  18.490 -10.225  1.00  0.00           H  
ATOM   2123  N   VAL A 211     -12.462  16.296  -8.167  1.00  7.35           N  
ATOM   2124  CA  VAL A 211     -12.615  15.236  -7.167  1.00  7.36           C  
ATOM   2125  C   VAL A 211     -13.409  15.776  -5.966  1.00  7.30           C  
ATOM   2126  O   VAL A 211     -14.224  15.061  -5.388  1.00  7.85           O  
ATOM   2127  CB  VAL A 211     -11.257  14.655  -6.747  1.00  7.52           C  
ATOM   2128  CG1 VAL A 211     -11.403  13.774  -5.508  1.00  7.99           C  
ATOM   2129  CG2 VAL A 211     -10.648  13.851  -7.907  1.00  8.22           C  
ATOM   2130  HN  VAL A 211     -11.529  16.566  -8.479  1.00  0.00           H  
ATOM   2131  N   ASP A 212     -13.207  17.053  -5.631  1.00  7.88           N  
ATOM   2132  CA  ASP A 212     -13.988  17.682  -4.558  1.00  7.80           C  
ATOM   2133  C   ASP A 212     -15.492  17.641  -4.828  1.00  7.53           C  
ATOM   2134  O   ASP A 212     -16.293  17.374  -3.925  1.00  8.09           O  
ATOM   2135  CB  ASP A 212     -13.535  19.127  -4.347  1.00  8.80           C  
ATOM   2136  CG  ASP A 212     -13.536  19.934  -5.630  1.00 10.17           C  
ATOM   2137  OD1 ASP A 212     -12.841  19.539  -6.593  1.00 13.62           O  
ATOM   2138  OD2 ASP A 212     -14.217  20.975  -5.671  1.00 12.05           O1-
ATOM   2139  HN  ASP A 212     -12.502  17.598  -6.127  1.00  0.00           H  
ATOM   2140  N   ARG A 213     -15.865  17.921  -6.076  1.00  7.28           N  
ATOM   2141  CA  ARG A 213     -17.266  17.897  -6.504  1.00  6.69           C  
ATOM   2142  C   ARG A 213     -17.855  16.491  -6.379  1.00  6.50           C  
ATOM   2143  O   ARG A 213     -19.003  16.323  -5.962  1.00  6.81           O  
ATOM   2144  CB  ARG A 213     -17.402  18.418  -7.933  1.00  6.96           C  
ATOM   2145  CG  ARG A 213     -17.122  19.905  -8.068  1.00  6.33           C  
ATOM   2146  CD  ARG A 213     -16.915  20.243  -9.521  1.00  6.10           C  
ATOM   2147  NE  ARG A 213     -17.090  21.678  -9.763  1.00  7.55           N  
ATOM   2148  CZ  ARG A 213     -17.010  22.249 -10.966  1.00  8.67           C  
ATOM   2149  NH1 ARG A 213     -16.729  21.528 -12.047  1.00  8.50           N1+
ATOM   2150  NH2 ARG A 213     -17.216  23.563 -11.087  1.00  9.68           N  
ATOM   2151  HN  ARG A 213     -15.147  18.161  -6.760  1.00  0.00           H  
ATOM   2152  HE  ARG A 213     -17.285  22.278  -8.961  1.00  0.00           H  
ATOM   2153 1HH1 ARG A 213     -16.668  21.965 -12.967  1.00  0.00           H  
ATOM   2154 2HH1 ARG A 213     -16.572  20.524 -11.955  1.00  0.00           H  
ATOM   2155 1HH2 ARG A 213     -17.155  24.000 -12.007  1.00  0.00           H  
ATOM   2156 2HH2 ARG A 213     -17.432  24.116 -10.258  1.00  0.00           H  
ATOM   2157  N   SER A 214     -17.053  15.486  -6.726  1.00  6.64           N  
ATOM   2158  CA  SER A 214     -17.490  14.095  -6.599  1.00  7.01           C  
ATOM   2159  C   SER A 214     -17.697  13.694  -5.145  1.00  6.95           C  
ATOM   2160  O   SER A 214     -18.689  13.046  -4.803  1.00  7.98           O  
ATOM   2161  CB  SER A 214     -16.481  13.181  -7.268  1.00  7.52           C  
ATOM   2162  OG  SER A 214     -16.463  13.446  -8.654  1.00  7.04           O  
ATOM   2163  HN  SER A 214     -16.120  15.689  -7.086  1.00  0.00           H  
ATOM   2164  HG  SER A 214     -15.831  12.874  -9.073  1.00  0.00           H  
ATOM   2165  N   ILE A 215     -16.766  14.095  -4.285  1.00  6.78           N  
ATOM   2166  CA  ILE A 215     -16.900  13.838  -2.853  1.00  7.11           C  
ATOM   2167  C   ILE A 215     -18.107  14.552  -2.249  1.00  7.61           C  
ATOM   2168  O   ILE A 215     -18.835  13.954  -1.457  1.00  8.04           O  
ATOM   2169  CB  ILE A 215     -15.600  14.179  -2.111  1.00  7.18           C  
ATOM   2170  CG1 ILE A 215     -14.485  13.235  -2.581  1.00  7.20           C  
ATOM   2171  CG2 ILE A 215     -15.796  14.077  -0.606  1.00  7.87           C  
ATOM   2172  CD1 ILE A 215     -13.071  13.623  -2.090  1.00  7.54           C  
ATOM   2173  HN  ILE A 215     -15.944  14.590  -4.631  1.00  0.00           H  
ATOM   2174  N   GLU A 216     -18.321  15.812  -2.635  1.00  8.09           N  
ATOM   2175  CA  GLU A 216     -19.513  16.545  -2.194  1.00  9.08           C  
ATOM   2176  C   GLU A 216     -20.786  15.821  -2.632  1.00  9.13           C  
ATOM   2177  O   GLU A 216     -21.736  15.704  -1.858  1.00  9.27           O  
ATOM   2178  CB  GLU A 216     -19.523  17.986  -2.710  1.00  9.43           C  
ATOM   2179  CG  GLU A 216     -18.445  18.899  -2.130  1.00 10.56           C  
ATOM   2180  CD  GLU A 216     -18.831  19.528  -0.798  1.00 13.77           C  
ATOM   2181  OE1 GLU A 216     -19.963  19.308  -0.317  1.00 14.24           O  
ATOM   2182  OE2 GLU A 216     -17.986  20.254  -0.233  1.00 14.95           O1-
ATOM   2183  HN  GLU A 216     -17.646  16.272  -3.246  1.00  0.00           H  
ATOM   2184  N   ALA A 217     -20.798  15.315  -3.863  1.00  8.94           N  
ATOM   2185  CA  ALA A 217     -21.977  14.627  -4.380  1.00  8.77           C  
ATOM   2186  C   ALA A 217     -22.246  13.337  -3.609  1.00  9.10           C  
ATOM   2187  O   ALA A 217     -23.380  13.055  -3.246  1.00  8.92           O  
ATOM   2188  CB  ALA A 217     -21.824  14.351  -5.875  1.00  8.99           C  
ATOM   2189  HN  ALA A 217     -19.972  15.409  -4.453  1.00  0.00           H  
ATOM   2190  N   LEU A 218     -21.190  12.568  -3.354  1.00  9.27           N  
ATOM   2191  CA  LEU A 218     -21.309  11.368  -2.531  1.00  9.75           C  
ATOM   2192  C   LEU A 218     -21.904  11.704  -1.160  1.00  9.57           C  
ATOM   2193  O   LEU A 218     -22.834  11.032  -0.689  1.00  9.45           O  
ATOM   2194  CB  LEU A 218     -19.936  10.711  -2.373  1.00 10.09           C  
ATOM   2195  CG  LEU A 218     -19.795   9.562  -1.384  1.00 12.15           C  
ATOM   2196  CD1 LEU A 218     -20.515   8.341  -1.889  1.00 13.40           C  
ATOM   2197  CD2 LEU A 218     -18.312   9.277  -1.174  1.00 13.24           C  
ATOM   2198  HN  LEU A 218     -20.281  12.822  -3.741  1.00  0.00           H  
ATOM   2199  N   ALA A 219     -21.375  12.756  -0.538  1.00  9.38           N  
ATOM   2200  CA  ALA A 219     -21.781  13.125   0.815  1.00  9.29           C  
ATOM   2201  C   ALA A 219     -23.245  13.569   0.890  1.00  9.81           C  
ATOM   2202  O   ALA A 219     -23.891  13.463   1.946  1.00 10.08           O  
ATOM   2203  CB  ALA A 219     -20.858  14.209   1.356  1.00  9.10           C  
ATOM   2204  HN  ALA A 219     -20.670  13.316  -1.018  1.00  0.00           H  
ATOM   2205  N   SER A 220     -23.770  14.059  -0.230  1.00  9.96           N  
ATOM   2206  CA  SER A 220     -25.135  14.575  -0.274  1.00 10.59           C  
ATOM   2207  C   SER A 220     -26.195  13.480  -0.352  1.00 10.82           C  
ATOM   2208  O   SER A 220     -27.389  13.764  -0.229  1.00 11.50           O  
ATOM   2209  CB  SER A 220     -25.309  15.490  -1.484  1.00 10.97           C  
ATOM   2210  OG  SER A 220     -25.441  14.723  -2.672  1.00 10.87           O  
ATOM   2211  HN  SER A 220     -23.205  14.075  -1.079  1.00  0.00           H  
ATOM   2212  HG  SER A 220     -25.549  15.292  -3.425  1.00  0.00           H  
ATOM   2213  N   LEU A 221     -25.768  12.246  -0.606  1.00 11.20           N  
ATOM   2214  CA  LEU A 221     -26.709  11.148  -0.801  1.00 11.24           C  
ATOM   2215  C   LEU A 221     -27.439  10.856   0.500  1.00 11.86           C  
ATOM   2216  O   LEU A 221     -26.854  11.021   1.578  1.00 11.71           O  
ATOM   2217  CB  LEU A 221     -25.987   9.884  -1.275  1.00 11.11           C  
ATOM   2218  CG  LEU A 221     -25.346   9.930  -2.668  1.00  9.65           C  
ATOM   2219  CD1 LEU A 221     -24.570   8.643  -2.904  1.00  9.21           C  
ATOM   2220  CD2 LEU A 221     -26.412  10.143  -3.746  1.00 10.43           C  
ATOM   2221  HN  LEU A 221     -24.766  12.064  -0.665  1.00  0.00           H  
ATOM   2222  N   PRO A 222     -28.718  10.441   0.407  1.00 12.94           N  
ATOM   2223  CA  PRO A 222     -29.437  10.015   1.611  1.00 13.65           C  
ATOM   2224  C   PRO A 222     -28.679   8.911   2.342  1.00 14.01           C  
ATOM   2225  O   PRO A 222     -27.938   8.149   1.721  1.00 13.87           O  
ATOM   2226  CB  PRO A 222     -30.765   9.482   1.066  1.00 14.53           C  
ATOM   2227  CG  PRO A 222     -30.939  10.151  -0.229  1.00 14.21           C  
ATOM   2228  CD  PRO A 222     -29.565  10.351  -0.797  1.00 13.17           C  
ATOM   2229  N   GLU A 223     -28.879   8.846   3.653  1.00 14.40           N  
ATOM   2230  CA  GLU A 223     -28.101   8.006   4.567  1.00 14.98           C  
ATOM   2231  C   GLU A 223     -27.896   6.547   4.133  1.00 14.70           C  
ATOM   2232  O   GLU A 223     -26.759   6.059   4.108  1.00 14.60           O  
ATOM   2233  CB  GLU A 223     -28.758   8.038   5.949  1.00 15.42           C  
ATOM   2234  CG  GLU A 223     -27.837   7.763   7.104  1.00 17.82           C  
ATOM   2235  CD  GLU A 223     -28.497   8.110   8.428  1.00 20.86           C  
ATOM   2236  OE1 GLU A 223     -29.565   7.532   8.720  1.00 22.77           O  
ATOM   2237  OE2 GLU A 223     -27.955   8.959   9.167  1.00 22.29           O1-
ATOM   2238  HN  GLU A 223     -29.624   9.419   4.050  1.00  0.00           H  
ATOM   2239  N   SER A 224     -28.988   5.849   3.823  1.00 14.40           N  
ATOM   2240  CA  SER A 224     -28.914   4.423   3.512  1.00 14.53           C  
ATOM   2241  C   SER A 224     -28.189   4.210   2.191  1.00 13.65           C  
ATOM   2242  O   SER A 224     -27.327   3.324   2.077  1.00 13.53           O  
ATOM   2243  CB  SER A 224     -30.311   3.805   3.472  1.00 14.79           C  
ATOM   2244  OG  SER A 224     -30.944   3.938   4.733  1.00 18.86           O  
ATOM   2245  HN  SER A 224     -29.893   6.319   3.802  1.00  0.00           H  
ATOM   2246  HG  SER A 224     -31.812   3.554   4.708  1.00  0.00           H  
ATOM   2247  N   LEU A 225     -28.531   5.040   1.202  1.00 13.04           N  
ATOM   2248  CA  LEU A 225     -27.887   4.980  -0.111  1.00 11.91           C  
ATOM   2249  C   LEU A 225     -26.396   5.274  -0.006  1.00 11.46           C  
ATOM   2250  O   LEU A 225     -25.574   4.554  -0.570  1.00 10.73           O  
ATOM   2251  CB  LEU A 225     -28.562   5.938  -1.093  1.00 12.25           C  
ATOM   2252  CG  LEU A 225     -28.047   6.024  -2.522  1.00 12.82           C  
ATOM   2253  CD1 LEU A 225     -28.123   4.668  -3.202  1.00 12.97           C  
ATOM   2254  CD2 LEU A 225     -28.867   7.038  -3.293  1.00 12.18           C  
ATOM   2255  HN  LEU A 225     -29.260   5.734   1.366  1.00  0.00           H  
ATOM   2256  N   ARG A 226     -26.058   6.327   0.734  1.00 10.54           N  
ATOM   2257  CA  ARG A 226     -24.679   6.706   0.992  1.00 10.74           C  
ATOM   2258  C   ARG A 226     -23.870   5.556   1.620  1.00 10.52           C  
ATOM   2259  O   ARG A 226     -22.721   5.312   1.232  1.00 10.38           O  
ATOM   2260  CB  ARG A 226     -24.656   7.946   1.891  1.00 10.97           C  
ATOM   2261  CG  ARG A 226     -23.359   8.712   1.830  1.00 11.46           C  
ATOM   2262  CD  ARG A 226     -23.465  10.047   2.554  1.00 13.27           C  
ATOM   2263  NE  ARG A 226     -23.546   9.928   4.012  1.00 15.72           N  
ATOM   2264  CZ  ARG A 226     -24.601  10.283   4.753  1.00 16.92           C  
ATOM   2265  NH1 ARG A 226     -25.698  10.770   4.187  1.00 17.80           N1+
ATOM   2266  NH2 ARG A 226     -24.563  10.147   6.078  1.00 17.09           N  
ATOM   2267  HN  ARG A 226     -26.802   6.895   1.139  1.00  0.00           H  
ATOM   2268  HE  ARG A 226     -22.736   9.545   4.499  1.00  0.00           H  
ATOM   2269 1HH1 ARG A 226     -26.503  11.041   4.752  1.00  0.00           H  
ATOM   2270 2HH1 ARG A 226     -25.727  10.874   3.173  1.00  0.00           H  
ATOM   2271 1HH2 ARG A 226     -25.368  10.418   6.643  1.00  0.00           H  
ATOM   2272 2HH2 ARG A 226     -23.720   9.773   6.513  1.00  0.00           H  
ATOM   2273  N   HIS A 227     -24.471   4.848   2.578  1.00 10.82           N  
ATOM   2274  CA  HIS A 227     -23.811   3.741   3.268  1.00 10.53           C  
ATOM   2275  C   HIS A 227     -23.466   2.598   2.307  1.00 10.40           C  
ATOM   2276  O   HIS A 227     -22.522   1.846   2.555  1.00 11.74           O  
ATOM   2277  CB  HIS A 227     -24.707   3.246   4.415  1.00 10.51           C  
ATOM   2278  CG  HIS A 227     -24.100   2.164   5.261  1.00 10.83           C  
ATOM   2279  CD2 HIS A 227     -24.497   0.889   5.488  1.00 12.36           C  
ATOM   2280  ND1 HIS A 227     -22.981   2.362   6.043  1.00 13.71           N  
ATOM   2281  CE1 HIS A 227     -22.702   1.244   6.695  1.00 13.14           C  
ATOM   2282  NE2 HIS A 227     -23.603   0.335   6.372  1.00 13.42           N  
ATOM   2283  HN  HIS A 227     -25.427   5.088   2.839  1.00  0.00           H  
ATOM   2284  HD1 HIS A 227     -22.452   3.232   6.109  1.00  0.00           H  
ATOM   2285  HE2 HIS A 227     -23.631  -0.623   6.722  1.00  0.00           H  
ATOM   2286  N   ASN A 228     -24.216   2.503   1.204  1.00 10.53           N  
ATOM   2287  CA  ASN A 228     -23.990   1.476   0.188  1.00 10.38           C  
ATOM   2288  C   ASN A 228     -23.156   1.971  -0.991  1.00 10.18           C  
ATOM   2289  O   ASN A 228     -23.028   1.278  -2.001  1.00 10.68           O  
ATOM   2290  CB  ASN A 228     -25.324   0.915  -0.333  1.00 10.14           C  
ATOM   2291  CG  ASN A 228     -25.177  -0.484  -0.932  1.00 11.98           C  
ATOM   2292  HN  ASN A 228     -24.974   3.172   1.066  1.00  0.00           H  
ATOM   2293  N   THR A 229     -22.573   3.156  -0.858  1.00  9.71           N  
ATOM   2294  CA  THR A 229     -21.878   3.766  -1.992  1.00  9.41           C  
ATOM   2295  C   THR A 229     -20.416   4.063  -1.685  1.00  9.64           C  
ATOM   2296  O   THR A 229     -20.087   4.657  -0.645  1.00 10.10           O  
ATOM   2297  CB  THR A 229     -22.620   5.028  -2.446  1.00  9.28           C  
ATOM   2298  CG2 THR A 229     -21.991   5.622  -3.705  1.00  8.74           C  
ATOM   2299  OG1 THR A 229     -23.975   4.686  -2.736  1.00  9.29           O  
ATOM   2300  HN  THR A 229     -22.610   3.643   0.038  1.00  0.00           H  
ATOM   2301  HG1 THR A 229     -24.366   4.317  -1.953  1.00  0.00           H  
ATOM   2302  N   LEU A 230     -19.546   3.628  -2.599  1.00  9.70           N  
ATOM   2303  CA  LEU A 230     -18.108   3.872  -2.502  1.00  9.77           C  
ATOM   2304  C   LEU A 230     -17.649   4.725  -3.676  1.00  8.87           C  
ATOM   2305  O   LEU A 230     -18.231   4.665  -4.772  1.00  9.02           O  
ATOM   2306  CB  LEU A 230     -17.311   2.563  -2.525  1.00 10.52           C  
ATOM   2307  CG  LEU A 230     -17.572   1.388  -1.577  1.00 13.24           C  
ATOM   2308  CD1 LEU A 230     -16.371   0.439  -1.625  1.00 15.54           C  
ATOM   2309  CD2 LEU A 230     -17.847   1.834  -0.155  1.00 17.09           C  
ATOM   2310  HN  LEU A 230     -19.899   3.103  -3.399  1.00  0.00           H  
ATOM   2311  N   LEU A 231     -16.584   5.488  -3.448  1.00  8.16           N  
ATOM   2312  CA  LEU A 231     -15.941   6.238  -4.528  1.00  7.73           C  
ATOM   2313  C   LEU A 231     -14.470   5.864  -4.583  1.00  7.92           C  
ATOM   2314  O   LEU A 231     -13.751   6.036  -3.609  1.00  7.56           O  
ATOM   2315  CB  LEU A 231     -16.096   7.754  -4.311  1.00  7.93           C  
ATOM   2316  CG  LEU A 231     -15.336   8.721  -5.234  1.00  7.70           C  
ATOM   2317  CD1 LEU A 231     -15.758   8.611  -6.716  1.00  8.75           C  
ATOM   2318  CD2 LEU A 231     -15.494  10.166  -4.746  1.00  9.05           C  
ATOM   2319  HN  LEU A 231     -16.208   5.552  -2.502  1.00  0.00           H  
ATOM   2320  N   PHE A 232     -14.029   5.338  -5.723  1.00  6.94           N  
ATOM   2321  CA  PHE A 232     -12.609   5.143  -5.979  1.00  7.64           C  
ATOM   2322  C   PHE A 232     -12.058   6.354  -6.727  1.00  7.36           C  
ATOM   2323  O   PHE A 232     -12.584   6.724  -7.793  1.00  7.79           O  
ATOM   2324  CB  PHE A 232     -12.406   3.925  -6.874  1.00  7.76           C  
ATOM   2325  CG  PHE A 232     -12.343   2.586  -6.150  1.00  7.67           C  
ATOM   2326  CD1 PHE A 232     -12.909   2.376  -4.886  1.00  7.97           C  
ATOM   2327  CD2 PHE A 232     -11.719   1.516  -6.776  1.00  9.78           C  
ATOM   2328  CE1 PHE A 232     -12.837   1.126  -4.277  1.00  9.39           C  
ATOM   2329  CE2 PHE A 232     -11.646   0.266  -6.168  1.00 11.11           C  
ATOM   2330  CZ  PHE A 232     -12.206   0.070  -4.926  1.00 10.47           C  
ATOM   2331  HN  PHE A 232     -14.704   5.064  -6.437  1.00  0.00           H  
ATOM   2332  N   VAL A 233     -11.010   6.951  -6.176  1.00  7.78           N  
ATOM   2333  CA  VAL A 233     -10.299   8.062  -6.811  1.00  8.21           C  
ATOM   2334  C   VAL A 233      -8.902   7.567  -7.164  1.00  8.41           C  
ATOM   2335  O   VAL A 233      -8.137   7.186  -6.273  1.00  8.64           O  
ATOM   2336  CB  VAL A 233     -10.195   9.298  -5.877  1.00  8.30           C  
ATOM   2337  CG1 VAL A 233      -9.445  10.417  -6.586  1.00  8.94           C  
ATOM   2338  CG2 VAL A 233     -11.586   9.762  -5.435  1.00  8.48           C  
ATOM   2339  HN  VAL A 233     -10.684   6.621  -5.268  1.00  0.00           H  
ATOM   2340  N   VAL A 234      -8.597   7.568  -8.461  1.00  7.93           N  
ATOM   2341  CA  VAL A 234      -7.422   6.887  -8.994  1.00  8.45           C  
ATOM   2342  C   VAL A 234      -6.575   7.840  -9.843  1.00  8.19           C  
ATOM   2343  O   VAL A 234      -7.052   8.384 -10.847  1.00  8.58           O  
ATOM   2344  CB  VAL A 234      -7.845   5.683  -9.873  1.00  8.22           C  
ATOM   2345  CG1 VAL A 234      -6.622   4.992 -10.450  1.00  9.16           C  
ATOM   2346  CG2 VAL A 234      -8.696   4.697  -9.083  1.00  8.97           C  
ATOM   2347  HN  VAL A 234      -9.210   8.065  -9.107  1.00  0.00           H  
ATOM   2348  N   GLY A 235      -5.324   8.041  -9.447  1.00  8.04           N  
ATOM   2349  CA  GLY A 235      -4.389   8.806 -10.278  1.00  8.02           C  
ATOM   2350  C   GLY A 235      -3.107   9.141  -9.556  1.00  8.34           C  
ATOM   2351  O   GLY A 235      -3.031   9.029  -8.335  1.00  7.94           O  
ATOM   2352  HN  GLY A 235      -5.010   7.659  -8.555  1.00  0.00           H  
ATOM   2353  N   GLN A 236      -2.098   9.558 -10.318  1.00  7.99           N  
ATOM   2354  CA  GLN A 236      -0.823   9.965  -9.739  1.00  8.85           C  
ATOM   2355  C   GLN A 236      -0.906  11.405  -9.264  1.00  8.73           C  
ATOM   2356  O   GLN A 236      -0.433  12.329  -9.927  1.00  9.45           O  
ATOM   2357  CB  GLN A 236       0.327   9.757 -10.728  1.00  8.73           C  
ATOM   2358  CG  GLN A 236       1.706  10.017 -10.122  1.00 11.35           C  
ATOM   2359  CD  GLN A 236       2.821   9.376 -10.927  1.00 13.12           C  
ATOM   2360  NE2 GLN A 236       3.816  10.173 -11.297  1.00 17.07           N  
ATOM   2361  OE1 GLN A 236       2.799   8.176 -11.199  1.00 14.96           O  
ATOM   2362  HN  GLN A 236      -2.220   9.594 -11.330  1.00  0.00           H  
ATOM   2363 1HE2 GLN A 236       3.834  11.168 -11.072  1.00  0.00           H  
ATOM   2364 2HE2 GLN A 236       4.566   9.742 -11.838  1.00  0.00           H  
ATOM   2365  N   ASP A 237      -1.549  11.588  -8.112  1.00  9.28           N  
ATOM   2366  CA  ASP A 237      -1.667  12.902  -7.487  1.00 10.04           C  
ATOM   2367  C   ASP A 237      -1.807  12.700  -5.977  1.00 10.41           C  
ATOM   2368  O   ASP A 237      -2.033  11.584  -5.509  1.00 11.08           O  
ATOM   2369  CB  ASP A 237      -2.876  13.654  -8.061  1.00 10.43           C  
ATOM   2370  CG  ASP A 237      -2.832  15.153  -7.796  1.00 10.86           C  
ATOM   2371  OD1 ASP A 237      -1.840  15.662  -7.218  1.00 12.36           O  
ATOM   2372  OD2 ASP A 237      -3.804  15.830  -8.174  1.00 11.33           O1-
ATOM   2373  HN  ASP A 237      -1.973  10.783  -7.651  1.00  0.00           H  
ATOM   2374  N   LYS A 238      -1.656  13.781  -5.218  1.00 10.98           N  
ATOM   2375  CA  LYS A 238      -1.666  13.705  -3.752  1.00 11.79           C  
ATOM   2376  C   LYS A 238      -3.090  13.777  -3.191  1.00 11.55           C  
ATOM   2377  O   LYS A 238      -3.798  14.747  -3.423  1.00 11.61           O  
ATOM   2378  CB  LYS A 238      -0.808  14.822  -3.158  1.00 12.51           C  
ATOM   2379  CG  LYS A 238       0.651  14.758  -3.557  1.00 15.08           C  
ATOM   2380  CD  LYS A 238       1.405  15.979  -3.056  1.00 19.84           C  
ATOM   2381  CE  LYS A 238       2.785  16.084  -3.691  1.00 22.30           C  
ATOM   2382  NZ  LYS A 238       3.490  17.336  -3.269  1.00 24.36           N1+
ATOM   2383  HN  LYS A 238      -1.530  14.688  -5.667  1.00  0.00           H  
ATOM   2384  HZ1 LYS A 238       4.414  17.406  -3.694  1.00  0.00           H  
ATOM   2385  HZ2 LYS A 238       3.540  17.412  -2.253  1.00  0.00           H  
ATOM   2386  HZ3 LYS A 238       2.927  18.164  -3.462  1.00  0.00           H  
ATOM   2387  N   PRO A 239      -3.520  12.736  -2.456  1.00 11.61           N  
ATOM   2388  CA  PRO A 239      -4.889  12.735  -1.934  1.00 11.76           C  
ATOM   2389  C   PRO A 239      -5.190  13.656  -0.737  1.00 11.61           C  
ATOM   2390  O   PRO A 239      -6.365  13.865  -0.425  1.00 11.39           O  
ATOM   2391  CB  PRO A 239      -5.126  11.275  -1.528  1.00 11.74           C  
ATOM   2392  CG  PRO A 239      -3.831  10.579  -1.636  1.00 12.41           C  
ATOM   2393  CD  PRO A 239      -2.778  11.508  -2.131  1.00 11.45           C  
ATOM   2394  N   ARG A 240      -4.146  14.198  -0.094  1.00 12.32           N  
ATOM   2395  CA  ARG A 240      -4.273  14.883   1.205  1.00 12.85           C  
ATOM   2396  C   ARG A 240      -5.480  15.827   1.331  1.00 12.59           C  
ATOM   2397  O   ARG A 240      -6.296  15.689   2.246  1.00 12.74           O  
ATOM   2398  CB  ARG A 240      -2.980  15.633   1.540  1.00 13.18           C  
ATOM   2399  CG  ARG A 240      -3.020  16.391   2.861  1.00 14.67           C  
ATOM   2400  CD  ARG A 240      -1.658  16.984   3.178  1.00 17.21           C  
ATOM   2401  HN  ARG A 240      -3.223  14.134  -0.523  1.00  0.00           H  
ATOM   2402  N   LYS A 241      -5.587  16.798   0.430  1.00 12.44           N  
ATOM   2403  CA  LYS A 241      -6.660  17.795   0.504  1.00 13.06           C  
ATOM   2404  C   LYS A 241      -8.048  17.142   0.417  1.00 11.49           C  
ATOM   2405  O   LYS A 241      -9.011  17.593   1.031  1.00 12.06           O  
ATOM   2406  CB  LYS A 241      -6.520  18.827  -0.624  1.00 13.30           C  
ATOM   2407  CG  LYS A 241      -5.243  19.680  -0.575  1.00 16.09           C  
ATOM   2408  CD  LYS A 241      -4.951  20.386  -1.908  1.00 16.39           C  
ATOM   2409  CE  LYS A 241      -5.181  19.455  -3.100  1.00 19.63           C  
ATOM   2410  NZ  LYS A 241      -3.987  19.248  -3.969  1.00 20.86           N1+
ATOM   2411  HN  LYS A 241      -4.908  16.851  -0.329  1.00  0.00           H  
ATOM   2412  HZ1 LYS A 241      -4.140  18.627  -4.764  1.00  0.00           H  
ATOM   2413  HZ2 LYS A 241      -3.197  18.922  -3.413  1.00  0.00           H  
ATOM   2414  HZ3 LYS A 241      -3.621  20.145  -4.287  1.00  0.00           H  
ATOM   2415  N   PHE A 242      -8.131  16.070  -0.357  1.00 10.29           N  
ATOM   2416  CA  PHE A 242      -9.409  15.435  -0.645  1.00  9.99           C  
ATOM   2417  C   PHE A 242      -9.804  14.445   0.438  1.00  9.64           C  
ATOM   2418  O   PHE A 242     -11.001  14.251   0.683  1.00  9.24           O  
ATOM   2419  CB  PHE A 242      -9.365  14.825  -2.053  1.00  9.68           C  
ATOM   2420  CG  PHE A 242      -8.948  15.829  -3.088  1.00  8.69           C  
ATOM   2421  CD1 PHE A 242      -9.878  16.723  -3.623  1.00  9.93           C  
ATOM   2422  CD2 PHE A 242      -7.608  15.954  -3.455  1.00 10.47           C  
ATOM   2423  CE1 PHE A 242      -9.484  17.692  -4.555  1.00  8.65           C  
ATOM   2424  CE2 PHE A 242      -7.206  16.928  -4.374  1.00 10.20           C  
ATOM   2425  CZ  PHE A 242      -8.137  17.799  -4.916  1.00  9.82           C  
ATOM   2426  HN  PHE A 242      -7.279  15.680  -0.761  1.00  0.00           H  
ATOM   2427  N   GLU A 243      -8.800  13.855   1.094  1.00 10.07           N  
ATOM   2428  CA  GLU A 243      -9.019  13.092   2.319  1.00 10.81           C  
ATOM   2429  C   GLU A 243      -9.601  14.001   3.399  1.00 10.72           C  
ATOM   2430  O   GLU A 243     -10.532  13.606   4.106  1.00 10.94           O  
ATOM   2431  CB  GLU A 243      -7.702  12.515   2.808  1.00 10.82           C  
ATOM   2432  CG  GLU A 243      -7.138  11.425   1.934  1.00 12.75           C  
ATOM   2433  CD  GLU A 243      -5.825  10.912   2.458  1.00 15.80           C  
ATOM   2434  OE1 GLU A 243      -4.833  11.672   2.439  1.00 17.79           O  
ATOM   2435  OE2 GLU A 243      -5.789   9.745   2.898  1.00 19.23           O1-
ATOM   2436  HN  GLU A 243      -7.852  13.941   0.727  1.00  0.00           H  
ATOM   2437  N   ALA A 244      -9.044  15.209   3.524  1.00 10.63           N  
ATOM   2438  CA  ALA A 244      -9.522  16.182   4.521  1.00 10.60           C  
ATOM   2439  C   ALA A 244     -10.974  16.563   4.249  1.00 10.53           C  
ATOM   2440  O   ALA A 244     -11.797  16.625   5.174  1.00 11.15           O  
ATOM   2441  CB  ALA A 244      -8.634  17.425   4.526  1.00 11.02           C  
ATOM   2442  HN  ALA A 244      -8.268  15.464   2.913  1.00  0.00           H  
ATOM   2443  N   LEU A 245     -11.296  16.780   2.972  1.00 10.26           N  
ATOM   2444  CA  LEU A 245     -12.659  17.099   2.567  1.00 10.23           C  
ATOM   2445  C   LEU A 245     -13.619  15.942   2.863  1.00 10.03           C  
ATOM   2446  O   LEU A 245     -14.718  16.174   3.352  1.00  9.92           O  
ATOM   2447  CB  LEU A 245     -12.734  17.508   1.083  1.00 10.24           C  
ATOM   2448  CG  LEU A 245     -14.137  17.801   0.535  1.00 10.40           C  
ATOM   2449  CD1 LEU A 245     -14.764  19.040   1.169  1.00 11.79           C  
ATOM   2450  CD2 LEU A 245     -14.120  17.946  -0.969  1.00 10.93           C  
ATOM   2451  HN  LEU A 245     -10.568  16.721   2.260  1.00  0.00           H  
ATOM   2452  N   ALA A 246     -13.193  14.708   2.576  1.00 10.44           N  
ATOM   2453  CA  ALA A 246     -14.028  13.534   2.852  1.00 10.75           C  
ATOM   2454  C   ALA A 246     -14.301  13.397   4.357  1.00 11.12           C  
ATOM   2455  O   ALA A 246     -15.441  13.126   4.767  1.00 11.43           O  
ATOM   2456  CB  ALA A 246     -13.393  12.260   2.277  1.00 10.60           C  
ATOM   2457  HN  ALA A 246     -12.271  14.580   2.158  1.00  0.00           H  
ATOM   2458  N   GLU A 247     -13.264  13.619   5.171  1.00 11.89           N  
ATOM   2459  CA  GLU A 247     -13.431  13.638   6.632  1.00 13.38           C  
ATOM   2460  C   GLU A 247     -14.421  14.727   7.048  1.00 12.85           C  
ATOM   2461  O   GLU A 247     -15.358  14.468   7.819  1.00 12.55           O  
ATOM   2462  CB  GLU A 247     -12.090  13.865   7.336  1.00 13.12           C  
ATOM   2463  CG  GLU A 247     -11.092  12.734   7.218  1.00 15.66           C  
ATOM   2464  CD  GLU A 247      -9.780  13.040   7.941  1.00 16.55           C  
ATOM   2465  OE1 GLU A 247      -9.736  14.009   8.733  1.00 20.51           O  
ATOM   2466  OE2 GLU A 247      -8.789  12.308   7.722  1.00 21.29           O1-
ATOM   2467  HN  GLU A 247     -12.339  13.778   4.771  1.00  0.00           H  
ATOM   2468  N   LYS A 248     -14.224  15.939   6.523  1.00 12.68           N  
ATOM   2469  CA  LYS A 248     -15.132  17.058   6.795  1.00 13.17           C  
ATOM   2470  C   LYS A 248     -16.600  16.674   6.575  1.00 12.65           C  
ATOM   2471  O   LYS A 248     -17.471  17.002   7.382  1.00 12.79           O  
ATOM   2472  CB  LYS A 248     -14.775  18.271   5.922  1.00 13.02           C  
ATOM   2473  CG  LYS A 248     -15.656  19.495   6.157  1.00 14.26           C  
ATOM   2474  CD  LYS A 248     -15.399  20.601   5.142  1.00 15.22           C  
ATOM   2475  CE  LYS A 248     -16.257  21.814   5.442  1.00 18.68           C  
ATOM   2476  NZ  LYS A 248     -15.878  22.972   4.592  1.00 22.70           N1+
ATOM   2477  HN  LYS A 248     -13.419  16.091   5.915  1.00  0.00           H  
ATOM   2478  HZ1 LYS A 248     -16.455  23.788   4.794  1.00  0.00           H  
ATOM   2479  HZ2 LYS A 248     -15.904  22.732   3.601  1.00  0.00           H  
ATOM   2480  HZ3 LYS A 248     -14.885  23.187   4.676  1.00  0.00           H  
ATOM   2481  N   LEU A 249     -16.860  15.972   5.473  1.00 12.24           N  
ATOM   2482  CA  LEU A 249     -18.213  15.657   5.054  1.00 12.09           C  
ATOM   2483  C   LEU A 249     -18.741  14.331   5.608  1.00 11.50           C  
ATOM   2484  O   LEU A 249     -19.886  13.950   5.339  1.00 11.92           O  
ATOM   2485  CB  LEU A 249     -18.297  15.674   3.523  1.00 12.10           C  
ATOM   2486  CG  LEU A 249     -18.049  17.033   2.861  1.00 13.23           C  
ATOM   2487  CD1 LEU A 249     -17.993  16.875   1.361  1.00 14.66           C  
ATOM   2488  CD2 LEU A 249     -19.115  18.062   3.248  1.00 15.67           C  
ATOM   2489  HN  LEU A 249     -16.080  15.644   4.903  1.00  0.00           H  
ATOM   2490  N   GLY A 250     -17.904  13.643   6.383  1.00 11.07           N  
ATOM   2491  CA  GLY A 250     -18.298  12.395   7.047  1.00 11.15           C  
ATOM   2492  C   GLY A 250     -18.374  11.192   6.121  1.00 11.39           C  
ATOM   2493  O   GLY A 250     -19.150  10.256   6.374  1.00 12.17           O  
ATOM   2494  HN  GLY A 250     -16.957  13.996   6.520  1.00  0.00           H  
ATOM   2495  N   VAL A 251     -17.582  11.223   5.045  1.00 10.91           N  
ATOM   2496  CA  VAL A 251     -17.544  10.115   4.073  1.00 10.49           C  
ATOM   2497  C   VAL A 251     -16.129   9.590   3.823  1.00 10.48           C  
ATOM   2498  O   VAL A 251     -15.847   9.009   2.767  1.00 10.20           O  
ATOM   2499  CB  VAL A 251     -18.251  10.471   2.716  1.00 10.35           C  
ATOM   2500  CG1 VAL A 251     -19.738  10.678   2.923  1.00  9.59           C  
ATOM   2501  CG2 VAL A 251     -17.631  11.701   2.047  1.00 10.26           C  
ATOM   2502  HN  VAL A 251     -16.987  12.037   4.892  1.00  0.00           H  
ATOM   2503  N   ARG A 252     -15.241   9.751   4.804  1.00 10.27           N  
ATOM   2504  CA  ARG A 252     -13.858   9.298   4.633  1.00 10.43           C  
ATOM   2505  C   ARG A 252     -13.772   7.801   4.328  1.00 10.79           C  
ATOM   2506  O   ARG A 252     -12.997   7.402   3.460  1.00 10.88           O  
ATOM   2507  CB  ARG A 252     -12.971   9.672   5.834  1.00 10.75           C  
ATOM   2508  CG  ARG A 252     -11.491   9.275   5.645  1.00 11.92           C  
ATOM   2509  CD  ARG A 252     -10.866   9.902   4.385  1.00 12.14           C  
ATOM   2510  NE  ARG A 252      -9.528   9.381   4.093  1.00 12.52           N  
ATOM   2511  CZ  ARG A 252      -9.258   8.401   3.227  1.00 12.76           C  
ATOM   2512  NH1 ARG A 252     -10.231   7.805   2.544  1.00 12.49           N1+
ATOM   2513  NH2 ARG A 252      -8.002   8.011   3.043  1.00 12.30           N  
ATOM   2514  HN  ARG A 252     -15.526  10.192   5.679  1.00  0.00           H  
ATOM   2515  HE  ARG A 252      -8.742   9.799   4.590  1.00  0.00           H  
ATOM   2516 1HH1 ARG A 252     -11.196   8.105   2.685  1.00  0.00           H  
ATOM   2517 2HH1 ARG A 252     -10.025   7.056   1.883  1.00  0.00           H  
ATOM   2518 1HH2 ARG A 252      -7.256   8.468   3.567  1.00  0.00           H  
ATOM   2519 2HH2 ARG A 252      -7.796   7.262   2.382  1.00  0.00           H  
ATOM   2520  N   SER A 253     -14.574   6.990   5.021  1.00 10.77           N  
ATOM   2521  CA  SER A 253     -14.558   5.534   4.800  1.00 11.55           C  
ATOM   2522  C   SER A 253     -15.126   5.129   3.441  1.00 11.30           C  
ATOM   2523  O   SER A 253     -14.791   4.057   2.929  1.00 12.51           O  
ATOM   2524  CB  SER A 253     -15.291   4.788   5.922  1.00 11.91           C  
ATOM   2525  OG  SER A 253     -16.672   5.053   5.885  1.00 15.28           O  
ATOM   2526  HN  SER A 253     -15.208   7.385   5.715  1.00  0.00           H  
ATOM   2527  HG  SER A 253     -17.126   4.591   6.580  1.00  0.00           H  
ATOM   2528  N   ASN A 254     -15.972   5.977   2.859  1.00 10.41           N  
ATOM   2529  CA  ASN A 254     -16.600   5.687   1.556  1.00  9.92           C  
ATOM   2530  C   ASN A 254     -15.641   5.941   0.409  1.00  9.65           C  
ATOM   2531  O   ASN A 254     -15.860   5.446  -0.707  1.00  9.83           O  
ATOM   2532  CB  ASN A 254     -17.834   6.564   1.307  1.00  9.66           C  
ATOM   2533  CG  ASN A 254     -18.898   6.429   2.377  1.00 10.03           C  
ATOM   2534  ND2 ASN A 254     -18.596   6.931   3.566  1.00 10.98           N  
ATOM   2535  OD1 ASN A 254     -20.002   5.916   2.123  1.00 12.49           O  
ATOM   2536  HN  ASN A 254     -16.193   6.855   3.329  1.00  0.00           H  
ATOM   2537 1HD2 ASN A 254     -17.690   7.352   3.774  1.00  0.00           H  
ATOM   2538 2HD2 ASN A 254     -19.312   6.840   4.286  1.00  0.00           H  
ATOM   2539  N   VAL A 255     -14.601   6.733   0.669  1.00  9.84           N  
ATOM   2540  CA  VAL A 255     -13.703   7.158  -0.404  1.00  9.90           C  
ATOM   2541  C   VAL A 255     -12.378   6.398  -0.319  1.00 10.23           C  
ATOM   2542  O   VAL A 255     -11.747   6.359   0.734  1.00 10.63           O  
ATOM   2543  CB  VAL A 255     -13.456   8.698  -0.435  1.00  9.82           C  
ATOM   2544  CG1 VAL A 255     -12.695   9.063  -1.722  1.00  9.49           C  
ATOM   2545  CG2 VAL A 255     -14.761   9.472  -0.370  1.00 11.69           C  
ATOM   2546  HN  VAL A 255     -14.430   7.045   1.625  1.00  0.00           H  
ATOM   2547  N   HIS A 256     -11.979   5.787  -1.438  1.00 10.15           N  
ATOM   2548  CA  HIS A 256     -10.747   5.021  -1.519  1.00  9.91           C  
ATOM   2549  C   HIS A 256      -9.839   5.698  -2.530  1.00  9.16           C  
ATOM   2550  O   HIS A 256     -10.205   5.796  -3.698  1.00  8.65           O  
ATOM   2551  CB  HIS A 256     -11.042   3.581  -1.952  1.00 10.27           C  
ATOM   2552  CG  HIS A 256     -11.793   2.784  -0.928  1.00 12.63           C  
ATOM   2553  CD2 HIS A 256     -11.373   1.819  -0.077  1.00 14.54           C  
ATOM   2554  ND1 HIS A 256     -13.141   2.943  -0.689  1.00 15.18           N  
ATOM   2555  CE1 HIS A 256     -13.518   2.116   0.272  1.00 13.57           C  
ATOM   2556  NE2 HIS A 256     -12.464   1.422   0.659  1.00 16.29           N  
ATOM   2557  HN  HIS A 256     -12.564   5.861  -2.270  1.00  0.00           H  
ATOM   2558  HD1 HIS A 256     -13.753   3.597  -1.177  1.00  0.00           H  
ATOM   2559  HE2 HIS A 256     -12.460   0.707   1.386  1.00  0.00           H  
ATOM   2560  N   PHE A 257      -8.678   6.168  -2.072  1.00  8.70           N  
ATOM   2561  CA  PHE A 257      -7.682   6.833  -2.921  1.00  8.77           C  
ATOM   2562  C   PHE A 257      -6.565   5.884  -3.322  1.00  9.24           C  
ATOM   2563  O   PHE A 257      -6.077   5.095  -2.506  1.00  9.54           O  
ATOM   2564  CB  PHE A 257      -7.055   8.038  -2.208  1.00  8.73           C  
ATOM   2565  CG  PHE A 257      -8.024   9.133  -1.890  1.00  7.95           C  
ATOM   2566  CD1 PHE A 257      -8.283  10.159  -2.804  1.00  8.45           C  
ATOM   2567  CD2 PHE A 257      -8.689   9.150  -0.672  1.00  8.11           C  
ATOM   2568  CE1 PHE A 257      -9.188  11.185  -2.494  1.00  7.87           C  
ATOM   2569  CE2 PHE A 257      -9.587  10.165  -0.365  1.00  9.26           C  
ATOM   2570  CZ  PHE A 257      -9.836  11.183  -1.270  1.00  8.58           C  
ATOM   2571  HN  PHE A 257      -8.471   6.060  -1.079  1.00  0.00           H  
ATOM   2572  N   PHE A 258      -6.157   5.985  -4.587  1.00  8.96           N  
ATOM   2573  CA  PHE A 258      -5.084   5.170  -5.129  1.00  9.01           C  
ATOM   2574  C   PHE A 258      -4.171   6.052  -5.950  1.00  8.96           C  
ATOM   2575  O   PHE A 258      -4.628   7.038  -6.539  1.00  8.67           O  
ATOM   2576  CB  PHE A 258      -5.639   4.048  -6.021  1.00  9.11           C  
ATOM   2577  CG  PHE A 258      -6.620   3.146  -5.324  1.00  9.09           C  
ATOM   2578  CD1 PHE A 258      -6.181   2.040  -4.601  1.00  9.65           C  
ATOM   2579  CD2 PHE A 258      -7.984   3.408  -5.386  1.00  8.75           C  
ATOM   2580  CE1 PHE A 258      -7.093   1.213  -3.959  1.00  9.93           C  
ATOM   2581  CE2 PHE A 258      -8.895   2.597  -4.755  1.00  9.85           C  
ATOM   2582  CZ  PHE A 258      -8.449   1.491  -4.037  1.00  8.66           C  
ATOM   2583  HN  PHE A 258      -6.616   6.661  -5.198  1.00  0.00           H  
ATOM   2584  N   SER A 259      -2.888   5.692  -5.979  1.00  8.90           N  
ATOM   2585  CA  SER A 259      -1.931   6.281  -6.903  1.00 10.26           C  
ATOM   2586  C   SER A 259      -2.230   5.785  -8.318  1.00  9.89           C  
ATOM   2587  O   SER A 259      -3.273   5.167  -8.566  1.00 10.70           O  
ATOM   2588  CB  SER A 259      -0.508   5.917  -6.465  1.00 10.56           C  
ATOM   2589  OG  SER A 259      -0.224   6.459  -5.178  1.00 15.96           O  
ATOM   2590  HN  SER A 259      -2.565   4.976  -5.328  1.00  0.00           H  
ATOM   2591  HG  SER A 259       0.658   6.233  -4.907  1.00  0.00           H  
ATOM   2592  N   GLY A 260      -1.342   6.077  -9.265  1.00  9.67           N  
ATOM   2593  CA  GLY A 260      -1.543   5.616 -10.638  1.00  9.14           C  
ATOM   2594  C   GLY A 260      -1.776   4.116 -10.690  1.00  8.93           C  
ATOM   2595  O   GLY A 260      -1.033   3.346 -10.058  1.00  9.80           O  
ATOM   2596  HN  GLY A 260      -0.515   6.626  -9.031  1.00  0.00           H  
ATOM   2597  N   ARG A 261      -2.806   3.696 -11.422  1.00  8.41           N  
ATOM   2598  CA  ARG A 261      -3.119   2.281 -11.591  1.00  8.70           C  
ATOM   2599  C   ARG A 261      -3.090   1.854 -13.060  1.00  8.50           C  
ATOM   2600  O   ARG A 261      -3.505   2.602 -13.948  1.00  8.43           O  
ATOM   2601  CB  ARG A 261      -4.467   1.932 -10.945  1.00  9.06           C  
ATOM   2602  CG  ARG A 261      -4.396   1.937  -9.416  1.00  9.65           C  
ATOM   2603  CD  ARG A 261      -5.730   1.661  -8.757  1.00  9.04           C  
ATOM   2604  NE  ARG A 261      -6.213   0.296  -9.005  1.00  8.11           N  
ATOM   2605  CZ  ARG A 261      -7.092  -0.348  -8.239  1.00  8.84           C  
ATOM   2606  NH1 ARG A 261      -7.598   0.225  -7.159  1.00  9.13           N1+
ATOM   2607  NH2 ARG A 261      -7.458  -1.586  -8.554  1.00  9.00           N  
ATOM   2608  HN  ARG A 261      -3.398   4.389 -11.881  1.00  0.00           H  
ATOM   2609  HE  ARG A 261      -5.849  -0.194  -9.822  1.00  0.00           H  
ATOM   2610 1HH1 ARG A 261      -7.317   1.175  -6.917  1.00  0.00           H  
ATOM   2611 2HH1 ARG A 261      -8.271  -0.268  -6.572  1.00  0.00           H  
ATOM   2612 1HH2 ARG A 261      -7.068  -2.028  -9.387  1.00  0.00           H  
ATOM   2613 2HH2 ARG A 261      -8.131  -2.079  -7.967  1.00  0.00           H  
ATOM   2614  N   ASN A 262      -2.602   0.642 -13.300  1.00  8.30           N  
ATOM   2615  CA  ASN A 262      -2.524   0.082 -14.649  1.00  8.89           C  
ATOM   2616  C   ASN A 262      -3.732  -0.783 -15.011  1.00  8.82           C  
ATOM   2617  O   ASN A 262      -3.749  -1.401 -16.081  1.00  8.78           O  
ATOM   2618  CB  ASN A 262      -1.253  -0.771 -14.796  1.00  9.79           C  
ATOM   2619  CG  ASN A 262       0.003   0.033 -14.685  1.00 14.11           C  
ATOM   2620  ND2 ASN A 262       0.903  -0.399 -13.803  1.00 18.73           N  
ATOM   2621  OD1 ASN A 262       0.186   1.017 -15.394  1.00 18.09           O  
ATOM   2622  HN  ASN A 262      -2.270   0.082 -12.515  1.00  0.00           H  
ATOM   2623 1HD2 ASN A 262       1.760   0.149 -13.727  1.00  0.00           H  
ATOM   2624 2HD2 ASN A 262       0.751  -1.217 -13.213  1.00  0.00           H  
ATOM   2625  N   ASP A 263      -4.705  -0.863 -14.099  1.00  7.57           N  
ATOM   2626  CA  ASP A 263      -5.876  -1.729 -14.260  1.00  8.01           C  
ATOM   2627  C   ASP A 263      -7.187  -0.933 -14.398  1.00  7.50           C  
ATOM   2628  O   ASP A 263      -8.260  -1.403 -14.022  1.00  7.77           O  
ATOM   2629  CB  ASP A 263      -5.957  -2.759 -13.107  1.00  8.09           C  
ATOM   2630  CG  ASP A 263      -6.138  -2.122 -11.732  1.00 10.50           C  
ATOM   2631  OD1 ASP A 263      -6.052  -0.882 -11.601  1.00  9.57           O  
ATOM   2632  OD2 ASP A 263      -6.366  -2.881 -10.763  1.00 12.12           O1-
ATOM   2633  HN  ASP A 263      -4.629  -0.297 -13.254  1.00  0.00           H  
ATOM   2634  N   VAL A 264      -7.090   0.275 -14.958  1.00  8.00           N  
ATOM   2635  CA  VAL A 264      -8.289   1.082 -15.200  1.00  8.21           C  
ATOM   2636  C   VAL A 264      -9.351   0.358 -16.040  1.00  8.39           C  
ATOM   2637  O   VAL A 264     -10.545   0.534 -15.803  1.00  8.19           O  
ATOM   2638  CB  VAL A 264      -7.921   2.467 -15.772  1.00  7.97           C  
ATOM   2639  CG1 VAL A 264      -9.149   3.203 -16.313  1.00  8.66           C  
ATOM   2640  CG2 VAL A 264      -7.251   3.304 -14.675  1.00  8.68           C  
ATOM   2641  HN  VAL A 264      -6.174   0.639 -15.220  1.00  0.00           H  
ATOM   2642  N   SER A 265      -8.929  -0.503 -16.980  1.00  8.31           N  
ATOM   2643  CA  SER A 265      -9.914  -1.251 -17.777  1.00  8.77           C  
ATOM   2644  C   SER A 265     -10.771  -2.175 -16.896  1.00  8.26           C  
ATOM   2645  O   SER A 265     -11.970  -2.325 -17.126  1.00  9.14           O  
ATOM   2646  CB  SER A 265      -9.232  -2.048 -18.892  1.00  9.36           C  
ATOM   2647  OG  SER A 265      -8.245  -2.907 -18.350  1.00 12.20           O  
ATOM   2648  HN  SER A 265      -7.931  -0.638 -17.141  1.00  0.00           H  
ATOM   2649  HG  SER A 265      -7.822  -3.402 -19.042  1.00  0.00           H  
ATOM   2650  N   GLU A 266     -10.139  -2.779 -15.884  1.00  8.29           N  
ATOM   2651  CA  GLU A 266     -10.839  -3.651 -14.930  1.00  8.48           C  
ATOM   2652  C   GLU A 266     -11.764  -2.840 -14.023  1.00  7.83           C  
ATOM   2653  O   GLU A 266     -12.905  -3.243 -13.753  1.00  8.44           O  
ATOM   2654  CB  GLU A 266      -9.838  -4.434 -14.075  1.00  8.37           C  
ATOM   2655  CG  GLU A 266      -8.853  -5.273 -14.896  1.00  9.49           C  
ATOM   2656  CD  GLU A 266      -7.840  -6.046 -14.035  1.00  9.91           C  
ATOM   2657  OE1 GLU A 266      -7.967  -6.020 -12.792  1.00 10.17           O  
ATOM   2658  OE2 GLU A 266      -6.911  -6.678 -14.606  1.00 12.48           O1-
ATOM   2659  HN  GLU A 266      -9.136  -2.629 -15.770  1.00  0.00           H  
ATOM   2660  N   LEU A 267     -11.267  -1.695 -13.558  1.00  7.75           N  
ATOM   2661  CA  LEU A 267     -12.082  -0.814 -12.711  1.00  7.58           C  
ATOM   2662  C   LEU A 267     -13.329  -0.335 -13.449  1.00  7.35           C  
ATOM   2663  O   LEU A 267     -14.409  -0.248 -12.869  1.00  7.06           O  
ATOM   2664  CB  LEU A 267     -11.281   0.388 -12.208  1.00  7.57           C  
ATOM   2665  CG  LEU A 267     -10.147   0.054 -11.243  1.00  6.78           C  
ATOM   2666  CD1 LEU A 267      -9.365   1.340 -10.909  1.00  9.39           C  
ATOM   2667  CD2 LEU A 267     -10.668  -0.628  -9.971  1.00  9.55           C  
ATOM   2668  HN  LEU A 267     -10.311  -1.427 -13.792  1.00  0.00           H  
ATOM   2669  N   MET A 268     -13.183  -0.019 -14.731  1.00  7.21           N  
ATOM   2670  CA  MET A 268     -14.356   0.416 -15.486  1.00  7.49           C  
ATOM   2671  C   MET A 268     -15.355  -0.717 -15.737  1.00  7.43           C  
ATOM   2672  O   MET A 268     -16.546  -0.467 -15.844  1.00  7.30           O  
ATOM   2673  CB  MET A 268     -13.950   1.100 -16.784  1.00  7.49           C  
ATOM   2674  CG  MET A 268     -13.175   2.384 -16.547  1.00  6.89           C  
ATOM   2675  SD  MET A 268     -12.965   3.282 -18.079  1.00  9.45           S  
ATOM   2676  CE  MET A 268     -12.294   4.845 -17.471  1.00  8.70           C  
ATOM   2677  HN  MET A 268     -12.269  -0.079 -15.180  1.00  0.00           H  
ATOM   2678  N   ALA A 269     -14.856  -1.955 -15.829  1.00  7.79           N  
ATOM   2679  CA  ALA A 269     -15.718  -3.136 -15.944  1.00  8.36           C  
ATOM   2680  C   ALA A 269     -16.478  -3.394 -14.658  1.00  8.68           C  
ATOM   2681  O   ALA A 269     -17.577  -3.941 -14.679  1.00  9.70           O  
ATOM   2682  CB  ALA A 269     -14.886  -4.351 -16.298  1.00  8.64           C  
ATOM   2683  HN  ALA A 269     -13.844  -2.081 -15.819  1.00  0.00           H  
ATOM   2684  N   ALA A 270     -15.869  -3.007 -13.541  1.00  8.26           N  
ATOM   2685  CA  ALA A 270     -16.437  -3.233 -12.209  1.00  8.68           C  
ATOM   2686  C   ALA A 270     -17.395  -2.136 -11.736  1.00  8.83           C  
ATOM   2687  O   ALA A 270     -18.280  -2.390 -10.904  1.00  8.67           O  
ATOM   2688  CB  ALA A 270     -15.312  -3.389 -11.203  1.00  9.01           C  
ATOM   2689  HN  ALA A 270     -14.969  -2.533 -13.614  1.00  0.00           H  
ATOM   2690  N   ALA A 271     -17.196  -0.912 -12.229  1.00  8.40           N  
ATOM   2691  CA  ALA A 271     -17.891   0.257 -11.678  1.00  8.33           C  
ATOM   2692  C   ALA A 271     -19.334   0.426 -12.142  1.00  7.74           C  
ATOM   2693  O   ALA A 271     -19.764  -0.168 -13.137  1.00  8.24           O  
ATOM   2694  CB  ALA A 271     -17.077   1.535 -11.962  1.00  8.54           C  
ATOM   2695  HN  ALA A 271     -16.547  -0.786 -13.006  1.00  0.00           H  
ATOM   2696  N   ASP A 272     -20.077   1.254 -11.410  1.00  7.44           N  
ATOM   2697  CA  ASP A 272     -21.465   1.542 -11.725  1.00  7.11           C  
ATOM   2698  C   ASP A 272     -21.636   2.891 -12.395  1.00  6.96           C  
ATOM   2699  O   ASP A 272     -22.465   3.022 -13.293  1.00  6.99           O  
ATOM   2700  CB  ASP A 272     -22.323   1.381 -10.476  1.00  7.46           C  
ATOM   2701  CG  ASP A 272     -22.231  -0.024  -9.929  1.00  8.74           C  
ATOM   2702  OD1 ASP A 272     -22.652  -0.948 -10.661  1.00 11.36           O  
ATOM   2703  OD2 ASP A 272     -21.703  -0.213  -8.812  1.00  8.89           O1-
ATOM   2704  HN  ASP A 272     -19.655   1.703 -10.597  1.00  0.00           H  
ATOM   2705  N   LEU A 273     -20.827   3.874 -11.993  1.00  6.42           N  
ATOM   2706  CA  LEU A 273     -20.775   5.180 -12.683  1.00  6.26           C  
ATOM   2707  C   LEU A 273     -19.360   5.722 -12.721  1.00  6.13           C  
ATOM   2708  O   LEU A 273     -18.611   5.530 -11.763  1.00  5.93           O  
ATOM   2709  CB  LEU A 273     -21.643   6.236 -11.982  1.00  6.77           C  
ATOM   2710  CG  LEU A 273     -23.151   6.007 -11.895  1.00  7.17           C  
ATOM   2711  CD1 LEU A 273     -23.810   7.043 -10.983  1.00  7.58           C  
ATOM   2712  CD2 LEU A 273     -23.787   6.051 -13.276  1.00  8.12           C  
ATOM   2713  HN  LEU A 273     -20.226   3.719 -11.184  1.00  0.00           H  
ATOM   2714  N   LEU A 274     -19.004   6.390 -13.824  1.00  5.99           N  
ATOM   2715  CA  LEU A 274     -17.829   7.251 -13.846  1.00  6.19           C  
ATOM   2716  C   LEU A 274     -18.257   8.655 -13.434  1.00  6.47           C  
ATOM   2717  O   LEU A 274     -19.215   9.198 -13.995  1.00  7.18           O  
ATOM   2718  CB  LEU A 274     -17.174   7.328 -15.242  1.00  5.77           C  
ATOM   2719  CG  LEU A 274     -15.801   8.022 -15.216  1.00  5.92           C  
ATOM   2720  CD1 LEU A 274     -14.692   7.014 -14.919  1.00  6.75           C  
ATOM   2721  CD2 LEU A 274     -15.523   8.735 -16.520  1.00  5.81           C  
ATOM   2722  HN  LEU A 274     -19.568   6.294 -14.669  1.00  0.00           H  
ATOM   2723  N   LEU A 275     -17.543   9.217 -12.453  1.00  6.80           N  
ATOM   2724  CA  LEU A 275     -17.742  10.624 -12.091  1.00  7.38           C  
ATOM   2725  C   LEU A 275     -16.551  11.423 -12.594  1.00  7.08           C  
ATOM   2726  O   LEU A 275     -15.409  11.083 -12.328  1.00  6.70           O  
ATOM   2727  CB  LEU A 275     -17.922  10.795 -10.573  1.00  7.67           C  
ATOM   2728  CG  LEU A 275     -19.388  10.711 -10.121  1.00  9.66           C  
ATOM   2729  CD1 LEU A 275     -20.019   9.359 -10.465  1.00 10.35           C  
ATOM   2730  CD2 LEU A 275     -19.561  10.985  -8.629  1.00  9.62           C  
ATOM   2731  HN  LEU A 275     -16.852   8.660 -11.950  1.00  0.00           H  
ATOM   2732  N   HIS A 276     -16.828  12.478 -13.351  1.00  6.97           N  
ATOM   2733  CA  HIS A 276     -15.759  13.321 -13.864  1.00  7.15           C  
ATOM   2734  C   HIS A 276     -16.203  14.772 -13.984  1.00  7.27           C  
ATOM   2735  O   HIS A 276     -16.294  15.308 -15.097  1.00  6.77           O  
ATOM   2736  CB  HIS A 276     -15.260  12.802 -15.210  1.00  7.00           C  
ATOM   2737  CG  HIS A 276     -13.868  13.228 -15.536  1.00  7.23           C  
ATOM   2738  CD2 HIS A 276     -12.686  12.721 -15.133  1.00  4.81           C  
ATOM   2739  ND1 HIS A 276     -13.570  14.293 -16.360  1.00  9.11           N  
ATOM   2740  CE1 HIS A 276     -12.255  14.412 -16.454  1.00  4.37           C  
ATOM   2741  NE2 HIS A 276     -11.698  13.470 -15.717  1.00 10.07           N  
ATOM   2742  HN  HIS A 276     -17.798  12.699 -13.575  1.00  0.00           H  
ATOM   2743  HD1 HIS A 276     -14.253  14.893 -16.823  1.00  0.00           H  
ATOM   2744  HE2 HIS A 276     -10.695  13.323 -15.601  1.00  0.00           H  
ATOM   2745  N   PRO A 277     -16.473  15.424 -12.837  1.00  7.66           N  
ATOM   2746  CA  PRO A 277     -16.998  16.790 -12.877  1.00  7.44           C  
ATOM   2747  C   PRO A 277     -15.881  17.829 -12.927  1.00  7.36           C  
ATOM   2748  O   PRO A 277     -15.759  18.671 -12.027  1.00  8.25           O  
ATOM   2749  CB  PRO A 277     -17.775  16.899 -11.563  1.00  7.45           C  
ATOM   2750  CG  PRO A 277     -17.160  15.898 -10.656  1.00  9.65           C  
ATOM   2751  CD  PRO A 277     -16.314  14.947 -11.451  1.00  8.27           C  
ATOM   2752  N   ALA A 278     -15.075  17.761 -13.983  1.00  6.34           N  
ATOM   2753  CA  ALA A 278     -13.862  18.564 -14.101  1.00  6.98           C  
ATOM   2754  C   ALA A 278     -14.165  20.053 -14.177  1.00  6.87           C  
ATOM   2755  O   ALA A 278     -15.206  20.456 -14.687  1.00  7.71           O  
ATOM   2756  CB  ALA A 278     -13.052  18.124 -15.310  1.00  6.51           C  
ATOM   2757  HN  ALA A 278     -15.314  17.122 -14.741  1.00  0.00           H  
ATOM   2758  N   TYR A 279     -13.232  20.847 -13.651  1.00  7.09           N  
ATOM   2759  CA  TYR A 279     -13.220  22.298 -13.821  1.00  7.57           C  
ATOM   2760  C   TYR A 279     -12.643  22.684 -15.184  1.00  7.93           C  
ATOM   2761  O   TYR A 279     -13.013  23.718 -15.757  1.00  8.70           O  
ATOM   2762  CB  TYR A 279     -12.344  22.930 -12.738  1.00  7.52           C  
ATOM   2763  CG  TYR A 279     -12.938  22.899 -11.346  1.00  7.98           C  
ATOM   2764  CD1 TYR A 279     -13.741  23.952 -10.890  1.00  8.03           C  
ATOM   2765  CD2 TYR A 279     -12.688  21.829 -10.479  1.00  7.74           C  
ATOM   2766  CE1 TYR A 279     -14.293  23.929  -9.624  1.00  8.21           C  
ATOM   2767  CE2 TYR A 279     -13.228  21.803  -9.191  1.00  8.23           C  
ATOM   2768  CZ  TYR A 279     -14.029  22.857  -8.771  1.00  8.75           C  
ATOM   2769  OH  TYR A 279     -14.588  22.873  -7.504  1.00  9.78           O  
ATOM   2770  HN  TYR A 279     -12.487  20.419 -13.101  1.00  0.00           H  
ATOM   2771  HH  TYR A 279     -15.136  23.594  -7.217  1.00  0.00           H  
ATOM   2772  N   GLN A 280     -11.703  21.878 -15.676  1.00  8.11           N  
ATOM   2773  CA  GLN A 280     -11.028  22.150 -16.938  1.00  8.17           C  
ATOM   2774  C   GLN A 280     -10.549  20.826 -17.528  1.00  7.74           C  
ATOM   2775  O   GLN A 280     -10.004  19.994 -16.815  1.00  8.01           O  
ATOM   2776  CB  GLN A 280      -9.846  23.104 -16.726  1.00  8.69           C  
ATOM   2777  CG  GLN A 280      -8.930  23.309 -17.951  1.00  9.42           C  
ATOM   2778  CD  GLN A 280      -7.767  24.239 -17.642  1.00 10.06           C  
ATOM   2779  NE2 GLN A 280      -6.555  23.724 -17.727  1.00 12.64           N  
ATOM   2780  OE1 GLN A 280      -7.966  25.409 -17.319  1.00 13.23           O  
ATOM   2781  HN  GLN A 280     -11.447  21.042 -15.151  1.00  0.00           H  
ATOM   2782 1HE2 GLN A 280      -6.390  22.754 -17.995  1.00  0.00           H  
ATOM   2783 2HE2 GLN A 280      -5.775  24.348 -17.520  1.00  0.00           H  
ATOM   2784  N   GLU A 281     -10.801  20.625 -18.819  1.00  7.58           N  
ATOM   2785  CA  GLU A 281     -10.426  19.376 -19.472  1.00  7.57           C  
ATOM   2786  C   GLU A 281     -10.446  19.595 -20.967  1.00  7.07           C  
ATOM   2787  O   GLU A 281     -11.514  19.768 -21.545  1.00  7.12           O  
ATOM   2788  CB  GLU A 281     -11.418  18.270 -19.097  1.00  7.97           C  
ATOM   2789  CG  GLU A 281     -10.946  16.855 -19.388  1.00  7.20           C  
ATOM   2790  CD  GLU A 281      -9.819  16.431 -18.475  1.00  8.40           C  
ATOM   2791  OE1 GLU A 281     -10.118  15.960 -17.367  1.00  8.04           O  
ATOM   2792  OE2 GLU A 281      -8.642  16.573 -18.857  1.00  7.37           O1-
ATOM   2793  HN  GLU A 281     -11.263  21.356 -19.360  1.00  0.00           H  
ATOM   2794  N   ALA A 282      -9.266  19.618 -21.585  1.00  6.49           N  
ATOM   2795  CA  ALA A 282      -9.180  19.842 -23.029  1.00  7.05           C  
ATOM   2796  C   ALA A 282     -10.018  18.835 -23.796  1.00  6.98           C  
ATOM   2797  O   ALA A 282     -10.712  19.179 -24.748  1.00  7.11           O  
ATOM   2798  CB  ALA A 282      -7.772  19.782 -23.491  1.00  7.11           C  
ATOM   2799  HN  ALA A 282      -8.412  19.478 -21.045  1.00  0.00           H  
ATOM   2800  N   ALA A 283      -9.959  17.580 -23.369  1.00  6.80           N  
ATOM   2801  CA  ALA A 283     -10.747  16.540 -24.019  1.00  6.54           C  
ATOM   2802  C   ALA A 283     -11.328  15.603 -22.961  1.00  6.34           C  
ATOM   2803  O   ALA A 283     -12.487  15.764 -22.584  1.00  6.44           O  
ATOM   2804  CB  ALA A 283      -9.908  15.804 -25.075  1.00  6.58           C  
ATOM   2805  HN  ALA A 283      -9.358  17.341 -22.580  1.00  0.00           H  
ATOM   2806  N   GLY A 284     -10.508  14.688 -22.447  1.00  6.17           N  
ATOM   2807  CA  GLY A 284     -10.932  13.792 -21.369  1.00  5.84           C  
ATOM   2808  C   GLY A 284     -11.103  12.370 -21.875  1.00  5.46           C  
ATOM   2809  O   GLY A 284     -12.217  11.878 -22.065  1.00  6.33           O  
ATOM   2810  HN  GLY A 284      -9.560  14.609 -22.814  1.00  0.00           H  
ATOM   2811  N   ILE A 285      -9.971  11.708 -22.097  1.00  5.57           N  
ATOM   2812  CA  ILE A 285      -9.966  10.333 -22.599  1.00  5.33           C  
ATOM   2813  C   ILE A 285     -10.811   9.407 -21.708  1.00  5.56           C  
ATOM   2814  O   ILE A 285     -11.506   8.539 -22.221  1.00  5.61           O  
ATOM   2815  CB  ILE A 285      -8.525   9.802 -22.731  1.00  5.32           C  
ATOM   2816  CG1 ILE A 285      -7.772  10.593 -23.808  1.00  6.22           C  
ATOM   2817  CG2 ILE A 285      -8.495   8.295 -23.003  1.00  5.67           C  
ATOM   2818  CD1 ILE A 285      -6.285  10.404 -23.765  1.00  5.88           C  
ATOM   2819  HN  ILE A 285      -9.081  12.171 -21.912  1.00  0.00           H  
ATOM   2820  N   VAL A 286     -10.763   9.583 -20.382  1.00  5.50           N  
ATOM   2821  CA  VAL A 286     -11.537   8.693 -19.486  1.00  5.09           C  
ATOM   2822  C   VAL A 286     -13.031   8.684 -19.799  1.00  5.65           C  
ATOM   2823  O   VAL A 286     -13.704   7.695 -19.560  1.00  6.43           O  
ATOM   2824  CB  VAL A 286     -11.308   8.979 -17.981  1.00  6.37           C  
ATOM   2825  CG1 VAL A 286      -9.874   8.633 -17.606  1.00  6.23           C  
ATOM   2826  CG2 VAL A 286     -11.621  10.435 -17.658  1.00  5.97           C  
ATOM   2827  HN  VAL A 286     -10.193  10.331 -19.988  1.00  0.00           H  
ATOM   2828  N   LEU A 287     -13.549   9.791 -20.324  1.00  5.50           N  
ATOM   2829  CA  LEU A 287     -14.969   9.862 -20.644  1.00  5.94           C  
ATOM   2830  C   LEU A 287     -15.323   8.848 -21.726  1.00  6.45           C  
ATOM   2831  O   LEU A 287     -16.322   8.131 -21.616  1.00  6.51           O  
ATOM   2832  CB  LEU A 287     -15.347  11.281 -21.104  1.00  5.88           C  
ATOM   2833  CG  LEU A 287     -15.087  12.439 -20.123  1.00  5.34           C  
ATOM   2834  CD1 LEU A 287     -15.401  13.788 -20.770  1.00  7.48           C  
ATOM   2835  CD2 LEU A 287     -15.897  12.237 -18.850  1.00  7.27           C  
ATOM   2836  HN  LEU A 287     -12.948  10.596 -20.504  1.00  0.00           H  
ATOM   2837  N   LEU A 288     -14.501   8.786 -22.770  1.00  6.40           N  
ATOM   2838  CA  LEU A 288     -14.713   7.841 -23.862  1.00  6.98           C  
ATOM   2839  C   LEU A 288     -14.285   6.415 -23.508  1.00  6.64           C  
ATOM   2840  O   LEU A 288     -14.865   5.447 -24.012  1.00  6.73           O  
ATOM   2841  CB  LEU A 288     -14.035   8.334 -25.139  1.00  7.39           C  
ATOM   2842  CG  LEU A 288     -14.831   9.365 -25.958  1.00  8.19           C  
ATOM   2843  CD1 LEU A 288     -15.259  10.536 -25.100  1.00 11.08           C  
ATOM   2844  CD2 LEU A 288     -14.011   9.847 -27.145  1.00  7.68           C  
ATOM   2845  HN  LEU A 288     -13.700   9.416 -22.808  1.00  0.00           H  
ATOM   2846  N   GLU A 289     -13.287   6.273 -22.638  1.00  5.58           N  
ATOM   2847  CA  GLU A 289     -12.988   4.940 -22.122  1.00  5.69           C  
ATOM   2848  C   GLU A 289     -14.215   4.351 -21.442  1.00  6.12           C  
ATOM   2849  O   GLU A 289     -14.565   3.187 -21.647  1.00  6.42           O  
ATOM   2850  CB  GLU A 289     -11.831   4.990 -21.139  1.00  5.54           C  
ATOM   2851  CG  GLU A 289     -10.490   5.205 -21.806  1.00  5.51           C  
ATOM   2852  CD  GLU A 289      -9.337   5.379 -20.822  1.00  4.98           C  
ATOM   2853  OE1 GLU A 289      -9.582   5.726 -19.647  1.00  6.91           O  
ATOM   2854  OE2 GLU A 289      -8.181   5.156 -21.251  1.00  6.12           O1-
ATOM   2855  HN  GLU A 289     -12.741   7.081 -22.337  1.00  0.00           H  
ATOM   2856  N   ALA A 290     -14.880   5.157 -20.626  1.00  5.78           N  
ATOM   2857  CA  ALA A 290     -16.080   4.707 -19.948  1.00  6.51           C  
ATOM   2858  C   ALA A 290     -17.149   4.290 -20.963  1.00  6.69           C  
ATOM   2859  O   ALA A 290     -17.774   3.228 -20.806  1.00  7.05           O  
ATOM   2860  CB  ALA A 290     -16.587   5.782 -19.013  1.00  6.72           C  
ATOM   2861  HN  ALA A 290     -14.543   6.107 -20.473  1.00  0.00           H  
ATOM   2862  N   ILE A 291     -17.346   5.087 -22.011  1.00  6.36           N  
ATOM   2863  CA  ILE A 291     -18.267   4.702 -23.088  1.00  6.37           C  
ATOM   2864  C   ILE A 291     -17.904   3.307 -23.608  1.00  6.30           C  
ATOM   2865  O   ILE A 291     -18.758   2.418 -23.652  1.00  6.36           O  
ATOM   2866  CB  ILE A 291     -18.294   5.707 -24.261  1.00  6.44           C  
ATOM   2867  CG1 ILE A 291     -18.823   7.064 -23.794  1.00  7.39           C  
ATOM   2868  CG2 ILE A 291     -19.139   5.163 -25.427  1.00  7.39           C  
ATOM   2869  CD1 ILE A 291     -18.783   8.129 -24.854  1.00  9.74           C  
ATOM   2870  HN  ILE A 291     -16.851   5.977 -22.067  1.00  0.00           H  
ATOM   2871  N   THR A 292     -16.636   3.108 -23.958  1.00  6.04           N  
ATOM   2872  CA  THR A 292     -16.251   1.809 -24.542  1.00  6.30           C  
ATOM   2873  C   THR A 292     -16.410   0.656 -23.552  1.00  6.68           C  
ATOM   2874  O   THR A 292     -16.654  -0.498 -23.959  1.00  7.19           O  
ATOM   2875  CB  THR A 292     -14.820   1.804 -25.131  1.00  6.94           C  
ATOM   2876  CG2 THR A 292     -14.621   2.966 -26.107  1.00  6.66           C  
ATOM   2877  OG1 THR A 292     -13.860   1.875 -24.077  1.00  6.12           O  
ATOM   2878  HN  THR A 292     -15.941   3.842 -23.825  1.00  0.00           H  
ATOM   2879  HG1 THR A 292     -13.984   1.154 -23.471  1.00  0.00           H  
ATOM   2880  N   ALA A 293     -16.276   0.967 -22.259  1.00  6.62           N  
ATOM   2881  CA  ALA A 293     -16.448  -0.026 -21.182  1.00  6.84           C  
ATOM   2882  C   ALA A 293     -17.915  -0.341 -20.868  1.00  6.82           C  
ATOM   2883  O   ALA A 293     -18.205  -1.259 -20.091  1.00  7.45           O  
ATOM   2884  CB  ALA A 293     -15.755   0.466 -19.911  1.00  7.33           C  
ATOM   2885  HN  ALA A 293     -16.046   1.928 -22.007  1.00  0.00           H  
ATOM   2886  N   GLY A 294     -18.848   0.421 -21.444  1.00  6.36           N  
ATOM   2887  CA  GLY A 294     -20.257   0.312 -21.064  1.00  7.03           C  
ATOM   2888  C   GLY A 294     -20.561   0.901 -19.695  1.00  7.14           C  
ATOM   2889  O   GLY A 294     -21.531   0.493 -19.027  1.00  7.99           O  
ATOM   2890  HN  GLY A 294     -18.574   1.091 -22.162  1.00  0.00           H  
ATOM   2891  N   LEU A 295     -19.761   1.892 -19.304  1.00  7.34           N  
ATOM   2892  CA  LEU A 295     -19.867   2.527 -17.997  1.00  6.84           C  
ATOM   2893  C   LEU A 295     -20.499   3.918 -18.130  1.00  6.77           C  
ATOM   2894  O   LEU A 295     -19.901   4.793 -18.743  1.00  7.24           O  
ATOM   2895  CB  LEU A 295     -18.484   2.633 -17.339  1.00  6.83           C  
ATOM   2896  CG  LEU A 295     -18.375   3.393 -16.009  1.00  6.94           C  
ATOM   2897  CD1 LEU A 295     -19.152   2.672 -14.947  1.00  7.15           C  
ATOM   2898  CD2 LEU A 295     -16.927   3.529 -15.586  1.00  6.25           C  
ATOM   2899  HN  LEU A 295     -19.042   2.221 -19.949  1.00  0.00           H  
ATOM   2900  N   PRO A 296     -21.719   4.107 -17.581  1.00  6.28           N  
ATOM   2901  CA  PRO A 296     -22.360   5.431 -17.692  1.00  6.40           C  
ATOM   2902  C   PRO A 296     -21.579   6.507 -16.936  1.00  6.20           C  
ATOM   2903  O   PRO A 296     -20.838   6.199 -15.988  1.00  6.36           O  
ATOM   2904  CB  PRO A 296     -23.740   5.216 -17.062  1.00  6.58           C  
ATOM   2905  CG  PRO A 296     -23.979   3.706 -17.161  1.00  6.84           C  
ATOM   2906  CD  PRO A 296     -22.598   3.129 -16.910  1.00  5.69           C  
ATOM   2907  N   VAL A 297     -21.764   7.757 -17.369  1.00  6.64           N  
ATOM   2908  CA  VAL A 297     -20.871   8.859 -17.009  1.00  6.41           C  
ATOM   2909  C   VAL A 297     -21.642  10.089 -16.528  1.00  6.57           C  
ATOM   2910  O   VAL A 297     -22.609  10.494 -17.155  1.00  7.36           O  
ATOM   2911  CB  VAL A 297     -20.015   9.277 -18.245  1.00  6.09           C  
ATOM   2912  CG1 VAL A 297     -19.163  10.536 -17.969  1.00  6.62           C  
ATOM   2913  CG2 VAL A 297     -19.135   8.138 -18.707  1.00  7.08           C  
ATOM   2914  HN  VAL A 297     -22.561   7.951 -17.976  1.00  0.00           H  
ATOM   2915  N   LEU A 298     -21.189  10.670 -15.418  1.00  6.15           N  
ATOM   2916  CA  LEU A 298     -21.632  12.014 -15.025  1.00  6.23           C  
ATOM   2917  C   LEU A 298     -20.430  12.938 -15.192  1.00  6.65           C  
ATOM   2918  O   LEU A 298     -19.391  12.717 -14.574  1.00  5.84           O  
ATOM   2919  CB  LEU A 298     -22.104  12.036 -13.569  1.00  6.89           C  
ATOM   2920  CG  LEU A 298     -23.113  10.960 -13.176  1.00  6.66           C  
ATOM   2921  CD1 LEU A 298     -23.530  11.144 -11.728  1.00  7.89           C  
ATOM   2922  CD2 LEU A 298     -24.338  10.964 -14.090  1.00  8.30           C  
ATOM   2923  HN  LEU A 298     -20.521  10.172 -14.830  1.00  0.00           H  
ATOM   2924  N   THR A 299     -20.577  13.985 -16.000  1.00  6.90           N  
ATOM   2925  CA  THR A 299     -19.465  14.894 -16.259  1.00  7.40           C  
ATOM   2926  C   THR A 299     -19.966  16.331 -16.446  1.00  7.53           C  
ATOM   2927  O   THR A 299     -21.165  16.599 -16.288  1.00  8.24           O  
ATOM   2928  CB  THR A 299     -18.605  14.398 -17.462  1.00  7.70           C  
ATOM   2929  CG2 THR A 299     -19.389  14.457 -18.784  1.00  7.12           C  
ATOM   2930  OG1 THR A 299     -17.407  15.185 -17.580  1.00  6.93           O  
ATOM   2931  HN  THR A 299     -21.479  14.155 -16.444  1.00  0.00           H  
ATOM   2932  HG1 THR A 299     -16.883  14.883 -18.313  1.00  0.00           H  
ATOM   2933  N   THR A 300     -19.038  17.237 -16.756  1.00  7.52           N  
ATOM   2934  CA  THR A 300     -19.346  18.658 -16.863  1.00  7.79           C  
ATOM   2935  C   THR A 300     -19.160  19.155 -18.287  1.00  8.11           C  
ATOM   2936  O   THR A 300     -18.304  18.664 -19.036  1.00  8.43           O  
ATOM   2937  CB  THR A 300     -18.440  19.482 -15.932  1.00  7.86           C  
ATOM   2938  CG2 THR A 300     -18.942  19.413 -14.505  1.00  8.70           C  
ATOM   2939  OG1 THR A 300     -17.097  18.997 -16.024  1.00  8.79           O  
ATOM   2940  HN  THR A 300     -18.081  16.926 -16.924  1.00  0.00           H  
ATOM   2941  HG1 THR A 300     -16.538  19.506 -15.449  1.00  0.00           H  
ATOM   2942  N   ALA A 301     -19.942  20.173 -18.649  1.00  8.70           N  
ATOM   2943  CA  ALA A 301     -19.967  20.679 -20.024  1.00  9.29           C  
ATOM   2944  C   ALA A 301     -18.639  21.287 -20.467  1.00  9.04           C  
ATOM   2945  O   ALA A 301     -18.358  21.367 -21.662  1.00 10.50           O  
ATOM   2946  CB  ALA A 301     -21.090  21.700 -20.191  1.00  9.99           C  
ATOM   2947  HN  ALA A 301     -20.540  20.612 -17.949  1.00  0.00           H  
ATOM   2948  N   VAL A 302     -17.818  21.702 -19.508  1.00  8.78           N  
ATOM   2949  CA  VAL A 302     -16.518  22.286 -19.852  1.00  9.06           C  
ATOM   2950  C   VAL A 302     -15.534  21.297 -20.487  1.00  8.73           C  
ATOM   2951  O   VAL A 302     -14.546  21.717 -21.103  1.00  9.90           O  
ATOM   2952  CB  VAL A 302     -15.836  22.960 -18.634  1.00  8.95           C  
ATOM   2953  CG1 VAL A 302     -16.697  24.098 -18.111  1.00 10.73           C  
ATOM   2954  CG2 VAL A 302     -15.513  21.942 -17.530  1.00 10.53           C  
ATOM   2955  HN  VAL A 302     -18.093  21.614 -18.530  1.00  0.00           H  
ATOM   2956  N   CYS A 303     -15.775  19.994 -20.321  1.00  8.35           N  
ATOM   2957  CA  CYS A 303     -14.843  18.999 -20.874  1.00  7.06           C  
ATOM   2958  C   CYS A 303     -14.997  18.921 -22.373  1.00  6.67           C  
ATOM   2959  O   CYS A 303     -16.109  18.834 -22.865  1.00  7.03           O  
ATOM   2960  CB  CYS A 303     -15.065  17.608 -20.268  1.00  7.34           C  
ATOM   2961  SG  CYS A 303     -14.903  17.548 -18.486  1.00  8.58           S  
ATOM   2962  HN  CYS A 303     -16.604  19.689 -19.811  1.00  0.00           H  
ATOM   2963  N   GLY A 304     -13.872  18.927 -23.081  1.00  6.33           N  
ATOM   2964  CA  GLY A 304     -13.879  18.857 -24.539  1.00  6.77           C  
ATOM   2965  C   GLY A 304     -14.682  17.690 -25.077  1.00  6.89           C  
ATOM   2966  O   GLY A 304     -15.366  17.821 -26.101  1.00  7.92           O  
ATOM   2967  HN  GLY A 304     -12.979  18.982 -22.592  1.00  0.00           H  
ATOM   2968  N   TYR A 305     -14.607  16.552 -24.388  1.00  7.34           N  
ATOM   2969  CA  TYR A 305     -15.294  15.347 -24.834  1.00  6.22           C  
ATOM   2970  C   TYR A 305     -16.646  15.103 -24.146  1.00  7.10           C  
ATOM   2971  O   TYR A 305     -17.275  14.056 -24.359  1.00  7.32           O  
ATOM   2972  CB  TYR A 305     -14.394  14.117 -24.655  1.00  5.64           C  
ATOM   2973  CG  TYR A 305     -13.288  13.910 -25.699  1.00  5.77           C  
ATOM   2974  CD1 TYR A 305     -13.218  14.675 -26.875  1.00  5.85           C  
ATOM   2975  CD2 TYR A 305     -12.336  12.894 -25.516  1.00  5.68           C  
ATOM   2976  CE1 TYR A 305     -12.208  14.443 -27.824  1.00  4.37           C  
ATOM   2977  CE2 TYR A 305     -11.327  12.651 -26.449  1.00  5.93           C  
ATOM   2978  CZ  TYR A 305     -11.273  13.416 -27.602  1.00  5.74           C  
ATOM   2979  OH  TYR A 305     -10.274  13.164 -28.518  1.00  6.79           O  
ATOM   2980  HN  TYR A 305     -14.057  16.524 -23.530  1.00  0.00           H  
ATOM   2981  HH  TYR A 305     -10.237  13.689 -29.309  1.00  0.00           H  
ATOM   2982  N   ALA A 306     -17.114  16.057 -23.344  1.00  6.66           N  
ATOM   2983  CA  ALA A 306     -18.405  15.885 -22.680  1.00  7.21           C  
ATOM   2984  C   ALA A 306     -19.526  15.607 -23.679  1.00  7.67           C  
ATOM   2985  O   ALA A 306     -20.392  14.789 -23.411  1.00  8.34           O  
ATOM   2986  CB  ALA A 306     -18.747  17.095 -21.804  1.00  7.80           C  
ATOM   2987  HN  ALA A 306     -16.572  16.908 -23.193  1.00  0.00           H  
ATOM   2988  N   HIS A 307     -19.502  16.267 -24.835  1.00  8.14           N  
ATOM   2989  CA  HIS A 307     -20.585  16.099 -25.811  1.00  7.97           C  
ATOM   2990  C   HIS A 307     -20.793  14.638 -26.198  1.00  8.56           C  
ATOM   2991  O   HIS A 307     -21.909  14.246 -26.527  1.00  9.08           O  
ATOM   2992  CB  HIS A 307     -20.351  16.945 -27.070  1.00  8.59           C  
ATOM   2993  CG  HIS A 307     -19.221  16.461 -27.926  1.00  9.25           C  
ATOM   2994  CD2 HIS A 307     -17.910  16.804 -27.952  1.00  9.68           C  
ATOM   2995  ND1 HIS A 307     -19.387  15.500 -28.902  1.00 10.83           N  
ATOM   2996  CE1 HIS A 307     -18.227  15.271 -29.492  1.00 10.47           C  
ATOM   2997  NE2 HIS A 307     -17.315  16.054 -28.939  1.00 10.26           N  
ATOM   2998  HN  HIS A 307     -18.725  16.894 -25.044  1.00  0.00           H  
ATOM   2999  HD1 HIS A 307     -20.267  15.039 -29.132  1.00  0.00           H  
ATOM   3000  HE2 HIS A 307     -16.330  16.095 -29.202  1.00  0.00           H  
ATOM   3001  N   TYR A 308     -19.725  13.835 -26.153  1.00  8.39           N  
ATOM   3002  CA  TYR A 308     -19.834  12.411 -26.493  1.00  8.04           C  
ATOM   3003  C   TYR A 308     -20.756  11.627 -25.565  1.00  8.04           C  
ATOM   3004  O   TYR A 308     -21.347  10.610 -25.967  1.00  8.13           O  
ATOM   3005  CB  TYR A 308     -18.453  11.763 -26.489  1.00  8.24           C  
ATOM   3006  CG  TYR A 308     -17.640  11.954 -27.748  1.00  8.28           C  
ATOM   3007  CD1 TYR A 308     -18.017  11.336 -28.946  1.00  9.25           C  
ATOM   3008  CD2 TYR A 308     -16.473  12.713 -27.740  1.00  8.16           C  
ATOM   3009  CE1 TYR A 308     -17.241  11.481 -30.111  1.00  8.67           C  
ATOM   3010  CE2 TYR A 308     -15.702  12.867 -28.893  1.00  8.92           C  
ATOM   3011  CZ  TYR A 308     -16.085  12.248 -30.070  1.00  8.91           C  
ATOM   3012  OH  TYR A 308     -15.321  12.390 -31.209  1.00 10.10           O  
ATOM   3013  HN  TYR A 308     -18.820  14.218 -25.878  1.00  0.00           H  
ATOM   3014  HH  TYR A 308     -14.530  12.915 -31.181  1.00  0.00           H  
ATOM   3015  N   ILE A 309     -20.859  12.069 -24.314  1.00  8.04           N  
ATOM   3016  CA  ILE A 309     -21.768  11.438 -23.357  1.00  7.92           C  
ATOM   3017  C   ILE A 309     -23.222  11.689 -23.777  1.00  8.56           C  
ATOM   3018  O   ILE A 309     -24.066  10.795 -23.708  1.00  7.93           O  
ATOM   3019  CB  ILE A 309     -21.502  11.949 -21.917  1.00  8.07           C  
ATOM   3020  CG1 ILE A 309     -20.031  11.738 -21.524  1.00  9.10           C  
ATOM   3021  CG2 ILE A 309     -22.458  11.303 -20.916  1.00  9.60           C  
ATOM   3022  CD1 ILE A 309     -19.499  10.284 -21.742  1.00  8.28           C  
ATOM   3023  HN  ILE A 309     -20.293  12.864 -24.016  1.00  0.00           H  
ATOM   3024  N   ALA A 310     -23.501  12.914 -24.212  1.00  9.41           N  
ATOM   3025  CA  ALA A 310     -24.811  13.239 -24.759  1.00  9.67           C  
ATOM   3026  C   ALA A 310     -25.052  12.544 -26.104  1.00  9.71           C  
ATOM   3027  O   ALA A 310     -26.173  12.100 -26.382  1.00 10.56           O  
ATOM   3028  CB  ALA A 310     -24.976  14.744 -24.889  1.00 10.13           C  
ATOM   3029  HN  ALA A 310     -22.785  13.639 -24.162  1.00  0.00           H  
ATOM   3030  N   ASP A 311     -24.014  12.455 -26.940  1.00  9.91           N  
ATOM   3031  CA  ASP A 311     -24.125  11.792 -28.242  1.00 10.48           C  
ATOM   3032  C   ASP A 311     -24.440  10.313 -28.077  1.00 10.34           C  
ATOM   3033  O   ASP A 311     -25.311   9.777 -28.769  1.00 10.90           O  
ATOM   3034  CB  ASP A 311     -22.845  11.935 -29.065  1.00 10.31           C  
ATOM   3035  CG  ASP A 311     -22.495  13.379 -29.382  1.00 11.86           C  
ATOM   3036  OD1 ASP A 311     -23.411  14.223 -29.454  1.00 13.94           O  
ATOM   3037  OD2 ASP A 311     -21.287  13.653 -29.556  1.00 12.93           O1-
ATOM   3038  HN  ASP A 311     -23.119  12.860 -26.664  1.00  0.00           H  
ATOM   3039  N   ALA A 312     -23.703   9.662 -27.174  1.00  9.59           N  
ATOM   3040  CA  ALA A 312     -23.875   8.234 -26.873  1.00  8.85           C  
ATOM   3041  C   ALA A 312     -25.095   7.996 -26.008  1.00  9.39           C  
ATOM   3042  O   ALA A 312     -25.533   6.845 -25.846  1.00  9.88           O  
ATOM   3043  CB  ALA A 312     -22.611   7.681 -26.161  1.00  8.95           C  
ATOM   3044  HN  ALA A 312     -22.985  10.181 -26.668  1.00  0.00           H  
ATOM   3045  N   ASN A 313     -25.634   9.071 -25.434  1.00  9.20           N  
ATOM   3046  CA  ASN A 313     -26.803   8.980 -24.561  1.00  8.76           C  
ATOM   3047  C   ASN A 313     -26.572   7.999 -23.411  1.00  8.70           C  
ATOM   3048  O   ASN A 313     -27.395   7.114 -23.159  1.00  8.91           O  
ATOM   3049  CB  ASN A 313     -28.044   8.595 -25.385  1.00  9.37           C  
ATOM   3050  CG  ASN A 313     -29.343   8.807 -24.634  1.00  9.24           C  
ATOM   3051  ND2 ASN A 313     -30.309   7.918 -24.862  1.00 10.89           N  
ATOM   3052  OD1 ASN A 313     -29.486   9.758 -23.865  1.00 10.01           O  
ATOM   3053  HN  ASN A 313     -25.218   9.986 -25.609  1.00  0.00           H  
ATOM   3054 1HD2 ASN A 313     -31.183   8.061 -24.356  1.00  0.00           H  
ATOM   3055 2HD2 ASN A 313     -30.191   7.130 -25.499  1.00  0.00           H  
ATOM   3056  N   CYS A 314     -25.442   8.165 -22.724  1.00  7.99           N  
ATOM   3057  CA  CYS A 314     -25.016   7.202 -21.712  1.00  7.83           C  
ATOM   3058  C   CYS A 314     -24.642   7.876 -20.390  1.00  7.99           C  
ATOM   3059  O   CYS A 314     -23.794   7.382 -19.640  1.00  8.24           O  
ATOM   3060  CB  CYS A 314     -23.858   6.340 -22.256  1.00  8.53           C  
ATOM   3061  SG  CYS A 314     -22.318   7.277 -22.571  1.00  8.99           S  
ATOM   3062  HN  CYS A 314     -24.862   8.983 -22.909  1.00  0.00           H  
ATOM   3063  N   GLY A 315     -25.309   8.994 -20.096  1.00  7.58           N  
ATOM   3064  CA  GLY A 315     -25.052   9.721 -18.861  1.00  8.41           C  
ATOM   3065  C   GLY A 315     -25.591  11.121 -18.941  1.00  8.71           C  
ATOM   3066  O   GLY A 315     -26.439  11.427 -19.788  1.00  8.90           O  
ATOM   3067  HN  GLY A 315     -26.011   9.345 -20.748  1.00  0.00           H  
ATOM   3068  N   THR A 316     -25.109  11.970 -18.038  1.00  8.51           N  
ATOM   3069  CA  THR A 316     -25.565  13.342 -17.963  1.00  9.17           C  
ATOM   3070  C   THR A 316     -24.381  14.284 -17.955  1.00  8.67           C  
ATOM   3071  O   THR A 316     -23.388  14.062 -17.232  1.00  8.01           O  
ATOM   3072  CB  THR A 316     -26.398  13.562 -16.693  1.00  9.72           C  
ATOM   3073  CG2 THR A 316     -26.860  15.013 -16.594  1.00 10.07           C  
ATOM   3074  OG1 THR A 316     -27.542  12.707 -16.728  1.00 12.15           O  
ATOM   3075  HN  THR A 316     -24.399  11.646 -17.381  1.00  0.00           H  
ATOM   3076  HG1 THR A 316     -28.058  12.843 -15.942  1.00  0.00           H  
ATOM   3077  N   VAL A 317     -24.507  15.336 -18.764  1.00  8.80           N  
ATOM   3078  CA  VAL A 317     -23.561  16.441 -18.806  1.00  9.00           C  
ATOM   3079  C   VAL A 317     -24.134  17.636 -18.023  1.00  9.34           C  
ATOM   3080  O   VAL A 317     -25.202  18.177 -18.349  1.00  9.19           O  
ATOM   3081  CB  VAL A 317     -23.213  16.835 -20.259  1.00  9.07           C  
ATOM   3082  CG1 VAL A 317     -22.247  18.017 -20.286  1.00 10.01           C  
ATOM   3083  CG2 VAL A 317     -22.639  15.630 -21.038  1.00  9.24           C  
ATOM   3084  HN  VAL A 317     -25.312  15.368 -19.389  1.00  0.00           H  
ATOM   3085  N   ILE A 318     -23.427  17.997 -16.956  1.00  9.64           N  
ATOM   3086  CA  ILE A 318     -23.817  19.085 -16.061  1.00 10.56           C  
ATOM   3087  C   ILE A 318     -23.422  20.421 -16.688  1.00 10.91           C  
ATOM   3088  O   ILE A 318     -22.263  20.645 -17.024  1.00 11.15           O  
ATOM   3089  CB  ILE A 318     -23.147  18.912 -14.668  1.00 10.46           C  
ATOM   3090  CG1 ILE A 318     -23.518  17.553 -14.028  1.00 11.64           C  
ATOM   3091  CG2 ILE A 318     -23.455  20.111 -13.756  1.00 11.80           C  
ATOM   3092  CD1 ILE A 318     -24.977  17.409 -13.555  1.00 12.24           C  
ATOM   3093  HN  ILE A 318     -22.567  17.488 -16.751  1.00  0.00           H  
ATOM   3094  N   ALA A 319     -24.401  21.311 -16.840  1.00 11.89           N  
ATOM   3095  CA  ALA A 319     -24.193  22.569 -17.560  1.00 12.62           C  
ATOM   3096  C   ALA A 319     -23.390  23.598 -16.764  1.00 12.31           C  
ATOM   3097  O   ALA A 319     -23.288  23.510 -15.542  1.00 12.43           O  
ATOM   3098  CB  ALA A 319     -25.536  23.163 -17.949  1.00 13.45           C  
ATOM   3099  HN  ALA A 319     -25.320  21.111 -16.445  1.00  0.00           H  
ATOM   3100  N   GLU A 320     -22.827  24.570 -17.478  1.00 12.57           N  
ATOM   3101  CA  GLU A 320     -22.248  25.768 -16.858  1.00 13.18           C  
ATOM   3102  C   GLU A 320     -23.316  26.840 -16.755  1.00 13.02           C  
ATOM   3103  O   GLU A 320     -24.177  26.921 -17.630  1.00 13.27           O  
ATOM   3104  CB  GLU A 320     -21.084  26.327 -17.681  1.00 14.13           C  
ATOM   3105  CG  GLU A 320     -19.798  25.546 -17.557  1.00 15.97           C  
ATOM   3106  CD  GLU A 320     -19.204  25.588 -16.154  1.00 18.45           C  
ATOM   3107  OE1 GLU A 320     -19.232  24.550 -15.468  1.00 17.87           O  
ATOM   3108  OE2 GLU A 320     -18.715  26.659 -15.740  1.00 22.42           O1-
ATOM   3109  HN  GLU A 320     -22.797  24.479 -18.493  1.00  0.00           H  
ATOM   3110  N   PRO A 321     -23.267  27.659 -15.687  1.00 12.69           N  
ATOM   3111  CA  PRO A 321     -22.334  27.547 -14.565  1.00 12.81           C  
ATOM   3112  C   PRO A 321     -22.647  26.318 -13.717  1.00 12.26           C  
ATOM   3113  O   PRO A 321     -23.808  25.964 -13.557  1.00 12.32           O  
ATOM   3114  CB  PRO A 321     -22.573  28.837 -13.766  1.00 12.77           C  
ATOM   3115  CG  PRO A 321     -23.894  29.327 -14.167  1.00 13.96           C  
ATOM   3116  CD  PRO A 321     -24.172  28.816 -15.549  1.00 12.61           C  
ATOM   3117  N   PHE A 322     -21.608  25.697 -13.169  1.00 12.05           N  
ATOM   3118  CA  PHE A 322     -21.763  24.433 -12.463  1.00 11.80           C  
ATOM   3119  C   PHE A 322     -22.640  24.590 -11.234  1.00 11.60           C  
ATOM   3120  O   PHE A 322     -22.456  25.525 -10.453  1.00 11.44           O  
ATOM   3121  CB  PHE A 322     -20.391  23.886 -12.074  1.00 11.45           C  
ATOM   3122  CG  PHE A 322     -20.446  22.640 -11.226  1.00 11.64           C  
ATOM   3123  CD1 PHE A 322     -20.337  22.724  -9.837  1.00 10.43           C  
ATOM   3124  CD2 PHE A 322     -20.597  21.391 -11.812  1.00 10.81           C  
ATOM   3125  CE1 PHE A 322     -20.384  21.583  -9.041  1.00  9.79           C  
ATOM   3126  CE2 PHE A 322     -20.641  20.236 -11.030  1.00  9.65           C  
ATOM   3127  CZ  PHE A 322     -20.539  20.333  -9.641  1.00 10.01           C  
ATOM   3128  HN  PHE A 322     -20.681  26.115 -13.245  1.00  0.00           H  
ATOM   3129  N   SER A 323     -23.596  23.676 -11.084  1.00 10.62           N  
ATOM   3130  CA  SER A 323     -24.428  23.595  -9.887  1.00 10.96           C  
ATOM   3131  C   SER A 323     -24.148  22.302  -9.145  1.00 10.30           C  
ATOM   3132  O   SER A 323     -24.463  21.217  -9.650  1.00 10.69           O  
ATOM   3133  CB  SER A 323     -25.917  23.646 -10.231  1.00 11.02           C  
ATOM   3134  OG  SER A 323     -26.692  23.308  -9.087  1.00 13.41           O  
ATOM   3135  HN  SER A 323     -23.754  23.005 -11.836  1.00  0.00           H  
ATOM   3136  HG  SER A 323     -27.617  23.340  -9.301  1.00  0.00           H  
ATOM   3137  N   GLN A 324     -23.573  22.410  -7.948  1.00 10.76           N  
ATOM   3138  CA  GLN A 324     -23.341  21.214  -7.126  1.00 10.67           C  
ATOM   3139  C   GLN A 324     -24.657  20.515  -6.813  1.00 11.24           C  
ATOM   3140  O   GLN A 324     -24.738  19.287  -6.833  1.00 10.51           O  
ATOM   3141  CB  GLN A 324     -22.576  21.538  -5.842  1.00 10.63           C  
ATOM   3142  CG  GLN A 324     -22.260  20.314  -4.980  1.00 10.14           C  
ATOM   3143  CD  GLN A 324     -21.243  19.376  -5.622  1.00  8.64           C  
ATOM   3144  NE2 GLN A 324     -20.128  19.931  -6.062  1.00  8.24           N  
ATOM   3145  OE1 GLN A 324     -21.465  18.154  -5.702  1.00 10.36           O  
ATOM   3146  HN  GLN A 324     -23.292  23.327  -7.600  1.00  0.00           H  
ATOM   3147 1HE2 GLN A 324     -19.946  20.932  -5.996  1.00  0.00           H  
ATOM   3148 2HE2 GLN A 324     -19.448  19.304  -6.491  1.00  0.00           H  
ATOM   3149  N   GLU A 325     -25.703  21.291  -6.556  1.00 11.54           N  
ATOM   3150  CA  GLU A 325     -27.023  20.707  -6.303  1.00 11.82           C  
ATOM   3151  C   GLU A 325     -27.535  19.864  -7.480  1.00 11.49           C  
ATOM   3152  O   GLU A 325     -28.122  18.805  -7.267  1.00 11.48           O  
ATOM   3153  CB  GLU A 325     -28.031  21.801  -5.927  1.00 12.34           C  
ATOM   3154  CG  GLU A 325     -27.792  22.416  -4.550  1.00 15.41           C  
ATOM   3155  CD  GLU A 325     -26.686  23.470  -4.520  1.00 19.18           C  
ATOM   3156  OE1 GLU A 325     -26.156  23.850  -5.591  1.00 20.42           O  
ATOM   3157  OE2 GLU A 325     -26.345  23.930  -3.407  1.00 23.31           O1-
ATOM   3158  HN  GLU A 325     -25.587  22.304  -6.534  1.00  0.00           H  
ATOM   3159  N   GLN A 326     -27.293  20.312  -8.719  1.00 11.02           N  
ATOM   3160  CA  GLN A 326     -27.696  19.526  -9.875  1.00 11.00           C  
ATOM   3161  C   GLN A 326     -26.929  18.207  -9.905  1.00 10.55           C  
ATOM   3162  O   GLN A 326     -27.533  17.157 -10.077  1.00 10.58           O  
ATOM   3163  CB  GLN A 326     -27.490  20.278 -11.191  1.00 10.89           C  
ATOM   3164  CG  GLN A 326     -28.061  19.496 -12.366  1.00 10.94           C  
ATOM   3165  CD  GLN A 326     -27.642  20.003 -13.734  1.00  9.07           C  
ATOM   3166  NE2 GLN A 326     -28.233  19.428 -14.779  1.00 11.68           N  
ATOM   3167  OE1 GLN A 326     -26.796  20.888 -13.857  1.00 10.56           O  
ATOM   3168  HN  GLN A 326     -26.824  21.208  -8.853  1.00  0.00           H  
ATOM   3169 1HE2 GLN A 326     -27.951  19.769 -15.698  1.00  0.00           H  
ATOM   3170 2HE2 GLN A 326     -28.934  18.694 -14.677  1.00  0.00           H  
ATOM   3171  N   LEU A 327     -25.612  18.257  -9.702  1.00 10.30           N  
ATOM   3172  CA  LEU A 327     -24.833  17.017  -9.675  1.00  9.99           C  
ATOM   3173  C   LEU A 327     -25.328  16.074  -8.579  1.00 10.51           C  
ATOM   3174  O   LEU A 327     -25.447  14.862  -8.815  1.00 10.26           O  
ATOM   3175  CB  LEU A 327     -23.334  17.285  -9.521  1.00  9.92           C  
ATOM   3176  CG  LEU A 327     -22.444  16.032  -9.462  1.00  8.27           C  
ATOM   3177  CD1 LEU A 327     -22.540  15.212 -10.756  1.00  9.31           C  
ATOM   3178  CD2 LEU A 327     -21.006  16.423  -9.187  1.00 10.15           C  
ATOM   3179  HN  LEU A 327     -25.149  19.156  -9.566  1.00  0.00           H  
ATOM   3180  N   ASN A 328     -25.618  16.618  -7.396  1.00 10.34           N  
ATOM   3181  CA  ASN A 328     -26.125  15.805  -6.277  1.00 10.39           C  
ATOM   3182  C   ASN A 328     -27.405  15.074  -6.641  1.00 10.78           C  
ATOM   3183  O   ASN A 328     -27.550  13.871  -6.391  1.00 10.75           O  
ATOM   3184  CB  ASN A 328     -26.407  16.677  -5.047  1.00 10.34           C  
ATOM   3185  CG  ASN A 328     -25.161  17.333  -4.484  1.00 10.19           C  
ATOM   3186  ND2 ASN A 328     -25.359  18.201  -3.487  1.00 10.32           N  
ATOM   3187  OD1 ASN A 328     -24.034  17.085  -4.934  1.00 10.04           O  
ATOM   3188  HN  ASN A 328     -25.486  17.621  -7.263  1.00  0.00           H  
ATOM   3189 1HD2 ASN A 328     -24.521  18.642  -3.108  1.00  0.00           H  
ATOM   3190 2HD2 ASN A 328     -26.287  18.405  -3.116  1.00  0.00           H  
ATOM   3191  N   GLU A 329     -28.346  15.814  -7.215  1.00 10.91           N  
ATOM   3192  CA  GLU A 329     -29.628  15.242  -7.610  1.00 12.08           C  
ATOM   3193  C   GLU A 329     -29.476  14.219  -8.728  1.00 11.66           C  
ATOM   3194  O   GLU A 329     -30.103  13.155  -8.685  1.00 12.12           O  
ATOM   3195  CB  GLU A 329     -30.629  16.345  -7.998  1.00 12.76           C  
ATOM   3196  CG  GLU A 329     -31.992  15.838  -8.499  1.00 16.74           C  
ATOM   3197  CD  GLU A 329     -32.754  14.935  -7.518  1.00 21.40           C  
ATOM   3198  OE1 GLU A 329     -32.358  14.792  -6.337  1.00 22.60           O  
ATOM   3199  OE2 GLU A 329     -33.778  14.357  -7.946  1.00 25.04           O1-
ATOM   3200  HN  GLU A 329     -28.168  16.804  -7.383  1.00  0.00           H  
ATOM   3201  N   VAL A 330     -28.635  14.534  -9.715  1.00 11.28           N  
ATOM   3202  CA  VAL A 330     -28.380  13.624 -10.823  1.00 11.59           C  
ATOM   3203  C   VAL A 330     -27.778  12.307 -10.301  1.00 10.70           C  
ATOM   3204  O   VAL A 330     -28.180  11.219 -10.717  1.00 10.83           O  
ATOM   3205  CB  VAL A 330     -27.470  14.297 -11.889  1.00 11.75           C  
ATOM   3206  CG1 VAL A 330     -26.938  13.285 -12.887  1.00 13.01           C  
ATOM   3207  CG2 VAL A 330     -28.227  15.416 -12.613  1.00 12.57           C  
ATOM   3208  HN  VAL A 330     -28.158  15.436  -9.693  1.00  0.00           H  
ATOM   3209  N   LEU A 331     -26.842  12.409  -9.364  1.00 10.47           N  
ATOM   3210  CA  LEU A 331     -26.246  11.213  -8.771  1.00 10.33           C  
ATOM   3211  C   LEU A 331     -27.263  10.355  -8.018  1.00 10.63           C  
ATOM   3212  O   LEU A 331     -27.313   9.132  -8.192  1.00 10.68           O  
ATOM   3213  CB  LEU A 331     -25.092  11.581  -7.839  1.00 10.17           C  
ATOM   3214  CG  LEU A 331     -24.370  10.389  -7.203  1.00  9.12           C  
ATOM   3215  CD1 LEU A 331     -23.710   9.525  -8.276  1.00  8.37           C  
ATOM   3216  CD2 LEU A 331     -23.334  10.878  -6.231  1.00 10.15           C  
ATOM   3217  HN  LEU A 331     -26.536  13.332  -9.055  1.00  0.00           H  
ATOM   3218  N   ARG A 332     -28.067  11.000  -7.179  1.00 10.91           N  
ATOM   3219  CA  ARG A 332     -29.094  10.301  -6.408  1.00 12.03           C  
ATOM   3220  C   ARG A 332     -30.066   9.583  -7.336  1.00 11.72           C  
ATOM   3221  O   ARG A 332     -30.381   8.411  -7.128  1.00 11.62           O  
ATOM   3222  CB  ARG A 332     -29.841  11.279  -5.496  1.00 12.15           C  
ATOM   3223  CG  ARG A 332     -30.849  10.601  -4.563  1.00 13.26           C  
ATOM   3224  CD  ARG A 332     -31.897  11.579  -4.010  1.00 14.34           C  
ATOM   3225  NE  ARG A 332     -32.750  12.125  -5.063  1.00 19.41           N  
ATOM   3226  CZ  ARG A 332     -33.734  11.459  -5.664  1.00 22.79           C  
ATOM   3227  NH1 ARG A 332     -34.021  10.204  -5.318  1.00 24.11           N1+
ATOM   3228  NH2 ARG A 332     -34.439  12.052  -6.618  1.00 25.10           N  
ATOM   3229  HN  ARG A 332     -27.965  12.009  -7.070  1.00  0.00           H  
ATOM   3230  HE  ARG A 332     -32.579  13.086  -5.359  1.00  0.00           H  
ATOM   3231 1HH1 ARG A 332     -33.479   9.748  -4.584  1.00  0.00           H  
ATOM   3232 2HH1 ARG A 332     -34.775   9.694  -5.778  1.00  0.00           H  
ATOM   3233 1HH2 ARG A 332     -34.219  13.012  -6.883  1.00  0.00           H  
ATOM   3234 2HH2 ARG A 332     -35.193  11.542  -7.078  1.00  0.00           H  
ATOM   3235  N   LYS A 333     -30.535  10.292  -8.358  1.00 12.20           N  
ATOM   3236  CA  LYS A 333     -31.456   9.716  -9.343  1.00 13.17           C  
ATOM   3237  C   LYS A 333     -30.846   8.514 -10.082  1.00 13.28           C  
ATOM   3238  O   LYS A 333     -31.462   7.444 -10.147  1.00 13.32           O  
ATOM   3239  CB  LYS A 333     -31.905  10.788 -10.336  1.00 13.61           C  
ATOM   3240  CG  LYS A 333     -32.772  11.869  -9.723  1.00 15.69           C  
ATOM   3241  HN  LYS A 333     -30.246  11.265  -8.460  1.00  0.00           H  
ATOM   3242  N   ALA A 334     -29.636   8.688 -10.611  1.00 12.66           N  
ATOM   3243  CA  ALA A 334     -28.939   7.606 -11.317  1.00 12.82           C  
ATOM   3244  C   ALA A 334     -28.770   6.383 -10.425  1.00 12.67           C  
ATOM   3245  O   ALA A 334     -28.989   5.257 -10.867  1.00 13.45           O  
ATOM   3246  CB  ALA A 334     -27.582   8.081 -11.853  1.00 12.53           C  
ATOM   3247  HN  ALA A 334     -29.182   9.597 -10.523  1.00  0.00           H  
ATOM   3248  N   LEU A 335     -28.399   6.592  -9.167  1.00 12.78           N  
ATOM   3249  CA  LEU A 335     -28.170   5.453  -8.279  1.00 12.96           C  
ATOM   3250  C   LEU A 335     -29.452   4.733  -7.874  1.00 14.26           C  
ATOM   3251  O   LEU A 335     -29.440   3.515  -7.680  1.00 15.07           O  
ATOM   3252  CB  LEU A 335     -27.360   5.863  -7.053  1.00 12.49           C  
ATOM   3253  CG  LEU A 335     -25.896   6.172  -7.368  1.00 10.72           C  
ATOM   3254  CD1 LEU A 335     -25.142   6.577  -6.096  1.00 10.67           C  
ATOM   3255  CD2 LEU A 335     -25.217   4.977  -8.073  1.00  9.74           C  
ATOM   3256  HN  LEU A 335     -28.274   7.544  -8.822  1.00  0.00           H  
ATOM   3257  N   THR A 336     -30.548   5.479  -7.765  1.00 15.41           N  
ATOM   3258  CA  THR A 336     -31.842   4.913  -7.355  1.00 16.98           C  
ATOM   3259  C   THR A 336     -32.664   4.369  -8.532  1.00 17.26           C  
ATOM   3260  O   THR A 336     -33.688   3.707  -8.328  1.00 18.34           O  
ATOM   3261  CB  THR A 336     -32.702   5.946  -6.602  1.00 17.12           C  
ATOM   3262  CG2 THR A 336     -32.057   6.346  -5.284  1.00 18.19           C  
ATOM   3263  OG1 THR A 336     -32.877   7.109  -7.415  1.00 19.55           O  
ATOM   3264  HN  THR A 336     -30.489   6.476  -7.973  1.00  0.00           H  
ATOM   3265  HG1 THR A 336     -33.280   6.859  -8.238  1.00  0.00           H  
ATOM   3266  N   GLN A 337     -32.224   4.657  -9.755  1.00 17.55           N  
ATOM   3267  CA  GLN A 337     -32.933   4.215 -10.953  1.00 17.78           C  
ATOM   3268  C   GLN A 337     -32.058   3.298 -11.802  1.00 17.57           C  
ATOM   3269  O   GLN A 337     -31.531   3.699 -12.844  1.00 16.66           O  
ATOM   3270  CB  GLN A 337     -33.425   5.421 -11.753  1.00 18.38           C  
ATOM   3271  CG  GLN A 337     -34.515   6.198 -11.029  1.00 20.30           C  
ATOM   3272  CD  GLN A 337     -34.659   7.640 -11.487  1.00 23.20           C  
ATOM   3273  NE2 GLN A 337     -35.242   8.469 -10.627  1.00 24.50           N  
ATOM   3274  OE1 GLN A 337     -34.259   8.010 -12.594  1.00 25.47           O  
ATOM   3275  HN  GLN A 337     -31.368   5.202  -9.858  1.00  0.00           H  
ATOM   3276 1HE2 GLN A 337     -35.339   9.437 -10.934  1.00  0.00           H  
ATOM   3277 2HE2 GLN A 337     -35.573   8.163  -9.712  1.00  0.00           H  
ATOM   3278  N   SER A 338     -31.921   2.058 -11.346  1.00 17.44           N  
ATOM   3279  CA  SER A 338     -31.080   1.075 -12.027  1.00 17.75           C  
ATOM   3280  C   SER A 338     -31.465   0.838 -13.495  1.00 17.29           C  
ATOM   3281  O   SER A 338     -30.574   0.701 -14.332  1.00 17.24           O  
ATOM   3282  CB  SER A 338     -31.012  -0.229 -11.230  1.00 17.95           C  
ATOM   3283  OG  SER A 338     -30.453   0.037  -9.956  1.00 20.98           O  
ATOM   3284  HN  SER A 338     -32.416   1.784 -10.497  1.00  0.00           H  
ATOM   3285  HG  SER A 338     -30.411  -0.773  -9.461  1.00  0.00           H  
ATOM   3286  N   PRO A 339     -32.779   0.780 -13.817  1.00 16.78           N  
ATOM   3287  CA  PRO A 339     -33.177   0.717 -15.235  1.00 16.40           C  
ATOM   3288  C   PRO A 339     -32.593   1.841 -16.111  1.00 15.94           C  
ATOM   3289  O   PRO A 339     -32.203   1.574 -17.255  1.00 15.85           O  
ATOM   3290  CB  PRO A 339     -34.706   0.776 -15.175  1.00 16.81           C  
ATOM   3291  CG  PRO A 339     -35.032   0.185 -13.836  1.00 17.23           C  
ATOM   3292  CD  PRO A 339     -33.955   0.687 -12.925  1.00 17.07           C  
ATOM   3293  N   LEU A 340     -32.515   3.064 -15.580  1.00 14.90           N  
ATOM   3294  CA  LEU A 340     -31.886   4.184 -16.298  1.00 14.40           C  
ATOM   3295  C   LEU A 340     -30.402   3.911 -16.550  1.00 13.82           C  
ATOM   3296  O   LEU A 340     -29.920   4.065 -17.676  1.00 12.85           O  
ATOM   3297  CB  LEU A 340     -32.067   5.513 -15.548  1.00 14.35           C  
ATOM   3298  CG  LEU A 340     -31.367   6.761 -16.124  1.00 14.84           C  
ATOM   3299  CD1 LEU A 340     -31.987   7.201 -17.439  1.00 17.05           C  
ATOM   3300  CD2 LEU A 340     -31.357   7.917 -15.110  1.00 14.77           C  
ATOM   3301  HN  LEU A 340     -32.902   3.226 -14.650  1.00  0.00           H  
ATOM   3302  N   ARG A 341     -29.691   3.487 -15.508  1.00 13.34           N  
ATOM   3303  CA  ARG A 341     -28.272   3.156 -15.636  1.00 12.85           C  
ATOM   3304  C   ARG A 341     -28.038   2.025 -16.633  1.00 12.46           C  
ATOM   3305  O   ARG A 341     -27.084   2.068 -17.411  1.00 11.82           O  
ATOM   3306  CB  ARG A 341     -27.660   2.785 -14.286  1.00 13.51           C  
ATOM   3307  CG  ARG A 341     -27.506   3.945 -13.314  1.00 15.26           C  
ATOM   3308  CD  ARG A 341     -26.506   3.602 -12.197  1.00 17.53           C  
ATOM   3309  NE  ARG A 341     -26.590   2.204 -11.749  1.00 22.02           N  
ATOM   3310  CZ  ARG A 341     -27.434   1.758 -10.822  1.00 23.20           C  
ATOM   3311  NH1 ARG A 341     -28.291   2.585 -10.241  1.00 24.80           N1+
ATOM   3312  NH2 ARG A 341     -27.432   0.474 -10.487  1.00 23.45           N  
ATOM   3313  HN  ARG A 341     -30.146   3.391 -14.600  1.00  0.00           H  
ATOM   3314  HE  ARG A 341     -25.957   1.529 -12.179  1.00  0.00           H  
ATOM   3315 1HH1 ARG A 341     -28.938   2.243  -9.530  1.00  0.00           H  
ATOM   3316 2HH1 ARG A 341     -28.293   3.572 -10.499  1.00  0.00           H  
ATOM   3317 1HH2 ARG A 341     -28.079   0.132  -9.776  1.00  0.00           H  
ATOM   3318 2HH2 ARG A 341     -26.772  -0.163 -10.934  1.00  0.00           H  
ATOM   3319  N   MET A 342     -28.903   1.010 -16.601  1.00 12.36           N  
ATOM   3320  CA  MET A 342     -28.761  -0.133 -17.502  1.00 12.30           C  
ATOM   3321  C   MET A 342     -28.957   0.257 -18.961  1.00 11.67           C  
ATOM   3322  O   MET A 342     -28.249  -0.240 -19.842  1.00 11.63           O  
ATOM   3323  CB  MET A 342     -29.719  -1.261 -17.110  1.00 12.73           C  
ATOM   3324  CG  MET A 342     -29.393  -1.885 -15.765  1.00 14.22           C  
ATOM   3325  SD  MET A 342     -27.736  -2.609 -15.664  1.00 19.38           S  
ATOM   3326  CE  MET A 342     -27.980  -4.165 -16.520  1.00 19.32           C  
ATOM   3327  HN  MET A 342     -29.677   1.032 -15.937  1.00  0.00           H  
ATOM   3328  N   ALA A 343     -29.908   1.154 -19.204  1.00 11.13           N  
ATOM   3329  CA  ALA A 343     -30.132   1.704 -20.532  1.00 10.25           C  
ATOM   3330  C   ALA A 343     -28.933   2.539 -20.995  1.00 10.03           C  
ATOM   3331  O   ALA A 343     -28.452   2.382 -22.114  1.00  9.68           O  
ATOM   3332  CB  ALA A 343     -31.411   2.527 -20.548  1.00 11.06           C  
ATOM   3333  HN  ALA A 343     -30.500   1.467 -18.434  1.00  0.00           H  
ATOM   3334  N   TRP A 344     -28.446   3.422 -20.124  1.00  9.16           N  
ATOM   3335  CA  TRP A 344     -27.227   4.172 -20.421  1.00  8.70           C  
ATOM   3336  C   TRP A 344     -26.054   3.252 -20.790  1.00  8.39           C  
ATOM   3337  O   TRP A 344     -25.328   3.520 -21.762  1.00  8.96           O  
ATOM   3338  CB  TRP A 344     -26.825   5.037 -19.234  1.00  8.72           C  
ATOM   3339  CG  TRP A 344     -27.575   6.327 -19.095  1.00  8.90           C  
ATOM   3340  CD1 TRP A 344     -28.365   6.948 -20.030  1.00  9.61           C  
ATOM   3341  CD2 TRP A 344     -27.561   7.178 -17.950  1.00  9.85           C  
ATOM   3342  CE2 TRP A 344     -28.372   8.295 -18.248  1.00 10.61           C  
ATOM   3343  CE3 TRP A 344     -26.940   7.101 -16.696  1.00  9.52           C  
ATOM   3344  NE1 TRP A 344     -28.858   8.128 -19.519  1.00 10.69           N  
ATOM   3345  CZ2 TRP A 344     -28.587   9.331 -17.327  1.00 10.92           C  
ATOM   3346  CZ3 TRP A 344     -27.154   8.132 -15.778  1.00 10.52           C  
ATOM   3347  CH2 TRP A 344     -27.969   9.232 -16.106  1.00 10.35           C  
ATOM   3348  HN  TRP A 344     -28.930   3.576 -19.239  1.00  0.00           H  
ATOM   3349  HE1 TRP A 344     -29.482   8.772 -20.006  1.00  0.00           H  
ATOM   3350  N   ALA A 345     -25.855   2.190 -20.007  1.00  9.09           N  
ATOM   3351  CA  ALA A 345     -24.763   1.241 -20.272  1.00  8.89           C  
ATOM   3352  C   ALA A 345     -24.902   0.590 -21.639  1.00  9.16           C  
ATOM   3353  O   ALA A 345     -23.923   0.456 -22.371  1.00  8.84           O  
ATOM   3354  CB  ALA A 345     -24.677   0.180 -19.178  1.00  9.08           C  
ATOM   3355  HN  ALA A 345     -26.472   2.033 -19.210  1.00  0.00           H  
ATOM   3356  N   GLU A 346     -26.126   0.197 -21.976  1.00  9.47           N  
ATOM   3357  CA  GLU A 346     -26.399  -0.383 -23.282  1.00 10.53           C  
ATOM   3358  C   GLU A 346     -26.133   0.624 -24.395  1.00  9.70           C  
ATOM   3359  O   GLU A 346     -25.540   0.285 -25.418  1.00 10.27           O  
ATOM   3360  CB  GLU A 346     -27.831  -0.922 -23.341  1.00 11.36           C  
ATOM   3361  CG  GLU A 346     -28.241  -1.385 -24.735  1.00 15.98           C  
ATOM   3362  CD  GLU A 346     -29.404  -2.361 -24.737  1.00 22.33           C  
ATOM   3363  OE1 GLU A 346     -29.980  -2.633 -23.661  1.00 25.63           O  
ATOM   3364  OE2 GLU A 346     -29.740  -2.870 -25.830  1.00 25.56           O1-
ATOM   3365  HN  GLU A 346     -26.888   0.304 -21.307  1.00  0.00           H  
ATOM   3366  N   ASN A 347     -26.562   1.864 -24.179  1.00  9.12           N  
ATOM   3367  CA  ASN A 347     -26.351   2.926 -25.151  1.00  8.74           C  
ATOM   3368  C   ASN A 347     -24.862   3.183 -25.367  1.00  8.38           C  
ATOM   3369  O   ASN A 347     -24.415   3.372 -26.507  1.00  8.99           O  
ATOM   3370  CB  ASN A 347     -27.069   4.207 -24.716  1.00  8.45           C  
ATOM   3371  CG  ASN A 347     -28.586   4.041 -24.621  1.00  8.71           C  
ATOM   3372  ND2 ASN A 347     -29.248   5.003 -23.977  1.00  9.80           N  
ATOM   3373  OD1 ASN A 347     -29.156   3.074 -25.141  1.00 11.56           O  
ATOM   3374  HN  ASN A 347     -27.052   2.076 -23.310  1.00  0.00           H  
ATOM   3375 1HD2 ASN A 347     -28.778   5.800 -23.548  1.00  0.00           H  
ATOM   3376 2HD2 ASN A 347     -30.260   4.892 -23.914  1.00  0.00           H  
ATOM   3377  N   ALA A 348     -24.098   3.148 -24.274  1.00  8.19           N  
ATOM   3378  CA  ALA A 348     -22.642   3.290 -24.335  1.00  8.53           C  
ATOM   3379  C   ALA A 348     -22.017   2.208 -25.204  1.00  8.57           C  
ATOM   3380  O   ALA A 348     -21.222   2.508 -26.099  1.00  9.02           O  
ATOM   3381  CB  ALA A 348     -22.031   3.260 -22.917  1.00  8.26           C  
ATOM   3382  HN  ALA A 348     -24.543   3.018 -23.365  1.00  0.00           H  
ATOM   3383  N   ARG A 349     -22.389   0.953 -24.948  1.00  8.70           N  
ATOM   3384  CA  ARG A 349     -21.817  -0.181 -25.678  1.00  9.30           C  
ATOM   3385  C   ARG A 349     -22.139  -0.074 -27.155  1.00  9.38           C  
ATOM   3386  O   ARG A 349     -21.257  -0.285 -27.997  1.00  9.94           O  
ATOM   3387  CB  ARG A 349     -22.321  -1.514 -25.113  1.00  9.01           C  
ATOM   3388  CG  ARG A 349     -21.803  -1.803 -23.703  1.00  9.77           C  
ATOM   3389  CD  ARG A 349     -22.090  -3.243 -23.292  1.00 11.29           C  
ATOM   3390  NE  ARG A 349     -23.520  -3.462 -23.141  1.00 13.04           N  
ATOM   3391  CZ  ARG A 349     -24.192  -3.304 -22.005  1.00 14.25           C  
ATOM   3392  NH1 ARG A 349     -23.570  -2.949 -20.889  1.00 16.37           N1+
ATOM   3393  NH2 ARG A 349     -25.493  -3.528 -21.988  1.00 15.53           N  
ATOM   3394  HN  ARG A 349     -23.089   0.779 -24.227  1.00  0.00           H  
ATOM   3395  HE  ARG A 349     -24.044  -3.758 -23.965  1.00  0.00           H  
ATOM   3396 1HH1 ARG A 349     -24.086  -2.828 -20.017  1.00  0.00           H  
ATOM   3397 2HH1 ARG A 349     -22.565  -2.776 -20.902  1.00  0.00           H  
ATOM   3398 1HH2 ARG A 349     -26.009  -3.407 -21.116  1.00  0.00           H  
ATOM   3399 2HH2 ARG A 349     -25.971  -3.801 -22.846  1.00  0.00           H  
ATOM   3400  N   HIS A 350     -23.388   0.287 -27.459  1.00 10.16           N  
ATOM   3401  CA  HIS A 350     -23.806   0.511 -28.842  1.00 10.65           C  
ATOM   3402  C   HIS A 350     -22.962   1.581 -29.537  1.00 10.22           C  
ATOM   3403  O   HIS A 350     -22.522   1.396 -30.676  1.00 10.39           O  
ATOM   3404  CB  HIS A 350     -25.300   0.859 -28.906  1.00 11.19           C  
ATOM   3405  CG  HIS A 350     -25.775   1.226 -30.280  1.00 14.30           C  
ATOM   3406  CD2 HIS A 350     -26.043   2.430 -30.839  1.00 16.66           C  
ATOM   3407  ND1 HIS A 350     -26.003   0.287 -31.263  1.00 17.86           N  
ATOM   3408  CE1 HIS A 350     -26.398   0.897 -32.368  1.00 18.21           C  
ATOM   3409  NE2 HIS A 350     -26.435   2.197 -32.135  1.00 19.42           N  
ATOM   3410  HN  HIS A 350     -24.067   0.410 -26.708  1.00  0.00           H  
ATOM   3411  HD1 HIS A 350     -25.885  -0.720 -31.155  1.00  0.00           H  
ATOM   3412  HE2 HIS A 350     -26.710   2.912 -32.808  1.00  0.00           H  
ATOM   3413  N   TYR A 351     -22.723   2.698 -28.855  1.00  9.57           N  
ATOM   3414  CA  TYR A 351     -21.963   3.786 -29.455  1.00 10.07           C  
ATOM   3415  C   TYR A 351     -20.521   3.336 -29.706  1.00  9.89           C  
ATOM   3416  O   TYR A 351     -19.944   3.612 -30.757  1.00 10.90           O  
ATOM   3417  CB  TYR A 351     -21.995   5.001 -28.526  1.00  9.91           C  
ATOM   3418  CG  TYR A 351     -21.624   6.322 -29.173  1.00 10.04           C  
ATOM   3419  CD1 TYR A 351     -22.550   7.034 -29.923  1.00  9.61           C  
ATOM   3420  CD2 TYR A 351     -20.348   6.870 -29.009  1.00  9.87           C  
ATOM   3421  CE1 TYR A 351     -22.216   8.267 -30.502  1.00 10.30           C  
ATOM   3422  CE2 TYR A 351     -20.002   8.091 -29.589  1.00 10.21           C  
ATOM   3423  CZ  TYR A 351     -20.941   8.782 -30.335  1.00 10.40           C  
ATOM   3424  OH  TYR A 351     -20.618   9.999 -30.919  1.00 11.70           O  
ATOM   3425  HN  TYR A 351     -23.075   2.793 -27.903  1.00  0.00           H  
ATOM   3426  HH  TYR A 351     -19.744  10.352 -30.804  1.00  0.00           H  
ATOM   3427  N   ALA A 352     -19.959   2.604 -28.748  1.00 10.13           N  
ATOM   3428  CA  ALA A 352     -18.585   2.120 -28.850  1.00 10.36           C  
ATOM   3429  C   ALA A 352     -18.403   1.161 -30.023  1.00 10.71           C  
ATOM   3430  O   ALA A 352     -17.301   1.050 -30.574  1.00 10.82           O  
ATOM   3431  CB  ALA A 352     -18.162   1.451 -27.566  1.00 10.13           C  
ATOM   3432  HN  ALA A 352     -20.504   2.374 -27.917  1.00  0.00           H  
ATOM   3433  N   ASP A 353     -19.491   0.477 -30.386  1.00 11.00           N  
ATOM   3434  CA  ASP A 353     -19.475  -0.508 -31.469  1.00 11.78           C  
ATOM   3435  C   ASP A 353     -19.701   0.117 -32.837  1.00 12.31           C  
ATOM   3436  O   ASP A 353     -19.479  -0.534 -33.872  1.00 13.11           O  
ATOM   3437  CB  ASP A 353     -20.561  -1.559 -31.232  1.00 12.17           C  
ATOM   3438  CG  ASP A 353     -20.192  -2.555 -30.147  1.00 12.65           C  
ATOM   3439  OD1 ASP A 353     -18.990  -2.736 -29.864  1.00 15.37           O  
ATOM   3440  OD2 ASP A 353     -21.118  -3.163 -29.575  1.00 16.16           O1-
ATOM   3441  HN  ASP A 353     -20.366   0.647 -29.890  1.00  0.00           H  
ATOM   3442  N   THR A 354     -20.154   1.365 -32.846  1.00 12.05           N  
ATOM   3443  CA  THR A 354     -20.615   1.978 -34.088  1.00 12.32           C  
ATOM   3444  C   THR A 354     -19.916   3.286 -34.435  1.00 12.46           C  
ATOM   3445  O   THR A 354     -20.209   3.877 -35.474  1.00 13.58           O  
ATOM   3446  CB  THR A 354     -22.148   2.213 -34.070  1.00 12.20           C  
ATOM   3447  CG2 THR A 354     -22.914   0.877 -34.066  1.00 13.36           C  
ATOM   3448  OG1 THR A 354     -22.513   2.984 -32.922  1.00 12.47           O  
ATOM   3449  HN  THR A 354     -20.180   1.900 -31.978  1.00  0.00           H  
ATOM   3450  HG1 THR A 354     -22.040   3.808 -32.924  1.00  0.00           H  
ATOM   3451  N   GLN A 355     -18.999   3.735 -33.578  1.00 12.16           N  
ATOM   3452  CA  GLN A 355     -18.332   5.025 -33.771  1.00 11.97           C  
ATOM   3453  C   GLN A 355     -16.823   4.879 -33.718  1.00 11.60           C  
ATOM   3454  O   GLN A 355     -16.315   4.016 -33.001  1.00 11.76           O  
ATOM   3455  CB  GLN A 355     -18.778   6.015 -32.692  1.00 12.28           C  
ATOM   3456  CG  GLN A 355     -20.267   6.327 -32.745  1.00 13.54           C  
ATOM   3457  CD  GLN A 355     -20.657   7.247 -33.890  1.00 16.08           C  
ATOM   3458  NE2 GLN A 355     -21.924   7.181 -34.293  1.00 18.55           N  
ATOM   3459  OE1 GLN A 355     -19.839   8.027 -34.391  1.00 16.40           O  
ATOM   3460  HN  GLN A 355     -18.756   3.166 -32.767  1.00  0.00           H  
ATOM   3461 1HE2 GLN A 355     -22.599   6.537 -33.880  1.00  0.00           H  
ATOM   3462 2HE2 GLN A 355     -22.186   7.798 -35.062  1.00  0.00           H  
ATOM   3463  N   ASP A 356     -16.115   5.732 -34.464  1.00 10.76           N  
ATOM   3464  CA  ASP A 356     -14.651   5.728 -34.418  1.00 10.78           C  
ATOM   3465  C   ASP A 356     -14.122   6.533 -33.233  1.00 10.43           C  
ATOM   3466  O   ASP A 356     -13.944   7.767 -33.315  1.00 10.34           O  
ATOM   3467  CB  ASP A 356     -14.036   6.258 -35.711  1.00 11.14           C  
ATOM   3468  CG  ASP A 356     -12.512   6.269 -35.671  1.00 13.00           C  
ATOM   3469  OD1 ASP A 356     -11.909   5.558 -34.819  1.00 13.47           O  
ATOM   3470  OD2 ASP A 356     -11.919   6.982 -36.506  1.00 14.24           O1-
ATOM   3471  HN  ASP A 356     -16.599   6.393 -35.072  1.00  0.00           H  
ATOM   3472  N   LEU A 357     -13.845   5.820 -32.143  1.00  9.81           N  
ATOM   3473  CA  LEU A 357     -13.270   6.428 -30.944  1.00  9.44           C  
ATOM   3474  C   LEU A 357     -11.795   6.028 -30.792  1.00  9.34           C  
ATOM   3475  O   LEU A 357     -11.210   6.206 -29.726  1.00  8.64           O  
ATOM   3476  CB  LEU A 357     -14.082   6.003 -29.702  1.00  9.87           C  
ATOM   3477  CG  LEU A 357     -15.601   6.244 -29.712  1.00 10.06           C  
ATOM   3478  CD1 LEU A 357     -16.280   5.793 -28.414  1.00 11.21           C  
ATOM   3479  CD2 LEU A 357     -15.898   7.707 -30.000  1.00 10.25           C  
ATOM   3480  HN  LEU A 357     -14.040   4.819 -32.145  1.00  0.00           H  
ATOM   3481  N   TYR A 358     -11.191   5.510 -31.861  1.00  9.49           N  
ATOM   3482  CA  TYR A 358      -9.968   4.722 -31.721  1.00  9.71           C  
ATOM   3483  C   TYR A 358      -8.805   5.092 -32.647  1.00  9.67           C  
ATOM   3484  O   TYR A 358      -7.643   4.801 -32.321  1.00 10.64           O  
ATOM   3485  CB  TYR A 358     -10.289   3.230 -31.933  1.00  9.53           C  
ATOM   3486  CG  TYR A 358     -11.535   2.767 -31.215  1.00  9.26           C  
ATOM   3487  CD1 TYR A 358     -11.507   2.478 -29.854  1.00  9.02           C  
ATOM   3488  CD2 TYR A 358     -12.748   2.626 -31.899  1.00  9.41           C  
ATOM   3489  CE1 TYR A 358     -12.665   2.050 -29.185  1.00  9.71           C  
ATOM   3490  CE2 TYR A 358     -13.913   2.203 -31.244  1.00  9.33           C  
ATOM   3491  CZ  TYR A 358     -13.865   1.919 -29.887  1.00 10.00           C  
ATOM   3492  OH  TYR A 358     -14.999   1.504 -29.221  1.00 10.58           O  
ATOM   3493  HN  TYR A 358     -11.587   5.665 -32.788  1.00  0.00           H  
ATOM   3494  HH  TYR A 358     -15.815   1.415 -29.699  1.00  0.00           H  
ATOM   3495  N   SER A 359      -9.106   5.701 -33.793  1.00  9.69           N  
ATOM   3496  CA  SER A 359      -8.110   5.770 -34.871  1.00  9.43           C  
ATOM   3497  C   SER A 359      -7.068   6.893 -34.780  1.00  9.26           C  
ATOM   3498  O   SER A 359      -6.195   6.991 -35.648  1.00  9.03           O  
ATOM   3499  CB  SER A 359      -8.791   5.785 -36.242  1.00  9.65           C  
ATOM   3500  OG  SER A 359      -9.344   7.042 -36.500  1.00 11.49           O  
ATOM   3501  HN  SER A 359     -10.027   6.119 -33.922  1.00  0.00           H  
ATOM   3502  HG  SER A 359      -9.767   7.051 -37.351  1.00  0.00           H  
ATOM   3503  N   LEU A 360      -7.138   7.699 -33.720  1.00  8.35           N  
ATOM   3504  CA  LEU A 360      -6.204   8.822 -33.540  1.00  8.17           C  
ATOM   3505  C   LEU A 360      -4.738   8.502 -33.906  1.00  8.35           C  
ATOM   3506  O   LEU A 360      -4.130   9.244 -34.677  1.00  8.36           O  
ATOM   3507  CB  LEU A 360      -6.283   9.386 -32.107  1.00  8.57           C  
ATOM   3508  CG  LEU A 360      -5.477  10.643 -31.765  1.00  8.77           C  
ATOM   3509  CD1 LEU A 360      -6.076  11.351 -30.555  1.00 10.45           C  
ATOM   3510  CD2 LEU A 360      -4.019  10.313 -31.518  1.00  9.50           C  
ATOM   3511  HN  LEU A 360      -7.857   7.533 -33.016  1.00  0.00           H  
ATOM   3512  N   PRO A 361      -4.145   7.431 -33.327  1.00  7.85           N  
ATOM   3513  CA  PRO A 361      -2.717   7.232 -33.596  1.00  7.67           C  
ATOM   3514  C   PRO A 361      -2.390   6.997 -35.065  1.00  7.99           C  
ATOM   3515  O   PRO A 361      -1.320   7.367 -35.508  1.00  8.03           O  
ATOM   3516  CB  PRO A 361      -2.352   5.998 -32.745  1.00  7.63           C  
ATOM   3517  CG  PRO A 361      -3.653   5.333 -32.463  1.00  8.60           C  
ATOM   3518  CD  PRO A 361      -4.671   6.418 -32.392  1.00  8.09           C  
ATOM   3519  N   GLU A 362      -3.305   6.383 -35.809  1.00  8.36           N  
ATOM   3520  CA  GLU A 362      -3.043   6.160 -37.226  1.00  8.86           C  
ATOM   3521  C   GLU A 362      -3.116   7.472 -37.992  1.00  8.62           C  
ATOM   3522  O   GLU A 362      -2.287   7.722 -38.867  1.00  9.04           O  
ATOM   3523  CB  GLU A 362      -4.007   5.130 -37.820  1.00  9.20           C  
ATOM   3524  CG  GLU A 362      -3.840   3.720 -37.248  1.00 10.06           C  
ATOM   3525  CD  GLU A 362      -2.580   2.997 -37.714  1.00 11.76           C  
ATOM   3526  OE1 GLU A 362      -2.006   3.365 -38.755  1.00 11.56           O  
ATOM   3527  OE2 GLU A 362      -2.155   2.050 -37.024  1.00 10.70           O1-
ATOM   3528  HN  GLU A 362      -4.182   6.071 -35.392  1.00  0.00           H  
ATOM   3529  N   LYS A 363      -4.104   8.300 -37.663  1.00  9.26           N  
ATOM   3530  CA  LYS A 363      -4.247   9.596 -38.322  1.00  9.58           C  
ATOM   3531  C   LYS A 363      -3.111  10.551 -37.940  1.00  9.37           C  
ATOM   3532  O   LYS A 363      -2.577  11.262 -38.802  1.00  9.71           O  
ATOM   3533  CB  LYS A 363      -5.636  10.196 -38.087  1.00 10.93           C  
ATOM   3534  CG  LYS A 363      -6.739   9.308 -38.687  1.00 13.68           C  
ATOM   3535  CD  LYS A 363      -8.078  10.017 -38.869  1.00 17.55           C  
ATOM   3536  CE  LYS A 363      -9.113   9.122 -39.560  1.00 17.39           C  
ATOM   3537  NZ  LYS A 363      -9.125   7.737 -39.022  1.00 20.43           N1+
ATOM   3538  HN  LYS A 363      -4.771   8.026 -36.941  1.00  0.00           H  
ATOM   3539  HZ1 LYS A 363      -9.814   7.141 -39.482  1.00  0.00           H  
ATOM   3540  HZ2 LYS A 363      -9.260   7.739 -38.011  1.00  0.00           H  
ATOM   3541  HZ3 LYS A 363      -8.195   7.320 -39.064  1.00  0.00           H  
ATOM   3542  N   ALA A 364      -2.701  10.530 -36.672  1.00  8.38           N  
ATOM   3543  CA  ALA A 364      -1.552  11.332 -36.239  1.00  8.12           C  
ATOM   3544  C   ALA A 364      -0.254  10.855 -36.908  1.00  8.32           C  
ATOM   3545  O   ALA A 364       0.587  11.657 -37.305  1.00  8.12           O  
ATOM   3546  CB  ALA A 364      -1.412  11.297 -34.723  1.00  8.00           C  
ATOM   3547  HN  ALA A 364      -3.193   9.948 -35.994  1.00  0.00           H  
ATOM   3548  N   ALA A 365      -0.092   9.540 -37.026  1.00  8.14           N  
ATOM   3549  CA  ALA A 365       1.093   9.000 -37.701  1.00  8.69           C  
ATOM   3550  C   ALA A 365       1.130   9.386 -39.180  1.00  9.26           C  
ATOM   3551  O   ALA A 365       2.213   9.661 -39.723  1.00  9.79           O  
ATOM   3552  CB  ALA A 365       1.197   7.482 -37.513  1.00  8.16           C  
ATOM   3553  HN  ALA A 365      -0.794   8.905 -36.646  1.00  0.00           H  
ATOM   3554  N   ASP A 366      -0.042   9.432 -39.818  1.00  9.38           N  
ATOM   3555  CA  ASP A 366      -0.117   9.925 -41.202  1.00  9.93           C  
ATOM   3556  C   ASP A 366       0.393  11.361 -41.303  1.00  9.76           C  
ATOM   3557  O   ASP A 366       1.154  11.686 -42.213  1.00 10.36           O  
ATOM   3558  CB  ASP A 366      -1.541   9.856 -41.761  1.00 10.19           C  
ATOM   3559  CG  ASP A 366      -2.061   8.439 -41.886  1.00 10.53           C  
ATOM   3560  OD1 ASP A 366      -1.245   7.492 -41.947  1.00 12.85           O  
ATOM   3561  OD2 ASP A 366      -3.301   8.288 -41.903  1.00 13.10           O1-
ATOM   3562  HN  ASP A 366      -0.890   9.124 -39.343  1.00  0.00           H  
ATOM   3563  N   ILE A 367      -0.026  12.216 -40.375  1.00  9.76           N  
ATOM   3564  CA  ILE A 367       0.398  13.614 -40.398  1.00  9.50           C  
ATOM   3565  C   ILE A 367       1.908  13.715 -40.156  1.00 10.39           C  
ATOM   3566  O   ILE A 367       2.607  14.458 -40.850  1.00 10.84           O  
ATOM   3567  CB  ILE A 367      -0.398  14.460 -39.386  1.00  9.75           C  
ATOM   3568  CG1 ILE A 367      -1.867  14.552 -39.813  1.00  9.12           C  
ATOM   3569  CG2 ILE A 367       0.233  15.851 -39.223  1.00 10.03           C  
ATOM   3570  CD1 ILE A 367      -2.769  15.151 -38.767  1.00  9.36           C  
ATOM   3571  HN  ILE A 367      -0.652  11.892 -39.637  1.00  0.00           H  
ATOM   3572  N   ILE A 368       2.408  12.946 -39.195  1.00 10.53           N  
ATOM   3573  CA  ILE A 368       3.824  13.005 -38.832  1.00 11.50           C  
ATOM   3574  C   ILE A 368       4.731  12.498 -39.946  1.00 12.72           C  
ATOM   3575  O   ILE A 368       5.781  13.095 -40.216  1.00 13.61           O  
ATOM   3576  CB  ILE A 368       4.095  12.221 -37.531  1.00 10.64           C  
ATOM   3577  CG1 ILE A 368       3.469  12.965 -36.345  1.00 10.30           C  
ATOM   3578  CG2 ILE A 368       5.591  11.977 -37.333  1.00 10.47           C  
ATOM   3579  CD1 ILE A 368       3.233  12.088 -35.141  1.00 10.30           C  
ATOM   3580  HN  ILE A 368       1.792  12.301 -38.700  1.00  0.00           H  
ATOM   3581  N   THR A 369       4.319  11.414 -40.603  1.00 14.24           N  
ATOM   3582  CA  THR A 369       5.177  10.746 -41.589  1.00 15.48           C  
ATOM   3583  C   THR A 369       4.930  11.191 -43.026  1.00 16.68           C  
ATOM   3584  O   THR A 369       5.595  10.702 -43.940  1.00 17.19           O  
ATOM   3585  CB  THR A 369       5.026   9.215 -41.530  1.00 15.41           C  
ATOM   3586  CG2 THR A 369       5.373   8.680 -40.141  1.00 15.59           C  
ATOM   3587  OG1 THR A 369       3.684   8.847 -41.877  1.00 15.14           O  
ATOM   3588  HN  THR A 369       3.388  11.041 -40.417  1.00  0.00           H  
ATOM   3589  HG1 THR A 369       3.468   9.180 -42.740  1.00  0.00           H  
ATOM   3590  N   GLY A 370       3.970  12.092 -43.220  1.00 17.76           N  
ATOM   3591  CA  GLY A 370       3.642  12.588 -44.557  1.00 19.04           C  
ATOM   3592  C   GLY A 370       4.849  13.252 -45.178  1.00 19.99           C  
ATOM   3593  O   GLY A 370       5.421  14.173 -44.596  1.00 19.88           O  
ATOM   3594  HN  GLY A 370       3.450  12.446 -42.417  1.00  0.00           H  
ATOM   3595  N   GLY A 371       5.246  12.771 -46.353  1.00 20.97           N  
ATOM   3596  CA  GLY A 371       6.380  13.342 -47.074  1.00 21.82           C  
ATOM   3597  C   GLY A 371       7.709  12.840 -46.550  1.00 22.22           C  
ATOM   3598  O   GLY A 371       8.717  12.858 -47.267  1.00 23.11           O  
ATOM   3599  HN  GLY A 371       4.745  11.982 -46.761  1.00  0.00           H  
TER   
ATOM   3600  CM  AMA     1      -2.233  16.357 -15.374  1.00  0.00           C  
ATOM   3601  C1  AMA     1      -2.236  14.812 -17.161  1.00  0.00           C  
ATOM   3602  O1  AMA     1      -2.839  15.978 -16.604  1.00  0.00           O  
ATOM   3603  C2  AMA     1      -2.478  14.773 -18.686  1.00  0.00           C  
ATOM   3604  O2  AMA     1      -1.624  13.790 -19.296  1.00  0.00           O  
ATOM   3605  C3  AMA     1      -3.960  14.493 -18.987  1.00  0.00           C  
ATOM   3606  O3  AMA     1      -4.146  14.313 -20.410  1.00  0.00           O  
ATOM   3607  C4  AMA     1      -4.429  13.233 -18.246  1.00  0.00           C  
ATOM   3608  O4  AMA     1      -5.836  13.052 -18.443  1.00  0.00           O  
ATOM   3609  C5  AMA     1      -4.119  13.378 -16.747  1.00  0.00           C  
ATOM   3610  O5  AMA     1      -2.719  13.621 -16.526  1.00  0.00           O  
ATOM   3611  C6  AMA     1      -4.522  12.113 -15.974  1.00  0.00           C  
ATOM   3612  O6  AMA     1      -4.603  10.978 -16.842  1.00  0.00           O  
ATOM   3613  HO2 AMA     1      -1.886  13.709 -20.233  1.00  0.00           H  
ATOM   3614  HO4 AMA     1      -6.017  12.109 -18.272  1.00  0.00           H  
ATOM   3615  HO6 AMA     1      -3.941  11.112 -17.538  1.00  0.00           H  
ATOM   3616  C1  AMA     2      -4.337  15.551 -21.090  1.00  0.00           C  
ATOM   3617  C2  AMA     2      -5.751  16.121 -20.822  1.00  0.00           C  
ATOM   3618  O2  AMA     2      -5.793  17.504 -21.221  1.00  0.00           O  
ATOM   3619  C3  AMA     2      -6.820  15.301 -21.565  1.00  0.00           C  
ATOM   3620  O3  AMA     2      -8.122  15.908 -21.483  1.00  0.00           O  
ATOM   3621  C4  AMA     2      -6.460  15.146 -23.045  1.00  0.00           C  
ATOM   3622  O4  AMA     2      -7.417  14.289 -23.679  1.00  0.00           O  
ATOM   3623  C5  AMA     2      -5.050  14.560 -23.155  1.00  0.00           C  
ATOM   3624  O5  AMA     2      -4.094  15.412 -22.497  1.00  0.00           O  
ATOM   3625  C6  AMA     2      -4.626  14.385 -24.617  1.00  0.00           C  
ATOM   3626  O6  AMA     2      -3.398  13.664 -24.726  1.00  0.00           O  
ATOM   3627  HO2 AMA     2      -6.323  17.563 -22.035  1.00  0.00           H  
ATOM   3628  HO3 AMA     2      -8.163  16.394 -20.645  1.00  0.00           H  
ATOM   3629  HO4 AMA     2      -8.100  14.128 -23.000  1.00  0.00           H  
ATOM   3630  HO6 AMA     2      -3.633  12.729 -24.857  1.00  0.00           H  
ATOM   3631  CM  AHE     1      -4.500  14.343 -23.811  1.00  0.00           C  
ATOM   3632  C1  AHE     1      -5.913  14.615 -21.929  1.00  0.00           C  
ATOM   3633  O1  AHE     1      -4.725  14.013 -22.449  1.00  0.00           O  
ATOM   3634  C2  AHE     1      -5.517  15.872 -21.135  1.00  0.00           C  
ATOM   3635  O2  AHE     1      -6.674  16.672 -20.843  1.00  0.00           O  
ATOM   3636  C3  AHE     1      -4.813  15.462 -19.837  1.00  0.00           C  
ATOM   3637  O3  AHE     1      -4.520  16.654 -19.081  1.00  0.00           O  
ATOM   3638  C4  AHE     1      -5.728  14.517 -19.038  1.00  0.00           C  
ATOM   3639  O4  AHE     1      -5.102  14.147 -17.806  1.00  0.00           O  
ATOM   3640  C5  AHE     1      -6.009  13.286 -19.920  1.00  0.00           C  
ATOM   3641  O5  AHE     1      -6.664  13.684 -21.139  1.00  0.00           O  
ATOM   3642  C6  AHE     1      -6.921  12.266 -19.204  1.00  0.00           C  
ATOM   3643  O6  AHE     1      -8.087  12.016 -20.001  1.00  0.00           O  
ATOM   3644  C7  AHE     1      -6.198  10.939 -18.941  1.00  0.00           C  
ATOM   3645  O7  AHE     1      -5.141  11.115 -18.005  1.00  0.00           O  
ATOM   3646  HO2 AHE     1      -6.646  17.410 -21.484  1.00  0.00           H  
ATOM   3647  HO4 AHE     1      -5.339  13.215 -17.642  1.00  0.00           H  
ATOM   3648  HO6 AHE     1      -8.593  11.328 -19.523  1.00  0.00           H  
ATOM   3649  HO7 AHE     1      -4.961  12.066 -17.956  1.00  0.00           H  
ATOM   3650  C1  AHE     2      -3.649  17.522 -19.819  1.00  0.00           C  
ATOM   3651  C2  AHE     2      -2.301  17.659 -19.090  1.00  0.00           C  
ATOM   3652  O2  AHE     2      -1.333  18.305 -19.938  1.00  0.00           O  
ATOM   3653  C3  AHE     2      -2.473  18.485 -17.817  1.00  0.00           C  
ATOM   3654  O3  AHE     2      -1.182  18.730 -17.231  1.00  0.00           O  
ATOM   3655  C4  AHE     2      -3.149  19.825 -18.136  1.00  0.00           C  
ATOM   3656  O4  AHE     2      -3.284  20.560 -16.916  1.00  0.00           O  
ATOM   3657  C5  AHE     2      -4.500  19.533 -18.808  1.00  0.00           C  
ATOM   3658  O5  AHE     2      -4.280  18.797 -20.024  1.00  0.00           O  
ATOM   3659  C6  AHE     2      -5.262  20.823 -19.175  1.00  0.00           C  
ATOM   3660  O6  AHE     2      -4.738  21.365 -20.393  1.00  0.00           O  
ATOM   3661  C7  AHE     2      -6.767  20.573 -19.345  1.00  0.00           C  
ATOM   3662  O7  AHE     2      -7.026  19.219 -19.700  1.00  0.00           O  
ATOM   3663  HO2 AHE     2      -1.453  19.261 -19.769  1.00  0.00           H  
ATOM   3664  HO3 AHE     2      -0.580  18.121 -17.706  1.00  0.00           H  
ATOM   3665  HO4 AHE     2      -3.054  19.941 -16.197  1.00  0.00           H  
ATOM   3666  HO6 AHE     2      -5.037  22.298 -20.422  1.00  0.00           H  
ATOM   3667  HO7 AHE     2      -7.955  19.049 -19.472  1.00  0.00           H  
ATOM   3668  CM  AHE     1      -6.147  15.191 -23.417  1.00  0.00           C  
ATOM   3669  P1  AHE     1      -3.524  13.439 -16.530  1.00  0.00           P  
ATOM   3670  C1  AHE     1      -6.312  14.965 -21.063  1.00  0.00           C  
ATOM   3671  O1  AHE     1      -5.599  14.599 -22.248  1.00  0.00           O  
ATOM   3672  O1  AHE     1      -3.747  13.383 -18.136  1.00  0.00           O  
ATOM   3673  C2  AHE     1      -5.446  15.952 -20.256  1.00  0.00           C  
ATOM   3674  O2  AHE     1      -6.240  16.631 -19.270  1.00  0.00           O  
ATOM   3675  C3  AHE     1      -4.278  15.208 -19.595  1.00  0.00           C  
ATOM   3676  O3  AHE     1      -3.509  16.152 -18.796  1.00  0.00           O  
ATOM   3677  C4  AHE     1      -4.838  14.047 -18.744  1.00  0.00           C  
ATOM   3678  C5  AHE     1      -5.606  13.105 -19.687  1.00  0.00           C  
ATOM   3679  O5  AHE     1      -6.701  13.811 -20.311  1.00  0.00           O  
ATOM   3680  C6  AHE     1      -6.203  11.887 -18.941  1.00  0.00           C  
ATOM   3681  O6  AHE     1      -6.774  12.289 -17.685  1.00  0.00           O  
ATOM   3682  C7  AHE     1      -7.337  11.226 -19.737  1.00  0.00           C  
ATOM   3683  O7  AHE     1      -8.619  11.736 -19.394  1.00  0.00           O  
ATOM   3684  OP2 AHE     1      -4.122  14.901 -16.193  1.00  0.00           O  
ATOM   3685  OP3 AHE     1      -2.050  13.493 -16.275  1.00  0.00           O  
ATOM   3686  OP4 AHE     1      -4.425  12.419 -15.894  1.00  0.00           O  
ATOM   3687  HO2 AHE     1      -7.164  16.375 -19.455  1.00  0.00           H  
ATOM   3688  HO6 AHE     1      -6.045  12.666 -17.160  1.00  0.00           H  
ATOM   3689  HO7 AHE     1      -8.503  12.233 -18.567  1.00  0.00           H  
ATOM   3690  HP2 AHE     1      -5.008  14.811 -15.808  1.00  0.00           H  
ATOM   3691  C1  AHE     2      -2.835  17.124 -19.635  1.00  0.00           C  
ATOM   3692  C2  AHE     2      -1.436  17.475 -19.073  1.00  0.00           C  
ATOM   3693  O2  AHE     2      -0.713  18.296 -20.013  1.00  0.00           O  
ATOM   3694  C3  AHE     2      -1.565  18.261 -17.776  1.00  0.00           C  
ATOM   3695  O3  AHE     2      -0.266  18.635 -17.285  1.00  0.00           O  
ATOM   3696  C4  AHE     2      -2.398  19.515 -18.045  1.00  0.00           C  
ATOM   3697  O4  AHE     2      -2.487  20.276 -16.833  1.00  0.00           O  
ATOM   3698  C5  AHE     2      -3.777  19.072 -18.565  1.00  0.00           C  
ATOM   3699  O5  AHE     2      -3.649  18.303 -19.771  1.00  0.00           O  
ATOM   3700  C6  AHE     2      -4.673  20.278 -18.902  1.00  0.00           C  
ATOM   3701  O6  AHE     2      -3.865  21.449 -19.095  1.00  0.00           O  
ATOM   3702  C7  AHE     2      -5.496  20.040 -20.174  1.00  0.00           C  
ATOM   3703  O7  AHE     2      -6.680  19.300 -19.893  1.00  0.00           O  
ATOM   3704  HO2 AHE     2      -0.983  19.204 -19.782  1.00  0.00           H  
ATOM   3705  HO3 AHE     2      -0.155  19.564 -17.557  1.00  0.00           H  
ATOM   3706  HO4 AHE     2      -2.369  21.206 -17.101  1.00  0.00           H  
ATOM   3707  HO6 AHE     2      -4.434  22.085 -19.579  1.00  0.00           H  
ATOM   3708  HO7 AHE     2      -6.476  18.372 -20.105  1.00  0.00           H  
ATOM   3709  CM  AHE     1      -6.931  13.941 -22.333  1.00  0.00           C  
ATOM   3710  P1  AHE     1      -1.965  14.406 -17.087  1.00  0.00           P  
ATOM   3711  C1  AHE     1      -6.620  14.081 -20.003  1.00  0.00           C  
ATOM   3712  O1  AHE     1      -6.477  13.270 -21.168  1.00  0.00           O  
ATOM   3713  O1  AHE     1      -2.840  13.635 -18.216  1.00  0.00           O  
ATOM   3714  C2  AHE     1      -5.641  15.260 -20.102  1.00  0.00           C  
ATOM   3715  O2  AHE     1      -5.976  16.274 -19.135  1.00  0.00           O  
ATOM   3716  C3  AHE     1      -4.210  14.775 -19.865  1.00  0.00           C  
ATOM   3717  O3  AHE     1      -3.362  15.936 -19.868  1.00  0.00           O  
ATOM   3718  C4  AHE     1      -4.156  14.030 -18.521  1.00  0.00           C  
ATOM   3719  C5  AHE     1      -5.106  12.833 -18.603  1.00  0.00           C  
ATOM   3720  O5  AHE     1      -6.453  13.305 -18.814  1.00  0.00           O  
ATOM   3721  C6  AHE     1      -5.106  12.016 -17.290  1.00  0.00           C  
ATOM   3722  O6  AHE     1      -5.032  12.882 -16.149  1.00  0.00           O  
ATOM   3723  C7  AHE     1      -6.392  11.196 -17.149  1.00  0.00           C  
ATOM   3724  O7  AHE     1      -6.114   9.868 -16.708  1.00  0.00           O  
ATOM   3725  OP2 AHE     1      -0.454  14.264 -17.634  1.00  0.00           O  
ATOM   3726  OP3 AHE     1      -2.086  13.578 -15.850  1.00  0.00           O  
ATOM   3727  OP4 AHE     1      -2.305  15.874 -17.198  1.00  0.00           O  
ATOM   3728  HO2 AHE     1      -5.651  15.924 -18.281  1.00  0.00           H  
ATOM   3729  HO3 AHE     1      -3.610  16.476 -20.668  1.00  0.00           H  
ATOM   3730  HO6 AHE     1      -5.592  13.652 -16.356  1.00  0.00           H  
ATOM   3731  HP2 AHE     1       0.021  15.104 -17.736  1.00  0.00           H  
ATOM   3732  C1  AHE     2      -5.106   9.244 -17.496  1.00  0.00           C  
ATOM   3733  C2  AHE     2      -5.616   8.947 -18.917  1.00  0.00           C  
ATOM   3734  O2  AHE     2      -4.510   8.545 -19.750  1.00  0.00           O  
ATOM   3735  C3  AHE     2      -6.650   7.823 -18.885  1.00  0.00           C  
ATOM   3736  O3  AHE     2      -7.009   7.458 -20.229  1.00  0.00           O  
ATOM   3737  C4  AHE     2      -6.072   6.600 -18.165  1.00  0.00           C  
ATOM   3738  O4  AHE     2      -7.056   5.557 -18.171  1.00  0.00           O  
ATOM   3739  C5  AHE     2      -5.665   7.028 -16.748  1.00  0.00           C  
ATOM   3740  O5  AHE     2      -4.656   8.055 -16.825  1.00  0.00           O  
ATOM   3741  C6  AHE     2      -5.072   5.855 -15.941  1.00  0.00           C  
ATOM   3742  O6  AHE     2      -4.259   5.036 -16.794  1.00  0.00           O  
ATOM   3743  C7  AHE     2      -4.223   6.351 -14.767  1.00  0.00           C  
ATOM   3744  O7  AHE     2      -4.203   5.387 -13.721  1.00  0.00           O  
ATOM   3745  HO2 AHE     2      -4.892   8.461 -20.646  1.00  0.00           H  
ATOM   3746  HO3 AHE     2      -6.161   7.215 -20.650  1.00  0.00           H  
ATOM   3747  HO4 AHE     2      -7.809   5.897 -17.652  1.00  0.00           H  
ATOM   3748  HO6 AHE     2      -3.830   5.656 -17.418  1.00  0.00           H  
ATOM   3749  HO7 AHE     2      -3.702   5.776 -12.985  1.00  0.00           H  
ATOM   3750  CM  AHE     1      -5.399  15.073 -23.781  1.00  0.00           C  
ATOM   3751  P1  AHE     1      -5.003  12.390 -17.085  1.00  0.00           P  
ATOM   3752  C1  AHE     1      -5.775  15.615 -21.506  1.00  0.00           C  
ATOM   3753  O1  AHE     1      -4.806  15.356 -22.525  1.00  0.00           O  
ATOM   3754  C2  AHE     1      -5.052  16.139 -20.250  1.00  0.00           C  
ATOM   3755  O2  AHE     1      -5.991  16.747 -19.348  1.00  0.00           O  
ATOM   3756  C3  AHE     1      -4.301  14.992 -19.562  1.00  0.00           C  
ATOM   3757  O3  AHE     1      -3.682  15.503 -18.352  1.00  0.00           O  
ATOM   3758  C4  AHE     1      -5.298  13.851 -19.266  1.00  0.00           C  
ATOM   3759  O4  AHE     1      -4.628  12.792 -18.612  1.00  0.00           O  
ATOM   3760  C5  AHE     1      -5.874  13.374 -20.608  1.00  0.00           C  
ATOM   3761  O5  AHE     1      -6.580  14.456 -21.256  1.00  0.00           O  
ATOM   3762  C6  AHE     1      -6.870  12.204 -20.423  1.00  0.00           C  
ATOM   3763  O6  AHE     1      -6.232  11.076 -19.803  1.00  0.00           O  
ATOM   3764  C7  AHE     1      -8.038  12.590 -19.509  1.00  0.00           C  
ATOM   3765  O7  AHE     1      -8.798  11.467 -19.084  1.00  0.00           O  
ATOM   3766  OP2 AHE     1      -4.274  10.954 -16.966  1.00  0.00           O  
ATOM   3767  OP3 AHE     1      -6.475  12.145 -17.037  1.00  0.00           O  
ATOM   3768  OP4 AHE     1      -4.314  13.339 -16.143  1.00  0.00           O  
ATOM   3769  HO2 AHE     1      -5.544  16.759 -18.479  1.00  0.00           H  
ATOM   3770  HO6 AHE     1      -5.315  11.347 -19.617  1.00  0.00           H  
ATOM   3771  HO7 AHE     1      -8.763  11.465 -18.114  1.00  0.00           H  
ATOM   3772  HP2 AHE     1      -4.038  10.798 -16.035  1.00  0.00           H  
ATOM   3773  P1  AHE     2       2.103  16.609 -16.403  1.00  0.00           P  
ATOM   3774  C1  AHE     2      -2.900  16.689 -18.632  1.00  0.00           C  
ATOM   3775  C2  AHE     2      -1.581  16.322 -19.344  1.00  0.00           C  
ATOM   3776  O2  AHE     2      -0.944  17.512 -19.855  1.00  0.00           O  
ATOM   3777  C3  AHE     2      -0.606  15.639 -18.389  1.00  0.00           C  
ATOM   3778  O3  AHE     2       0.602  15.369 -19.129  1.00  0.00           O  
ATOM   3779  C4  AHE     2      -0.390  16.589 -17.201  1.00  0.00           C  
ATOM   3780  O4  AHE     2       0.568  16.103 -16.281  1.00  0.00           O  
ATOM   3781  C5  AHE     2      -1.747  16.807 -16.512  1.00  0.00           C  
ATOM   3782  O5  AHE     2      -2.678  17.427 -17.420  1.00  0.00           O  
ATOM   3783  C6  AHE     2      -1.626  17.748 -15.293  1.00  0.00           C  
ATOM   3784  O6  AHE     2      -2.752  18.641 -15.215  1.00  0.00           O  
ATOM   3785  C7  AHE     2      -1.603  16.969 -13.974  1.00  0.00           C  
ATOM   3786  O7  AHE     2      -1.474  15.565 -14.164  1.00  0.00           O  
ATOM   3787  OP2 AHE     2       1.990  17.716 -17.569  1.00  0.00           O  
ATOM   3788  OP3 AHE     2       2.878  15.474 -17.021  1.00  0.00           O  
ATOM   3789  OP4 AHE     2       2.515  17.287 -15.128  1.00  0.00           O  
ATOM   3790  HO2 AHE     2      -1.372  17.650 -20.721  1.00  0.00           H  
ATOM   3791  HO3 AHE     2       0.885  16.232 -19.541  1.00  0.00           H  
ATOM   3792  HO6 AHE     2      -2.993  18.688 -14.268  1.00  0.00           H  
ATOM   3793  HO7 AHE     2      -2.027  15.351 -14.932  1.00  0.00           H  
ATOM   3794  HP2 AHE     2       2.525  17.383 -18.320  1.00  0.00           H  
ATOM   3795  C1  KDO     0       4.453  16.845 -19.350  1.00  0.00           C  
ATOM   3796  O1A KDO     0       5.028  16.611 -20.382  1.00  0.00           O  
ATOM   3797  O1B KDO     0       4.254  15.850 -18.441  1.00  0.00           O  
ATOM   3798  C2  KDO     0       3.824  18.193 -18.897  1.00  0.00           C  
ATOM   3799  O2  KDO     0       4.664  19.292 -19.234  1.00  0.00           O  
ATOM   3800  C3  KDO     0       2.482  18.348 -19.588  1.00  0.00           C  
ATOM   3801  C4  KDO     0       1.809  19.597 -19.065  1.00  0.00           C  
ATOM   3802  O4  KDO     0       0.513  19.712 -19.663  1.00  0.00           O  
ATOM   3803  C5  KDO     0       1.718  19.568 -17.533  1.00  0.00           C  
ATOM   3804  O5  KDO     0       0.606  18.718 -17.199  1.00  0.00           O  
ATOM   3805  C6  KDO     0       3.083  19.247 -16.878  1.00  0.00           C  
ATOM   3806  O6  KDO     0       3.693  18.093 -17.482  1.00  0.00           O  
ATOM   3807  C7  KDO     0       3.027  19.048 -15.349  1.00  0.00           C  
ATOM   3808  O7  KDO     0       1.896  19.737 -14.778  1.00  0.00           O  
ATOM   3809  C8  KDO     0       4.274  19.569 -14.625  1.00  0.00           C  
ATOM   3810  O8  KDO     0       5.143  20.178 -15.587  1.00  0.00           O  
ATOM   3811  HO1 KDO     0       3.278  15.902 -18.312  1.00  0.00           H  
ATOM   3812  HO2 KDO     0       4.306  20.057 -18.742  1.00  0.00           H  
ATOM   3813  HO4 KDO     0      -0.021  20.275 -19.069  1.00  0.00           H  
ATOM   3814  HO7 KDO     0       2.057  19.692 -13.814  1.00  0.00           H  
ATOM   3815  HO8 KDO     0       6.049  20.094 -15.243  1.00  0.00           H  
ATOM   3816  P1  AHE     2      -3.384  13.990 -16.208  1.00  0.00           P  
ATOM   3817  C1  AHE     2       0.935  17.361 -16.870  1.00  0.00           C  
ATOM   3818  C2  AHE     2       0.555  16.383 -17.991  1.00  0.00           C  
ATOM   3819  O2  AHE     2       1.242  15.133 -17.798  1.00  0.00           O  
ATOM   3820  C3  AHE     2      -0.953  16.149 -17.939  1.00  0.00           C  
ATOM   3821  O3  AHE     2      -1.303  15.189 -18.959  1.00  0.00           O  
ATOM   3822  C4  AHE     2      -1.360  15.648 -16.527  1.00  0.00           C  
ATOM   3823  O4  AHE     2      -2.753  15.453 -16.484  1.00  0.00           O  
ATOM   3824  C5  AHE     2      -0.978  16.736 -15.537  1.00  0.00           C  
ATOM   3825  O5  AHE     2       0.445  16.931 -15.600  1.00  0.00           O  
ATOM   3826  C6  AHE     2      -1.321  16.448 -14.060  1.00  0.00           C  
ATOM   3827  O6  AHE     2      -0.625  15.275 -13.608  1.00  0.00           O  
ATOM   3828  C7  AHE     2      -0.872  17.585 -13.116  1.00  0.00           C  
ATOM   3829  O7  AHE     2      -0.720  18.844 -13.762  1.00  0.00           O  
ATOM   3830  OP2 AHE     2      -2.114  13.236 -15.555  1.00  0.00           O  
ATOM   3831  OP3 AHE     2      -3.652  13.380 -17.560  1.00  0.00           O  
ATOM   3832  OP4 AHE     2      -4.432  14.122 -15.163  1.00  0.00           O  
ATOM   3833  HO2 AHE     2       1.344  15.033 -16.832  1.00  0.00           H  
ATOM   3834  HO6 AHE     2      -0.737  14.607 -14.309  1.00  0.00           H  
ATOM   3835  HO7 AHE     2      -0.156  18.689 -14.540  1.00  0.00           H  
ATOM   3836  HP2 AHE     2      -1.660  13.809 -14.917  1.00  0.00           H  
ATOM   3837  P1  AHE     3      -6.324  18.578 -20.317  1.00  0.00           P  
ATOM   3838  C1  AHE     3      -1.582  15.864 -20.204  1.00  0.00           C  
ATOM   3839  C2  AHE     3      -1.657  17.384 -19.984  1.00  0.00           C  
ATOM   3840  O2  AHE     3      -1.678  18.065 -21.254  1.00  0.00           O  
ATOM   3841  C3  AHE     3      -2.918  17.768 -19.220  1.00  0.00           C  
ATOM   3842  O3  AHE     3      -2.926  19.202 -19.088  1.00  0.00           O  
ATOM   3843  C4  AHE     3      -4.110  17.226 -20.024  1.00  0.00           C  
ATOM   3844  O4  AHE     3      -5.350  17.602 -19.463  1.00  0.00           O  
ATOM   3845  C5  AHE     3      -3.984  15.700 -20.095  1.00  0.00           C  
ATOM   3846  O5  AHE     3      -2.778  15.324 -20.783  1.00  0.00           O  
ATOM   3847  C6  AHE     3      -5.151  15.070 -20.878  1.00  0.00           C  
ATOM   3848  O6  AHE     3      -4.679  14.208 -21.923  1.00  0.00           O  
ATOM   3849  C7  AHE     3      -6.037  14.208 -19.971  1.00  0.00           C  
ATOM   3850  O7  AHE     3      -5.629  12.837 -19.978  1.00  0.00           O  
ATOM   3851  OP2 AHE     3      -5.261  19.521 -21.078  1.00  0.00           O  
ATOM   3852  OP3 AHE     3      -6.998  19.480 -19.313  1.00  0.00           O  
ATOM   3853  OP4 AHE     3      -7.070  17.769 -21.333  1.00  0.00           O  
ATOM   3854  HO2 AHE     3      -0.773  17.945 -21.595  1.00  0.00           H  
ATOM   3855  HO3 AHE     3      -3.335  19.410 -18.202  1.00  0.00           H  
ATOM   3856  HO6 AHE     3      -4.184  13.490 -21.481  1.00  0.00           H  
ATOM   3857  HP2 AHE     3      -4.938  20.176 -20.422  1.00  0.00           H  
ATOM   3858  C1  AHE     4      -6.732  11.944 -20.110  1.00  0.00           C  
ATOM   3859  C2  AHE     4      -7.770  12.131 -18.983  1.00  0.00           C  
ATOM   3860  O2  AHE     4      -8.993  11.442 -19.307  1.00  0.00           O  
ATOM   3861  C3  AHE     4      -7.226  11.590 -17.662  1.00  0.00           C  
ATOM   3862  O3  AHE     4      -8.277  11.613 -16.681  1.00  0.00           O  
ATOM   3863  C4  AHE     4      -6.757  10.145 -17.837  1.00  0.00           C  
ATOM   3864  O4  AHE     4      -6.267   9.662 -16.582  1.00  0.00           O  
ATOM   3865  C5  AHE     4      -5.694  10.106 -18.942  1.00  0.00           C  
ATOM   3866  O5  AHE     4      -6.258  10.585 -20.178  1.00  0.00           O  
ATOM   3867  C6  AHE     4      -5.209   8.661 -19.184  1.00  0.00           C  
ATOM   3868  O6  AHE     4      -4.459   8.195 -18.052  1.00  0.00           O  
ATOM   3869  C7  AHE     4      -6.375   7.706 -19.420  1.00  0.00           C  
ATOM   3870  O7  AHE     4      -6.091   6.867 -20.521  1.00  0.00           O  
ATOM   3871  HO2 AHE     4      -8.967  10.652 -18.726  1.00  0.00           H  
ATOM   3872  HO3 AHE     4      -8.125  12.445 -16.187  1.00  0.00           H  
ATOM   3873  HO4 AHE     4      -5.627   8.956 -16.789  1.00  0.00           H  
ATOM   3874  HO6 AHE     4      -3.628   7.836 -18.427  1.00  0.00           H  
ATOM   3875  HO7 AHE     4      -5.278   6.366 -20.334  1.00  0.00           H  
ATOM   3876  C1  KDO     0       4.606  13.393 -13.710  1.00  0.00           C  
ATOM   3877  O1A KDO     0       4.591  12.339 -13.075  1.00  0.00           O  
ATOM   3878  O1B KDO     0       5.359  13.478 -14.837  1.00  0.00           O  
ATOM   3879  C2  KDO     0       3.903  14.732 -13.368  1.00  0.00           C  
ATOM   3880  O2  KDO     0       4.812  15.621 -12.720  1.00  0.00           O  
ATOM   3881  C3  KDO     0       3.391  15.369 -14.655  1.00  0.00           C  
ATOM   3882  C4  KDO     0       2.666  16.673 -14.323  1.00  0.00           C  
ATOM   3883  O4  KDO     0       2.232  17.300 -15.546  1.00  0.00           O  
ATOM   3884  C5  KDO     0       1.498  16.352 -13.350  1.00  0.00           C  
ATOM   3885  O5  KDO     0       0.414  15.763 -14.080  1.00  0.00           O  
ATOM   3886  C6  KDO     0       2.035  15.567 -12.116  1.00  0.00           C  
ATOM   3887  O6  KDO     0       2.825  14.427 -12.492  1.00  0.00           O  
ATOM   3888  C7  KDO     0       0.945  15.103 -11.127  1.00  0.00           C  
ATOM   3889  O7  KDO     0      -0.069  16.123 -10.986  1.00  0.00           O  
ATOM   3890  C8  KDO     0       1.490  14.819  -9.725  1.00  0.00           C  
ATOM   3891  O8  KDO     0       0.472  15.105  -8.760  1.00  0.00           O  
ATOM   3892  HO1 KDO     0       5.865  14.309 -14.698  1.00  0.00           H  
ATOM   3893  HO2 KDO     0       4.485  16.517 -12.926  1.00  0.00           H  
ATOM   3894  HO7 KDO     0       0.422  16.902 -10.658  1.00  0.00           H  
ATOM   3895  HO8 KDO     0      -0.322  15.363  -9.261  1.00  0.00           H  
ATOM   3896  C1  KDO     1       3.958  19.267 -15.127  1.00  0.00           C  
ATOM   3897  O1A KDO     1       3.675  20.253 -14.461  1.00  0.00           O  
ATOM   3898  O1B KDO     1       5.226  18.811 -15.040  1.00  0.00           O  
ATOM   3899  C2  KDO     1       2.978  18.417 -16.038  1.00  0.00           C  
ATOM   3900  C3  KDO     1       2.034  19.453 -16.661  1.00  0.00           C  
ATOM   3901  C4  KDO     1       1.387  18.938 -17.929  1.00  0.00           C  
ATOM   3902  O4  KDO     1       0.567  19.982 -18.450  1.00  0.00           O  
ATOM   3903  C5  KDO     1       2.386  18.412 -18.948  1.00  0.00           C  
ATOM   3904  O5  KDO     1       3.085  19.507 -19.547  1.00  0.00           O  
ATOM   3905  C6  KDO     1       3.336  17.415 -18.256  1.00  0.00           C  
ATOM   3906  O6  KDO     1       3.908  17.944 -17.045  1.00  0.00           O  
ATOM   3907  C7  KDO     1       4.473  17.023 -19.226  1.00  0.00           C  
ATOM   3908  O7  KDO     1       5.120  18.209 -19.727  1.00  0.00           O  
ATOM   3909  C8  KDO     1       3.981  16.212 -20.434  1.00  0.00           C  
ATOM   3910  O8  KDO     1       5.105  15.606 -21.084  1.00  0.00           O  
ATOM   3911  HO1 KDO     1       5.188  18.182 -14.292  1.00  0.00           H  
ATOM   3912  HO4 KDO     1      -0.365  19.750 -18.265  1.00  0.00           H  
ATOM   3913  HO5 KDO     1       3.622  19.902 -18.834  1.00  0.00           H  
ATOM   3914  HO7 KDO     1       5.978  17.889 -20.075  1.00  0.00           H  
ATOM   3915  HO8 KDO     1       5.639  16.345 -21.427  1.00  0.00           H  
ATOM   3916  P1  AHE     3      -2.896  19.863 -17.488  1.00  0.00           P  
ATOM   3917  C1  AHE     3      -0.912  16.238 -13.796  1.00  0.00           C  
ATOM   3918  C2  AHE     3      -1.926  15.769 -14.863  1.00  0.00           C  
ATOM   3919  O2  AHE     3      -3.265  15.888 -14.351  1.00  0.00           O  
ATOM   3920  C3  AHE     3      -1.791  16.639 -16.113  1.00  0.00           C  
ATOM   3921  O3  AHE     3      -2.784  16.222 -17.091  1.00  0.00           O  
ATOM   3922  C4  AHE     3      -1.945  18.138 -15.729  1.00  0.00           C  
ATOM   3923  O4  AHE     3      -1.734  18.921 -16.884  1.00  0.00           O  
ATOM   3924  C5  AHE     3      -0.865  18.470 -14.693  1.00  0.00           C  
ATOM   3925  O5  AHE     3      -1.027  17.642 -13.533  1.00  0.00           O  
ATOM   3926  C6  AHE     3      -0.791  19.944 -14.238  1.00  0.00           C  
ATOM   3927  O6  AHE     3      -2.109  20.473 -14.035  1.00  0.00           O  
ATOM   3928  C7  AHE     3      -0.052  20.117 -12.891  1.00  0.00           C  
ATOM   3929  O7  AHE     3       1.306  19.689 -12.903  1.00  0.00           O  
ATOM   3930  OP2 AHE     3      -2.016  21.007 -18.202  1.00  0.00           O  
ATOM   3931  OP3 AHE     3      -3.573  20.491 -16.305  1.00  0.00           O  
ATOM   3932  OP4 AHE     3      -3.645  19.101 -18.536  1.00  0.00           O  
ATOM   3933  HO2 AHE     3      -3.457  15.032 -13.920  1.00  0.00           H  
ATOM   3934  HO6 AHE     3      -2.012  21.442 -13.996  1.00  0.00           H  
ATOM   3935  HO7 AHE     3       1.773  20.271 -13.528  1.00  0.00           H  
ATOM   3936  HP2 AHE     3      -1.607  20.640 -19.002  1.00  0.00           H  
ATOM   3937  P1  AHE     4      -5.986  15.547 -21.124  1.00  0.00           P  
ATOM   3938  C1  AHE     4      -2.432  14.946 -17.666  1.00  0.00           C  
ATOM   3939  C2  AHE     4      -2.115  15.063 -19.165  1.00  0.00           C  
ATOM   3940  O2  AHE     4      -1.462  13.858 -19.617  1.00  0.00           O  
ATOM   3941  C3  AHE     4      -3.386  15.266 -19.984  1.00  0.00           C  
ATOM   3942  O3  AHE     4      -2.990  15.344 -21.366  1.00  0.00           O  
ATOM   3943  C4  AHE     4      -4.335  14.092 -19.683  1.00  0.00           C  
ATOM   3944  O4  AHE     4      -5.542  14.153 -20.426  1.00  0.00           O  
ATOM   3945  C5  AHE     4      -4.642  14.117 -18.173  1.00  0.00           C  
ATOM   3946  O5  AHE     4      -3.443  13.970 -17.391  1.00  0.00           O  
ATOM   3947  C6  AHE     4      -5.602  12.976 -17.771  1.00  0.00           C  
ATOM   3948  O6  AHE     4      -6.317  12.470 -18.904  1.00  0.00           O  
ATOM   3949  C7  AHE     4      -4.864  11.798 -17.118  1.00  0.00           C  
ATOM   3950  O7  AHE     4      -5.567  10.565 -17.309  1.00  0.00           O  
ATOM   3951  OP2 AHE     4      -7.584  15.363 -21.216  1.00  0.00           O  
ATOM   3952  OP3 AHE     4      -5.511  15.479 -22.555  1.00  0.00           O  
ATOM   3953  OP4 AHE     4      -5.677  16.702 -20.221  1.00  0.00           O  
ATOM   3954  HO2 AHE     4      -0.903  14.159 -20.359  1.00  0.00           H  
ATOM   3955  HO3 AHE     4      -3.805  15.627 -21.871  1.00  0.00           H  
ATOM   3956  HO6 AHE     4      -5.706  11.868 -19.382  1.00  0.00           H  
ATOM   3957  HP2 AHE     4      -7.968  16.249 -21.048  1.00  0.00           H  
ATOM   3958  C1  AHE     5      -4.805   9.597 -18.029  1.00  0.00           C  
ATOM   3959  C2  AHE     5      -5.559   9.069 -19.268  1.00  0.00           C  
ATOM   3960  O2  AHE     5      -4.678   8.308 -20.118  1.00  0.00           O  
ATOM   3961  C3  AHE     5      -6.723   8.175 -18.841  1.00  0.00           C  
ATOM   3962  O3  AHE     5      -7.280   7.552 -20.014  1.00  0.00           O  
ATOM   3963  C4  AHE     5      -6.234   7.078 -17.894  1.00  0.00           C  
ATOM   3964  O4  AHE     5      -7.353   6.269 -17.512  1.00  0.00           O  
ATOM   3965  C5  AHE     5      -5.536   7.727 -16.690  1.00  0.00           C  
ATOM   3966  O5  AHE     5      -4.424   8.522 -17.145  1.00  0.00           O  
ATOM   3967  C6  AHE     5      -4.975   6.649 -15.737  1.00  0.00           C  
ATOM   3968  O6  AHE     5      -3.813   6.039 -16.320  1.00  0.00           O  
ATOM   3969  C7  AHE     5      -4.589   7.221 -14.374  1.00  0.00           C  
ATOM   3970  O7  AHE     5      -4.511   8.632 -14.446  1.00  0.00           O  
ATOM   3971  HO2 AHE     5      -5.024   8.486 -21.018  1.00  0.00           H  
ATOM   3972  HO3 AHE     5      -7.594   8.302 -20.559  1.00  0.00           H  
ATOM   3973  HO4 AHE     5      -8.091   6.522 -18.095  1.00  0.00           H  
ATOM   3974  HO6 AHE     5      -3.981   6.046 -17.285  1.00  0.00           H  
ATOM   3975  HO7 AHE     5      -3.676   8.923 -14.039  1.00  0.00           H  
ATOM   3976  C   UNK     1       3.092  12.681 -13.287  1.00  0.00           C  
ATOM   3977  C   UNK     1       2.790  14.194 -13.048  1.00  0.00           C  
ATOM   3978  C   UNK     1       1.050  15.573 -12.175  1.00  0.00           C  
ATOM   3979  C   UNK     1       0.767  16.282 -13.535  1.00  0.00           C  
ATOM   3980  C   UNK     1       2.100  16.288 -14.349  1.00  0.00           C  
ATOM   3981  C   UNK     1       2.680  14.867 -14.430  1.00  0.00           C  
ATOM   3982  C   UNK     1       3.764  14.095 -10.780  1.00  0.00           C  
ATOM   3983  C   UNK     1      -0.091  15.430 -11.155  1.00  0.00           C  
ATOM   3984  C   UNK     1       0.393  15.678  -9.711  1.00  0.00           C  
ATOM   3985  C   UNK     1      -1.495  15.992 -14.250  1.00  0.00           C  
ATOM   3986  C   UNK     1      -1.272  18.296 -14.955  1.00  0.00           C  
ATOM   3987  C   UNK     1      -2.086  18.022 -16.249  1.00  0.00           C  
ATOM   3988  C   UNK     1      -1.721  16.563 -16.651  1.00  0.00           C  
ATOM   3989  C   UNK     1      -2.233  15.607 -15.552  1.00  0.00           C  
ATOM   3990  C   UNK     1      -1.391  19.747 -14.422  1.00  0.00           C  
ATOM   3991  C   UNK     1      -0.876  19.957 -12.980  1.00  0.00           C  
ATOM   3992  C   UNK     1      -2.535  15.514 -18.841  1.00  0.00           C  
ATOM   3993  C   UNK     1      -3.412  16.334 -19.823  1.00  0.00           C  
ATOM   3994  C   UNK     1      -4.923  16.224 -19.554  1.00  0.00           C  
ATOM   3995  C   UNK     1      -5.319  14.741 -19.406  1.00  0.00           C  
ATOM   3996  C   UNK     1      -4.454  14.162 -18.229  1.00  0.00           C  
ATOM   3997  C   UNK     1      -4.709  12.644 -17.995  1.00  0.00           C  
ATOM   3998  C   UNK     1      -6.198  12.211 -18.008  1.00  0.00           C  
ATOM   3999  C   UNK     1      -5.398  10.155 -18.852  1.00  0.00           C  
ATOM   4000  C   UNK     1      -5.877  10.027 -20.318  1.00  0.00           C  
ATOM   4001  C   UNK     1      -6.945   8.941 -20.485  1.00  0.00           C  
ATOM   4002  C   UNK     1      -6.447   7.627 -19.858  1.00  0.00           C  
ATOM   4003  C   UNK     1      -6.016   7.887 -18.403  1.00  0.00           C  
ATOM   4004  C   UNK     1      -5.443   6.639 -17.698  1.00  0.00           C  
ATOM   4005  C   UNK     1      -5.298   6.805 -16.181  1.00  0.00           C  
ATOM   4006  C   UNK     1       3.014  17.720 -16.192  1.00  0.00           C  
ATOM   4007  C   UNK     1       2.077  19.955 -16.285  1.00  0.00           C  
ATOM   4008  C   UNK     1       3.285  20.626 -15.595  1.00  0.00           C  
ATOM   4009  C   UNK     1       4.017  19.655 -14.670  1.00  0.00           C  
ATOM   4010  C   UNK     1       3.922  18.178 -15.017  1.00  0.00           C  
ATOM   4011  C   UNK     1       3.994  16.779 -17.027  1.00  0.00           C  
ATOM   4012  C   UNK     1       1.416  20.965 -17.274  1.00  0.00           C  
ATOM   4013  C   UNK     1       1.516  20.556 -18.750  1.00  0.00           C  
ATOM   4014  O   UNK     1       4.177  12.463 -14.080  1.00  0.00           O  
ATOM   4015  O   UNK     1       2.439  11.751 -12.823  1.00  0.00           O  
ATOM   4016  O   UNK     1       1.507  14.235 -12.430  1.00  0.00           O  
ATOM   4017  O   UNK     1       3.742  14.638 -12.077  1.00  0.00           O  
ATOM   4018  O   UNK     1      -0.704  15.939  -8.840  1.00  0.00           O  
ATOM   4019  O   UNK     1      -1.153  16.342 -11.428  1.00  0.00           O  
ATOM   4020  O   UNK     1      -0.150  15.556 -14.345  1.00  0.00           O  
ATOM   4021  O   UNK     1      -1.658  17.374 -13.911  1.00  0.00           O  
ATOM   4022  O   UNK     1      -2.800  20.129 -14.440  1.00  0.00           O  
ATOM   4023  O   UNK     1      -2.149  21.037 -13.194  1.00  0.00           O  
ATOM   4024  O   UNK     1      -1.751  19.007 -17.197  1.00  0.00           O  
ATOM   4025  O   UNK     1      -3.040  21.116 -17.410  1.00  0.00           O  
ATOM   4026  O   UNK     1      -4.191  18.863 -17.601  1.00  0.00           O  
ATOM   4027  O   UNK     1      -2.510  19.635 -19.423  1.00  0.00           O  
ATOM   4028  O   UNK     1      -1.611  16.209 -18.017  1.00  0.00           O  
ATOM   4029  O   UNK     1      -3.023  14.256 -18.426  1.00  0.00           O  
ATOM   4030  O   UNK     1      -3.136  15.797 -21.172  1.00  0.00           O  
ATOM   4031  O   UNK     1      -5.608  16.943 -20.611  1.00  0.00           O  
ATOM   4032  O   UNK     1      -6.709  14.602 -19.095  1.00  0.00           O  
ATOM   4033  O   UNK     1      -8.018  15.546 -21.027  1.00  0.00           O  
ATOM   4034  O   UNK     1      -9.001  13.660 -19.623  1.00  0.00           O  
ATOM   4035  O   UNK     1      -7.002  13.225 -21.151  1.00  0.00           O  
ATOM   4036  O   UNK     1      -4.089  12.191 -16.748  1.00  0.00           O  
ATOM   4037  O   UNK     1      -6.365  10.754 -18.000  1.00  0.00           O  
ATOM   4038  O   UNK     1      -4.979   8.870 -18.384  1.00  0.00           O  
ATOM   4039  O   UNK     1      -4.753   9.644 -21.150  1.00  0.00           O  
ATOM   4040  O   UNK     1      -7.236   8.719 -21.890  1.00  0.00           O  
ATOM   4041  O   UNK     1      -7.464   6.616 -19.936  1.00  0.00           O  
ATOM   4042  O   UNK     1      -4.147   6.338 -18.236  1.00  0.00           O  
ATOM   4043  O   UNK     1      -4.552   7.989 -15.863  1.00  0.00           O  
ATOM   4044  O   UNK     1      -3.623  15.692 -15.202  1.00  0.00           O  
ATOM   4045  O   UNK     1       1.921  16.969 -15.615  1.00  0.00           O  
ATOM   4046  O   UNK     1       2.525  18.782 -16.992  1.00  0.00           O  
ATOM   4047  O   UNK     1       3.850  15.619 -17.302  1.00  0.00           O  
ATOM   4048  O   UNK     1       5.133  17.458 -17.415  1.00  0.00           O  
ATOM   4049  O   UNK     1       0.470  19.652 -19.104  1.00  0.00           O  
ATOM   4050  O   UNK     1       0.050  21.218 -16.904  1.00  0.00           O  
ATOM   4051  O   UNK     1       4.198  21.160 -16.570  1.00  0.00           O  
ATOM   4052  O   UNK     1       5.406  20.017 -14.504  1.00  0.00           O  
ATOM   4053  P   UNK     1      -2.998  19.711 -17.984  1.00  0.00           P  
ATOM   4054  P   UNK     1      -7.766  14.231 -20.299  1.00  0.00           P  
ATOM   4055  H01 UNK     1      -8.208  15.370 -21.951  1.00  0.00           H  
ATOM   4056  H02 UNK     1      -2.546  20.509 -19.820  1.00  0.00           H  
ATOM   4057  H   UNK     1       3.919  11.995 -14.908  1.00  0.00           H  
ATOM   4058  H   UNK     1      -0.520  16.778  -8.385  1.00  0.00           H  
ATOM   4059  H   UNK     1      -0.896  17.157 -10.938  1.00  0.00           H  
ATOM   4060  H   UNK     1      -3.303  19.302 -14.490  1.00  0.00           H  
ATOM   4061  H   UNK     1      -1.668  21.415 -12.427  1.00  0.00           H  
ATOM   4062  H   UNK     1      -3.896  16.091 -21.698  1.00  0.00           H  
ATOM   4063  H   UNK     1      -4.979  17.648 -20.845  1.00  0.00           H  
ATOM   4064  H   UNK     1      -3.150  12.139 -16.986  1.00  0.00           H  
ATOM   4065  H   UNK     1      -4.422  10.520 -21.462  1.00  0.00           H  
ATOM   4066  H   UNK     1      -8.074   9.194 -22.066  1.00  0.00           H  
ATOM   4067  H   UNK     1      -7.503   6.220 -19.048  1.00  0.00           H  
ATOM   4068  H   UNK     1      -4.171   5.400 -18.491  1.00  0.00           H  
ATOM   4069  H   UNK     1      -4.291   8.367 -16.723  1.00  0.00           H  
ATOM   4070  H   UNK     1      -4.031  16.422 -15.706  1.00  0.00           H  
ATOM   4071  H   UNK     1       5.677  17.693 -16.635  1.00  0.00           H  
ATOM   4072  H   UNK     1      -0.210  20.192 -19.540  1.00  0.00           H  
ATOM   4073  H   UNK     1      -0.233  20.551 -16.238  1.00  0.00           H  
ATOM   4074  H   UNK     1       4.185  22.123 -16.416  1.00  0.00           H  
ATOM   4075  H   UNK     1       5.748  19.519 -13.747  1.00  0.00           H  
ATOM   4076  C1  KDO     0      -6.997  15.906 -22.132  1.00  0.00           C  
ATOM   4077  O1A KDO     0      -6.811  16.232 -23.294  1.00  0.00           O  
ATOM   4078  O1B KDO     0      -8.142  16.430 -21.506  1.00  0.00           O  
ATOM   4079  C2  KDO     0      -5.928  15.191 -21.301  1.00  0.00           C  
ATOM   4080  O2  KDO     0      -4.911  14.607 -22.147  1.00  0.00           O  
ATOM   4081  C3  KDO     0      -5.260  16.204 -20.379  1.00  0.00           C  
ATOM   4082  C4  KDO     0      -4.215  15.513 -19.502  1.00  0.00           C  
ATOM   4083  O4  KDO     0      -3.669  16.491 -18.588  1.00  0.00           O  
ATOM   4084  C5  KDO     0      -4.824  14.341 -18.712  1.00  0.00           C  
ATOM   4085  O5  KDO     0      -5.708  14.863 -17.670  1.00  0.00           O  
ATOM   4086  C6  KDO     0      -5.588  13.388 -19.673  1.00  0.00           C  
ATOM   4087  O6  KDO     0      -6.530  14.115 -20.517  1.00  0.00           O  
ATOM   4088  C7  KDO     0      -6.331  12.254 -18.913  1.00  0.00           C  
ATOM   4089  O7  KDO     0      -5.540  11.045 -18.912  1.00  0.00           O  
ATOM   4090  C8  KDO     0      -7.704  11.941 -19.518  1.00  0.00           C  
ATOM   4091  O8  KDO     0      -8.709  12.769 -18.886  1.00  0.00           O  
ATOM   4092  HO1 KDO     0      -7.944  17.442 -21.569  1.00  0.00           H  
ATOM   4093  HO2 KDO     0      -4.242  15.405 -22.272  1.00  0.00           H  
ATOM   4094  HO5 KDO     0      -6.410  14.127 -17.473  1.00  0.00           H  
ATOM   4095  HO7 KDO     0      -5.451  10.791 -17.913  1.00  0.00           H  
ATOM   4096  HO8 KDO     0      -8.356  13.004 -17.941  1.00  0.00           H  
ATOM   4097  C1  AHE     2      -2.694  17.280 -19.210  1.00  0.00           C  
ATOM   4098  C2  AHE     2      -1.293  16.876 -18.757  1.00  0.00           C  
ATOM   4099  O2  AHE     2      -0.280  17.408 -19.627  1.00  0.00           O  
ATOM   4100  C3  AHE     2      -1.066  17.322 -17.322  1.00  0.00           C  
ATOM   4101  O3  AHE     2       0.249  16.992 -16.878  1.00  0.00           O  
ATOM   4102  C4  AHE     2      -1.327  18.812 -17.210  1.00  0.00           C  
ATOM   4103  O4  AHE     2      -1.132  19.272 -15.872  1.00  0.00           O  
ATOM   4104  C5  AHE     2      -2.748  19.124 -17.679  1.00  0.00           C  
ATOM   4105  O5  AHE     2      -2.941  18.677 -19.038  1.00  0.00           O  
ATOM   4106  C6  AHE     2      -3.099  20.602 -17.613  1.00  0.00           C  
ATOM   4107  O6  AHE     2      -2.064  21.388 -18.221  1.00  0.00           O  
ATOM   4108  C7  AHE     2      -4.404  20.921 -18.307  1.00  0.00           C  
ATOM   4109  O7  AHE     2      -4.203  20.878 -19.719  1.00  0.00           O  
ATOM   4110  HO2 AHE     2       0.534  17.431 -19.109  1.00  0.00           H  
ATOM   4111  HO4 AHE     2      -0.984  20.227 -15.879  1.00  0.00           H  
ATOM   4112  HO6 AHE     2      -2.032  22.193 -17.690  1.00  0.00           H  
ATOM   4113  HO7 AHE     2      -3.950  19.975 -19.955  1.00  0.00           H  
ATOM   4114  P1  AHE     3       1.239  16.329 -10.966  1.00 20.00           P  
ATOM   4115  C1  AHE     3       0.271  15.771 -16.183  1.00  0.00           C  
ATOM   4116  C2  AHE     3      -0.829  15.714 -15.139  1.00  0.00           C  
ATOM   4117  O2  AHE     3      -1.066  14.384 -14.672  1.00  0.00           O  
ATOM   4118  C3  AHE     3      -0.493  16.634 -13.973  1.00  0.00           C  
ATOM   4119  O3  AHE     3      -1.493  16.578 -12.951  1.00  0.00           O  
ATOM   4120  C4  AHE     3       0.877  16.271 -13.430  1.00  0.00           C  
ATOM   4121  O4  AHE     3       1.235  17.123 -12.329  1.00  0.00           O  
ATOM   4122  C5  AHE     3       1.918  16.361 -14.542  1.00  0.00           C  
ATOM   4123  O5  AHE     3       1.566  15.488 -15.630  1.00  0.00           O  
ATOM   4124  C6  AHE     3       3.329  15.993 -14.085  1.00  0.00           C  
ATOM   4125  O6  AHE     3       3.970  15.185 -15.072  1.00  0.00           O  
ATOM   4126  C7  AHE     3       4.183  17.210 -13.838  1.00  0.00           C  
ATOM   4127  O7  AHE     3       3.658  18.315 -14.579  1.00  0.00           O  
ATOM   4128  OP2 AHE     3       0.153  15.192 -11.007  1.00 20.00           O  
ATOM   4129  OP3 AHE     3       0.919  17.327  -9.787  1.00 20.00           O  
ATOM   4130  OP4 AHE     3       2.661  15.691 -10.743  1.00 20.00           O  
ATOM   4131  HO2 AHE     3      -0.248  13.893 -14.767  1.00  0.00           H  
ATOM   4132  HO3 AHE     3      -1.560  15.651 -12.677  1.00  0.00           H  
ATOM   4133  HO6 AHE     3       3.316  15.082 -15.780  1.00  0.00           H  
ATOM   4134  HP2 AHE     3      -0.559  15.172 -11.563  1.00 20.00           H  
ATOM   4135  C1  AHE     4       4.555  18.736 -15.575  1.00  0.00           C  
ATOM   4136  C2  AHE     4       4.219  20.143 -16.040  1.00  0.00           C  
ATOM   4137  O2  AHE     4       5.295  20.738 -16.774  1.00  0.00           O  
ATOM   4138  C3  AHE     4       2.945  20.146 -16.867  1.00  0.00           C  
ATOM   4139  O3  AHE     4       2.625  21.451 -17.343  1.00  0.00           O  
ATOM   4140  C4  AHE     4       3.085  19.150 -18.014  1.00  0.00           C  
ATOM   4141  O4  AHE     4       1.901  19.112 -18.809  1.00  0.00           O  
ATOM   4142  C5  AHE     4       3.413  17.767 -17.461  1.00  0.00           C  
ATOM   4143  O5  AHE     4       4.618  17.803 -16.671  1.00  0.00           O  
ATOM   4144  C6  AHE     4       3.595  16.707 -18.532  1.00  0.00           C  
ATOM   4145  O6  AHE     4       2.356  16.469 -19.209  1.00  0.00           O  
ATOM   4146  C7  AHE     4       4.624  17.083 -19.563  1.00  0.00           C  
ATOM   4147  O7  AHE     4       4.836  15.970 -20.439  1.00  0.00           O  
ATOM   4148  HO2 AHE     4       5.319  20.303 -17.640  1.00  0.00           H  
ATOM   4149  HO3 AHE     4       1.813  21.725 -16.881  1.00  0.00           H  
ATOM   4150  HO4 AHE     4       1.161  19.425 -18.282  1.00  0.00           H  
ATOM   4151  HO6 AHE     4       2.614  16.234 -20.107  1.00  0.00           H  
ATOM   4152  HO7 AHE     4       4.067  15.906 -21.023  1.00  0.00           H  
ATOM   4153  C   UNK     1      -5.301  17.503 -20.244  1.00  0.00           C  
ATOM   4154  C   UNK     1      -4.284  18.462 -19.614  1.00  0.00           C  
ATOM   4155  C   UNK     1      -2.863  17.914 -19.749  1.00  0.00           C  
ATOM   4156  C   UNK     1      -5.142  16.106 -19.622  1.00  0.00           C  
ATOM   4157  C   UNK     1      -2.794  16.460 -19.234  1.00  0.00           C  
ATOM   4158  C   UNK     1      -6.133  15.086 -20.242  1.00  0.00           C  
ATOM   4159  C   UNK     1      -5.474  13.756 -20.700  1.00  0.00           C  
ATOM   4160  C   UNK     1      -6.590  11.829 -19.901  1.00  0.00           C  
ATOM   4161  C   UNK     1      -7.725  12.030 -18.887  1.00  0.00           C  
ATOM   4162  C   UNK     1      -7.307  11.517 -17.513  1.00  0.00           C  
ATOM   4163  C   UNK     1      -6.794  10.075 -17.600  1.00  0.00           C  
ATOM   4164  C   UNK     1      -5.640  10.024 -18.618  1.00  0.00           C  
ATOM   4165  C   UNK     1      -5.050   8.619 -18.849  1.00  0.00           C  
ATOM   4166  C   UNK     1      -6.066   7.475 -18.844  1.00  0.00           C  
ATOM   4167  C   UNK     1      -1.573  16.582 -17.169  1.00  0.00           C  
ATOM   4168  C   UNK     1      -1.769  16.193 -15.692  1.00  0.00           C  
ATOM   4169  C   UNK     1      -0.421  16.301 -14.970  1.00  0.00           C  
ATOM   4170  C   UNK     1       0.791  15.738 -16.972  1.00  0.00           C  
ATOM   4171  C   UNK     1      -0.509  15.680 -17.806  1.00  0.00           C  
ATOM   4172  C   UNK     1      -0.455  15.907 -13.482  1.00  0.00           C  
ATOM   4173  C   UNK     1       0.566  16.633 -12.601  1.00  0.00           C  
ATOM   4174  C   UNK     1       2.362  17.002 -18.235  1.00  0.00           C  
ATOM   4175  C   UNK     1       3.761  16.579 -17.745  1.00  0.00           C  
ATOM   4176  C   UNK     1       4.291  17.567 -16.716  1.00  0.00           C  
ATOM   4177  C   UNK     1       4.213  18.999 -17.235  1.00  0.00           C  
ATOM   4178  C   UNK     1       2.470  18.443 -18.780  1.00  0.00           C  
ATOM   4179  C   UNK     1       4.449  19.954 -16.032  1.00  0.00           C  
ATOM   4180  C   UNK     1       1.137  18.981 -19.329  1.00  0.00           C  
ATOM   4181  C   UNK     1       0.593  20.130 -18.464  1.00  0.00           C  
ATOM   4182  O   UNK     1      -3.793  15.638 -19.832  1.00  0.00           O  
ATOM   4183  O   UNK     1      -6.615  18.031 -20.070  1.00  0.00           O  
ATOM   4184  O   UNK     1      -4.387  19.732 -20.285  1.00  0.00           O  
ATOM   4185  O   UNK     1      -5.539  12.766 -19.654  1.00  0.00           O  
ATOM   4186  O   UNK     1      -6.110  10.490 -19.898  1.00  0.00           O  
ATOM   4187  O   UNK     1      -8.912  11.343 -19.334  1.00  0.00           O  
ATOM   4188  O   UNK     1      -8.423  11.581 -16.602  1.00  0.00           O  
ATOM   4189  O   UNK     1      -6.389   9.676 -16.287  1.00  0.00           O  
ATOM   4190  O   UNK     1      -6.904   7.617 -20.002  1.00  0.00           O  
ATOM   4191  O   UNK     1      -4.102   8.340 -17.792  1.00  0.00           O  
ATOM   4192  O   UNK     1      -6.832  15.674 -21.365  1.00  0.00           O  
ATOM   4193  O   UNK     1      -2.491  18.017 -21.140  1.00  0.00           O  
ATOM   4194  O   UNK     1      -2.863  16.469 -17.810  1.00  0.00           O  
ATOM   4195  O   UNK     1       0.549  15.443 -15.601  1.00  0.00           O  
ATOM   4196  O   UNK     1      -2.751  17.074 -15.132  1.00  0.00           O  
ATOM   4197  O   UNK     1       1.776  16.787 -13.358  1.00  0.00           O  
ATOM   4198  O   UNK     1      -0.178  14.486 -13.376  1.00  0.00           O  
ATOM   4199  O   UNK     1       1.439  17.002 -17.122  1.00  0.00           O  
ATOM   4200  O   UNK     1       2.914  19.330 -17.735  1.00  0.00           O  
ATOM   4201  O   UNK     1       3.783  15.293 -17.134  1.00  0.00           O  
ATOM   4202  O   UNK     1       5.073  19.634 -15.031  1.00  0.00           O  
ATOM   4203  O   UNK     1       3.930  21.195 -16.219  1.00  0.00           O  
ATOM   4204  O   UNK     1       5.184  19.194 -18.250  1.00  0.00           O  
ATOM   4205  O   UNK     1       1.302  19.443 -20.677  1.00  0.00           O  
ATOM   4206  O   UNK     1       0.169  19.609 -17.192  1.00  0.00           O  
ATOM   4207  O   UNK     1      -0.997  14.329 -17.872  1.00  0.00           O  
ATOM   4208  H   UNK     1      -6.490  18.966 -19.803  1.00  0.00           H  
ATOM   4209  H   UNK     1      -3.577  19.793 -20.834  1.00  0.00           H  
ATOM   4210  H   UNK     1      -8.601  10.638 -19.942  1.00  0.00           H  
ATOM   4211  H   UNK     1      -8.314  12.431 -16.118  1.00  0.00           H  
ATOM   4212  H   UNK     1      -5.612   9.098 -16.429  1.00  0.00           H  
ATOM   4213  H   UNK     1      -6.884   6.758 -20.461  1.00  0.00           H  
ATOM   4214  H   UNK     1      -4.089   7.362 -17.735  1.00  0.00           H  
ATOM   4215  H   UNK     1      -6.781  16.636 -21.216  1.00  0.00           H  
ATOM   4216  H   UNK     1      -1.742  18.638 -21.197  1.00  0.00           H  
ATOM   4217  H   UNK     1      -2.545  17.096 -14.177  1.00  0.00           H  
ATOM   4218  H   UNK     1       2.505  16.793 -12.711  1.00  0.00           H  
ATOM   4219  H   UNK     1       0.497  14.434 -12.667  1.00  0.00           H  
ATOM   4220  H   UNK     1       4.599  15.181 -16.600  1.00  0.00           H  
ATOM   4221  H   UNK     1       4.643  21.827 -16.464  1.00  0.00           H  
ATOM   4222  H   UNK     1       5.493  20.117 -18.152  1.00  0.00           H  
ATOM   4223  H   UNK     1       2.219  19.779 -20.743  1.00  0.00           H  
ATOM   4224  H   UNK     1       0.248  20.363 -16.572  1.00  0.00           H  
ATOM   4225  H   UNK     1      -0.533  13.893 -18.619  1.00  0.00           H  
ATOM   4226  N   BGL     1       4.237  20.094  -7.917  1.00  0.00           N  
ATOM   4227  C   BGL     1       2.914  20.383  -7.761  1.00  0.00           C  
ATOM   4228  O   BGL     1       2.597  21.433  -7.205  1.00  0.00           O  
ATOM   4229  CM  BGL     1       5.047  15.972  -6.995  1.00  0.00           C  
ATOM   4230  C1  BGL     1       4.207  17.642  -8.452  1.00  0.00           C  
ATOM   4231  O1  BGL     1       4.530  17.288  -7.104  1.00  0.00           O  
ATOM   4232  C2  BGL     1       4.838  19.024  -8.740  1.00  0.00           C  
ATOM   4233  C3  BGL     1       4.639  19.365 -10.216  1.00  0.00           C  
ATOM   4234  O3  BGL     1       5.320  20.585 -10.554  1.00  0.00           O  
ATOM   4235  C4  BGL     1       5.160  18.247 -11.119  1.00  0.00           C  
ATOM   4236  O4  BGL     1       4.806  18.576 -12.464  1.00  0.00           O  
ATOM   4237  C5  BGL     1       4.538  16.903 -10.712  1.00  0.00           C  
ATOM   4238  O5  BGL     1       4.728  16.636  -9.313  1.00  0.00           O  
ATOM   4239  C6  BGL     1       5.135  15.733 -11.522  1.00  0.00           C  
ATOM   4240  O6  BGL     1       4.803  15.881 -12.908  1.00  0.00           O  
ATOM   4241  CT  BGL     1       1.898  19.383  -8.235  1.00  0.00           C  
ATOM   4242  HN  BGL     1       4.833  20.851  -7.603  1.00  0.00           H  
ATOM   4243  HO3 BGL     1       5.277  20.670 -11.526  1.00  0.00           H  
ATOM   4244  HO4 BGL     1       3.931  19.007 -12.409  1.00  0.00           H  
ATOM   4245  C1  KDO     1       4.669  13.521 -13.759  1.00  0.00           C  
ATOM   4246  O1A KDO     1       5.367  13.279 -14.725  1.00  0.00           O  
ATOM   4247  O1B KDO     1       4.441  12.538 -12.851  1.00  0.00           O  
ATOM   4248  C2  KDO     1       3.937  14.865 -13.423  1.00  0.00           C  
ATOM   4249  C3  KDO     1       3.313  15.376 -14.731  1.00  0.00           C  
ATOM   4250  C4  KDO     1       2.479  16.635 -14.476  1.00  0.00           C  
ATOM   4251  O4  KDO     1       1.905  17.092 -15.717  1.00  0.00           O  
ATOM   4252  C5  KDO     1       1.389  16.323 -13.403  1.00  0.00           C  
ATOM   4253  O5  KDO     1       0.312  15.602 -14.012  1.00  0.00           O  
ATOM   4254  C6  KDO     1       2.059  15.680 -12.157  1.00  0.00           C  
ATOM   4255  O6  KDO     1       2.888  14.561 -12.505  1.00  0.00           O  
ATOM   4256  C7  KDO     1       1.105  15.234 -11.029  1.00  0.00           C  
ATOM   4257  O7  KDO     1       0.016  16.180 -10.919  1.00  0.00           O  
ATOM   4258  C8  KDO     1       1.772  15.188  -9.650  1.00  0.00           C  
ATOM   4259  O8  KDO     1       1.622  13.871  -9.106  1.00  0.00           O  
ATOM   4260  HO1 KDO     1       5.327  12.141 -12.727  1.00  0.00           H  
ATOM   4261  HO7 KDO     1      -0.738  15.736 -11.352  1.00  0.00           H  
ATOM   4262  HO8 KDO     1       2.378  13.350  -9.430  1.00  0.00           H  
ATOM   4263  C1  KDO     2       3.109  19.429 -15.450  1.00  0.00           C  
ATOM   4264  O1A KDO     2       2.589  20.229 -14.681  1.00  0.00           O  
ATOM   4265  O1B KDO     2       4.455  19.464 -15.557  1.00  0.00           O  
ATOM   4266  C2  KDO     2       2.389  18.304 -16.303  1.00  0.00           C  
ATOM   4267  C3  KDO     2       1.257  19.011 -17.068  1.00  0.00           C  
ATOM   4268  C4  KDO     2       0.824  18.204 -18.284  1.00  0.00           C  
ATOM   4269  O4  KDO     2      -0.203  18.904 -18.986  1.00  0.00           O  
ATOM   4270  C5  KDO     2       1.990  17.891 -19.211  1.00  0.00           C  
ATOM   4271  O5  KDO     2       2.425  19.098 -19.850  1.00  0.00           O  
ATOM   4272  C6  KDO     2       3.112  17.226 -18.402  1.00  0.00           C  
ATOM   4273  O6  KDO     2       3.461  17.971 -17.223  1.00  0.00           O  
ATOM   4274  C7  KDO     2       4.368  17.051 -19.284  1.00  0.00           C  
ATOM   4275  O7  KDO     2       4.963  18.341 -19.540  1.00  0.00           O  
ATOM   4276  C8  KDO     2       4.088  16.401 -20.647  1.00  0.00           C  
ATOM   4277  O8  KDO     2       5.198  15.561 -20.998  1.00  0.00           O  
ATOM   4278  HO1 KDO     2       4.756  19.305 -14.638  1.00  0.00           H  
ATOM   4279  HO4 KDO     2      -0.810  19.279 -18.309  1.00  0.00           H  
ATOM   4280  HO5 KDO     2       2.846  19.616 -19.135  1.00  0.00           H  
ATOM   4281  HO7 KDO     2       5.851  18.277 -19.128  1.00  0.00           H  
ATOM   4282  HO8 KDO     2       4.894  14.649 -20.847  1.00  0.00           H  
ATOM   4283  P1  AHE     4      -2.584  20.267 -16.976  1.00  0.00           P  
ATOM   4284  C1  AHE     4      -1.026  16.052 -13.747  1.00  0.00           C  
ATOM   4285  C2  AHE     4      -1.946  15.857 -14.973  1.00  0.00           C  
ATOM   4286  O2  AHE     4      -3.324  15.916 -14.559  1.00  0.00           O  
ATOM   4287  C3  AHE     4      -1.681  16.958 -16.002  1.00  0.00           C  
ATOM   4288  O3  AHE     4      -2.591  16.783 -17.124  1.00  0.00           O  
ATOM   4289  C4  AHE     4      -1.836  18.350 -15.336  1.00  0.00           C  
ATOM   4290  O4  AHE     4      -1.466  19.322 -16.296  1.00  0.00           O  
ATOM   4291  C5  AHE     4      -0.877  18.429 -14.143  1.00  0.00           C  
ATOM   4292  O5  AHE     4      -1.138  17.373 -13.205  1.00  0.00           O  
ATOM   4293  C6  AHE     4      -0.900  19.766 -13.366  1.00  0.00           C  
ATOM   4294  O6  AHE     4      -2.011  20.579 -13.775  1.00  0.00           O  
ATOM   4295  C7  AHE     4      -1.053  19.559 -11.844  1.00  0.00           C  
ATOM   4296  O7  AHE     4       0.137  19.109 -11.204  1.00  0.00           O  
ATOM   4297  OP2 AHE     4      -3.230  19.273 -18.061  1.00  0.00           O  
ATOM   4298  OP3 AHE     4      -1.827  21.280 -17.780  1.00  0.00           O  
ATOM   4299  OP4 AHE     4      -3.608  20.640 -15.953  1.00  0.00           O  
ATOM   4300  HO2 AHE     4      -3.408  16.752 -14.057  1.00  0.00           H  
ATOM   4301  HO6 AHE     4      -2.326  21.041 -12.977  1.00  0.00           H  
ATOM   4302  HO7 AHE     4       0.835  19.118 -11.880  1.00  0.00           H  
ATOM   4303  HP2 AHE     4      -4.183  19.457 -18.062  1.00  0.00           H  
ATOM   4304  P1  AHE     5      -5.588  14.886 -22.292  1.00  0.00           P  
ATOM   4305  C1  AHE     5      -2.269  15.593 -17.869  1.00  0.00           C  
ATOM   4306  C2  AHE     5      -1.825  15.899 -19.309  1.00  0.00           C  
ATOM   4307  O2  AHE     5      -1.217  14.726 -19.894  1.00  0.00           O  
ATOM   4308  C3  AHE     5      -2.998  16.314 -20.197  1.00  0.00           C  
ATOM   4309  O3  AHE     5      -2.464  16.476 -21.528  1.00  0.00           O  
ATOM   4310  C4  AHE     5      -4.097  15.237 -20.129  1.00  0.00           C  
ATOM   4311  O4  AHE     5      -5.264  15.583 -20.871  1.00  0.00           O  
ATOM   4312  C5  AHE     5      -4.492  15.059 -18.646  1.00  0.00           C  
ATOM   4313  O5  AHE     5      -3.367  14.670 -17.835  1.00  0.00           O  
ATOM   4314  C6  AHE     5      -5.592  13.986 -18.474  1.00  0.00           C  
ATOM   4315  O6  AHE     5      -6.842  14.432 -19.010  1.00  0.00           O  
ATOM   4316  C7  AHE     5      -5.229  12.656 -19.154  1.00  0.00           C  
ATOM   4317  O7  AHE     5      -5.032  11.610 -18.196  1.00  0.00           O  
ATOM   4318  OP2 AHE     5      -5.858  16.178 -23.213  1.00  0.00           O  
ATOM   4319  OP3 AHE     5      -6.936  14.219 -22.167  1.00  0.00           O  
ATOM   4320  OP4 AHE     5      -4.382  14.158 -22.807  1.00  0.00           O  
ATOM   4321  HO2 AHE     5      -1.041  14.992 -20.818  1.00  0.00           H  
ATOM   4322  HO3 AHE     5      -2.199  15.553 -21.812  1.00  0.00           H  
ATOM   4323  HO6 AHE     5      -7.474  14.488 -18.258  1.00  0.00           H  
ATOM   4324  HP2 AHE     5      -6.613  15.942 -23.787  1.00  0.00           H  
ATOM   4325  C1  AHE     6      -6.209  10.844 -17.951  1.00  0.00           C  
ATOM   4326  C2  AHE     6      -6.308  10.371 -16.487  1.00  0.00           C  
ATOM   4327  O2  AHE     6      -7.607   9.803 -16.215  1.00  0.00           O  
ATOM   4328  C3  AHE     6      -5.244   9.314 -16.199  1.00  0.00           C  
ATOM   4329  O3  AHE     6      -5.497   8.757 -14.894  1.00  0.00           O  
ATOM   4330  C4  AHE     6      -5.305   8.182 -17.230  1.00  0.00           C  
ATOM   4331  O4  AHE     6      -4.249   7.255 -16.946  1.00  0.00           O  
ATOM   4332  C5  AHE     6      -5.204   8.767 -18.649  1.00  0.00           C  
ATOM   4333  O5  AHE     6      -6.256   9.730 -18.863  1.00  0.00           O  
ATOM   4334  C6  AHE     6      -5.388   7.662 -19.715  1.00  0.00           C  
ATOM   4335  O6  AHE     6      -6.437   6.768 -19.302  1.00  0.00           O  
ATOM   4336  C7  AHE     6      -5.749   8.235 -21.087  1.00  0.00           C  
ATOM   4337  O7  AHE     6      -4.810   7.802 -22.056  1.00  0.00           O  
ATOM   4338  HO2 AHE     6      -8.078   9.898 -17.070  1.00  0.00           H  
ATOM   4339  HO3 AHE     6      -5.748   7.827 -15.072  1.00  0.00           H  
ATOM   4340  HO4 AHE     6      -3.964   7.421 -16.030  1.00  0.00           H  
ATOM   4341  HO6 AHE     6      -6.409   6.784 -18.322  1.00  0.00           H  
ATOM   4342  HO7 AHE     6      -4.847   8.405 -22.820  1.00  0.00           H  
ATOM   4343  C1  KDO     0       4.570  16.789 -19.508  1.00  0.00           C  
ATOM   4344  O1A KDO     0       5.089  16.541 -20.557  1.00  0.00           O  
ATOM   4345  O1B KDO     0       4.554  15.796 -18.587  1.00  0.00           O  
ATOM   4346  C2  KDO     0       3.817  18.086 -19.048  1.00  0.00           C  
ATOM   4347  O2  KDO     0       4.646  19.208 -19.339  1.00  0.00           O  
ATOM   4348  C3  KDO     0       2.477  18.288 -19.772  1.00  0.00           C  
ATOM   4349  C4  KDO     0       1.768  19.495 -19.198  1.00  0.00           C  
ATOM   4350  O4  KDO     0       0.466  19.591 -19.793  1.00  0.00           O  
ATOM   4351  C5  KDO     0       1.667  19.403 -17.665  1.00  0.00           C  
ATOM   4352  O5  KDO     0       0.547  18.552 -17.339  1.00  0.00           O  
ATOM   4353  C6  KDO     0       3.023  19.083 -17.011  1.00  0.00           C  
ATOM   4354  O6  KDO     0       3.650  17.956 -17.636  1.00  0.00           O  
ATOM   4355  C7  KDO     0       2.941  18.874 -15.479  1.00  0.00           C  
ATOM   4356  O7  KDO     0       3.088  20.127 -14.778  1.00  0.00           O  
ATOM   4357  C8  KDO     0       3.997  17.915 -14.922  1.00  0.00           C  
ATOM   4358  O8  KDO     0       3.545  16.572 -15.136  1.00  0.00           O  
ATOM   4359  HO1 KDO     0       5.223  16.154 -17.956  1.00  0.00           H  
ATOM   4360  HO2 KDO     0       4.035  19.917 -19.618  1.00  0.00           H  
ATOM   4361  HO4 KDO     0      -0.113  20.014 -19.129  1.00  0.00           H  
ATOM   4362  HO7 KDO     0       3.928  20.488 -15.130  1.00  0.00           H  
ATOM   4363  HO8 KDO     0       4.309  15.992 -14.965  1.00  0.00           H  
ATOM   4364  P1  AHE     2      -3.597  14.081 -16.068  1.00  0.00           P  
ATOM   4365  C1  AHE     2       0.859  17.161 -17.158  1.00  0.00           C  
ATOM   4366  C2  AHE     2       0.194  16.292 -18.233  1.00  0.00           C  
ATOM   4367  O2  AHE     2       0.790  14.982 -18.265  1.00  0.00           O  
ATOM   4368  C3  AHE     2      -1.292  16.183 -17.900  1.00  0.00           C  
ATOM   4369  O3  AHE     2      -1.904  15.327 -18.885  1.00  0.00           O  
ATOM   4370  C4  AHE     2      -1.473  15.620 -16.461  1.00  0.00           C  
ATOM   4371  O4  AHE     2      -2.841  15.508 -16.175  1.00  0.00           O  
ATOM   4372  C5  AHE     2      -0.827  16.610 -15.511  1.00  0.00           C  
ATOM   4373  O5  AHE     2       0.572  16.675 -15.844  1.00  0.00           O  
ATOM   4374  C6  AHE     2      -0.924  16.265 -14.009  1.00  0.00           C  
ATOM   4375  O6  AHE     2      -0.838  14.844 -13.828  1.00  0.00           O  
ATOM   4376  C7  AHE     2       0.225  16.877 -13.179  1.00  0.00           C  
ATOM   4377  O7  AHE     2       1.404  16.078 -13.172  1.00  0.00           O  
ATOM   4378  OP2 AHE     2      -4.136  13.866 -17.578  1.00  0.00           O  
ATOM   4379  OP3 AHE     2      -4.765  14.314 -15.159  1.00  0.00           O  
ATOM   4380  OP4 AHE     2      -2.564  13.028 -15.823  1.00  0.00           O  
ATOM   4381  HO2 AHE     2       0.924  14.720 -17.335  1.00  0.00           H  
ATOM   4382  HO6 AHE     2       0.054  14.666 -13.479  1.00  0.00           H  
ATOM   4383  HO7 AHE     2       1.690  16.010 -12.244  1.00  0.00           H  
ATOM   4384  HP2 AHE     2      -5.014  13.467 -17.641  1.00  0.00           H  
ATOM   4385  C1  AHE     3      -2.051  16.029 -20.142  1.00  0.00           C  
ATOM   4386  C2  AHE     3      -2.231  17.542 -19.911  1.00  0.00           C  
ATOM   4387  O2  AHE     3      -2.224  18.248 -21.167  1.00  0.00           O  
ATOM   4388  C3  AHE     3      -3.562  17.829 -19.242  1.00  0.00           C  
ATOM   4389  O3  AHE     3      -3.733  19.249 -19.098  1.00  0.00           O  
ATOM   4390  C4  AHE     3      -4.670  17.250 -20.121  1.00  0.00           C  
ATOM   4391  O4  AHE     3      -5.937  17.541 -19.522  1.00  0.00           O  
ATOM   4392  C5  AHE     3      -4.433  15.739 -20.260  1.00  0.00           C  
ATOM   4393  O5  AHE     3      -3.163  15.471 -20.866  1.00  0.00           O  
ATOM   4394  C6  AHE     3      -5.493  15.065 -21.149  1.00  0.00           C  
ATOM   4395  O6  AHE     3      -5.403  15.566 -22.487  1.00  0.00           O  
ATOM   4396  C7  AHE     3      -5.311  13.538 -21.175  1.00  0.00           C  
ATOM   4397  O7  AHE     3      -5.752  12.955 -19.947  1.00  0.00           O  
ATOM   4398  HO2 AHE     3      -2.396  17.542 -21.819  1.00  0.00           H  
ATOM   4399  HO3 AHE     3      -3.021  19.532 -18.498  1.00  0.00           H  
ATOM   4400  HO4 AHE     3      -5.724  17.982 -18.677  1.00  0.00           H  
ATOM   4401  HO6 AHE     3      -5.474  14.781 -23.070  1.00  0.00           H  
ATOM   4402  C1  AHE     4      -6.870  12.088 -20.119  1.00  0.00           C  
ATOM   4403  C2  AHE     4      -7.865  12.233 -18.957  1.00  0.00           C  
ATOM   4404  O2  AHE     4      -9.088  11.547 -19.289  1.00  0.00           O  
ATOM   4405  C3  AHE     4      -7.288  11.643 -17.668  1.00  0.00           C  
ATOM   4406  O3  AHE     4      -8.291  11.643 -16.641  1.00  0.00           O  
ATOM   4407  C4  AHE     4      -6.836  10.205 -17.903  1.00  0.00           C  
ATOM   4408  O4  AHE     4      -6.286   9.677 -16.687  1.00  0.00           O  
ATOM   4409  C5  AHE     4      -5.825  10.219 -19.039  1.00  0.00           C  
ATOM   4410  O5  AHE     4      -6.420  10.736 -20.246  1.00  0.00           O  
ATOM   4411  C6  AHE     4      -5.361   8.791 -19.337  1.00  0.00           C  
ATOM   4412  O6  AHE     4      -4.604   8.259 -18.251  1.00  0.00           O  
ATOM   4413  C7  AHE     4      -6.566   7.923 -19.539  1.00  0.00           C  
ATOM   4414  O7  AHE     4      -6.147   6.794 -20.268  1.00  0.00           O  
ATOM   4415  HO2 AHE     4      -9.045  11.412 -20.256  1.00  0.00           H  
ATOM   4416  HO3 AHE     4      -8.178  12.510 -16.199  1.00  0.00           H  
ATOM   4417  HO4 AHE     4      -7.003   9.156 -16.276  1.00  0.00           H  
ATOM   4418  HO6 AHE     4      -4.656   7.288 -18.364  1.00  0.00           H  
ATOM   4419  HO7 AHE     4      -5.191   6.903 -20.223  1.00  0.00           H  
END
