# Supplementary material for: A Lead-Based Fragment Library Screening of the Glycosyltransferase WaaG from Escherichia coli
Source: Pharmaceuticals (Basel). 2022 Feb 9;15(2):209. doi: 10.3390/ph15020209 (PMC8877264; doi:10.3390/ph15020209)
Supplement: Supplementary file 1 [file pharmaceuticals-15-00209-s001.zip › pharmaceuticals-1578293/WaaG+A4_clusteranalysis.pdb]

CRYST1   97.727   97.716   97.697  90.00  90.00  90.00 P 1           1
ATOM      1  N   ILE P   2     -10.307  23.992  -0.381  0.00  0.00      PROA  
ATOM      2  HT1 ILE P   2     -11.365  23.975  -0.541  0.00  0.00      PROA  
ATOM      3  HT2 ILE P   2      -9.964  23.882  -1.352  0.00  0.00      PROA  
ATOM      4  HT3 ILE P   2     -10.161  25.021  -0.068  0.00  0.00      PROA  
ATOM      5  CA  ILE P   2     -10.112  22.838   0.472  0.00  0.00      PROA  
ATOM      6  HA  ILE P   2      -9.022  22.753   0.707  0.00  0.00      PROA  
ATOM      7  CB  ILE P   2     -11.044  23.001   1.652  0.00  0.00      PROA  
ATOM      8  HB  ILE P   2     -12.085  22.992   1.278  0.00  0.00      PROA  
ATOM      9  CG2 ILE P   2     -10.936  21.819   2.648  0.00  0.00      PROA  
ATOM     10 HG21 ILE P   2     -11.067  20.866   2.167  0.00  0.00      PROA  
ATOM     11 HG22 ILE P   2     -11.815  22.006   3.332  0.00  0.00      PROA  
ATOM     12 HG23 ILE P   2      -9.919  21.955   3.096  0.00  0.00      PROA  
ATOM     13  CG1 ILE P   2     -10.965  24.316   2.432  0.00  0.00      PROA  
ATOM     14 HG11 ILE P   2     -11.078  25.195   1.757  0.00  0.00      PROA  
ATOM     15 HG12 ILE P   2      -9.980  24.465   2.909  0.00  0.00      PROA  
ATOM     16  CD  ILE P   2     -12.040  24.622   3.435  0.00  0.00      PROA  
ATOM     17  HD1 ILE P   2     -12.190  25.669   3.704  0.00  0.00      PROA  
ATOM     18  HD2 ILE P   2     -11.796  24.207   4.454  0.00  0.00      PROA  
ATOM     19  HD3 ILE P   2     -13.045  24.326   3.158  0.00  0.00      PROA  
ATOM     20  C   ILE P   2     -10.448  21.721  -0.383  0.00  0.00      PROA  
ATOM     21  O   ILE P   2     -11.250  21.825  -1.302  0.00  0.00      PROA  
ATOM     22  N   VAL P   3      -9.815  20.506  -0.267  0.00  0.00      PROA  
ATOM     23  HN  VAL P   3      -9.081  20.342   0.412  0.00  0.00      PROA  
ATOM     24  CA  VAL P   3      -9.968  19.357  -1.159  0.00  0.00      PROA  
ATOM     25  HA  VAL P   3     -10.760  19.671  -1.838  0.00  0.00      PROA  
ATOM     26  CB  VAL P   3      -8.836  19.050  -2.086  0.00  0.00      PROA  
ATOM     27  HB  VAL P   3      -9.013  18.055  -2.506  0.00  0.00      PROA  
ATOM     28  CG1 VAL P   3      -8.928  20.022  -3.340  0.00  0.00      PROA  
ATOM     29 HG11 VAL P   3      -9.862  19.793  -3.921  0.00  0.00      PROA  
ATOM     30 HG12 VAL P   3      -7.980  19.986  -3.920  0.00  0.00      PROA  
ATOM     31 HG13 VAL P   3      -9.006  21.077  -2.955  0.00  0.00      PROA  
ATOM     32  CG2 VAL P   3      -7.510  19.238  -1.355  0.00  0.00      PROA  
ATOM     33 HG21 VAL P   3      -6.656  18.806  -1.991  0.00  0.00      PROA  
ATOM     34 HG22 VAL P   3      -7.396  18.600  -0.513  0.00  0.00      PROA  
ATOM     35 HG23 VAL P   3      -7.225  20.287  -1.112  0.00  0.00      PROA  
ATOM     36  C   VAL P   3     -10.554  18.147  -0.463  0.00  0.00      PROA  
ATOM     37  O   VAL P   3     -10.343  17.859   0.691  0.00  0.00      PROA  
ATOM     38  N   ALA P   4     -11.480  17.421  -1.125  0.00  0.00      PROA  
ATOM     39  HN  ALA P   4     -11.796  17.659  -2.092  0.00  0.00      PROA  
ATOM     40  CA  ALA P   4     -12.337  16.438  -0.373  0.00  0.00      PROA  
ATOM     41  HA  ALA P   4     -12.171  16.606   0.678  0.00  0.00      PROA  
ATOM     42  CB  ALA P   4     -13.805  16.544  -0.771  0.00  0.00      PROA  
ATOM     43  HB1 ALA P   4     -13.788  16.529  -1.838  0.00  0.00      PROA  
ATOM     44  HB2 ALA P   4     -14.258  17.448  -0.429  0.00  0.00      PROA  
ATOM     45  HB3 ALA P   4     -14.487  15.726  -0.397  0.00  0.00      PROA  
ATOM     46  C   ALA P   4     -11.832  15.120  -0.717  0.00  0.00      PROA  
ATOM     47  O   ALA P   4     -12.002  14.600  -1.825  0.00  0.00      PROA  
ATOM     48  N   PHE P   5     -11.109  14.383   0.261  0.00  0.00      PROA  
ATOM     49  HN  PHE P   5     -10.915  14.772   1.180  0.00  0.00      PROA  
ATOM     50  CA  PHE P   5     -10.661  13.041   0.006  0.00  0.00      PROA  
ATOM     51  HA  PHE P   5     -10.766  12.868  -1.080  0.00  0.00      PROA  
ATOM     52  CB  PHE P   5      -9.177  12.659   0.393  0.00  0.00      PROA  
ATOM     53  HB1 PHE P   5      -9.081  11.556   0.201  0.00  0.00      PROA  
ATOM     54  HB2 PHE P   5      -9.078  12.959   1.440  0.00  0.00      PROA  
ATOM     55  CG  PHE P   5      -8.076  13.360  -0.338  0.00  0.00      PROA  
ATOM     56  CD1 PHE P   5      -6.799  12.776  -0.228  0.00  0.00      PROA  
ATOM     57  HD1 PHE P   5      -6.683  11.961   0.454  0.00  0.00      PROA  
ATOM     58  CE1 PHE P   5      -5.665  13.319  -0.837  0.00  0.00      PROA  
ATOM     59  HE1 PHE P   5      -4.679  12.825  -0.813  0.00  0.00      PROA  
ATOM     60  CZ  PHE P   5      -5.814  14.455  -1.684  0.00  0.00      PROA  
ATOM     61  HZ  PHE P   5      -4.975  14.695  -2.255  0.00  0.00      PROA  
ATOM     62  CD2 PHE P   5      -8.203  14.491  -1.127  0.00  0.00      PROA  
ATOM     63  HD2 PHE P   5      -9.143  15.097  -1.254  0.00  0.00      PROA  
ATOM     64  CE2 PHE P   5      -7.046  15.082  -1.780  0.00  0.00      PROA  
ATOM     65  HE2 PHE P   5      -7.150  16.055  -2.237  0.00  0.00      PROA  
ATOM     66  C   PHE P   5     -11.770  12.108   0.483  0.00  0.00      PROA  
ATOM     67  O   PHE P   5     -12.202  12.153   1.670  0.00  0.00      PROA  
ATOM     68  N   CYS P   6     -12.259  11.371  -0.505  0.00  0.00      PROA  
ATOM     69  HN  CYS P   6     -11.827  11.434  -1.409  0.00  0.00      PROA  
ATOM     70  CA  CYS P   6     -13.222  10.294  -0.271  0.00  0.00      PROA  
ATOM     71  HA  CYS P   6     -13.729  10.479   0.745  0.00  0.00      PROA  
ATOM     72  CB  CYS P   6     -14.259  10.274  -1.449  0.00  0.00      PROA  
ATOM     73  HB1 CYS P   6     -14.840   9.381  -1.502  0.00  0.00      PROA  
ATOM     74  HB2 CYS P   6     -13.680  10.365  -2.367  0.00  0.00      PROA  
ATOM     75  SG  CYS P   6     -15.301  11.765  -1.488  0.00  0.00      PROA  
ATOM     76  HG1 CYS P   6     -14.335  12.445  -2.124  0.00  0.00      PROA  
ATOM     77  C   CYS P   6     -12.496   8.925  -0.207  0.00  0.00      PROA  
ATOM     78  O   CYS P   6     -11.863   8.439  -1.208  0.00  0.00      PROA  
ATOM     79  N   LEU P   7     -12.582   8.233   0.997  0.00  0.00      PROA  
ATOM     80  HN  LEU P   7     -13.255   8.590   1.607  0.00  0.00      PROA  
ATOM     81  CA  LEU P   7     -12.022   6.926   1.267  0.00  0.00      PROA  
ATOM     82  HA  LEU P   7     -11.825   6.447   0.321  0.00  0.00      PROA  
ATOM     83  CB  LEU P   7     -10.706   7.069   2.074  0.00  0.00      PROA  
ATOM     84  HB1 LEU P   7     -10.913   7.839   2.842  0.00  0.00      PROA  
ATOM     85  HB2 LEU P   7      -9.879   7.464   1.371  0.00  0.00      PROA  
ATOM     86  CG  LEU P   7     -10.015   5.818   2.585  0.00  0.00      PROA  
ATOM     87  HG  LEU P   7     -10.670   5.116   3.213  0.00  0.00      PROA  
ATOM     88  CD1 LEU P   7      -9.504   5.106   1.277  0.00  0.00      PROA  
ATOM     89 HD11 LEU P   7      -9.057   4.119   1.459  0.00  0.00      PROA  
ATOM     90 HD12 LEU P   7      -8.709   5.695   0.809  0.00  0.00      PROA  
ATOM     91 HD13 LEU P   7     -10.365   4.930   0.576  0.00  0.00      PROA  
ATOM     92  CD2 LEU P   7      -8.717   6.147   3.458  0.00  0.00      PROA  
ATOM     93 HD21 LEU P   7      -8.298   5.163   3.827  0.00  0.00      PROA  
ATOM     94 HD22 LEU P   7      -8.955   6.811   4.335  0.00  0.00      PROA  
ATOM     95 HD23 LEU P   7      -8.011   6.796   2.872  0.00  0.00      PROA  
ATOM     96  C   LEU P   7     -13.121   6.351   2.136  0.00  0.00      PROA  
ATOM     97  O   LEU P   7     -13.761   7.032   2.977  0.00  0.00      PROA  
ATOM     98  N   TYR P   8     -13.496   5.008   2.097  0.00  0.00      PROA  
ATOM     99  HN  TYR P   8     -12.868   4.404   1.554  0.00  0.00      PROA  
ATOM    100  CA  TYR P   8     -14.558   4.433   2.974  0.00  0.00      PROA  
ATOM    101  HA  TYR P   8     -15.282   5.198   2.996  0.00  0.00      PROA  
ATOM    102  CB  TYR P   8     -15.044   3.090   2.532  0.00  0.00      PROA  
ATOM    103  HB1 TYR P   8     -15.689   2.601   3.252  0.00  0.00      PROA  
ATOM    104  HB2 TYR P   8     -14.192   2.440   2.306  0.00  0.00      PROA  
ATOM    105  CG  TYR P   8     -15.960   3.154   1.275  0.00  0.00      PROA  
ATOM    106  CD1 TYR P   8     -16.060   4.253   0.412  0.00  0.00      PROA  
ATOM    107  HD1 TYR P   8     -15.405   5.112   0.576  0.00  0.00      PROA  
ATOM    108  CE1 TYR P   8     -16.854   4.221  -0.738  0.00  0.00      PROA  
ATOM    109  HE1 TYR P   8     -16.865   5.041  -1.455  0.00  0.00      PROA  
ATOM    110  CZ  TYR P   8     -17.466   3.062  -1.085  0.00  0.00      PROA  
ATOM    111  OH  TYR P   8     -18.220   2.830  -2.235  0.00  0.00      PROA  
ATOM    112  HH  TYR P   8     -17.888   3.304  -2.983  0.00  0.00      PROA  
ATOM    113  CD2 TYR P   8     -16.656   1.985   0.889  0.00  0.00      PROA  
ATOM    114  HD2 TYR P   8     -16.509   1.112   1.446  0.00  0.00      PROA  
ATOM    115  CE2 TYR P   8     -17.399   1.968  -0.261  0.00  0.00      PROA  
ATOM    116  HE2 TYR P   8     -17.906   1.089  -0.611  0.00  0.00      PROA  
ATOM    117  C   TYR P   8     -14.138   4.206   4.422  0.00  0.00      PROA  
ATOM    118  O   TYR P   8     -14.914   4.473   5.321  0.00  0.00      PROA  
ATOM    119  N   LYS P   9     -12.936   3.662   4.606  0.00  0.00      PROA  
ATOM    120  HN  LYS P   9     -12.377   3.434   3.735  0.00  0.00      PROA  
ATOM    121  CA  LYS P   9     -12.309   3.393   5.938  0.00  0.00      PROA  
ATOM    122  HA  LYS P   9     -12.779   3.900   6.787  0.00  0.00      PROA  
ATOM    123  CB  LYS P   9     -12.461   1.791   6.264  0.00  0.00      PROA  
ATOM    124  HB1 LYS P   9     -11.944   1.638   7.225  0.00  0.00      PROA  
ATOM    125  HB2 LYS P   9     -12.014   1.216   5.390  0.00  0.00      PROA  
ATOM    126  CG  LYS P   9     -13.928   1.402   6.586  0.00  0.00      PROA  
ATOM    127  HG1 LYS P   9     -14.491   2.344   6.730  0.00  0.00      PROA  
ATOM    128  HG2 LYS P   9     -14.101   0.771   7.501  0.00  0.00      PROA  
ATOM    129  CD  LYS P   9     -14.591   0.702   5.394  0.00  0.00      PROA  
ATOM    130  HD1 LYS P   9     -14.355   1.209   4.442  0.00  0.00      PROA  
ATOM    131  HD2 LYS P   9     -15.710   0.732   5.361  0.00  0.00      PROA  
ATOM    132  CE  LYS P   9     -14.180  -0.730   5.379  0.00  0.00      PROA  
ATOM    133  HE1 LYS P   9     -14.580  -1.238   6.352  0.00  0.00      PROA  
ATOM    134  HE2 LYS P   9     -13.110  -0.924   5.391  0.00  0.00      PROA  
ATOM    135  NZ  LYS P   9     -14.909  -1.446   4.251  0.00  0.00      PROA  
ATOM    136  HZ1 LYS P   9     -15.936  -1.238   4.316  0.00  0.00      PROA  
ATOM    137  HZ2 LYS P   9     -14.726  -2.470   4.351  0.00  0.00      PROA  
ATOM    138  HZ3 LYS P   9     -14.487  -1.081   3.286  0.00  0.00      PROA  
ATOM    139  C   LYS P   9     -10.843   3.738   5.930  0.00  0.00      PROA  
ATOM    140  O   LYS P   9     -10.059   3.302   5.055  0.00  0.00      PROA  
ATOM    141  N   TYR P  10     -10.451   4.478   6.984  0.00  0.00      PROA  
ATOM    142  HN  TYR P  10     -11.096   4.845   7.680  0.00  0.00      PROA  
ATOM    143  CA  TYR P  10      -9.073   4.641   7.300  0.00  0.00      PROA  
ATOM    144  HA  TYR P  10      -8.401   4.386   6.470  0.00  0.00      PROA  
ATOM    145  CB  TYR P  10      -8.603   6.065   7.679  0.00  0.00      PROA  
ATOM    146  HB1 TYR P  10      -9.158   6.322   8.634  0.00  0.00      PROA  
ATOM    147  HB2 TYR P  10      -8.831   6.768   6.879  0.00  0.00      PROA  
ATOM    148  CG  TYR P  10      -7.065   6.147   7.806  0.00  0.00      PROA  
ATOM    149  CD1 TYR P  10      -6.186   6.195   6.704  0.00  0.00      PROA  
ATOM    150  HD1 TYR P  10      -6.477   6.264   5.642  0.00  0.00      PROA  
ATOM    151  CE1 TYR P  10      -4.785   6.483   6.971  0.00  0.00      PROA  
ATOM    152  HE1 TYR P  10      -4.168   6.571   6.128  0.00  0.00      PROA  
ATOM    153  CZ  TYR P  10      -4.339   6.618   8.259  0.00  0.00      PROA  
ATOM    154  OH  TYR P  10      -3.002   6.915   8.529  0.00  0.00      PROA  
ATOM    155  HH  TYR P  10      -2.904   7.096   9.471  0.00  0.00      PROA  
ATOM    156  CD2 TYR P  10      -6.554   6.179   9.108  0.00  0.00      PROA  
ATOM    157  HD2 TYR P  10      -7.201   6.111   9.970  0.00  0.00      PROA  
ATOM    158  CE2 TYR P  10      -5.177   6.324   9.329  0.00  0.00      PROA  
ATOM    159  HE2 TYR P  10      -4.864   6.420  10.294  0.00  0.00      PROA  
ATOM    160  C   TYR P  10      -8.791   3.739   8.536  0.00  0.00      PROA  
ATOM    161  O   TYR P  10      -9.621   3.665   9.436  0.00  0.00      PROA  
ATOM    162  N   PHE P  11      -7.561   3.107   8.520  0.00  0.00      PROA  
ATOM    163  HN  PHE P  11      -6.998   3.369   7.774  0.00  0.00      PROA  
ATOM    164  CA  PHE P  11      -6.995   2.228   9.573  0.00  0.00      PROA  
ATOM    165  HA  PHE P  11      -7.061   2.834  10.447  0.00  0.00      PROA  
ATOM    166  CB  PHE P  11      -7.608   0.806   9.588  0.00  0.00      PROA  
ATOM    167  HB1 PHE P  11      -8.620   1.058  10.030  0.00  0.00      PROA  
ATOM    168  HB2 PHE P  11      -7.032   0.029  10.187  0.00  0.00      PROA  
ATOM    169  CG  PHE P  11      -7.686   0.138   8.292  0.00  0.00      PROA  
ATOM    170  CD1 PHE P  11      -6.625  -0.668   7.788  0.00  0.00      PROA  
ATOM    171  HD1 PHE P  11      -5.708  -0.694   8.292  0.00  0.00      PROA  
ATOM    172  CE1 PHE P  11      -6.780  -1.367   6.602  0.00  0.00      PROA  
ATOM    173  HE1 PHE P  11      -5.883  -1.763   6.126  0.00  0.00      PROA  
ATOM    174  CZ  PHE P  11      -8.048  -1.490   6.037  0.00  0.00      PROA  
ATOM    175  HZ  PHE P  11      -8.194  -2.023   5.071  0.00  0.00      PROA  
ATOM    176  CD2 PHE P  11      -8.924   0.126   7.606  0.00  0.00      PROA  
ATOM    177  HD2 PHE P  11      -9.746   0.803   7.871  0.00  0.00      PROA  
ATOM    178  CE2 PHE P  11      -9.143  -0.751   6.507  0.00  0.00      PROA  
ATOM    179  HE2 PHE P  11     -10.053  -0.652   5.864  0.00  0.00      PROA  
ATOM    180  C   PHE P  11      -5.459   2.162   9.346  0.00  0.00      PROA  
ATOM    181  O   PHE P  11      -5.059   2.519   8.231  0.00  0.00      PROA  
ATOM    182  N   PRO P  12      -4.520   1.900  10.259  0.00  0.00      PROA  
ATOM    183  CD  PRO P  12      -4.939   1.530  11.613  0.00  0.00      PROA  
ATOM    184  HD1 PRO P  12      -4.751   0.404  11.679  0.00  0.00      PROA  
ATOM    185  HD2 PRO P  12      -6.029   1.691  11.735  0.00  0.00      PROA  
ATOM    186  CA  PRO P  12      -3.306   2.671  10.246  0.00  0.00      PROA  
ATOM    187  HA  PRO P  12      -3.591   3.757  10.115  0.00  0.00      PROA  
ATOM    188  CB  PRO P  12      -2.720   2.562  11.708  0.00  0.00      PROA  
ATOM    189  HB1 PRO P  12      -2.128   3.463  12.072  0.00  0.00      PROA  
ATOM    190  HB2 PRO P  12      -2.108   1.671  11.753  0.00  0.00      PROA  
ATOM    191  CG  PRO P  12      -3.970   2.323  12.494  0.00  0.00      PROA  
ATOM    192  HG1 PRO P  12      -3.806   1.655  13.432  0.00  0.00      PROA  
ATOM    193  HG2 PRO P  12      -4.471   3.213  12.829  0.00  0.00      PROA  
ATOM    194  C   PRO P  12      -2.285   2.242   9.199  0.00  0.00      PROA  
ATOM    195  O   PRO P  12      -1.770   3.074   8.469  0.00  0.00      PROA  
ATOM    196  N   PHE P  13      -1.853   0.969   9.159  0.00  0.00      PROA  
ATOM    197  HN  PHE P  13      -2.354   0.276   9.639  0.00  0.00      PROA  
ATOM    198  CA  PHE P  13      -0.873   0.481   8.211  0.00  0.00      PROA  
ATOM    199  HA  PHE P  13      -0.373   1.284   7.768  0.00  0.00      PROA  
ATOM    200  CB  PHE P  13       0.049  -0.662   8.847  0.00  0.00      PROA  
ATOM    201  HB1 PHE P  13       0.530  -1.291   8.047  0.00  0.00      PROA  
ATOM    202  HB2 PHE P  13      -0.394  -1.377   9.574  0.00  0.00      PROA  
ATOM    203  CG  PHE P  13       1.199   0.107   9.498  0.00  0.00      PROA  
ATOM    204  CD1 PHE P  13       2.438   0.219   8.847  0.00  0.00      PROA  
ATOM    205  HD1 PHE P  13       2.557  -0.157   7.795  0.00  0.00      PROA  
ATOM    206  CE1 PHE P  13       3.513   0.844   9.533  0.00  0.00      PROA  
ATOM    207  HE1 PHE P  13       4.506   0.758   9.048  0.00  0.00      PROA  
ATOM    208  CZ  PHE P  13       3.285   1.342  10.838  0.00  0.00      PROA  
ATOM    209  HZ  PHE P  13       4.159   1.803  11.216  0.00  0.00      PROA  
ATOM    210  CD2 PHE P  13       1.028   0.472  10.852  0.00  0.00      PROA  
ATOM    211  HD2 PHE P  13       0.133   0.325  11.406  0.00  0.00      PROA  
ATOM    212  CE2 PHE P  13       2.026   1.263  11.417  0.00  0.00      PROA  
ATOM    213  HE2 PHE P  13       1.948   1.784  12.363  0.00  0.00      PROA  
ATOM    214  C   PHE P  13      -1.517  -0.224   6.981  0.00  0.00      PROA  
ATOM    215  O   PHE P  13      -1.000  -1.194   6.380  0.00  0.00      PROA  
ATOM    216  N   GLY P  14      -2.766   0.141   6.577  0.00  0.00      PROA  
ATOM    217  HN  GLY P  14      -3.274   0.780   7.172  0.00  0.00      PROA  
ATOM    218  CA  GLY P  14      -3.528  -0.421   5.456  0.00  0.00      PROA  
ATOM    219  HA1 GLY P  14      -4.402   0.112   5.413  0.00  0.00      PROA  
ATOM    220  HA2 GLY P  14      -3.782  -1.439   5.733  0.00  0.00      PROA  
ATOM    221  C   GLY P  14      -2.831  -0.442   4.184  0.00  0.00      PROA  
ATOM    222  O   GLY P  14      -2.059   0.445   3.899  0.00  0.00      PROA  
ATOM    223  N   GLY P  15      -3.221  -1.338   3.329  0.00  0.00      PROA  
ATOM    224  HN  GLY P  15      -3.870  -2.020   3.737  0.00  0.00      PROA  
ATOM    225  CA  GLY P  15      -2.591  -1.442   2.059  0.00  0.00      PROA  
ATOM    226  HA1 GLY P  15      -2.925  -2.352   1.616  0.00  0.00      PROA  
ATOM    227  HA2 GLY P  15      -1.549  -1.424   2.240  0.00  0.00      PROA  
ATOM    228  C   GLY P  15      -2.726  -0.318   1.028  0.00  0.00      PROA  
ATOM    229  O   GLY P  15      -1.744  -0.034   0.331  0.00  0.00      PROA  
ATOM    230  N   LEU P  16      -3.906   0.312   0.955  0.00  0.00      PROA  
ATOM    231  HN  LEU P  16      -4.715   0.026   1.518  0.00  0.00      PROA  
ATOM    232  CA  LEU P  16      -4.222   1.567   0.277  0.00  0.00      PROA  
ATOM    233  HA  LEU P  16      -3.512   1.820  -0.538  0.00  0.00      PROA  
ATOM    234  CB  LEU P  16      -5.680   1.369  -0.235  0.00  0.00      PROA  
ATOM    235  HB1 LEU P  16      -6.351   1.071   0.634  0.00  0.00      PROA  
ATOM    236  HB2 LEU P  16      -5.641   0.381  -0.814  0.00  0.00      PROA  
ATOM    237  CG  LEU P  16      -6.294   2.518  -1.005  0.00  0.00      PROA  
ATOM    238  HG  LEU P  16      -6.505   3.409  -0.352  0.00  0.00      PROA  
ATOM    239  CD1 LEU P  16      -5.406   3.108  -2.062  0.00  0.00      PROA  
ATOM    240 HD11 LEU P  16      -5.008   2.333  -2.829  0.00  0.00      PROA  
ATOM    241 HD12 LEU P  16      -4.506   3.665  -1.772  0.00  0.00      PROA  
ATOM    242 HD13 LEU P  16      -5.990   3.845  -2.670  0.00  0.00      PROA  
ATOM    243  CD2 LEU P  16      -7.643   2.067  -1.698  0.00  0.00      PROA  
ATOM    244 HD21 LEU P  16      -8.461   1.993  -0.939  0.00  0.00      PROA  
ATOM    245 HD22 LEU P  16      -7.480   1.084  -2.154  0.00  0.00      PROA  
ATOM    246 HD23 LEU P  16      -7.987   2.744  -2.448  0.00  0.00      PROA  
ATOM    247  C   LEU P  16      -4.028   2.806   1.175  0.00  0.00      PROA  
ATOM    248  O   LEU P  16      -3.753   3.923   0.681  0.00  0.00      PROA  
ATOM    249  N   GLN P  17      -4.248   2.682   2.451  0.00  0.00      PROA  
ATOM    250  HN  GLN P  17      -4.578   1.832   2.890  0.00  0.00      PROA  
ATOM    251  CA  GLN P  17      -4.304   3.761   3.406  0.00  0.00      PROA  
ATOM    252  HA  GLN P  17      -5.083   4.407   3.147  0.00  0.00      PROA  
ATOM    253  CB  GLN P  17      -4.706   3.286   4.788  0.00  0.00      PROA  
ATOM    254  HB1 GLN P  17      -4.627   4.145   5.481  0.00  0.00      PROA  
ATOM    255  HB2 GLN P  17      -4.102   2.472   5.182  0.00  0.00      PROA  
ATOM    256  CG  GLN P  17      -6.218   2.841   4.981  0.00  0.00      PROA  
ATOM    257  HG1 GLN P  17      -6.940   3.692   4.946  0.00  0.00      PROA  
ATOM    258  HG2 GLN P  17      -6.164   2.416   6.015  0.00  0.00      PROA  
ATOM    259  CD  GLN P  17      -6.729   1.758   4.055  0.00  0.00      PROA  
ATOM    260  OE1 GLN P  17      -6.041   0.812   3.667  0.00  0.00      PROA  
ATOM    261  NE2 GLN P  17      -7.920   1.980   3.486  0.00  0.00      PROA  
ATOM    262 HE21 GLN P  17      -8.374   2.901   3.632  0.00  0.00      PROA  
ATOM    263 HE22 GLN P  17      -8.220   1.375   2.682  0.00  0.00      PROA  
ATOM    264  C   GLN P  17      -2.985   4.540   3.584  0.00  0.00      PROA  
ATOM    265  O   GLN P  17      -3.115   5.752   3.683  0.00  0.00      PROA  
ATOM    266  N   ARG P  18      -1.773   3.923   3.610  0.00  0.00      PROA  
ATOM    267  HN  ARG P  18      -1.696   2.948   3.430  0.00  0.00      PROA  
ATOM    268  CA  ARG P  18      -0.512   4.616   3.756  0.00  0.00      PROA  
ATOM    269  HA  ARG P  18      -0.683   5.307   4.558  0.00  0.00      PROA  
ATOM    270  CB  ARG P  18       0.689   3.693   4.041  0.00  0.00      PROA  
ATOM    271  HB1 ARG P  18       1.539   4.388   4.077  0.00  0.00      PROA  
ATOM    272  HB2 ARG P  18       0.884   2.910   3.206  0.00  0.00      PROA  
ATOM    273  CG  ARG P  18       0.414   2.987   5.394  0.00  0.00      PROA  
ATOM    274  HG1 ARG P  18      -0.624   2.696   5.438  0.00  0.00      PROA  
ATOM    275  HG2 ARG P  18       0.643   3.670   6.300  0.00  0.00      PROA  
ATOM    276  CD  ARG P  18       1.406   1.757   5.584  0.00  0.00      PROA  
ATOM    277  HD1 ARG P  18       1.168   0.817   4.960  0.00  0.00      PROA  
ATOM    278  HD2 ARG P  18       1.403   1.482   6.629  0.00  0.00      PROA  
ATOM    279  NE  ARG P  18       2.828   2.155   5.234  0.00  0.00      PROA  
ATOM    280  HE  ARG P  18       3.275   1.590   4.474  0.00  0.00      PROA  
ATOM    281  CZ  ARG P  18       3.610   3.069   5.814  0.00  0.00      PROA  
ATOM    282  NH1 ARG P  18       3.350   3.745   6.906  0.00  0.00      PROA  
ATOM    283 HH11 ARG P  18       2.600   3.432   7.458  0.00  0.00      PROA  
ATOM    284 HH12 ARG P  18       3.997   4.428   7.302  0.00  0.00      PROA  
ATOM    285  NH2 ARG P  18       4.808   3.303   5.260  0.00  0.00      PROA  
ATOM    286 HH21 ARG P  18       5.591   3.792   5.694  0.00  0.00      PROA  
ATOM    287 HH22 ARG P  18       4.901   2.938   4.400  0.00  0.00      PROA  
ATOM    288  C   ARG P  18      -0.155   5.520   2.590  0.00  0.00      PROA  
ATOM    289  O   ARG P  18       0.425   6.594   2.765  0.00  0.00      PROA  
ATOM    290  N   ASP P  19      -0.519   5.041   1.374  0.00  0.00      PROA  
ATOM    291  HN  ASP P  19      -0.870   4.134   1.334  0.00  0.00      PROA  
ATOM    292  CA  ASP P  19      -0.426   5.863   0.185  0.00  0.00      PROA  
ATOM    293  HA  ASP P  19       0.565   6.363   0.104  0.00  0.00      PROA  
ATOM    294  CB  ASP P  19      -0.623   4.973  -1.042  0.00  0.00      PROA  
ATOM    295  HB1 ASP P  19      -0.695   5.474  -2.066  0.00  0.00      PROA  
ATOM    296  HB2 ASP P  19      -1.585   4.499  -0.867  0.00  0.00      PROA  
ATOM    297  CG  ASP P  19       0.452   3.932  -1.236  0.00  0.00      PROA  
ATOM    298  OD1 ASP P  19       1.619   4.287  -0.979  0.00  0.00      PROA  
ATOM    299  OD2 ASP P  19       0.102   2.795  -1.675  0.00  0.00      PROA  
ATOM    300  C   ASP P  19      -1.371   6.916   0.045  0.00  0.00      PROA  
ATOM    301  O   ASP P  19      -1.074   8.040  -0.425  0.00  0.00      PROA  
ATOM    302  N   PHE P  20      -2.594   6.716   0.536  0.00  0.00      PROA  
ATOM    303  HN  PHE P  20      -2.737   5.731   0.885  0.00  0.00      PROA  
ATOM    304  CA  PHE P  20      -3.590   7.780   0.781  0.00  0.00      PROA  
ATOM    305  HA  PHE P  20      -3.614   8.374  -0.183  0.00  0.00      PROA  
ATOM    306  CB  PHE P  20      -4.987   7.265   1.263  0.00  0.00      PROA  
ATOM    307  HB1 PHE P  20      -4.874   6.281   1.620  0.00  0.00      PROA  
ATOM    308  HB2 PHE P  20      -5.606   7.097   0.298  0.00  0.00      PROA  
ATOM    309  CG  PHE P  20      -5.765   8.184   2.123  0.00  0.00      PROA  
ATOM    310  CD1 PHE P  20      -6.739   9.143   1.682  0.00  0.00      PROA  
ATOM    311  HD1 PHE P  20      -6.938   9.149   0.641  0.00  0.00      PROA  
ATOM    312  CE1 PHE P  20      -7.544   9.816   2.600  0.00  0.00      PROA  
ATOM    313  HE1 PHE P  20      -8.272  10.492   2.220  0.00  0.00      PROA  
ATOM    314  CZ  PHE P  20      -7.361   9.731   3.960  0.00  0.00      PROA  
ATOM    315  HZ  PHE P  20      -7.907  10.316   4.697  0.00  0.00      PROA  
ATOM    316  CD2 PHE P  20      -5.631   8.059   3.474  0.00  0.00      PROA  
ATOM    317  HD2 PHE P  20      -4.967   7.314   3.861  0.00  0.00      PROA  
ATOM    318  CE2 PHE P  20      -6.340   8.851   4.401  0.00  0.00      PROA  
ATOM    319  HE2 PHE P  20      -6.137   8.939   5.445  0.00  0.00      PROA  
ATOM    320  C   PHE P  20      -3.025   8.929   1.587  0.00  0.00      PROA  
ATOM    321  O   PHE P  20      -2.874  10.001   1.153  0.00  0.00      PROA  
ATOM    322  N   MET P  21      -2.505   8.529   2.753  0.00  0.00      PROA  
ATOM    323  HN  MET P  21      -2.639   7.529   3.009  0.00  0.00      PROA  
ATOM    324  CA  MET P  21      -1.995   9.485   3.845  0.00  0.00      PROA  
ATOM    325  HA  MET P  21      -2.792  10.169   3.923  0.00  0.00      PROA  
ATOM    326  CB  MET P  21      -1.733   8.760   5.148  0.00  0.00      PROA  
ATOM    327  HB1 MET P  21      -1.334   7.731   4.852  0.00  0.00      PROA  
ATOM    328  HB2 MET P  21      -2.771   8.553   5.572  0.00  0.00      PROA  
ATOM    329  CG  MET P  21      -0.853   9.439   6.202  0.00  0.00      PROA  
ATOM    330  HG1 MET P  21       0.210   9.625   5.835  0.00  0.00      PROA  
ATOM    331  HG2 MET P  21      -0.767   8.660   6.971  0.00  0.00      PROA  
ATOM    332  SD  MET P  21      -1.516  10.810   6.945  0.00  0.00      PROA  
ATOM    333  CE  MET P  21      -0.012  11.383   7.694  0.00  0.00      PROA  
ATOM    334  HE1 MET P  21       0.646  11.408   6.794  0.00  0.00      PROA  
ATOM    335  HE2 MET P  21       0.264  10.655   8.527  0.00  0.00      PROA  
ATOM    336  HE3 MET P  21      -0.115  12.462   8.033  0.00  0.00      PROA  
ATOM    337  C   MET P  21      -0.703  10.208   3.414  0.00  0.00      PROA  
ATOM    338  O   MET P  21      -0.573  11.421   3.617  0.00  0.00      PROA  
ATOM    339  N   ARG P  22       0.076   9.448   2.569  0.00  0.00      PROA  
ATOM    340  HN  ARG P  22      -0.021   8.414   2.395  0.00  0.00      PROA  
ATOM    341  CA  ARG P  22       1.122  10.129   1.939  0.00  0.00      PROA  
ATOM    342  HA  ARG P  22       1.616  10.536   2.791  0.00  0.00      PROA  
ATOM    343  CB  ARG P  22       2.087   9.166   1.167  0.00  0.00      PROA  
ATOM    344  HB1 ARG P  22       1.579   8.609   0.371  0.00  0.00      PROA  
ATOM    345  HB2 ARG P  22       2.306   8.394   1.980  0.00  0.00      PROA  
ATOM    346  CG  ARG P  22       3.426   9.692   0.658  0.00  0.00      PROA  
ATOM    347  HG1 ARG P  22       3.540  10.807   0.619  0.00  0.00      PROA  
ATOM    348  HG2 ARG P  22       3.513   9.421  -0.397  0.00  0.00      PROA  
ATOM    349  CD  ARG P  22       4.545   8.968   1.366  0.00  0.00      PROA  
ATOM    350  HD1 ARG P  22       4.528   7.923   1.077  0.00  0.00      PROA  
ATOM    351  HD2 ARG P  22       4.381   9.007   2.472  0.00  0.00      PROA  
ATOM    352  NE  ARG P  22       5.869   9.473   1.049  0.00  0.00      PROA  
ATOM    353  HE  ARG P  22       6.203  10.193   1.569  0.00  0.00      PROA  
ATOM    354  CZ  ARG P  22       6.480   9.223  -0.089  0.00  0.00      PROA  
ATOM    355  NH1 ARG P  22       7.651   9.749  -0.237  0.00  0.00      PROA  
ATOM    356 HH11 ARG P  22       7.978  10.455   0.448  0.00  0.00      PROA  
ATOM    357 HH12 ARG P  22       8.360   9.332  -0.867  0.00  0.00      PROA  
ATOM    358  NH2 ARG P  22       6.117   8.300  -0.887  0.00  0.00      PROA  
ATOM    359 HH21 ARG P  22       5.462   7.514  -0.728  0.00  0.00      PROA  
ATOM    360 HH22 ARG P  22       6.742   8.074  -1.588  0.00  0.00      PROA  
ATOM    361  C   ARG P  22       0.799  11.202   0.855  0.00  0.00      PROA  
ATOM    362  O   ARG P  22       1.253  12.312   0.813  0.00  0.00      PROA  
ATOM    363  N   ILE P  23      -0.125  10.879  -0.037  0.00  0.00      PROA  
ATOM    364  HN  ILE P  23      -0.463   9.938  -0.143  0.00  0.00      PROA  
ATOM    365  CA  ILE P  23      -0.590  11.780  -1.032  0.00  0.00      PROA  
ATOM    366  HA  ILE P  23       0.214  12.171  -1.533  0.00  0.00      PROA  
ATOM    367  CB  ILE P  23      -1.466  11.068  -2.085  0.00  0.00      PROA  
ATOM    368  HB  ILE P  23      -2.258  10.551  -1.445  0.00  0.00      PROA  
ATOM    369  CG2 ILE P  23      -2.101  11.989  -3.111  0.00  0.00      PROA  
ATOM    370 HG21 ILE P  23      -2.430  11.336  -3.888  0.00  0.00      PROA  
ATOM    371 HG22 ILE P  23      -1.240  12.589  -3.536  0.00  0.00      PROA  
ATOM    372 HG23 ILE P  23      -2.961  12.612  -2.669  0.00  0.00      PROA  
ATOM    373  CG1 ILE P  23      -0.612   9.987  -2.721  0.00  0.00      PROA  
ATOM    374 HG11 ILE P  23       0.074   9.545  -1.964  0.00  0.00      PROA  
ATOM    375 HG12 ILE P  23       0.033  10.549  -3.472  0.00  0.00      PROA  
ATOM    376  CD  ILE P  23      -1.429   8.931  -3.539  0.00  0.00      PROA  
ATOM    377  HD1 ILE P  23      -0.948   7.949  -3.587  0.00  0.00      PROA  
ATOM    378  HD2 ILE P  23      -1.651   9.303  -4.544  0.00  0.00      PROA  
ATOM    379  HD3 ILE P  23      -2.385   8.708  -3.097  0.00  0.00      PROA  
ATOM    380  C   ILE P  23      -1.359  13.028  -0.512  0.00  0.00      PROA  
ATOM    381  O   ILE P  23      -1.164  14.146  -0.956  0.00  0.00      PROA  
ATOM    382  N   ALA P  24      -2.165  12.742   0.539  0.00  0.00      PROA  
ATOM    383  HN  ALA P  24      -2.468  11.765   0.687  0.00  0.00      PROA  
ATOM    384  CA  ALA P  24      -2.900  13.723   1.337  0.00  0.00      PROA  
ATOM    385  HA  ALA P  24      -3.299  14.401   0.566  0.00  0.00      PROA  
ATOM    386  CB  ALA P  24      -3.944  13.102   2.195  0.00  0.00      PROA  
ATOM    387  HB1 ALA P  24      -3.388  12.417   2.915  0.00  0.00      PROA  
ATOM    388  HB2 ALA P  24      -4.700  12.476   1.619  0.00  0.00      PROA  
ATOM    389  HB3 ALA P  24      -4.422  13.890   2.830  0.00  0.00      PROA  
ATOM    390  C   ALA P  24      -1.987  14.719   2.049  0.00  0.00      PROA  
ATOM    391  O   ALA P  24      -2.120  15.940   1.934  0.00  0.00      PROA  
ATOM    392  N   SER P  25      -0.904  14.252   2.687  0.00  0.00      PROA  
ATOM    393  HN  SER P  25      -0.685  13.318   2.552  0.00  0.00      PROA  
ATOM    394  CA  SER P  25       0.106  15.116   3.352  0.00  0.00      PROA  
ATOM    395  HA  SER P  25      -0.404  15.720   4.142  0.00  0.00      PROA  
ATOM    396  CB  SER P  25       1.024  14.184   4.158  0.00  0.00      PROA  
ATOM    397  HB1 SER P  25       1.843  14.763   4.683  0.00  0.00      PROA  
ATOM    398  HB2 SER P  25       1.582  13.396   3.533  0.00  0.00      PROA  
ATOM    399  OG  SER P  25       0.306  13.496   5.189  0.00  0.00      PROA  
ATOM    400  HG1 SER P  25      -0.217  12.786   4.710  0.00  0.00      PROA  
ATOM    401  C   SER P  25       0.962  16.015   2.498  0.00  0.00      PROA  
ATOM    402  O   SER P  25       1.221  17.130   2.906  0.00  0.00      PROA  
ATOM    403  N   THR P  26       1.215  15.576   1.224  0.00  0.00      PROA  
ATOM    404  HN  THR P  26       1.106  14.580   0.941  0.00  0.00      PROA  
ATOM    405  CA  THR P  26       1.882  16.330   0.152  0.00  0.00      PROA  
ATOM    406  HA  THR P  26       2.730  16.784   0.586  0.00  0.00      PROA  
ATOM    407  CB  THR P  26       2.404  15.410  -1.005  0.00  0.00      PROA  
ATOM    408  HB  THR P  26       1.753  14.474  -1.112  0.00  0.00      PROA  
ATOM    409  OG1 THR P  26       3.741  15.098  -0.697  0.00  0.00      PROA  
ATOM    410  HG1 THR P  26       3.684  14.344  -0.057  0.00  0.00      PROA  
ATOM    411  CG2 THR P  26       2.554  16.196  -2.334  0.00  0.00      PROA  
ATOM    412 HG21 THR P  26       3.197  17.102  -2.075  0.00  0.00      PROA  
ATOM    413 HG22 THR P  26       1.577  16.331  -2.745  0.00  0.00      PROA  
ATOM    414 HG23 THR P  26       3.153  15.700  -3.071  0.00  0.00      PROA  
ATOM    415  C   THR P  26       1.029  17.475  -0.381  0.00  0.00      PROA  
ATOM    416  O   THR P  26       1.426  18.627  -0.450  0.00  0.00      PROA  
ATOM    417  N   VAL P  27      -0.289  17.213  -0.526  0.00  0.00      PROA  
ATOM    418  HN  VAL P  27      -0.687  16.352  -0.453  0.00  0.00      PROA  
ATOM    419  CA  VAL P  27      -1.264  18.215  -1.049  0.00  0.00      PROA  
ATOM    420  HA  VAL P  27      -0.843  18.745  -1.891  0.00  0.00      PROA  
ATOM    421  CB  VAL P  27      -2.513  17.497  -1.528  0.00  0.00      PROA  
ATOM    422  HB  VAL P  27      -2.825  16.787  -0.734  0.00  0.00      PROA  
ATOM    423  CG1 VAL P  27      -3.699  18.419  -1.692  0.00  0.00      PROA  
ATOM    424 HG11 VAL P  27      -3.659  19.094  -2.589  0.00  0.00      PROA  
ATOM    425 HG12 VAL P  27      -3.831  19.018  -0.767  0.00  0.00      PROA  
ATOM    426 HG13 VAL P  27      -4.694  17.740  -1.776  0.00  0.00      PROA  
ATOM    427  CG2 VAL P  27      -2.113  16.753  -2.818  0.00  0.00      PROA  
ATOM    428 HG21 VAL P  27      -2.315  17.306  -3.710  0.00  0.00      PROA  
ATOM    429 HG22 VAL P  27      -2.732  15.850  -2.846  0.00  0.00      PROA  
ATOM    430 HG23 VAL P  27      -1.143  16.362  -2.923  0.00  0.00      PROA  
ATOM    431  C   VAL P  27      -1.471  19.219   0.079  0.00  0.00      PROA  
ATOM    432  O   VAL P  27      -1.562  20.416  -0.248  0.00  0.00      PROA  
ATOM    433  N   ALA P  28      -1.380  18.777   1.382  0.00  0.00      PROA  
ATOM    434  HN  ALA P  28      -1.358  17.735   1.683  0.00  0.00      PROA  
ATOM    435  CA  ALA P  28      -1.391  19.617   2.511  0.00  0.00      PROA  
ATOM    436  HA  ALA P  28      -2.284  20.215   2.485  0.00  0.00      PROA  
ATOM    437  CB  ALA P  28      -1.571  18.754   3.797  0.00  0.00      PROA  
ATOM    438  HB1 ALA P  28      -2.397  18.102   3.596  0.00  0.00      PROA  
ATOM    439  HB2 ALA P  28      -1.785  19.472   4.648  0.00  0.00      PROA  
ATOM    440  HB3 ALA P  28      -0.692  18.189   4.132  0.00  0.00      PROA  
ATOM    441  C   ALA P  28      -0.138  20.415   2.613  0.00  0.00      PROA  
ATOM    442  O   ALA P  28      -0.230  21.643   2.827  0.00  0.00      PROA  
ATOM    443  N   ALA P  29       1.045  19.930   2.338  0.00  0.00      PROA  
ATOM    444  HN  ALA P  29       1.171  18.961   2.022  0.00  0.00      PROA  
ATOM    445  CA  ALA P  29       2.254  20.710   2.403  0.00  0.00      PROA  
ATOM    446  HA  ALA P  29       2.158  21.432   3.243  0.00  0.00      PROA  
ATOM    447  CB  ALA P  29       3.413  19.761   2.547  0.00  0.00      PROA  
ATOM    448  HB1 ALA P  29       3.543  19.175   1.621  0.00  0.00      PROA  
ATOM    449  HB2 ALA P  29       3.380  19.139   3.432  0.00  0.00      PROA  
ATOM    450  HB3 ALA P  29       4.272  20.394   2.735  0.00  0.00      PROA  
ATOM    451  C   ALA P  29       2.448  21.633   1.198  0.00  0.00      PROA  
ATOM    452  O   ALA P  29       3.329  22.490   1.252  0.00  0.00      PROA  
ATOM    453  N   ARG P  30       1.682  21.404   0.158  0.00  0.00      PROA  
ATOM    454  HN  ARG P  30       1.355  20.441  -0.023  0.00  0.00      PROA  
ATOM    455  CA  ARG P  30       1.582  22.357  -0.900  0.00  0.00      PROA  
ATOM    456  HA  ARG P  30       2.564  22.759  -1.045  0.00  0.00      PROA  
ATOM    457  CB  ARG P  30       1.144  21.695  -2.260  0.00  0.00      PROA  
ATOM    458  HB1 ARG P  30       0.956  22.562  -2.951  0.00  0.00      PROA  
ATOM    459  HB2 ARG P  30       0.252  21.078  -2.078  0.00  0.00      PROA  
ATOM    460  CG  ARG P  30       2.184  20.796  -2.961  0.00  0.00      PROA  
ATOM    461  HG1 ARG P  30       2.473  19.925  -2.467  0.00  0.00      PROA  
ATOM    462  HG2 ARG P  30       3.047  21.459  -2.978  0.00  0.00      PROA  
ATOM    463  CD  ARG P  30       1.955  20.395  -4.399  0.00  0.00      PROA  
ATOM    464  HD1 ARG P  30       1.818  21.325  -5.116  0.00  0.00      PROA  
ATOM    465  HD2 ARG P  30       1.004  19.829  -4.652  0.00  0.00      PROA  
ATOM    466  NE  ARG P  30       3.137  19.626  -4.875  0.00  0.00      PROA  
ATOM    467  HE  ARG P  30       3.932  19.427  -4.292  0.00  0.00      PROA  
ATOM    468  CZ  ARG P  30       3.363  19.235  -6.122  0.00  0.00      PROA  
ATOM    469  NH1 ARG P  30       2.385  19.244  -6.994  0.00  0.00      PROA  
ATOM    470 HH11 ARG P  30       2.638  18.978  -7.947  0.00  0.00      PROA  
ATOM    471 HH12 ARG P  30       1.553  19.811  -6.851  0.00  0.00      PROA  
ATOM    472  NH2 ARG P  30       4.491  18.599  -6.460  0.00  0.00      PROA  
ATOM    473 HH21 ARG P  30       5.269  18.549  -5.795  0.00  0.00      PROA  
ATOM    474 HH22 ARG P  30       4.541  18.239  -7.430  0.00  0.00      PROA  
ATOM    475  C   ARG P  30       0.649  23.605  -0.648  0.00  0.00      PROA  
ATOM    476  O   ARG P  30       0.614  24.511  -1.437  0.00  0.00      PROA  
ATOM    477  N   GLY P  31      -0.173  23.489   0.413  0.00  0.00      PROA  
ATOM    478  HN  GLY P  31       0.030  22.746   1.071  0.00  0.00      PROA  
ATOM    479  CA  GLY P  31      -1.197  24.535   0.740  0.00  0.00      PROA  
ATOM    480  HA1 GLY P  31      -0.790  25.517   0.558  0.00  0.00      PROA  
ATOM    481  HA2 GLY P  31      -1.396  24.522   1.848  0.00  0.00      PROA  
ATOM    482  C   GLY P  31      -2.533  24.419   0.104  0.00  0.00      PROA  
ATOM    483  O   GLY P  31      -3.368  25.317  -0.022  0.00  0.00      PROA  
ATOM    484  N   HSD P  32      -2.933  23.139  -0.169  0.00  0.00      PROA  
ATOM    485  HN  HSD P  32      -2.305  22.338  -0.104  0.00  0.00      PROA  
ATOM    486  CA  HSD P  32      -4.312  22.741  -0.451  0.00  0.00      PROA  
ATOM    487  HA  HSD P  32      -4.925  23.617  -0.517  0.00  0.00      PROA  
ATOM    488  CB  HSD P  32      -4.297  22.029  -1.785  0.00  0.00      PROA  
ATOM    489  HB1 HSD P  32      -5.336  21.671  -2.068  0.00  0.00      PROA  
ATOM    490  HB2 HSD P  32      -3.551  21.191  -1.618  0.00  0.00      PROA  
ATOM    491  ND1 HSD P  32      -4.472  23.070  -4.101  0.00  0.00      PROA  
ATOM    492  HD1 HSD P  32      -5.396  22.810  -4.417  0.00  0.00      PROA  
ATOM    493  CG  HSD P  32      -3.784  22.866  -2.919  0.00  0.00      PROA  
ATOM    494  CE1 HSD P  32      -3.674  23.817  -4.918  0.00  0.00      PROA  
ATOM    495  HE1 HSD P  32      -3.902  23.851  -5.979  0.00  0.00      PROA  
ATOM    496  NE2 HSD P  32      -2.454  24.062  -4.334  0.00  0.00      PROA  
ATOM    497  CD2 HSD P  32      -2.617  23.487  -3.128  0.00  0.00      PROA  
ATOM    498  HD2 HSD P  32      -1.776  23.542  -2.479  0.00  0.00      PROA  
ATOM    499  C   HSD P  32      -4.822  21.868   0.718  0.00  0.00      PROA  
ATOM    500  O   HSD P  32      -4.561  20.654   0.915  0.00  0.00      PROA  
ATOM    501  N   HSD P  33      -5.649  22.542   1.532  0.00  0.00      PROA  
ATOM    502  HN  HSD P  33      -5.740  23.491   1.370  0.00  0.00      PROA  
ATOM    503  CA  HSD P  33      -6.196  21.858   2.738  0.00  0.00      PROA  
ATOM    504  HA  HSD P  33      -5.369  21.561   3.315  0.00  0.00      PROA  
ATOM    505  CB  HSD P  33      -6.976  22.830   3.641  0.00  0.00      PROA  
ATOM    506  HB1 HSD P  33      -7.899  23.210   3.088  0.00  0.00      PROA  
ATOM    507  HB2 HSD P  33      -6.278  23.692   3.869  0.00  0.00      PROA  
ATOM    508  ND1 HSD P  33      -6.809  21.314   5.762  0.00  0.00      PROA  
ATOM    509  HD1 HSD P  33      -5.893  20.838   5.670  0.00  0.00      PROA  
ATOM    510  CG  HSD P  33      -7.402  22.295   4.982  0.00  0.00      PROA  
ATOM    511  CE1 HSD P  33      -7.487  21.304   6.926  0.00  0.00      PROA  
ATOM    512  HE1 HSD P  33      -7.276  20.503   7.591  0.00  0.00      PROA  
ATOM    513  NE2 HSD P  33      -8.562  22.081   6.931  0.00  0.00      PROA  
ATOM    514  CD2 HSD P  33      -8.474  22.773   5.728  0.00  0.00      PROA  
ATOM    515  HD2 HSD P  33      -9.274  23.473   5.495  0.00  0.00      PROA  
ATOM    516  C   HSD P  33      -7.151  20.710   2.512  0.00  0.00      PROA  
ATOM    517  O   HSD P  33      -8.029  20.761   1.679  0.00  0.00      PROA  
ATOM    518  N   VAL P  34      -6.928  19.563   3.217  0.00  0.00      PROA  
ATOM    519  HN  VAL P  34      -6.200  19.538   3.964  0.00  0.00      PROA  
ATOM    520  CA  VAL P  34      -7.531  18.249   2.933  0.00  0.00      PROA  
ATOM    521  HA  VAL P  34      -8.014  18.305   1.941  0.00  0.00      PROA  
ATOM    522  CB  VAL P  34      -6.607  17.015   2.772  0.00  0.00      PROA  
ATOM    523  HB  VAL P  34      -6.025  16.810   3.685  0.00  0.00      PROA  
ATOM    524  CG1 VAL P  34      -7.401  15.805   2.327  0.00  0.00      PROA  
ATOM    525 HG11 VAL P  34      -8.099  15.498   3.095  0.00  0.00      PROA  
ATOM    526 HG12 VAL P  34      -6.743  15.013   2.165  0.00  0.00      PROA  
ATOM    527 HG13 VAL P  34      -7.956  15.969   1.380  0.00  0.00      PROA  
ATOM    528  CG2 VAL P  34      -5.497  17.330   1.732  0.00  0.00      PROA  
ATOM    529 HG21 VAL P  34      -4.728  18.140   2.045  0.00  0.00      PROA  
ATOM    530 HG22 VAL P  34      -5.871  17.608   0.795  0.00  0.00      PROA  
ATOM    531 HG23 VAL P  34      -4.860  16.402   1.559  0.00  0.00      PROA  
ATOM    532  C   VAL P  34      -8.555  17.981   3.972  0.00  0.00      PROA  
ATOM    533  O   VAL P  34      -8.231  17.995   5.208  0.00  0.00      PROA  
ATOM    534  N   ARG P  35      -9.820  17.779   3.535  0.00  0.00      PROA  
ATOM    535  HN  ARG P  35      -9.922  17.642   2.546  0.00  0.00      PROA  
ATOM    536  CA  ARG P  35     -10.928  17.333   4.319  0.00  0.00      PROA  
ATOM    537  HA  ARG P  35     -10.635  17.448   5.272  0.00  0.00      PROA  
ATOM    538  CB  ARG P  35     -12.141  18.300   4.157  0.00  0.00      PROA  
ATOM    539  HB1 ARG P  35     -12.592  18.154   3.063  0.00  0.00      PROA  
ATOM    540  HB2 ARG P  35     -11.766  19.338   4.340  0.00  0.00      PROA  
ATOM    541  CG  ARG P  35     -13.324  18.119   5.125  0.00  0.00      PROA  
ATOM    542  HG1 ARG P  35     -12.995  18.084   6.209  0.00  0.00      PROA  
ATOM    543  HG2 ARG P  35     -13.821  17.154   4.958  0.00  0.00      PROA  
ATOM    544  CD  ARG P  35     -14.406  19.237   4.904  0.00  0.00      PROA  
ATOM    545  HD1 ARG P  35     -15.136  18.941   5.690  0.00  0.00      PROA  
ATOM    546  HD2 ARG P  35     -14.775  19.275   3.830  0.00  0.00      PROA  
ATOM    547  NE  ARG P  35     -13.868  20.464   5.338  0.00  0.00      PROA  
ATOM    548  HE  ARG P  35     -13.698  20.740   6.339  0.00  0.00      PROA  
ATOM    549  CZ  ARG P  35     -14.089  21.641   4.711  0.00  0.00      PROA  
ATOM    550  NH1 ARG P  35     -14.804  21.735   3.642  0.00  0.00      PROA  
ATOM    551 HH11 ARG P  35     -15.167  20.999   3.200  0.00  0.00      PROA  
ATOM    552 HH12 ARG P  35     -15.182  22.652   3.525  0.00  0.00      PROA  
ATOM    553  NH2 ARG P  35     -13.784  22.714   5.391  0.00  0.00      PROA  
ATOM    554 HH21 ARG P  35     -14.174  23.573   5.184  0.00  0.00      PROA  
ATOM    555 HH22 ARG P  35     -13.546  22.619   6.334  0.00  0.00      PROA  
ATOM    556  C   ARG P  35     -11.259  15.895   3.942  0.00  0.00      PROA  
ATOM    557  O   ARG P  35     -11.370  15.495   2.777  0.00  0.00      PROA  
ATOM    558  N   VAL P  36     -11.275  14.999   4.966  0.00  0.00      PROA  
ATOM    559  HN  VAL P  36     -11.027  15.437   5.834  0.00  0.00      PROA  
ATOM    560  CA  VAL P  36     -11.531  13.612   4.701  0.00  0.00      PROA  
ATOM    561  HA  VAL P  36     -11.359  13.355   3.622  0.00  0.00      PROA  
ATOM    562  CB  VAL P  36     -10.561  12.651   5.507  0.00  0.00      PROA  
ATOM    563  HB  VAL P  36     -10.413  12.872   6.652  0.00  0.00      PROA  
ATOM    564  CG1 VAL P  36     -10.943  11.143   5.287  0.00  0.00      PROA  
ATOM    565 HG11 VAL P  36     -11.687  10.861   6.036  0.00  0.00      PROA  
ATOM    566 HG12 VAL P  36     -10.046  10.492   5.332  0.00  0.00      PROA  
ATOM    567 HG13 VAL P  36     -11.444  11.064   4.328  0.00  0.00      PROA  
ATOM    568  CG2 VAL P  36      -9.152  12.988   4.905  0.00  0.00      PROA  
ATOM    569 HG21 VAL P  36      -8.456  12.340   5.321  0.00  0.00      PROA  
ATOM    570 HG22 VAL P  36      -8.932  14.092   4.985  0.00  0.00      PROA  
ATOM    571 HG23 VAL P  36      -9.277  12.842   3.807  0.00  0.00      PROA  
ATOM    572  C   VAL P  36     -12.940  13.218   5.065  0.00  0.00      PROA  
ATOM    573  O   VAL P  36     -13.433  13.357   6.171  0.00  0.00      PROA  
ATOM    574  N   TYR P  37     -13.606  12.671   4.003  0.00  0.00      PROA  
ATOM    575  HN  TYR P  37     -13.182  12.469   3.178  0.00  0.00      PROA  
ATOM    576  CA  TYR P  37     -15.005  12.098   4.042  0.00  0.00      PROA  
ATOM    577  HA  TYR P  37     -15.562  12.537   4.907  0.00  0.00      PROA  
ATOM    578  CB  TYR P  37     -15.557  12.495   2.686  0.00  0.00      PROA  
ATOM    579  HB1 TYR P  37     -16.273  11.782   2.250  0.00  0.00      PROA  
ATOM    580  HB2 TYR P  37     -14.756  12.708   1.988  0.00  0.00      PROA  
ATOM    581  CG  TYR P  37     -16.203  13.832   2.746  0.00  0.00      PROA  
ATOM    582  CD1 TYR P  37     -17.584  14.085   3.048  0.00  0.00      PROA  
ATOM    583  HD1 TYR P  37     -18.146  13.366   3.545  0.00  0.00      PROA  
ATOM    584  CE1 TYR P  37     -18.103  15.350   2.976  0.00  0.00      PROA  
ATOM    585  HE1 TYR P  37     -19.087  15.488   3.261  0.00  0.00      PROA  
ATOM    586  CZ  TYR P  37     -17.292  16.375   2.472  0.00  0.00      PROA  
ATOM    587  OH  TYR P  37     -17.998  17.664   2.379  0.00  0.00      PROA  
ATOM    588  HH  TYR P  37     -17.350  18.357   1.990  0.00  0.00      PROA  
ATOM    589  CD2 TYR P  37     -15.387  14.895   2.461  0.00  0.00      PROA  
ATOM    590  HD2 TYR P  37     -14.363  14.857   2.341  0.00  0.00      PROA  
ATOM    591  CE2 TYR P  37     -15.918  16.223   2.280  0.00  0.00      PROA  
ATOM    592  HE2 TYR P  37     -15.334  17.040   2.001  0.00  0.00      PROA  
ATOM    593  C   TYR P  37     -14.919  10.588   4.047  0.00  0.00      PROA  
ATOM    594  O   TYR P  37     -14.707   9.965   3.068  0.00  0.00      PROA  
ATOM    595  N   THR P  38     -15.146  10.013   5.265  0.00  0.00      PROA  
ATOM    596  HN  THR P  38     -15.334  10.554   6.141  0.00  0.00      PROA  
ATOM    597  CA  THR P  38     -15.035   8.583   5.596  0.00  0.00      PROA  
ATOM    598  HA  THR P  38     -15.126   7.955   4.747  0.00  0.00      PROA  
ATOM    599  CB  THR P  38     -13.636   8.213   6.175  0.00  0.00      PROA  
ATOM    600  HB  THR P  38     -12.993   8.890   5.596  0.00  0.00      PROA  
ATOM    601  OG1 THR P  38     -13.181   6.881   6.016  0.00  0.00      PROA  
ATOM    602  HG1 THR P  38     -12.915   7.015   5.091  0.00  0.00      PROA  
ATOM    603  CG2 THR P  38     -13.406   8.675   7.624  0.00  0.00      PROA  
ATOM    604 HG21 THR P  38     -13.820   8.013   8.442  0.00  0.00      PROA  
ATOM    605 HG22 THR P  38     -13.815   9.690   7.729  0.00  0.00      PROA  
ATOM    606 HG23 THR P  38     -12.269   8.688   7.787  0.00  0.00      PROA  
ATOM    607  C   THR P  38     -16.114   7.996   6.510  0.00  0.00      PROA  
ATOM    608  O   THR P  38     -16.897   8.753   6.997  0.00  0.00      PROA  
ATOM    609  N   GLN P  39     -16.202   6.644   6.668  0.00  0.00      PROA  
ATOM    610  HN  GLN P  39     -15.591   6.093   6.162  0.00  0.00      PROA  
ATOM    611  CA  GLN P  39     -17.059   5.944   7.524  0.00  0.00      PROA  
ATOM    612  HA  GLN P  39     -17.885   6.533   7.870  0.00  0.00      PROA  
ATOM    613  CB  GLN P  39     -17.608   4.667   6.799  0.00  0.00      PROA  
ATOM    614  HB1 GLN P  39     -18.424   4.210   7.435  0.00  0.00      PROA  
ATOM    615  HB2 GLN P  39     -16.830   3.863   6.808  0.00  0.00      PROA  
ATOM    616  CG  GLN P  39     -18.422   4.822   5.449  0.00  0.00      PROA  
ATOM    617  HG1 GLN P  39     -17.948   5.458   4.759  0.00  0.00      PROA  
ATOM    618  HG2 GLN P  39     -19.474   5.202   5.625  0.00  0.00      PROA  
ATOM    619  CD  GLN P  39     -18.439   3.512   4.617  0.00  0.00      PROA  
ATOM    620  OE1 GLN P  39     -17.947   2.443   5.054  0.00  0.00      PROA  
ATOM    621  NE2 GLN P  39     -19.042   3.588   3.374  0.00  0.00      PROA  
ATOM    622 HE21 GLN P  39     -19.110   2.755   2.822  0.00  0.00      PROA  
ATOM    623 HE22 GLN P  39     -19.375   4.461   3.054  0.00  0.00      PROA  
ATOM    624  C   GLN P  39     -16.304   5.415   8.725  0.00  0.00      PROA  
ATOM    625  O   GLN P  39     -16.899   5.001   9.713  0.00  0.00      PROA  
ATOM    626  N   SER P  40     -14.994   5.398   8.747  0.00  0.00      PROA  
ATOM    627  HN  SER P  40     -14.429   5.736   7.983  0.00  0.00      PROA  
ATOM    628  CA  SER P  40     -14.196   5.110   9.931  0.00  0.00      PROA  
ATOM    629  HA  SER P  40     -14.659   5.744  10.736  0.00  0.00      PROA  
ATOM    630  CB  SER P  40     -14.274   3.628  10.512  0.00  0.00      PROA  
ATOM    631  HB1 SER P  40     -15.254   3.625  11.002  0.00  0.00      PROA  
ATOM    632  HB2 SER P  40     -13.493   3.417  11.345  0.00  0.00      PROA  
ATOM    633  OG  SER P  40     -14.224   2.655   9.518  0.00  0.00      PROA  
ATOM    634  HG1 SER P  40     -15.146   2.530   9.256  0.00  0.00      PROA  
ATOM    635  C   SER P  40     -12.794   5.607   9.861  0.00  0.00      PROA  
ATOM    636  O   SER P  40     -12.131   5.908   8.874  0.00  0.00      PROA  
ATOM    637  N   TRP P  41     -12.201   5.721  11.044  0.00  0.00      PROA  
ATOM    638  HN  TRP P  41     -12.660   5.523  11.910  0.00  0.00      PROA  
ATOM    639  CA  TRP P  41     -10.795   6.104  11.228  0.00  0.00      PROA  
ATOM    640  HA  TRP P  41     -10.192   5.797  10.365  0.00  0.00      PROA  
ATOM    641  CB  TRP P  41     -10.731   7.641  11.586  0.00  0.00      PROA  
ATOM    642  HB1 TRP P  41     -11.032   7.994  12.593  0.00  0.00      PROA  
ATOM    643  HB2 TRP P  41     -11.274   8.181  10.812  0.00  0.00      PROA  
ATOM    644  CG  TRP P  41      -9.284   8.129  11.517  0.00  0.00      PROA  
ATOM    645  CD1 TRP P  41      -8.281   8.102  12.464  0.00  0.00      PROA  
ATOM    646  HD1 TRP P  41      -8.369   7.733  13.528  0.00  0.00      PROA  
ATOM    647  NE1 TRP P  41      -7.124   8.578  11.922  0.00  0.00      PROA  
ATOM    648  HE1 TRP P  41      -6.316   8.736  12.364  0.00  0.00      PROA  
ATOM    649  CE2 TRP P  41      -7.286   8.975  10.639  0.00  0.00      PROA  
ATOM    650  CD2 TRP P  41      -8.678   8.757  10.372  0.00  0.00      PROA  
ATOM    651  CE3 TRP P  41      -9.125   9.031   9.053  0.00  0.00      PROA  
ATOM    652  HE3 TRP P  41     -10.122   8.794   8.797  0.00  0.00      PROA  
ATOM    653  CZ3 TRP P  41      -8.186   9.581   8.095  0.00  0.00      PROA  
ATOM    654  HZ3 TRP P  41      -8.586   9.768   7.108  0.00  0.00      PROA  
ATOM    655  CZ2 TRP P  41      -6.414   9.469   9.682  0.00  0.00      PROA  
ATOM    656  HZ2 TRP P  41      -5.426   9.654   9.814  0.00  0.00      PROA  
ATOM    657  CH2 TRP P  41      -6.840   9.779   8.453  0.00  0.00      PROA  
ATOM    658  HH2 TRP P  41      -6.120  10.232   7.761  0.00  0.00      PROA  
ATOM    659  C   TRP P  41     -10.202   5.229  12.327  0.00  0.00      PROA  
ATOM    660  O   TRP P  41     -10.805   5.027  13.371  0.00  0.00      PROA  
ATOM    661  N   GLU P  42      -8.937   4.669  12.137  0.00  0.00      PROA  
ATOM    662  HN  GLU P  42      -8.398   4.765  11.244  0.00  0.00      PROA  
ATOM    663  CA  GLU P  42      -8.290   4.000  13.258  0.00  0.00      PROA  
ATOM    664  HA  GLU P  42      -8.669   4.412  14.195  0.00  0.00      PROA  
ATOM    665  CB  GLU P  42      -8.480   2.423  13.313  0.00  0.00      PROA  
ATOM    666  HB1 GLU P  42      -7.809   1.972  14.066  0.00  0.00      PROA  
ATOM    667  HB2 GLU P  42      -8.126   2.133  12.371  0.00  0.00      PROA  
ATOM    668  CG  GLU P  42      -9.936   1.943  13.549  0.00  0.00      PROA  
ATOM    669  HG1 GLU P  42     -10.604   2.326  12.746  0.00  0.00      PROA  
ATOM    670  HG2 GLU P  42     -10.315   2.359  14.535  0.00  0.00      PROA  
ATOM    671  CD  GLU P  42     -10.001   0.478  13.576  0.00  0.00      PROA  
ATOM    672  OE1 GLU P  42      -9.550  -0.206  12.619  0.00  0.00      PROA  
ATOM    673  OE2 GLU P  42     -10.506  -0.202  14.516  0.00  0.00      PROA  
ATOM    674  C   GLU P  42      -6.836   4.440  13.221  0.00  0.00      PROA  
ATOM    675  O   GLU P  42      -6.302   4.564  12.105  0.00  0.00      PROA  
ATOM    676  N   GLY P  43      -6.279   4.706  14.416  0.00  0.00      PROA  
ATOM    677  HN  GLY P  43      -6.660   4.362  15.286  0.00  0.00      PROA  
ATOM    678  CA  GLY P  43      -4.951   5.440  14.582  0.00  0.00      PROA  
ATOM    679  HA1 GLY P  43      -4.299   5.220  13.743  0.00  0.00      PROA  
ATOM    680  HA2 GLY P  43      -4.483   4.925  15.424  0.00  0.00      PROA  
ATOM    681  C   GLY P  43      -4.981   6.878  14.857  0.00  0.00      PROA  
ATOM    682  O   GLY P  43      -6.087   7.396  15.074  0.00  0.00      PROA  
ATOM    683  N   ASP P  44      -3.877   7.542  14.946  0.00  0.00      PROA  
ATOM    684  HN  ASP P  44      -3.012   7.151  14.889  0.00  0.00      PROA  
ATOM    685  CA  ASP P  44      -3.875   9.014  15.094  0.00  0.00      PROA  
ATOM    686  HA  ASP P  44      -4.565   9.314  15.861  0.00  0.00      PROA  
ATOM    687  CB  ASP P  44      -2.481   9.542  15.441  0.00  0.00      PROA  
ATOM    688  HB1 ASP P  44      -2.654  10.632  15.671  0.00  0.00      PROA  
ATOM    689  HB2 ASP P  44      -1.643   9.272  14.772  0.00  0.00      PROA  
ATOM    690  CG  ASP P  44      -2.019   9.099  16.852  0.00  0.00      PROA  
ATOM    691  OD1 ASP P  44      -0.774   9.193  17.109  0.00  0.00      PROA  
ATOM    692  OD2 ASP P  44      -2.798   8.682  17.678  0.00  0.00      PROA  
ATOM    693  C   ASP P  44      -4.405   9.760  13.924  0.00  0.00      PROA  
ATOM    694  O   ASP P  44      -4.338   9.286  12.808  0.00  0.00      PROA  
ATOM    695  N   CYS P  45      -5.073  10.910  14.086  0.00  0.00      PROA  
ATOM    696  HN  CYS P  45      -4.998  11.450  14.934  0.00  0.00      PROA  
ATOM    697  CA  CYS P  45      -5.569  11.651  12.968  0.00  0.00      PROA  
ATOM    698  HA  CYS P  45      -5.479  11.097  12.049  0.00  0.00      PROA  
ATOM    699  CB  CYS P  45      -7.111  11.892  13.041  0.00  0.00      PROA  
ATOM    700  HB1 CYS P  45      -7.240  12.631  13.920  0.00  0.00      PROA  
ATOM    701  HB2 CYS P  45      -7.664  10.999  13.225  0.00  0.00      PROA  
ATOM    702  SG  CYS P  45      -7.808  12.657  11.480  0.00  0.00      PROA  
ATOM    703  HG1 CYS P  45      -6.674  12.943  10.783  0.00  0.00      PROA  
ATOM    704  C   CYS P  45      -4.749  12.874  12.704  0.00  0.00      PROA  
ATOM    705  O   CYS P  45      -4.835  13.668  13.639  0.00  0.00      PROA  
ATOM    706  N   PRO P  46      -4.025  13.126  11.568  0.00  0.00      PROA  
ATOM    707  CD  PRO P  46      -3.750  12.187  10.478  0.00  0.00      PROA  
ATOM    708  HD1 PRO P  46      -4.623  12.080   9.893  0.00  0.00      PROA  
ATOM    709  HD2 PRO P  46      -3.514  11.114  10.843  0.00  0.00      PROA  
ATOM    710  CA  PRO P  46      -3.199  14.374  11.476  0.00  0.00      PROA  
ATOM    711  HA  PRO P  46      -2.424  14.342  12.145  0.00  0.00      PROA  
ATOM    712  CB  PRO P  46      -2.618  14.288  10.057  0.00  0.00      PROA  
ATOM    713  HB1 PRO P  46      -1.656  14.823   9.992  0.00  0.00      PROA  
ATOM    714  HB2 PRO P  46      -3.324  14.809   9.415  0.00  0.00      PROA  
ATOM    715  CG  PRO P  46      -2.606  12.823   9.610  0.00  0.00      PROA  
ATOM    716  HG1 PRO P  46      -2.855  12.731   8.473  0.00  0.00      PROA  
ATOM    717  HG2 PRO P  46      -1.637  12.307   9.839  0.00  0.00      PROA  
ATOM    718  C   PRO P  46      -3.972  15.663  11.780  0.00  0.00      PROA  
ATOM    719  O   PRO P  46      -5.067  15.935  11.247  0.00  0.00      PROA  
ATOM    720  N   LYS P  47      -3.381  16.561  12.532  0.00  0.00      PROA  
ATOM    721  HN  LYS P  47      -2.556  16.414  12.903  0.00  0.00      PROA  
ATOM    722  CA  LYS P  47      -4.035  17.829  12.948  0.00  0.00      PROA  
ATOM    723  HA  LYS P  47      -5.040  17.586  13.172  0.00  0.00      PROA  
ATOM    724  CB  LYS P  47      -3.363  18.656  14.107  0.00  0.00      PROA  
ATOM    725  HB1 LYS P  47      -3.744  18.180  14.999  0.00  0.00      PROA  
ATOM    726  HB2 LYS P  47      -3.734  19.718  14.126  0.00  0.00      PROA  
ATOM    727  CG  LYS P  47      -1.859  18.560  14.243  0.00  0.00      PROA  
ATOM    728  HG1 LYS P  47      -1.255  18.754  13.241  0.00  0.00      PROA  
ATOM    729  HG2 LYS P  47      -1.585  17.555  14.486  0.00  0.00      PROA  
ATOM    730  CD  LYS P  47      -1.406  19.563  15.313  0.00  0.00      PROA  
ATOM    731  HD1 LYS P  47      -2.144  19.531  16.177  0.00  0.00      PROA  
ATOM    732  HD2 LYS P  47      -1.453  20.606  14.798  0.00  0.00      PROA  
ATOM    733  CE  LYS P  47       0.023  19.277  15.838  0.00  0.00      PROA  
ATOM    734  HE1 LYS P  47       0.794  19.410  14.952  0.00  0.00      PROA  
ATOM    735  HE2 LYS P  47       0.172  18.287  16.226  0.00  0.00      PROA  
ATOM    736  NZ  LYS P  47       0.449  20.214  16.881  0.00  0.00      PROA  
ATOM    737  HZ1 LYS P  47       0.437  21.144  16.574  0.00  0.00      PROA  
ATOM    738  HZ2 LYS P  47       1.425  19.945  17.213  0.00  0.00      PROA  
ATOM    739  HZ3 LYS P  47      -0.246  20.171  17.690  0.00  0.00      PROA  
ATOM    740  C   LYS P  47      -4.223  18.735  11.736  0.00  0.00      PROA  
ATOM    741  O   LYS P  47      -5.231  19.405  11.789  0.00  0.00      PROA  
ATOM    742  N   ALA P  48      -3.419  18.683  10.715  0.00  0.00      PROA  
ATOM    743  HN  ALA P  48      -2.577  18.170  10.708  0.00  0.00      PROA  
ATOM    744  CA  ALA P  48      -3.635  19.378   9.422  0.00  0.00      PROA  
ATOM    745  HA  ALA P  48      -3.872  20.411   9.590  0.00  0.00      PROA  
ATOM    746  CB  ALA P  48      -2.304  19.302   8.587  0.00  0.00      PROA  
ATOM    747  HB1 ALA P  48      -2.270  20.050   7.779  0.00  0.00      PROA  
ATOM    748  HB2 ALA P  48      -2.197  18.243   8.190  0.00  0.00      PROA  
ATOM    749  HB3 ALA P  48      -1.338  19.466   9.259  0.00  0.00      PROA  
ATOM    750  C   ALA P  48      -4.801  18.778   8.595  0.00  0.00      PROA  
ATOM    751  O   ALA P  48      -5.220  19.465   7.689  0.00  0.00      PROA  
ATOM    752  N   PHE P  49      -5.306  17.542   8.818  0.00  0.00      PROA  
ATOM    753  HN  PHE P  49      -4.924  16.929   9.506  0.00  0.00      PROA  
ATOM    754  CA  PHE P  49      -6.392  17.018   8.098  0.00  0.00      PROA  
ATOM    755  HA  PHE P  49      -6.432  17.589   7.266  0.00  0.00      PROA  
ATOM    756  CB  PHE P  49      -6.302  15.503   7.796  0.00  0.00      PROA  
ATOM    757  HB1 PHE P  49      -7.254  15.128   7.312  0.00  0.00      PROA  
ATOM    758  HB2 PHE P  49      -6.234  14.938   8.822  0.00  0.00      PROA  
ATOM    759  CG  PHE P  49      -5.192  14.986   6.839  0.00  0.00      PROA  
ATOM    760  CD1 PHE P  49      -4.356  15.806   6.167  0.00  0.00      PROA  
ATOM    761  HD1 PHE P  49      -4.599  16.911   6.151  0.00  0.00      PROA  
ATOM    762  CE1 PHE P  49      -3.329  15.287   5.349  0.00  0.00      PROA  
ATOM    763  HE1 PHE P  49      -2.672  16.015   4.932  0.00  0.00      PROA  
ATOM    764  CZ  PHE P  49      -3.133  13.901   5.408  0.00  0.00      PROA  
ATOM    765  HZ  PHE P  49      -2.282  13.466   4.842  0.00  0.00      PROA  
ATOM    766  CD2 PHE P  49      -5.143  13.578   6.740  0.00  0.00      PROA  
ATOM    767  HD2 PHE P  49      -5.815  12.968   7.327  0.00  0.00      PROA  
ATOM    768  CE2 PHE P  49      -4.039  13.052   6.028  0.00  0.00      PROA  
ATOM    769  HE2 PHE P  49      -3.945  12.042   5.844  0.00  0.00      PROA  
ATOM    770  C   PHE P  49      -7.715  17.220   8.780  0.00  0.00      PROA  
ATOM    771  O   PHE P  49      -7.758  17.032   9.981  0.00  0.00      PROA  
ATOM    772  N   GLU P  50      -8.774  17.652   8.109  0.00  0.00      PROA  
ATOM    773  HN  GLU P  50      -8.780  17.892   7.150  0.00  0.00      PROA  
ATOM    774  CA  GLU P  50     -10.038  17.944   8.783  0.00  0.00      PROA  
ATOM    775  HA  GLU P  50      -9.840  18.214   9.809  0.00  0.00      PROA  
ATOM    776  CB  GLU P  50     -10.754  19.069   8.147  0.00  0.00      PROA  
ATOM    777  HB1 GLU P  50     -10.825  18.778   7.022  0.00  0.00      PROA  
ATOM    778  HB2 GLU P  50     -10.146  20.075   8.180  0.00  0.00      PROA  
ATOM    779  CG  GLU P  50     -12.148  19.361   8.748  0.00  0.00      PROA  
ATOM    780  HG1 GLU P  50     -12.361  19.026   9.887  0.00  0.00      PROA  
ATOM    781  HG2 GLU P  50     -12.865  18.666   8.226  0.00  0.00      PROA  
ATOM    782  CD  GLU P  50     -12.666  20.766   8.685  0.00  0.00      PROA  
ATOM    783  OE1 GLU P  50     -13.643  21.021   7.906  0.00  0.00      PROA  
ATOM    784  OE2 GLU P  50     -12.114  21.730   9.316  0.00  0.00      PROA  
ATOM    785  C   GLU P  50     -10.856  16.694   8.578  0.00  0.00      PROA  
ATOM    786  O   GLU P  50     -10.766  16.073   7.521  0.00  0.00      PROA  
ATOM    787  N   LEU P  51     -11.486  16.135   9.610  0.00  0.00      PROA  
ATOM    788  HN  LEU P  51     -11.527  16.530  10.626  0.00  0.00      PROA  
ATOM    789  CA  LEU P  51     -12.156  14.876   9.445  0.00  0.00      PROA  
ATOM    790  HA  LEU P  51     -11.809  14.410   8.533  0.00  0.00      PROA  
ATOM    791  CB  LEU P  51     -11.692  14.042  10.693  0.00  0.00      PROA  
ATOM    792  HB1 LEU P  51     -11.851  14.603  11.620  0.00  0.00      PROA  
ATOM    793  HB2 LEU P  51     -10.664  13.901  10.599  0.00  0.00      PROA  
ATOM    794  CG  LEU P  51     -12.377  12.656  10.883  0.00  0.00      PROA  
ATOM    795  HG  LEU P  51     -13.473  12.643  10.923  0.00  0.00      PROA  
ATOM    796  CD1 LEU P  51     -12.153  11.724   9.711  0.00  0.00      PROA  
ATOM    797 HD11 LEU P  51     -12.407  10.644   9.965  0.00  0.00      PROA  
ATOM    798 HD12 LEU P  51     -11.100  11.806   9.431  0.00  0.00      PROA  
ATOM    799 HD13 LEU P  51     -12.680  12.127   8.771  0.00  0.00      PROA  
ATOM    800  CD2 LEU P  51     -11.990  12.041  12.197  0.00  0.00      PROA  
ATOM    801 HD21 LEU P  51     -10.861  11.978  12.500  0.00  0.00      PROA  
ATOM    802 HD22 LEU P  51     -12.264  10.947  12.254  0.00  0.00      PROA  
ATOM    803 HD23 LEU P  51     -12.484  12.661  13.014  0.00  0.00      PROA  
ATOM    804  C   LEU P  51     -13.704  14.960   9.519  0.00  0.00      PROA  
ATOM    805  O   LEU P  51     -14.257  15.566  10.418  0.00  0.00      PROA  
ATOM    806  N   ILE P  52     -14.471  14.306   8.532  0.00  0.00      PROA  
ATOM    807  HN  ILE P  52     -14.004  13.963   7.638  0.00  0.00      PROA  
ATOM    808  CA  ILE P  52     -15.905  14.134   8.651  0.00  0.00      PROA  
ATOM    809  HA  ILE P  52     -16.124  14.402   9.716  0.00  0.00      PROA  
ATOM    810  CB  ILE P  52     -16.699  14.734   7.500  0.00  0.00      PROA  
ATOM    811  HB  ILE P  52     -16.225  14.394   6.526  0.00  0.00      PROA  
ATOM    812  CG2 ILE P  52     -18.133  14.175   7.628  0.00  0.00      PROA  
ATOM    813 HG21 ILE P  52     -18.414  14.209   8.648  0.00  0.00      PROA  
ATOM    814 HG22 ILE P  52     -18.092  13.077   7.186  0.00  0.00      PROA  
ATOM    815 HG23 ILE P  52     -18.840  14.739   7.011  0.00  0.00      PROA  
ATOM    816  CG1 ILE P  52     -16.704  16.282   7.492  0.00  0.00      PROA  
ATOM    817 HG11 ILE P  52     -15.668  16.658   7.585  0.00  0.00      PROA  
ATOM    818 HG12 ILE P  52     -17.185  16.604   8.404  0.00  0.00      PROA  
ATOM    819  CD  ILE P  52     -17.472  16.797   6.266  0.00  0.00      PROA  
ATOM    820  HD1 ILE P  52     -17.461  17.864   6.292  0.00  0.00      PROA  
ATOM    821  HD2 ILE P  52     -18.489  16.424   6.286  0.00  0.00      PROA  
ATOM    822  HD3 ILE P  52     -17.050  16.414   5.322  0.00  0.00      PROA  
ATOM    823  C   ILE P  52     -16.110  12.575   8.628  0.00  0.00      PROA  
ATOM    824  O   ILE P  52     -16.039  11.890   7.632  0.00  0.00      PROA  
ATOM    825  N   GLN P  53     -16.475  12.165   9.844  0.00  0.00      PROA  
ATOM    826  HN  GLN P  53     -16.560  12.819  10.583  0.00  0.00      PROA  
ATOM    827  CA  GLN P  53     -17.205  10.893  10.068  0.00  0.00      PROA  
ATOM    828  HA  GLN P  53     -16.781  10.102   9.498  0.00  0.00      PROA  
ATOM    829  CB  GLN P  53     -17.140  10.527  11.547  0.00  0.00      PROA  
ATOM    830  HB1 GLN P  53     -17.728   9.544  11.713  0.00  0.00      PROA  
ATOM    831  HB2 GLN P  53     -17.589  11.358  12.043  0.00  0.00      PROA  
ATOM    832  CG  GLN P  53     -15.668  10.226  12.091  0.00  0.00      PROA  
ATOM    833  HG1 GLN P  53     -15.879  10.110  13.099  0.00  0.00      PROA  
ATOM    834  HG2 GLN P  53     -15.036  11.035  11.962  0.00  0.00      PROA  
ATOM    835  CD  GLN P  53     -15.036   8.926  11.577  0.00  0.00      PROA  
ATOM    836  OE1 GLN P  53     -15.487   8.174  10.719  0.00  0.00      PROA  
ATOM    837  NE2 GLN P  53     -13.831   8.676  12.132  0.00  0.00      PROA  
ATOM    838 HE21 GLN P  53     -13.276   7.929  11.772  0.00  0.00      PROA  
ATOM    839 HE22 GLN P  53     -13.521   9.155  12.900  0.00  0.00      PROA  
ATOM    840  C   GLN P  53     -18.687  10.907   9.541  0.00  0.00      PROA  
ATOM    841  O   GLN P  53     -19.581  11.357  10.219  0.00  0.00      PROA  
ATOM    842  N   VAL P  54     -18.935  10.290   8.325  0.00  0.00      PROA  
ATOM    843  HN  VAL P  54     -18.124   9.914   7.787  0.00  0.00      PROA  
ATOM    844  CA  VAL P  54     -20.212  10.239   7.728  0.00  0.00      PROA  
ATOM    845  HA  VAL P  54     -20.573  11.229   7.588  0.00  0.00      PROA  
ATOM    846  CB  VAL P  54     -20.107   9.602   6.350  0.00  0.00      PROA  
ATOM    847  HB  VAL P  54     -19.662   8.550   6.458  0.00  0.00      PROA  
ATOM    848  CG1 VAL P  54     -21.549   9.452   5.738  0.00  0.00      PROA  
ATOM    849 HG11 VAL P  54     -21.459   9.069   4.640  0.00  0.00      PROA  
ATOM    850 HG12 VAL P  54     -22.226  10.396   5.817  0.00  0.00      PROA  
ATOM    851 HG13 VAL P  54     -22.078   8.662   6.271  0.00  0.00      PROA  
ATOM    852  CG2 VAL P  54     -19.118  10.395   5.409  0.00  0.00      PROA  
ATOM    853 HG21 VAL P  54     -19.622  11.350   5.114  0.00  0.00      PROA  
ATOM    854 HG22 VAL P  54     -19.097   9.842   4.406  0.00  0.00      PROA  
ATOM    855 HG23 VAL P  54     -18.112  10.622   5.756  0.00  0.00      PROA  
ATOM    856  C   VAL P  54     -21.184   9.312   8.546  0.00  0.00      PROA  
ATOM    857  O   VAL P  54     -20.792   8.136   8.658  0.00  0.00      PROA  
ATOM    858  N   PRO P  55     -22.347   9.717   9.063  0.00  0.00      PROA  
ATOM    859  CD  PRO P  55     -22.723  11.123   9.006  0.00  0.00      PROA  
ATOM    860  HD1 PRO P  55     -22.701  11.441   7.952  0.00  0.00      PROA  
ATOM    861  HD2 PRO P  55     -22.049  11.679   9.699  0.00  0.00      PROA  
ATOM    862  CA  PRO P  55     -23.089   9.050  10.139  0.00  0.00      PROA  
ATOM    863  HA  PRO P  55     -22.486   8.763  10.938  0.00  0.00      PROA  
ATOM    864  CB  PRO P  55     -24.000  10.135  10.690  0.00  0.00      PROA  
ATOM    865  HB1 PRO P  55     -23.627  10.647  11.610  0.00  0.00      PROA  
ATOM    866  HB2 PRO P  55     -24.916   9.675  11.080  0.00  0.00      PROA  
ATOM    867  CG  PRO P  55     -24.196  11.118   9.575  0.00  0.00      PROA  
ATOM    868  HG1 PRO P  55     -24.820  10.934   8.679  0.00  0.00      PROA  
ATOM    869  HG2 PRO P  55     -24.447  12.084   9.904  0.00  0.00      PROA  
ATOM    870  C   PRO P  55     -23.862   7.776   9.598  0.00  0.00      PROA  
ATOM    871  O   PRO P  55     -25.035   7.612   9.891  0.00  0.00      PROA  
ATOM    872  N   VAL P  56     -23.160   6.959   8.766  0.00  0.00      PROA  
ATOM    873  HN  VAL P  56     -22.225   7.077   8.699  0.00  0.00      PROA  
ATOM    874  CA  VAL P  56     -23.788   5.682   8.373  0.00  0.00      PROA  
ATOM    875  HA  VAL P  56     -24.722   6.023   7.928  0.00  0.00      PROA  
ATOM    876  CB  VAL P  56     -22.891   4.850   7.392  0.00  0.00      PROA  
ATOM    877  HB  VAL P  56     -23.561   4.052   7.046  0.00  0.00      PROA  
ATOM    878  CG1 VAL P  56     -22.379   5.615   6.116  0.00  0.00      PROA  
ATOM    879 HG11 VAL P  56     -21.636   4.974   5.497  0.00  0.00      PROA  
ATOM    880 HG12 VAL P  56     -21.925   6.535   6.386  0.00  0.00      PROA  
ATOM    881 HG13 VAL P  56     -23.199   5.987   5.477  0.00  0.00      PROA  
ATOM    882  CG2 VAL P  56     -21.667   4.217   8.054  0.00  0.00      PROA  
ATOM    883 HG21 VAL P  56     -21.177   3.536   7.295  0.00  0.00      PROA  
ATOM    884 HG22 VAL P  56     -21.916   3.471   8.888  0.00  0.00      PROA  
ATOM    885 HG23 VAL P  56     -20.972   5.019   8.416  0.00  0.00      PROA  
ATOM    886  C   VAL P  56     -24.201   4.831   9.561  0.00  0.00      PROA  
ATOM    887  O   VAL P  56     -23.482   4.918  10.596  0.00  0.00      PROA  
ATOM    888  N   LYS P  57     -25.287   4.023   9.483  0.00  0.00      PROA  
ATOM    889  HN  LYS P  57     -25.930   4.051   8.682  0.00  0.00      PROA  
ATOM    890  CA  LYS P  57     -25.582   3.225  10.715  0.00  0.00      PROA  
ATOM    891  HA  LYS P  57     -24.733   2.833  11.235  0.00  0.00      PROA  
ATOM    892  CB  LYS P  57     -26.398   4.181  11.645  0.00  0.00      PROA  
ATOM    893  HB1 LYS P  57     -25.791   5.114  11.787  0.00  0.00      PROA  
ATOM    894  HB2 LYS P  57     -26.427   3.757  12.692  0.00  0.00      PROA  
ATOM    895  CG  LYS P  57     -27.858   4.580  11.178  0.00  0.00      PROA  
ATOM    896  HG1 LYS P  57     -28.004   4.436  10.087  0.00  0.00      PROA  
ATOM    897  HG2 LYS P  57     -28.154   5.585  11.420  0.00  0.00      PROA  
ATOM    898  CD  LYS P  57     -28.888   3.625  11.788  0.00  0.00      PROA  
ATOM    899  HD1 LYS P  57     -28.435   3.239  12.749  0.00  0.00      PROA  
ATOM    900  HD2 LYS P  57     -29.079   2.821  11.160  0.00  0.00      PROA  
ATOM    901  CE  LYS P  57     -30.197   4.194  12.260  0.00  0.00      PROA  
ATOM    902  HE1 LYS P  57     -30.040   5.142  12.843  0.00  0.00      PROA  
ATOM    903  HE2 LYS P  57     -30.794   3.525  12.932  0.00  0.00      PROA  
ATOM    904  NZ  LYS P  57     -31.018   4.463  11.052  0.00  0.00      PROA  
ATOM    905  HZ1 LYS P  57     -31.926   4.643  11.392  0.00  0.00      PROA  
ATOM    906  HZ2 LYS P  57     -31.051   3.626  10.425  0.00  0.00      PROA  
ATOM    907  HZ3 LYS P  57     -30.687   5.228  10.436  0.00  0.00      PROA  
ATOM    908  C   LYS P  57     -26.447   2.042  10.402  0.00  0.00      PROA  
ATOM    909  O   LYS P  57     -26.935   1.340  11.309  0.00  0.00      PROA  
ATOM    910  N   SER P  58     -26.651   1.693   9.113  0.00  0.00      PROA  
ATOM    911  HN  SER P  58     -26.426   2.428   8.484  0.00  0.00      PROA  
ATOM    912  CA  SER P  58     -27.076   0.381   8.521  0.00  0.00      PROA  
ATOM    913  HA  SER P  58     -28.151   0.132   8.754  0.00  0.00      PROA  
ATOM    914  CB  SER P  58     -26.910   0.483   6.949  0.00  0.00      PROA  
ATOM    915  HB1 SER P  58     -27.153  -0.488   6.472  0.00  0.00      PROA  
ATOM    916  HB2 SER P  58     -25.875   0.807   6.578  0.00  0.00      PROA  
ATOM    917  OG  SER P  58     -27.774   1.426   6.300  0.00  0.00      PROA  
ATOM    918  HG1 SER P  58     -27.326   2.243   6.564  0.00  0.00      PROA  
ATOM    919  C   SER P  58     -26.173  -0.741   9.072  0.00  0.00      PROA  
ATOM    920  O   SER P  58     -25.024  -0.469   9.525  0.00  0.00      PROA  
ATOM    921  N   HSD P  59     -26.597  -1.970   8.984  0.00  0.00      PROA  
ATOM    922  HN  HSD P  59     -27.522  -2.027   8.788  0.00  0.00      PROA  
ATOM    923  CA  HSD P  59     -25.842  -3.145   9.377  0.00  0.00      PROA  
ATOM    924  HA  HSD P  59     -24.986  -2.872   9.983  0.00  0.00      PROA  
ATOM    925  CB  HSD P  59     -26.571  -3.997  10.454  0.00  0.00      PROA  
ATOM    926  HB1 HSD P  59     -26.838  -3.239  11.284  0.00  0.00      PROA  
ATOM    927  HB2 HSD P  59     -25.866  -4.729  10.945  0.00  0.00      PROA  
ATOM    928  ND1 HSD P  59     -27.696  -5.895   9.403  0.00  0.00      PROA  
ATOM    929  HD1 HSD P  59     -26.898  -6.441   9.223  0.00  0.00      PROA  
ATOM    930  CG  HSD P  59     -27.791  -4.728  10.005  0.00  0.00      PROA  
ATOM    931  CE1 HSD P  59     -28.885  -6.233   9.013  0.00  0.00      PROA  
ATOM    932  HE1 HSD P  59     -29.039  -7.266   8.536  0.00  0.00      PROA  
ATOM    933  NE2 HSD P  59     -29.808  -5.315   9.293  0.00  0.00      PROA  
ATOM    934  CD2 HSD P  59     -29.090  -4.325   9.900  0.00  0.00      PROA  
ATOM    935  HD2 HSD P  59     -29.617  -3.437  10.184  0.00  0.00      PROA  
ATOM    936  C   HSD P  59     -25.458  -4.035   8.255  0.00  0.00      PROA  
ATOM    937  O   HSD P  59     -25.080  -5.196   8.390  0.00  0.00      PROA  
ATOM    938  N   THR P  60     -25.564  -3.504   7.040  0.00  0.00      PROA  
ATOM    939  HN  THR P  60     -25.959  -2.619   6.876  0.00  0.00      PROA  
ATOM    940  CA  THR P  60     -24.975  -4.163   5.862  0.00  0.00      PROA  
ATOM    941  HA  THR P  60     -24.243  -4.907   6.189  0.00  0.00      PROA  
ATOM    942  CB  THR P  60     -26.018  -4.597   4.750  0.00  0.00      PROA  
ATOM    943  HB  THR P  60     -25.494  -4.673   3.739  0.00  0.00      PROA  
ATOM    944  OG1 THR P  60     -27.175  -3.739   4.639  0.00  0.00      PROA  
ATOM    945  HG1 THR P  60     -27.678  -4.172   3.941  0.00  0.00      PROA  
ATOM    946  CG2 THR P  60     -26.579  -5.944   5.219  0.00  0.00      PROA  
ATOM    947 HG21 THR P  60     -25.779  -6.629   5.390  0.00  0.00      PROA  
ATOM    948 HG22 THR P  60     -27.250  -6.429   4.467  0.00  0.00      PROA  
ATOM    949 HG23 THR P  60     -27.170  -5.751   6.205  0.00  0.00      PROA  
ATOM    950  C   THR P  60     -24.062  -3.121   5.224  0.00  0.00      PROA  
ATOM    951  O   THR P  60     -24.485  -1.922   5.148  0.00  0.00      PROA  
ATOM    952  N   ASN P  61     -22.846  -3.574   4.804  0.00  0.00      PROA  
ATOM    953  HN  ASN P  61     -22.510  -4.476   4.840  0.00  0.00      PROA  
ATOM    954  CA  ASN P  61     -21.875  -2.754   4.120  0.00  0.00      PROA  
ATOM    955  HA  ASN P  61     -21.535  -1.995   4.825  0.00  0.00      PROA  
ATOM    956  CB  ASN P  61     -20.575  -3.497   3.615  0.00  0.00      PROA  
ATOM    957  HB1 ASN P  61     -19.893  -2.758   3.156  0.00  0.00      PROA  
ATOM    958  HB2 ASN P  61     -20.938  -4.258   2.935  0.00  0.00      PROA  
ATOM    959  CG  ASN P  61     -19.773  -4.051   4.814  0.00  0.00      PROA  
ATOM    960  OD1 ASN P  61     -20.079  -3.721   6.003  0.00  0.00      PROA  
ATOM    961  ND2 ASN P  61     -18.714  -4.843   4.616  0.00  0.00      PROA  
ATOM    962 HD21 ASN P  61     -18.252  -5.072   5.441  0.00  0.00      PROA  
ATOM    963 HD22 ASN P  61     -18.359  -4.925   3.701  0.00  0.00      PROA  
ATOM    964  C   ASN P  61     -22.433  -2.020   2.927  0.00  0.00      PROA  
ATOM    965  O   ASN P  61     -22.076  -0.858   2.670  0.00  0.00      PROA  
ATOM    966  N   HSD P  62     -23.200  -2.741   2.077  0.00  0.00      PROA  
ATOM    967  HN  HSD P  62     -23.357  -3.666   2.223  0.00  0.00      PROA  
ATOM    968  CA  HSD P  62     -23.873  -2.107   0.931  0.00  0.00      PROA  
ATOM    969  HA  HSD P  62     -23.147  -1.573   0.337  0.00  0.00      PROA  
ATOM    970  CB  HSD P  62     -24.440  -3.094  -0.100  0.00  0.00      PROA  
ATOM    971  HB1 HSD P  62     -23.647  -3.861  -0.387  0.00  0.00      PROA  
ATOM    972  HB2 HSD P  62     -24.716  -2.450  -0.964  0.00  0.00      PROA  
ATOM    973  ND1 HSD P  62     -25.549  -5.174   0.896  0.00  0.00      PROA  
ATOM    974  HD1 HSD P  62     -24.720  -5.653   1.320  0.00  0.00      PROA  
ATOM    975  CG  HSD P  62     -25.638  -3.894   0.321  0.00  0.00      PROA  
ATOM    976  CE1 HSD P  62     -26.728  -5.752   0.647  0.00  0.00      PROA  
ATOM    977  HE1 HSD P  62     -27.027  -6.748   1.071  0.00  0.00      PROA  
ATOM    978  NE2 HSD P  62     -27.579  -5.005  -0.023  0.00  0.00      PROA  
ATOM    979  CD2 HSD P  62     -26.850  -3.795  -0.223  0.00  0.00      PROA  
ATOM    980  HD2 HSD P  62     -27.330  -2.854  -0.607  0.00  0.00      PROA  
ATOM    981  C   HSD P  62     -24.837  -1.078   1.393  0.00  0.00      PROA  
ATOM    982  O   HSD P  62     -24.852   0.023   0.853  0.00  0.00      PROA  
ATOM    983  N   GLY P  63     -25.577  -1.233   2.565  0.00  0.00      PROA  
ATOM    984  HN  GLY P  63     -25.686  -2.125   2.952  0.00  0.00      PROA  
ATOM    985  CA  GLY P  63     -26.481  -0.184   3.098  0.00  0.00      PROA  
ATOM    986  HA1 GLY P  63     -27.051  -0.600   3.903  0.00  0.00      PROA  
ATOM    987  HA2 GLY P  63     -27.119   0.280   2.285  0.00  0.00      PROA  
ATOM    988  C   GLY P  63     -25.696   1.030   3.584  0.00  0.00      PROA  
ATOM    989  O   GLY P  63     -25.993   2.171   3.146  0.00  0.00      PROA  
ATOM    990  N   ARG P  64     -24.653   0.805   4.385  0.00  0.00      PROA  
ATOM    991  HN  ARG P  64     -24.380  -0.102   4.583  0.00  0.00      PROA  
ATOM    992  CA  ARG P  64     -23.633   1.764   4.841  0.00  0.00      PROA  
ATOM    993  HA  ARG P  64     -24.152   2.603   5.439  0.00  0.00      PROA  
ATOM    994  CB  ARG P  64     -22.503   1.171   5.757  0.00  0.00      PROA  
ATOM    995  HB1 ARG P  64     -21.846   1.992   5.991  0.00  0.00      PROA  
ATOM    996  HB2 ARG P  64     -21.983   0.387   5.246  0.00  0.00      PROA  
ATOM    997  CG  ARG P  64     -23.106   0.845   7.147  0.00  0.00      PROA  
ATOM    998  HG1 ARG P  64     -23.942   0.212   7.117  0.00  0.00      PROA  
ATOM    999  HG2 ARG P  64     -23.638   1.731   7.599  0.00  0.00      PROA  
ATOM   1000  CD  ARG P  64     -22.092   0.401   8.171  0.00  0.00      PROA  
ATOM   1001  HD1 ARG P  64     -22.622   0.276   9.102  0.00  0.00      PROA  
ATOM   1002  HD2 ARG P  64     -21.222   1.082   8.302  0.00  0.00      PROA  
ATOM   1003  NE  ARG P  64     -21.650  -0.945   7.720  0.00  0.00      PROA  
ATOM   1004  HE  ARG P  64     -20.778  -0.954   7.159  0.00  0.00      PROA  
ATOM   1005  CZ  ARG P  64     -21.919  -2.090   8.413  0.00  0.00      PROA  
ATOM   1006  NH1 ARG P  64     -22.946  -2.244   9.195  0.00  0.00      PROA  
ATOM   1007 HH11 ARG P  64     -23.487  -1.466   9.334  0.00  0.00      PROA  
ATOM   1008 HH12 ARG P  64     -22.861  -2.886  10.010  0.00  0.00      PROA  
ATOM   1009  NH2 ARG P  64     -21.114  -3.132   8.305  0.00  0.00      PROA  
ATOM   1010 HH21 ARG P  64     -20.645  -3.178   7.382  0.00  0.00      PROA  
ATOM   1011 HH22 ARG P  64     -21.298  -3.969   8.762  0.00  0.00      PROA  
ATOM   1012  C   ARG P  64     -23.000   2.580   3.678  0.00  0.00      PROA  
ATOM   1013  O   ARG P  64     -22.989   3.830   3.708  0.00  0.00      PROA  
ATOM   1014  N   ASN P  65     -22.553   1.921   2.626  0.00  0.00      PROA  
ATOM   1015  HN  ASN P  65     -22.580   0.890   2.759  0.00  0.00      PROA  
ATOM   1016  CA  ASN P  65     -22.099   2.489   1.352  0.00  0.00      PROA  
ATOM   1017  HA  ASN P  65     -21.179   3.096   1.499  0.00  0.00      PROA  
ATOM   1018  CB  ASN P  65     -21.620   1.412   0.435  0.00  0.00      PROA  
ATOM   1019  HB1 ASN P  65     -21.335   1.844  -0.540  0.00  0.00      PROA  
ATOM   1020  HB2 ASN P  65     -22.296   0.557   0.042  0.00  0.00      PROA  
ATOM   1021  CG  ASN P  65     -20.270   0.810   0.948  0.00  0.00      PROA  
ATOM   1022  OD1 ASN P  65     -19.666   1.232   1.916  0.00  0.00      PROA  
ATOM   1023  ND2 ASN P  65     -19.906  -0.322   0.260  0.00  0.00      PROA  
ATOM   1024 HD21 ASN P  65     -19.178  -0.783   0.726  0.00  0.00      PROA  
ATOM   1025 HD22 ASN P  65     -20.382  -0.768  -0.509  0.00  0.00      PROA  
ATOM   1026  C   ASN P  65     -23.145   3.310   0.644  0.00  0.00      PROA  
ATOM   1027  O   ASN P  65     -22.872   4.400   0.108  0.00  0.00      PROA  
ATOM   1028  N   ALA P  66     -24.376   2.746   0.560  0.00  0.00      PROA  
ATOM   1029  HN  ALA P  66     -24.587   1.776   0.909  0.00  0.00      PROA  
ATOM   1030  CA  ALA P  66     -25.393   3.570  -0.016  0.00  0.00      PROA  
ATOM   1031  HA  ALA P  66     -25.037   3.889  -1.004  0.00  0.00      PROA  
ATOM   1032  CB  ALA P  66     -26.597   2.660  -0.232  0.00  0.00      PROA  
ATOM   1033  HB1 ALA P  66     -27.258   3.165  -0.958  0.00  0.00      PROA  
ATOM   1034  HB2 ALA P  66     -27.218   2.350   0.685  0.00  0.00      PROA  
ATOM   1035  HB3 ALA P  66     -26.220   1.754  -0.740  0.00  0.00      PROA  
ATOM   1036  C   ALA P  66     -25.670   4.842   0.824  0.00  0.00      PROA  
ATOM   1037  O   ALA P  66     -25.859   5.910   0.239  0.00  0.00      PROA  
ATOM   1038  N   GLU P  67     -25.592   4.799   2.202  0.00  0.00      PROA  
ATOM   1039  HN  GLU P  67     -25.608   3.902   2.636  0.00  0.00      PROA  
ATOM   1040  CA  GLU P  67     -25.690   5.866   3.152  0.00  0.00      PROA  
ATOM   1041  HA  GLU P  67     -26.657   6.328   3.005  0.00  0.00      PROA  
ATOM   1042  CB  GLU P  67     -25.620   5.354   4.528  0.00  0.00      PROA  
ATOM   1043  HB1 GLU P  67     -25.478   6.188   5.285  0.00  0.00      PROA  
ATOM   1044  HB2 GLU P  67     -24.816   4.674   4.766  0.00  0.00      PROA  
ATOM   1045  CG  GLU P  67     -26.994   4.731   4.903  0.00  0.00      PROA  
ATOM   1046  HG1 GLU P  67     -27.156   3.730   4.553  0.00  0.00      PROA  
ATOM   1047  HG2 GLU P  67     -27.763   5.360   4.481  0.00  0.00      PROA  
ATOM   1048  CD  GLU P  67     -27.124   4.568   6.373  0.00  0.00      PROA  
ATOM   1049  OE1 GLU P  67     -27.851   5.378   7.011  0.00  0.00      PROA  
ATOM   1050  OE2 GLU P  67     -26.484   3.617   6.880  0.00  0.00      PROA  
ATOM   1051  C   GLU P  67     -24.608   6.957   2.914  0.00  0.00      PROA  
ATOM   1052  O   GLU P  67     -24.904   8.108   2.778  0.00  0.00      PROA  
ATOM   1053  N   TYR P  68     -23.384   6.492   2.846  0.00  0.00      PROA  
ATOM   1054  HN  TYR P  68     -23.293   5.578   3.050  0.00  0.00      PROA  
ATOM   1055  CA  TYR P  68     -22.212   7.291   2.471  0.00  0.00      PROA  
ATOM   1056  HA  TYR P  68     -22.006   8.119   3.108  0.00  0.00      PROA  
ATOM   1057  CB  TYR P  68     -21.029   6.238   2.549  0.00  0.00      PROA  
ATOM   1058  HB1 TYR P  68     -21.415   5.396   1.937  0.00  0.00      PROA  
ATOM   1059  HB2 TYR P  68     -21.066   6.017   3.683  0.00  0.00      PROA  
ATOM   1060  CG  TYR P  68     -19.637   6.686   2.214  0.00  0.00      PROA  
ATOM   1061  CD1 TYR P  68     -18.970   7.553   3.114  0.00  0.00      PROA  
ATOM   1062  HD1 TYR P  68     -19.507   7.698   4.132  0.00  0.00      PROA  
ATOM   1063  CE1 TYR P  68     -17.708   8.130   2.820  0.00  0.00      PROA  
ATOM   1064  HE1 TYR P  68     -17.109   8.709   3.543  0.00  0.00      PROA  
ATOM   1065  CZ  TYR P  68     -17.227   7.839   1.573  0.00  0.00      PROA  
ATOM   1066  OH  TYR P  68     -15.943   8.039   1.180  0.00  0.00      PROA  
ATOM   1067  HH  TYR P  68     -15.403   8.472   1.833  0.00  0.00      PROA  
ATOM   1068  CD2 TYR P  68     -19.047   6.409   0.945  0.00  0.00      PROA  
ATOM   1069  HD2 TYR P  68     -19.541   5.844   0.223  0.00  0.00      PROA  
ATOM   1070  CE2 TYR P  68     -17.885   7.073   0.638  0.00  0.00      PROA  
ATOM   1071  HE2 TYR P  68     -17.529   6.915  -0.368  0.00  0.00      PROA  
ATOM   1072  C   TYR P  68     -22.234   7.975   1.132  0.00  0.00      PROA  
ATOM   1073  O   TYR P  68     -21.821   9.119   0.871  0.00  0.00      PROA  
ATOM   1074  N   TYR P  69     -22.778   7.347   0.070  0.00  0.00      PROA  
ATOM   1075  HN  TYR P  69     -23.231   6.493   0.199  0.00  0.00      PROA  
ATOM   1076  CA  TYR P  69     -22.822   7.852  -1.299  0.00  0.00      PROA  
ATOM   1077  HA  TYR P  69     -21.903   8.236  -1.561  0.00  0.00      PROA  
ATOM   1078  CB  TYR P  69     -22.980   6.647  -2.262  0.00  0.00      PROA  
ATOM   1079  HB1 TYR P  69     -23.560   5.879  -1.712  0.00  0.00      PROA  
ATOM   1080  HB2 TYR P  69     -21.946   6.161  -2.381  0.00  0.00      PROA  
ATOM   1081  CG  TYR P  69     -23.585   6.843  -3.609  0.00  0.00      PROA  
ATOM   1082  CD1 TYR P  69     -23.490   8.012  -4.332  0.00  0.00      PROA  
ATOM   1083  HD1 TYR P  69     -22.879   8.826  -3.908  0.00  0.00      PROA  
ATOM   1084  CE1 TYR P  69     -24.150   8.191  -5.553  0.00  0.00      PROA  
ATOM   1085  HE1 TYR P  69     -24.035   9.109  -6.142  0.00  0.00      PROA  
ATOM   1086  CZ  TYR P  69     -25.021   7.202  -5.957  0.00  0.00      PROA  
ATOM   1087  OH  TYR P  69     -25.663   7.330  -7.140  0.00  0.00      PROA  
ATOM   1088  HH  TYR P  69     -25.579   8.324  -7.381  0.00  0.00      PROA  
ATOM   1089  CD2 TYR P  69     -24.413   5.766  -4.082  0.00  0.00      PROA  
ATOM   1090  HD2 TYR P  69     -24.557   4.965  -3.360  0.00  0.00      PROA  
ATOM   1091  CE2 TYR P  69     -25.132   5.925  -5.271  0.00  0.00      PROA  
ATOM   1092  HE2 TYR P  69     -25.813   5.150  -5.658  0.00  0.00      PROA  
ATOM   1093  C   TYR P  69     -23.748   8.992  -1.448  0.00  0.00      PROA  
ATOM   1094  O   TYR P  69     -23.481  10.066  -2.003  0.00  0.00      PROA  
ATOM   1095  N   ALA P  70     -24.983   8.822  -0.913  0.00  0.00      PROA  
ATOM   1096  HN  ALA P  70     -25.194   7.974  -0.471  0.00  0.00      PROA  
ATOM   1097  CA  ALA P  70     -25.953   9.816  -0.756  0.00  0.00      PROA  
ATOM   1098  HA  ALA P  70     -26.411  10.101  -1.729  0.00  0.00      PROA  
ATOM   1099  CB  ALA P  70     -27.106   9.189   0.008  0.00  0.00      PROA  
ATOM   1100  HB1 ALA P  70     -27.978   9.769   0.163  0.00  0.00      PROA  
ATOM   1101  HB2 ALA P  70     -26.772   8.876   1.060  0.00  0.00      PROA  
ATOM   1102  HB3 ALA P  70     -27.499   8.258  -0.539  0.00  0.00      PROA  
ATOM   1103  C   ALA P  70     -25.471  11.085  -0.074  0.00  0.00      PROA  
ATOM   1104  O   ALA P  70     -25.509  12.189  -0.594  0.00  0.00      PROA  
ATOM   1105  N   TRP P  71     -24.998  10.829   1.162  0.00  0.00      PROA  
ATOM   1106  HN  TRP P  71     -24.954   9.882   1.439  0.00  0.00      PROA  
ATOM   1107  CA  TRP P  71     -24.519  11.822   2.099  0.00  0.00      PROA  
ATOM   1108  HA  TRP P  71     -25.264  12.580   2.094  0.00  0.00      PROA  
ATOM   1109  CB  TRP P  71     -24.198  11.231   3.510  0.00  0.00      PROA  
ATOM   1110  HB1 TRP P  71     -23.215  10.680   3.534  0.00  0.00      PROA  
ATOM   1111  HB2 TRP P  71     -24.941  10.372   3.693  0.00  0.00      PROA  
ATOM   1112  CG  TRP P  71     -24.273  12.194   4.633  0.00  0.00      PROA  
ATOM   1113  CD1 TRP P  71     -25.341  12.346   5.522  0.00  0.00      PROA  
ATOM   1114  HD1 TRP P  71     -26.279  11.787   5.284  0.00  0.00      PROA  
ATOM   1115  NE1 TRP P  71     -25.057  13.140   6.546  0.00  0.00      PROA  
ATOM   1116  HE1 TRP P  71     -25.641  13.467   7.317  0.00  0.00      PROA  
ATOM   1117  CE2 TRP P  71     -23.750  13.539   6.425  0.00  0.00      PROA  
ATOM   1118  CD2 TRP P  71     -23.238  13.006   5.175  0.00  0.00      PROA  
ATOM   1119  CE3 TRP P  71     -21.862  13.095   4.847  0.00  0.00      PROA  
ATOM   1120  HE3 TRP P  71     -21.447  12.600   3.923  0.00  0.00      PROA  
ATOM   1121  CZ3 TRP P  71     -21.088  13.896   5.693  0.00  0.00      PROA  
ATOM   1122  HZ3 TRP P  71     -19.996  13.890   5.503  0.00  0.00      PROA  
ATOM   1123  CZ2 TRP P  71     -22.948  14.312   7.260  0.00  0.00      PROA  
ATOM   1124  HZ2 TRP P  71     -23.338  14.666   8.207  0.00  0.00      PROA  
ATOM   1125  CH2 TRP P  71     -21.628  14.485   6.880  0.00  0.00      PROA  
ATOM   1126  HH2 TRP P  71     -21.074  15.163   7.440  0.00  0.00      PROA  
ATOM   1127  C   TRP P  71     -23.350  12.599   1.639  0.00  0.00      PROA  
ATOM   1128  O   TRP P  71     -23.290  13.817   1.865  0.00  0.00      PROA  
ATOM   1129  N   VAL P  72     -22.285  11.974   1.158  0.00  0.00      PROA  
ATOM   1130  HN  VAL P  72     -22.221  10.983   0.906  0.00  0.00      PROA  
ATOM   1131  CA  VAL P  72     -21.149  12.705   0.562  0.00  0.00      PROA  
ATOM   1132  HA  VAL P  72     -20.628  13.340   1.311  0.00  0.00      PROA  
ATOM   1133  CB  VAL P  72     -20.032  11.810   0.167  0.00  0.00      PROA  
ATOM   1134  HB  VAL P  72     -20.469  11.013  -0.444  0.00  0.00      PROA  
ATOM   1135  CG1 VAL P  72     -18.952  12.597  -0.534  0.00  0.00      PROA  
ATOM   1136 HG11 VAL P  72     -18.060  12.010  -0.554  0.00  0.00      PROA  
ATOM   1137 HG12 VAL P  72     -18.789  13.589  -0.216  0.00  0.00      PROA  
ATOM   1138 HG13 VAL P  72     -19.296  12.706  -1.634  0.00  0.00      PROA  
ATOM   1139  CG2 VAL P  72     -19.555  11.147   1.464  0.00  0.00      PROA  
ATOM   1140 HG21 VAL P  72     -18.692  10.451   1.244  0.00  0.00      PROA  
ATOM   1141 HG22 VAL P  72     -20.332  10.566   2.044  0.00  0.00      PROA  
ATOM   1142 HG23 VAL P  72     -19.213  11.854   2.291  0.00  0.00      PROA  
ATOM   1143  C   VAL P  72     -21.506  13.592  -0.532  0.00  0.00      PROA  
ATOM   1144  O   VAL P  72     -21.129  14.676  -0.702  0.00  0.00      PROA  
ATOM   1145  N   GLN P  73     -22.298  13.130  -1.511  0.00  0.00      PROA  
ATOM   1146  HN  GLN P  73     -22.592  12.186  -1.490  0.00  0.00      PROA  
ATOM   1147  CA  GLN P  73     -22.779  14.029  -2.603  0.00  0.00      PROA  
ATOM   1148  HA  GLN P  73     -21.845  14.500  -2.923  0.00  0.00      PROA  
ATOM   1149  CB  GLN P  73     -23.261  13.179  -3.820  0.00  0.00      PROA  
ATOM   1150  HB1 GLN P  73     -23.558  13.922  -4.570  0.00  0.00      PROA  
ATOM   1151  HB2 GLN P  73     -24.171  12.592  -3.551  0.00  0.00      PROA  
ATOM   1152  CG  GLN P  73     -22.110  12.228  -4.356  0.00  0.00      PROA  
ATOM   1153  HG1 GLN P  73     -22.597  11.574  -5.041  0.00  0.00      PROA  
ATOM   1154  HG2 GLN P  73     -21.791  11.495  -3.601  0.00  0.00      PROA  
ATOM   1155  CD  GLN P  73     -21.023  12.997  -5.061  0.00  0.00      PROA  
ATOM   1156  OE1 GLN P  73     -21.168  14.175  -5.344  0.00  0.00      PROA  
ATOM   1157  NE2 GLN P  73     -19.886  12.330  -5.505  0.00  0.00      PROA  
ATOM   1158 HE21 GLN P  73     -19.343  12.833  -6.209  0.00  0.00      PROA  
ATOM   1159 HE22 GLN P  73     -19.727  11.366  -5.487  0.00  0.00      PROA  
ATOM   1160  C   GLN P  73     -23.689  15.196  -2.094  0.00  0.00      PROA  
ATOM   1161  O   GLN P  73     -23.508  16.378  -2.490  0.00  0.00      PROA  
ATOM   1162  N   ASN P  74     -24.628  14.858  -1.219  0.00  0.00      PROA  
ATOM   1163  HN  ASN P  74     -24.976  13.874  -1.050  0.00  0.00      PROA  
ATOM   1164  CA  ASN P  74     -25.416  15.846  -0.531  0.00  0.00      PROA  
ATOM   1165  HA  ASN P  74     -26.032  16.568  -1.175  0.00  0.00      PROA  
ATOM   1166  CB  ASN P  74     -26.392  15.132   0.485  0.00  0.00      PROA  
ATOM   1167  HB1 ASN P  74     -26.875  15.779   1.189  0.00  0.00      PROA  
ATOM   1168  HB2 ASN P  74     -25.891  14.309   1.033  0.00  0.00      PROA  
ATOM   1169  CG  ASN P  74     -27.472  14.575  -0.428  0.00  0.00      PROA  
ATOM   1170  OD1 ASN P  74     -27.502  14.903  -1.657  0.00  0.00      PROA  
ATOM   1171  ND2 ASN P  74     -28.463  13.848   0.097  0.00  0.00      PROA  
ATOM   1172 HD21 ASN P  74     -29.256  13.725  -0.412  0.00  0.00      PROA  
ATOM   1173 HD22 ASN P  74     -28.277  13.322   0.920  0.00  0.00      PROA  
ATOM   1174  C   ASN P  74     -24.657  16.854   0.361  0.00  0.00      PROA  
ATOM   1175  O   ASN P  74     -24.977  18.001   0.426  0.00  0.00      PROA  
ATOM   1176  N   HSD P  75     -23.620  16.401   1.142  0.00  0.00      PROA  
ATOM   1177  HN  HSD P  75     -23.375  15.441   1.272  0.00  0.00      PROA  
ATOM   1178  CA  HSD P  75     -22.841  17.292   2.007  0.00  0.00      PROA  
ATOM   1179  HA  HSD P  75     -23.464  17.960   2.580  0.00  0.00      PROA  
ATOM   1180  CB  HSD P  75     -22.022  16.464   3.049  0.00  0.00      PROA  
ATOM   1181  HB1 HSD P  75     -21.305  15.844   2.448  0.00  0.00      PROA  
ATOM   1182  HB2 HSD P  75     -22.644  15.740   3.618  0.00  0.00      PROA  
ATOM   1183  ND1 HSD P  75     -20.388  17.882   4.078  0.00  0.00      PROA  
ATOM   1184  HD1 HSD P  75     -19.616  17.594   3.406  0.00  0.00      PROA  
ATOM   1185  CG  HSD P  75     -21.531  17.193   4.165  0.00  0.00      PROA  
ATOM   1186  CE1 HSD P  75     -20.194  18.507   5.272  0.00  0.00      PROA  
ATOM   1187  HE1 HSD P  75     -19.218  19.029   5.505  0.00  0.00      PROA  
ATOM   1188  NE2 HSD P  75     -21.088  18.213   6.151  0.00  0.00      PROA  
ATOM   1189  CD2 HSD P  75     -22.026  17.411   5.449  0.00  0.00      PROA  
ATOM   1190  HD2 HSD P  75     -22.951  17.088   5.797  0.00  0.00      PROA  
ATOM   1191  C   HSD P  75     -21.979  18.102   1.153  0.00  0.00      PROA  
ATOM   1192  O   HSD P  75     -21.798  19.265   1.419  0.00  0.00      PROA  
ATOM   1193  N   LEU P  76     -21.373  17.592   0.069  0.00  0.00      PROA  
ATOM   1194  HN  LEU P  76     -21.598  16.575  -0.041  0.00  0.00      PROA  
ATOM   1195  CA  LEU P  76     -20.520  18.275  -0.889  0.00  0.00      PROA  
ATOM   1196  HA  LEU P  76     -19.753  18.629  -0.188  0.00  0.00      PROA  
ATOM   1197  CB  LEU P  76     -19.863  17.372  -1.898  0.00  0.00      PROA  
ATOM   1198  HB1 LEU P  76     -19.606  17.835  -2.902  0.00  0.00      PROA  
ATOM   1199  HB2 LEU P  76     -20.705  16.660  -2.196  0.00  0.00      PROA  
ATOM   1200  CG  LEU P  76     -18.728  16.497  -1.368  0.00  0.00      PROA  
ATOM   1201  HG  LEU P  76     -18.958  15.959  -0.448  0.00  0.00      PROA  
ATOM   1202  CD1 LEU P  76     -18.330  15.500  -2.491  0.00  0.00      PROA  
ATOM   1203 HD11 LEU P  76     -17.496  14.850  -2.160  0.00  0.00      PROA  
ATOM   1204 HD12 LEU P  76     -18.192  16.070  -3.467  0.00  0.00      PROA  
ATOM   1205 HD13 LEU P  76     -19.088  14.753  -2.704  0.00  0.00      PROA  
ATOM   1206  CD2 LEU P  76     -17.463  17.354  -1.062  0.00  0.00      PROA  
ATOM   1207 HD21 LEU P  76     -16.670  16.550  -0.932  0.00  0.00      PROA  
ATOM   1208 HD22 LEU P  76     -17.599  17.815  -0.069  0.00  0.00      PROA  
ATOM   1209 HD23 LEU P  76     -17.087  18.179  -1.672  0.00  0.00      PROA  
ATOM   1210  C   LEU P  76     -21.310  19.501  -1.484  0.00  0.00      PROA  
ATOM   1211  O   LEU P  76     -20.825  20.622  -1.596  0.00  0.00      PROA  
ATOM   1212  N   LYS P  77     -22.563  19.263  -1.917  0.00  0.00      PROA  
ATOM   1213  HN  LYS P  77     -22.886  18.356  -2.022  0.00  0.00      PROA  
ATOM   1214  CA  LYS P  77     -23.510  20.310  -2.450  0.00  0.00      PROA  
ATOM   1215  HA  LYS P  77     -22.953  20.778  -3.316  0.00  0.00      PROA  
ATOM   1216  CB  LYS P  77     -24.771  19.708  -2.963  0.00  0.00      PROA  
ATOM   1217  HB1 LYS P  77     -25.156  19.079  -2.190  0.00  0.00      PROA  
ATOM   1218  HB2 LYS P  77     -24.596  19.045  -3.880  0.00  0.00      PROA  
ATOM   1219  CG  LYS P  77     -25.883  20.853  -3.239  0.00  0.00      PROA  
ATOM   1220  HG1 LYS P  77     -26.154  21.436  -2.362  0.00  0.00      PROA  
ATOM   1221  HG2 LYS P  77     -26.768  20.374  -3.400  0.00  0.00      PROA  
ATOM   1222  CD  LYS P  77     -25.654  21.797  -4.512  0.00  0.00      PROA  
ATOM   1223  HD1 LYS P  77     -24.639  22.423  -4.366  0.00  0.00      PROA  
ATOM   1224  HD2 LYS P  77     -26.510  22.448  -4.637  0.00  0.00      PROA  
ATOM   1225  CE  LYS P  77     -25.404  21.041  -5.885  0.00  0.00      PROA  
ATOM   1226  HE1 LYS P  77     -26.307  20.409  -6.150  0.00  0.00      PROA  
ATOM   1227  HE2 LYS P  77     -24.454  20.350  -5.858  0.00  0.00      PROA  
ATOM   1228  NZ  LYS P  77     -25.147  21.911  -7.030  0.00  0.00      PROA  
ATOM   1229  HZ1 LYS P  77     -24.404  22.628  -6.680  0.00  0.00      PROA  
ATOM   1230  HZ2 LYS P  77     -25.969  22.584  -7.271  0.00  0.00      PROA  
ATOM   1231  HZ3 LYS P  77     -24.747  21.397  -7.879  0.00  0.00      PROA  
ATOM   1232  C   LYS P  77     -23.661  21.434  -1.520  0.00  0.00      PROA  
ATOM   1233  O   LYS P  77     -23.652  22.603  -1.791  0.00  0.00      PROA  
ATOM   1234  N   GLU P  78     -23.843  21.154  -0.188  0.00  0.00      PROA  
ATOM   1235  HN  GLU P  78     -23.714  20.211   0.062  0.00  0.00      PROA  
ATOM   1236  CA  GLU P  78     -23.968  22.090   0.842  0.00  0.00      PROA  
ATOM   1237  HA  GLU P  78     -24.610  22.939   0.484  0.00  0.00      PROA  
ATOM   1238  CB  GLU P  78     -24.725  21.570   2.132  0.00  0.00      PROA  
ATOM   1239  HB1 GLU P  78     -24.862  22.420   2.803  0.00  0.00      PROA  
ATOM   1240  HB2 GLU P  78     -24.181  20.747   2.684  0.00  0.00      PROA  
ATOM   1241  CG  GLU P  78     -26.180  21.081   1.750  0.00  0.00      PROA  
ATOM   1242  HG1 GLU P  78     -25.968  20.058   1.252  0.00  0.00      PROA  
ATOM   1243  HG2 GLU P  78     -26.752  21.791   1.104  0.00  0.00      PROA  
ATOM   1244  CD  GLU P  78     -27.068  20.921   2.927  0.00  0.00      PROA  
ATOM   1245  OE1 GLU P  78     -26.660  20.265   3.936  0.00  0.00      PROA  
ATOM   1246  OE2 GLU P  78     -28.220  21.409   2.921  0.00  0.00      PROA  
ATOM   1247  C   GLU P  78     -22.635  22.767   1.152  0.00  0.00      PROA  
ATOM   1248  O   GLU P  78     -22.498  23.912   1.533  0.00  0.00      PROA  
ATOM   1249  N   HSD P  79     -21.527  22.048   1.001  0.00  0.00      PROA  
ATOM   1250  HN  HSD P  79     -21.670  21.103   0.600  0.00  0.00      PROA  
ATOM   1251  CA  HSD P  79     -20.206  22.395   1.606  0.00  0.00      PROA  
ATOM   1252  HA  HSD P  79     -20.116  23.416   1.801  0.00  0.00      PROA  
ATOM   1253  CB  HSD P  79     -19.971  21.580   2.842  0.00  0.00      PROA  
ATOM   1254  HB1 HSD P  79     -19.006  21.539   3.386  0.00  0.00      PROA  
ATOM   1255  HB2 HSD P  79     -20.090  20.513   2.632  0.00  0.00      PROA  
ATOM   1256  ND1 HSD P  79     -21.148  22.878   4.799  0.00  0.00      PROA  
ATOM   1257  HD1 HSD P  79     -20.714  23.761   4.782  0.00  0.00      PROA  
ATOM   1258  CG  HSD P  79     -20.970  21.800   3.970  0.00  0.00      PROA  
ATOM   1259  CE1 HSD P  79     -22.242  22.623   5.593  0.00  0.00      PROA  
ATOM   1260  HE1 HSD P  79     -22.336  23.321   6.387  0.00  0.00      PROA  
ATOM   1261  NE2 HSD P  79     -22.749  21.423   5.351  0.00  0.00      PROA  
ATOM   1262  CD2 HSD P  79     -21.882  20.881   4.377  0.00  0.00      PROA  
ATOM   1263  HD2 HSD P  79     -22.035  19.970   3.919  0.00  0.00      PROA  
ATOM   1264  C   HSD P  79     -19.019  22.160   0.656  0.00  0.00      PROA  
ATOM   1265  O   HSD P  79     -18.386  21.119   0.741  0.00  0.00      PROA  
ATOM   1266  N   PRO P  80     -18.652  23.035  -0.285  0.00  0.00      PROA  
ATOM   1267  CD  PRO P  80     -19.559  24.103  -0.677  0.00  0.00      PROA  
ATOM   1268  HD1 PRO P  80     -19.643  24.878   0.124  0.00  0.00      PROA  
ATOM   1269  HD2 PRO P  80     -20.570  23.626  -0.790  0.00  0.00      PROA  
ATOM   1270  CA  PRO P  80     -17.738  22.781  -1.436  0.00  0.00      PROA  
ATOM   1271  HA  PRO P  80     -18.305  22.174  -2.167  0.00  0.00      PROA  
ATOM   1272  CB  PRO P  80     -17.534  24.234  -1.926  0.00  0.00      PROA  
ATOM   1273  HB1 PRO P  80     -17.275  24.322  -2.994  0.00  0.00      PROA  
ATOM   1274  HB2 PRO P  80     -16.843  24.791  -1.320  0.00  0.00      PROA  
ATOM   1275  CG  PRO P  80     -18.953  24.720  -1.894  0.00  0.00      PROA  
ATOM   1276  HG1 PRO P  80     -19.022  25.779  -1.868  0.00  0.00      PROA  
ATOM   1277  HG2 PRO P  80     -19.372  24.344  -2.875  0.00  0.00      PROA  
ATOM   1278  C   PRO P  80     -16.401  22.180  -1.185  0.00  0.00      PROA  
ATOM   1279  O   PRO P  80     -15.813  22.291  -0.106  0.00  0.00      PROA  
ATOM   1280  N   ALA P  81     -15.860  21.538  -2.225  0.00  0.00      PROA  
ATOM   1281  HN  ALA P  81     -16.541  21.323  -2.918  0.00  0.00      PROA  
ATOM   1282  CA  ALA P  81     -14.475  21.157  -2.336  0.00  0.00      PROA  
ATOM   1283  HA  ALA P  81     -13.785  21.565  -1.626  0.00  0.00      PROA  
ATOM   1284  CB  ALA P  81     -14.463  19.606  -2.424  0.00  0.00      PROA  
ATOM   1285  HB1 ALA P  81     -14.810  19.215  -1.422  0.00  0.00      PROA  
ATOM   1286  HB2 ALA P  81     -13.433  19.246  -2.605  0.00  0.00      PROA  
ATOM   1287  HB3 ALA P  81     -15.257  19.236  -3.148  0.00  0.00      PROA  
ATOM   1288  C   ALA P  81     -14.079  21.722  -3.657  0.00  0.00      PROA  
ATOM   1289  O   ALA P  81     -14.862  22.009  -4.507  0.00  0.00      PROA  
ATOM   1290  N   ASP P  82     -12.760  21.945  -3.727  0.00  0.00      PROA  
ATOM   1291  HN  ASP P  82     -12.119  21.875  -2.896  0.00  0.00      PROA  
ATOM   1292  CA  ASP P  82     -12.079  22.402  -4.930  0.00  0.00      PROA  
ATOM   1293  HA  ASP P  82     -12.748  23.004  -5.528  0.00  0.00      PROA  
ATOM   1294  CB  ASP P  82     -10.779  23.071  -4.595  0.00  0.00      PROA  
ATOM   1295  HB1 ASP P  82     -10.427  23.484  -5.546  0.00  0.00      PROA  
ATOM   1296  HB2 ASP P  82     -10.030  22.360  -4.266  0.00  0.00      PROA  
ATOM   1297  CG  ASP P  82     -10.848  24.175  -3.585  0.00  0.00      PROA  
ATOM   1298  OD1 ASP P  82     -11.795  24.894  -3.581  0.00  0.00      PROA  
ATOM   1299  OD2 ASP P  82      -9.834  24.389  -2.865  0.00  0.00      PROA  
ATOM   1300  C   ASP P  82     -11.895  21.284  -5.939  0.00  0.00      PROA  
ATOM   1301  O   ASP P  82     -11.741  21.503  -7.117  0.00  0.00      PROA  
ATOM   1302  N   ARG P  83     -11.989  20.034  -5.461  0.00  0.00      PROA  
ATOM   1303  HN  ARG P  83     -12.317  19.904  -4.566  0.00  0.00      PROA  
ATOM   1304  CA  ARG P  83     -11.635  18.757  -6.171  0.00  0.00      PROA  
ATOM   1305  HA  ARG P  83     -12.297  18.649  -7.082  0.00  0.00      PROA  
ATOM   1306  CB  ARG P  83     -10.080  18.716  -6.404  0.00  0.00      PROA  
ATOM   1307  HB1 ARG P  83      -9.480  18.383  -5.513  0.00  0.00      PROA  
ATOM   1308  HB2 ARG P  83      -9.759  19.657  -6.813  0.00  0.00      PROA  
ATOM   1309  CG  ARG P  83      -9.605  17.735  -7.496  0.00  0.00      PROA  
ATOM   1310  HG1 ARG P  83      -9.638  16.724  -7.095  0.00  0.00      PROA  
ATOM   1311  HG2 ARG P  83      -8.556  18.039  -7.545  0.00  0.00      PROA  
ATOM   1312  CD  ARG P  83     -10.199  17.946  -8.925  0.00  0.00      PROA  
ATOM   1313  HD1 ARG P  83     -11.234  17.655  -8.715  0.00  0.00      PROA  
ATOM   1314  HD2 ARG P  83      -9.793  17.284  -9.713  0.00  0.00      PROA  
ATOM   1315  NE  ARG P  83     -10.437  19.397  -9.393  0.00  0.00      PROA  
ATOM   1316  HE  ARG P  83     -11.420  19.722  -9.348  0.00  0.00      PROA  
ATOM   1317  CZ  ARG P  83      -9.676  19.926 -10.365  0.00  0.00      PROA  
ATOM   1318  NH1 ARG P  83      -8.546  19.524 -10.841  0.00  0.00      PROA  
ATOM   1319 HH11 ARG P  83      -8.223  19.989 -11.683  0.00  0.00      PROA  
ATOM   1320 HH12 ARG P  83      -8.115  18.779 -10.490  0.00  0.00      PROA  
ATOM   1321  NH2 ARG P  83     -10.341  20.911 -10.925  0.00  0.00      PROA  
ATOM   1322 HH21 ARG P  83     -11.256  21.161 -10.572  0.00  0.00      PROA  
ATOM   1323 HH22 ARG P  83      -9.768  21.478 -11.519  0.00  0.00      PROA  
ATOM   1324  C   ARG P  83     -12.086  17.620  -5.297  0.00  0.00      PROA  
ATOM   1325  O   ARG P  83     -11.674  17.504  -4.135  0.00  0.00      PROA  
ATOM   1326  N   VAL P  84     -12.870  16.742  -5.863  0.00  0.00      PROA  
ATOM   1327  HN  VAL P  84     -13.078  16.820  -6.782  0.00  0.00      PROA  
ATOM   1328  CA  VAL P  84     -13.369  15.572  -5.188  0.00  0.00      PROA  
ATOM   1329  HA  VAL P  84     -13.416  15.783  -4.080  0.00  0.00      PROA  
ATOM   1330  CB  VAL P  84     -14.846  15.185  -5.373  0.00  0.00      PROA  
ATOM   1331  HB  VAL P  84     -15.028  14.726  -6.304  0.00  0.00      PROA  
ATOM   1332  CG1 VAL P  84     -15.407  14.276  -4.222  0.00  0.00      PROA  
ATOM   1333 HG11 VAL P  84     -14.587  13.592  -3.937  0.00  0.00      PROA  
ATOM   1334 HG12 VAL P  84     -16.344  13.726  -4.581  0.00  0.00      PROA  
ATOM   1335 HG13 VAL P  84     -15.694  14.930  -3.366  0.00  0.00      PROA  
ATOM   1336  CG2 VAL P  84     -15.675  16.519  -5.309  0.00  0.00      PROA  
ATOM   1337 HG21 VAL P  84     -15.512  17.068  -4.364  0.00  0.00      PROA  
ATOM   1338 HG22 VAL P  84     -16.726  16.310  -5.374  0.00  0.00      PROA  
ATOM   1339 HG23 VAL P  84     -15.262  17.169  -6.114  0.00  0.00      PROA  
ATOM   1340  C   VAL P  84     -12.508  14.411  -5.586  0.00  0.00      PROA  
ATOM   1341  O   VAL P  84     -12.341  14.086  -6.794  0.00  0.00      PROA  
ATOM   1342  N   VAL P  85     -11.735  13.699  -4.645  0.00  0.00      PROA  
ATOM   1343  HN  VAL P  85     -11.942  13.783  -3.563  0.00  0.00      PROA  
ATOM   1344  CA  VAL P  85     -10.802  12.685  -4.956  0.00  0.00      PROA  
ATOM   1345  HA  VAL P  85     -10.802  12.478  -6.046  0.00  0.00      PROA  
ATOM   1346  CB  VAL P  85      -9.397  13.081  -4.547  0.00  0.00      PROA  
ATOM   1347  HB  VAL P  85      -9.375  13.202  -3.473  0.00  0.00      PROA  
ATOM   1348  CG1 VAL P  85      -8.441  12.066  -5.205  0.00  0.00      PROA  
ATOM   1349 HG11 VAL P  85      -8.560  10.978  -4.870  0.00  0.00      PROA  
ATOM   1350 HG12 VAL P  85      -7.373  12.313  -5.010  0.00  0.00      PROA  
ATOM   1351 HG13 VAL P  85      -8.539  12.081  -6.271  0.00  0.00      PROA  
ATOM   1352  CG2 VAL P  85      -9.029  14.432  -5.189  0.00  0.00      PROA  
ATOM   1353 HG21 VAL P  85      -9.191  14.435  -6.268  0.00  0.00      PROA  
ATOM   1354 HG22 VAL P  85      -7.999  14.800  -5.115  0.00  0.00      PROA  
ATOM   1355 HG23 VAL P  85      -9.627  15.214  -4.673  0.00  0.00      PROA  
ATOM   1356  C   VAL P  85     -11.158  11.363  -4.300  0.00  0.00      PROA  
ATOM   1357  O   VAL P  85     -11.177  11.193  -3.080  0.00  0.00      PROA  
ATOM   1358  N   GLY P  86     -11.455  10.371  -5.177  0.00  0.00      PROA  
ATOM   1359  HN  GLY P  86     -11.320  10.606  -6.143  0.00  0.00      PROA  
ATOM   1360  CA  GLY P  86     -11.723   9.013  -4.807  0.00  0.00      PROA  
ATOM   1361  HA1 GLY P  86     -12.174   8.452  -5.573  0.00  0.00      PROA  
ATOM   1362  HA2 GLY P  86     -12.252   9.038  -3.913  0.00  0.00      PROA  
ATOM   1363  C   GLY P  86     -10.508   8.258  -4.531  0.00  0.00      PROA  
ATOM   1364  O   GLY P  86      -9.680   8.051  -5.380  0.00  0.00      PROA  
ATOM   1365  N   PHE P  87     -10.298   7.836  -3.268  0.00  0.00      PROA  
ATOM   1366  HN  PHE P  87     -10.772   8.129  -2.377  0.00  0.00      PROA  
ATOM   1367  CA  PHE P  87      -9.357   6.700  -3.045  0.00  0.00      PROA  
ATOM   1368  HA  PHE P  87      -8.576   6.631  -3.767  0.00  0.00      PROA  
ATOM   1369  CB  PHE P  87      -8.512   6.952  -1.791  0.00  0.00      PROA  
ATOM   1370  HB1 PHE P  87      -7.865   6.073  -1.523  0.00  0.00      PROA  
ATOM   1371  HB2 PHE P  87      -9.217   7.029  -0.943  0.00  0.00      PROA  
ATOM   1372  CG  PHE P  87      -7.646   8.169  -2.107  0.00  0.00      PROA  
ATOM   1373  CD1 PHE P  87      -6.377   7.943  -2.562  0.00  0.00      PROA  
ATOM   1374  HD1 PHE P  87      -5.990   6.940  -2.575  0.00  0.00      PROA  
ATOM   1375  CE1 PHE P  87      -5.524   8.901  -3.005  0.00  0.00      PROA  
ATOM   1376  HE1 PHE P  87      -4.569   8.483  -3.493  0.00  0.00      PROA  
ATOM   1377  CZ  PHE P  87      -5.984  10.193  -3.028  0.00  0.00      PROA  
ATOM   1378  HZ  PHE P  87      -5.378  10.990  -3.456  0.00  0.00      PROA  
ATOM   1379  CD2 PHE P  87      -8.056   9.490  -2.028  0.00  0.00      PROA  
ATOM   1380  HD2 PHE P  87      -9.064   9.781  -1.717  0.00  0.00      PROA  
ATOM   1381  CE2 PHE P  87      -7.238  10.497  -2.560  0.00  0.00      PROA  
ATOM   1382  HE2 PHE P  87      -7.659  11.531  -2.629  0.00  0.00      PROA  
ATOM   1383  C   PHE P  87     -10.131   5.415  -2.936  0.00  0.00      PROA  
ATOM   1384  O   PHE P  87      -9.640   4.398  -2.564  0.00  0.00      PROA  
ATOM   1385  N   ASN P  88     -11.453   5.474  -3.243  0.00  0.00      PROA  
ATOM   1386  HN  ASN P  88     -11.914   6.228  -3.641  0.00  0.00      PROA  
ATOM   1387  CA  ASN P  88     -12.298   4.359  -3.236  0.00  0.00      PROA  
ATOM   1388  HA  ASN P  88     -11.833   3.579  -3.789  0.00  0.00      PROA  
ATOM   1389  CB  ASN P  88     -12.712   3.878  -1.808  0.00  0.00      PROA  
ATOM   1390  HB1 ASN P  88     -13.545   4.415  -1.484  0.00  0.00      PROA  
ATOM   1391  HB2 ASN P  88     -11.878   3.946  -1.089  0.00  0.00      PROA  
ATOM   1392  CG  ASN P  88     -13.288   2.456  -1.750  0.00  0.00      PROA  
ATOM   1393  OD1 ASN P  88     -13.657   1.974  -2.807  0.00  0.00      PROA  
ATOM   1394  ND2 ASN P  88     -13.349   1.767  -0.546  0.00  0.00      PROA  
ATOM   1395 HD21 ASN P  88     -13.741   0.800  -0.492  0.00  0.00      PROA  
ATOM   1396 HD22 ASN P  88     -12.752   2.024   0.218  0.00  0.00      PROA  
ATOM   1397  C   ASN P  88     -13.483   4.768  -4.151  0.00  0.00      PROA  
ATOM   1398  O   ASN P  88     -13.599   5.944  -4.458  0.00  0.00      PROA  
ATOM   1399  N   LYS P  89     -14.387   3.852  -4.626  0.00  0.00      PROA  
ATOM   1400  HN  LYS P  89     -14.460   2.967  -4.095  0.00  0.00      PROA  
ATOM   1401  CA  LYS P  89     -15.148   3.984  -5.830  0.00  0.00      PROA  
ATOM   1402  HA  LYS P  89     -14.771   4.803  -6.384  0.00  0.00      PROA  
ATOM   1403  CB  LYS P  89     -15.050   2.689  -6.795  0.00  0.00      PROA  
ATOM   1404  HB1 LYS P  89     -15.791   2.838  -7.645  0.00  0.00      PROA  
ATOM   1405  HB2 LYS P  89     -15.551   1.890  -6.265  0.00  0.00      PROA  
ATOM   1406  CG  LYS P  89     -13.677   2.275  -7.327  0.00  0.00      PROA  
ATOM   1407  HG1 LYS P  89     -12.944   2.480  -6.526  0.00  0.00      PROA  
ATOM   1408  HG2 LYS P  89     -13.497   3.031  -8.114  0.00  0.00      PROA  
ATOM   1409  CD  LYS P  89     -13.654   0.817  -7.851  0.00  0.00      PROA  
ATOM   1410  HD1 LYS P  89     -14.032   0.855  -8.874  0.00  0.00      PROA  
ATOM   1411  HD2 LYS P  89     -14.361   0.227  -7.245  0.00  0.00      PROA  
ATOM   1412  CE  LYS P  89     -12.215   0.250  -7.847  0.00  0.00      PROA  
ATOM   1413  HE1 LYS P  89     -11.767   0.150  -6.854  0.00  0.00      PROA  
ATOM   1414  HE2 LYS P  89     -11.541   0.797  -8.513  0.00  0.00      PROA  
ATOM   1415  NZ  LYS P  89     -12.235  -1.119  -8.283  0.00  0.00      PROA  
ATOM   1416  HZ1 LYS P  89     -11.283  -1.494  -8.380  0.00  0.00      PROA  
ATOM   1417  HZ2 LYS P  89     -12.710  -1.130  -9.239  0.00  0.00      PROA  
ATOM   1418  HZ3 LYS P  89     -12.692  -1.810  -7.600  0.00  0.00      PROA  
ATOM   1419  C   LYS P  89     -16.656   4.290  -5.499  0.00  0.00      PROA  
ATOM   1420  O   LYS P  89     -17.276   3.596  -4.642  0.00  0.00      PROA  
ATOM   1421  N   MET P  90     -17.182   5.300  -6.169  0.00  0.00      PROA  
ATOM   1422  HN  MET P  90     -16.584   5.917  -6.629  0.00  0.00      PROA  
ATOM   1423  CA  MET P  90     -18.560   5.732  -6.041  0.00  0.00      PROA  
ATOM   1424  HA  MET P  90     -19.279   4.895  -6.006  0.00  0.00      PROA  
ATOM   1425  CB  MET P  90     -18.602   6.450  -4.637  0.00  0.00      PROA  
ATOM   1426  HB1 MET P  90     -18.406   5.758  -3.786  0.00  0.00      PROA  
ATOM   1427  HB2 MET P  90     -19.588   6.790  -4.677  0.00  0.00      PROA  
ATOM   1428  CG  MET P  90     -17.769   7.625  -4.415  0.00  0.00      PROA  
ATOM   1429  HG1 MET P  90     -17.818   8.201  -5.359  0.00  0.00      PROA  
ATOM   1430  HG2 MET P  90     -16.645   7.306  -4.304  0.00  0.00      PROA  
ATOM   1431  SD  MET P  90     -18.117   8.737  -2.984  0.00  0.00      PROA  
ATOM   1432  CE  MET P  90     -19.874   8.999  -3.202  0.00  0.00      PROA  
ATOM   1433  HE1 MET P  90     -20.162   9.693  -2.398  0.00  0.00      PROA  
ATOM   1434  HE2 MET P  90     -20.473   8.140  -3.117  0.00  0.00      PROA  
ATOM   1435  HE3 MET P  90     -20.065   9.441  -4.141  0.00  0.00      PROA  
ATOM   1436  C   MET P  90     -18.767   6.630  -7.199  0.00  0.00      PROA  
ATOM   1437  O   MET P  90     -17.797   7.077  -7.815  0.00  0.00      PROA  
ATOM   1438  N   PRO P  91     -19.960   6.864  -7.670  0.00  0.00      PROA  
ATOM   1439  CD  PRO P  91     -21.191   6.182  -7.131  0.00  0.00      PROA  
ATOM   1440  HD1 PRO P  91     -21.605   6.691  -6.273  0.00  0.00      PROA  
ATOM   1441  HD2 PRO P  91     -20.965   5.106  -6.876  0.00  0.00      PROA  
ATOM   1442  CA  PRO P  91     -20.315   7.881  -8.605  0.00  0.00      PROA  
ATOM   1443  HA  PRO P  91     -19.784   7.852  -9.540  0.00  0.00      PROA  
ATOM   1444  CB  PRO P  91     -21.838   7.678  -8.834  0.00  0.00      PROA  
ATOM   1445  HB1 PRO P  91     -22.022   7.852  -9.856  0.00  0.00      PROA  
ATOM   1446  HB2 PRO P  91     -22.384   8.406  -8.175  0.00  0.00      PROA  
ATOM   1447  CG  PRO P  91     -22.193   6.310  -8.230  0.00  0.00      PROA  
ATOM   1448  HG1 PRO P  91     -23.243   6.225  -7.896  0.00  0.00      PROA  
ATOM   1449  HG2 PRO P  91     -22.191   5.583  -9.057  0.00  0.00      PROA  
ATOM   1450  C   PRO P  91     -19.959   9.292  -8.131  0.00  0.00      PROA  
ATOM   1451  O   PRO P  91     -20.313   9.619  -7.010  0.00  0.00      PROA  
ATOM   1452  N   GLY P  92     -19.492  10.142  -9.060  0.00  0.00      PROA  
ATOM   1453  HN  GLY P  92     -19.314   9.881  -9.963  0.00  0.00      PROA  
ATOM   1454  CA  GLY P  92     -19.464  11.573  -8.843  0.00  0.00      PROA  
ATOM   1455  HA1 GLY P  92     -19.991  11.880  -8.056  0.00  0.00      PROA  
ATOM   1456  HA2 GLY P  92     -19.867  12.171  -9.700  0.00  0.00      PROA  
ATOM   1457  C   GLY P  92     -18.114  12.222  -8.416  0.00  0.00      PROA  
ATOM   1458  O   GLY P  92     -18.107  13.325  -7.955  0.00  0.00      PROA  
ATOM   1459  N   LEU P  93     -16.977  11.499  -8.567  0.00  0.00      PROA  
ATOM   1460  HN  LEU P  93     -16.934  10.672  -9.147  0.00  0.00      PROA  
ATOM   1461  CA  LEU P  93     -15.676  11.906  -8.144  0.00  0.00      PROA  
ATOM   1462  HA  LEU P  93     -15.728  12.610  -7.354  0.00  0.00      PROA  
ATOM   1463  CB  LEU P  93     -14.920  10.702  -7.462  0.00  0.00      PROA  
ATOM   1464  HB1 LEU P  93     -14.000  11.054  -6.997  0.00  0.00      PROA  
ATOM   1465  HB2 LEU P  93     -14.743   9.981  -8.319  0.00  0.00      PROA  
ATOM   1466  CG  LEU P  93     -15.734   9.962  -6.398  0.00  0.00      PROA  
ATOM   1467  HG  LEU P  93     -16.747   9.716  -6.763  0.00  0.00      PROA  
ATOM   1468  CD1 LEU P  93     -14.982   8.634  -6.074  0.00  0.00      PROA  
ATOM   1469 HD11 LEU P  93     -14.971   8.412  -5.060  0.00  0.00      PROA  
ATOM   1470 HD12 LEU P  93     -13.951   8.674  -6.471  0.00  0.00      PROA  
ATOM   1471 HD13 LEU P  93     -15.599   7.948  -6.548  0.00  0.00      PROA  
ATOM   1472  CD2 LEU P  93     -15.981  10.892  -5.172  0.00  0.00      PROA  
ATOM   1473 HD21 LEU P  93     -15.094  11.504  -5.050  0.00  0.00      PROA  
ATOM   1474 HD22 LEU P  93     -16.187  10.348  -4.257  0.00  0.00      PROA  
ATOM   1475 HD23 LEU P  93     -16.756  11.687  -5.311  0.00  0.00      PROA  
ATOM   1476  C   LEU P  93     -14.953  12.423  -9.305  0.00  0.00      PROA  
ATOM   1477  O   LEU P  93     -14.920  11.829 -10.433  0.00  0.00      PROA  
ATOM   1478  N   ASP P  94     -14.392  13.618  -9.168  0.00  0.00      PROA  
ATOM   1479  HN  ASP P  94     -14.605  14.168  -8.414  0.00  0.00      PROA  
ATOM   1480  CA  ASP P  94     -13.592  14.273 -10.161  0.00  0.00      PROA  
ATOM   1481  HA  ASP P  94     -14.094  14.296 -11.101  0.00  0.00      PROA  
ATOM   1482  CB  ASP P  94     -13.327  15.708  -9.785  0.00  0.00      PROA  
ATOM   1483  HB1 ASP P  94     -12.936  16.274 -10.700  0.00  0.00      PROA  
ATOM   1484  HB2 ASP P  94     -12.582  15.783  -8.939  0.00  0.00      PROA  
ATOM   1485  CG  ASP P  94     -14.615  16.372  -9.315  0.00  0.00      PROA  
ATOM   1486  OD1 ASP P  94     -15.643  16.262  -9.987  0.00  0.00      PROA  
ATOM   1487  OD2 ASP P  94     -14.499  17.200  -8.366  0.00  0.00      PROA  
ATOM   1488  C   ASP P  94     -12.239  13.624 -10.597  0.00  0.00      PROA  
ATOM   1489  O   ASP P  94     -11.864  13.670 -11.737  0.00  0.00      PROA  
ATOM   1490  N   VAL P  95     -11.586  12.904  -9.753  0.00  0.00      PROA  
ATOM   1491  HN  VAL P  95     -11.874  13.048  -8.841  0.00  0.00      PROA  
ATOM   1492  CA  VAL P  95     -10.335  12.182  -9.928  0.00  0.00      PROA  
ATOM   1493  HA  VAL P  95     -10.125  11.946 -11.026  0.00  0.00      PROA  
ATOM   1494  CB  VAL P  95      -9.133  12.954  -9.466  0.00  0.00      PROA  
ATOM   1495  HB  VAL P  95      -9.228  13.182  -8.419  0.00  0.00      PROA  
ATOM   1496  CG1 VAL P  95      -7.774  12.266  -9.668  0.00  0.00      PROA  
ATOM   1497 HG11 VAL P  95      -7.558  12.140 -10.752  0.00  0.00      PROA  
ATOM   1498 HG12 VAL P  95      -7.922  11.308  -9.075  0.00  0.00      PROA  
ATOM   1499 HG13 VAL P  95      -6.870  12.813  -9.265  0.00  0.00      PROA  
ATOM   1500  CG2 VAL P  95      -9.009  14.318 -10.283  0.00  0.00      PROA  
ATOM   1501 HG21 VAL P  95      -9.953  14.909 -10.259  0.00  0.00      PROA  
ATOM   1502 HG22 VAL P  95      -8.817  14.134 -11.409  0.00  0.00      PROA  
ATOM   1503 HG23 VAL P  95      -8.155  14.905  -9.817  0.00  0.00      PROA  
ATOM   1504  C   VAL P  95     -10.426  10.909  -9.079  0.00  0.00      PROA  
ATOM   1505  O   VAL P  95     -11.033  11.013  -7.972  0.00  0.00      PROA  
ATOM   1506  N   TYR P  96     -10.014   9.681  -9.522  0.00  0.00      PROA  
ATOM   1507  HN  TYR P  96      -9.710   9.593 -10.467  0.00  0.00      PROA  
ATOM   1508  CA  TYR P  96      -9.973   8.474  -8.660  0.00  0.00      PROA  
ATOM   1509  HA  TYR P  96     -10.169   8.703  -7.661  0.00  0.00      PROA  
ATOM   1510  CB  TYR P  96     -11.112   7.427  -9.072  0.00  0.00      PROA  
ATOM   1511  HB1 TYR P  96     -11.147   7.400 -10.193  0.00  0.00      PROA  
ATOM   1512  HB2 TYR P  96     -11.981   7.820  -8.507  0.00  0.00      PROA  
ATOM   1513  CG  TYR P  96     -10.942   6.052  -8.603  0.00  0.00      PROA  
ATOM   1514  CD1 TYR P  96     -11.255   5.694  -7.270  0.00  0.00      PROA  
ATOM   1515  HD1 TYR P  96     -11.660   6.464  -6.641  0.00  0.00      PROA  
ATOM   1516  CE1 TYR P  96     -10.953   4.461  -6.789  0.00  0.00      PROA  
ATOM   1517  HE1 TYR P  96     -11.131   4.141  -5.756  0.00  0.00      PROA  
ATOM   1518  CZ  TYR P  96     -10.505   3.510  -7.653  0.00  0.00      PROA  
ATOM   1519  OH  TYR P  96      -9.999   2.287  -7.134  0.00  0.00      PROA  
ATOM   1520  HH  TYR P  96      -9.706   2.535  -6.204  0.00  0.00      PROA  
ATOM   1521  CD2 TYR P  96     -10.393   5.063  -9.476  0.00  0.00      PROA  
ATOM   1522  HD2 TYR P  96     -10.151   5.256 -10.526  0.00  0.00      PROA  
ATOM   1523  CE2 TYR P  96     -10.252   3.756  -8.936  0.00  0.00      PROA  
ATOM   1524  HE2 TYR P  96      -9.849   3.009  -9.626  0.00  0.00      PROA  
ATOM   1525  C   TYR P  96      -8.541   7.883  -8.645  0.00  0.00      PROA  
ATOM   1526  O   TYR P  96      -7.943   7.587  -9.709  0.00  0.00      PROA  
ATOM   1527  N   PHE P  97      -7.996   7.680  -7.427  0.00  0.00      PROA  
ATOM   1528  HN  PHE P  97      -8.406   7.927  -6.523  0.00  0.00      PROA  
ATOM   1529  CA  PHE P  97      -6.676   6.989  -7.287  0.00  0.00      PROA  
ATOM   1530  HA  PHE P  97      -6.049   7.270  -8.049  0.00  0.00      PROA  
ATOM   1531  CB  PHE P  97      -5.968   7.296  -5.894  0.00  0.00      PROA  
ATOM   1532  HB1 PHE P  97      -6.667   6.907  -5.130  0.00  0.00      PROA  
ATOM   1533  HB2 PHE P  97      -5.845   8.427  -5.792  0.00  0.00      PROA  
ATOM   1534  CG  PHE P  97      -4.597   6.572  -5.684  0.00  0.00      PROA  
ATOM   1535  CD1 PHE P  97      -3.513   7.019  -6.413  0.00  0.00      PROA  
ATOM   1536  HD1 PHE P  97      -3.608   7.796  -7.180  0.00  0.00      PROA  
ATOM   1537  CE1 PHE P  97      -2.225   6.656  -6.076  0.00  0.00      PROA  
ATOM   1538  HE1 PHE P  97      -1.295   7.035  -6.602  0.00  0.00      PROA  
ATOM   1539  CZ  PHE P  97      -2.065   5.660  -5.126  0.00  0.00      PROA  
ATOM   1540  HZ  PHE P  97      -1.047   5.445  -4.845  0.00  0.00      PROA  
ATOM   1541  CD2 PHE P  97      -4.397   5.610  -4.700  0.00  0.00      PROA  
ATOM   1542  HD2 PHE P  97      -5.243   5.239  -4.117  0.00  0.00      PROA  
ATOM   1543  CE2 PHE P  97      -3.079   5.149  -4.391  0.00  0.00      PROA  
ATOM   1544  HE2 PHE P  97      -2.901   4.419  -3.613  0.00  0.00      PROA  
ATOM   1545  C   PHE P  97      -6.881   5.571  -7.574  0.00  0.00      PROA  
ATOM   1546  O   PHE P  97      -7.730   4.903  -6.972  0.00  0.00      PROA  
ATOM   1547  N   ALA P  98      -6.208   5.016  -8.623  0.00  0.00      PROA  
ATOM   1548  HN  ALA P  98      -5.598   5.544  -9.229  0.00  0.00      PROA  
ATOM   1549  CA  ALA P  98      -6.357   3.610  -9.018  0.00  0.00      PROA  
ATOM   1550  HA  ALA P  98      -7.160   3.227  -8.422  0.00  0.00      PROA  
ATOM   1551  CB  ALA P  98      -6.765   3.476 -10.525  0.00  0.00      PROA  
ATOM   1552  HB1 ALA P  98      -7.671   3.953 -10.687  0.00  0.00      PROA  
ATOM   1553  HB2 ALA P  98      -6.924   2.390 -10.824  0.00  0.00      PROA  
ATOM   1554  HB3 ALA P  98      -5.984   3.810 -11.212  0.00  0.00      PROA  
ATOM   1555  C   ALA P  98      -5.133   2.849  -8.660  0.00  0.00      PROA  
ATOM   1556  O   ALA P  98      -4.302   2.516  -9.514  0.00  0.00      PROA  
ATOM   1557  N   ALA P  99      -4.985   2.494  -7.388  0.00  0.00      PROA  
ATOM   1558  HN  ALA P  99      -5.652   2.797  -6.593  0.00  0.00      PROA  
ATOM   1559  CA  ALA P  99      -3.983   1.558  -7.004  0.00  0.00      PROA  
ATOM   1560  HA  ALA P  99      -3.138   1.585  -7.730  0.00  0.00      PROA  
ATOM   1561  CB  ALA P  99      -3.302   2.072  -5.792  0.00  0.00      PROA  
ATOM   1562  HB1 ALA P  99      -2.711   1.322  -5.355  0.00  0.00      PROA  
ATOM   1563  HB2 ALA P  99      -3.994   2.452  -4.925  0.00  0.00      PROA  
ATOM   1564  HB3 ALA P  99      -2.591   2.843  -6.101  0.00  0.00      PROA  
ATOM   1565  C   ALA P  99      -4.562   0.227  -6.842  0.00  0.00      PROA  
ATOM   1566  O   ALA P  99      -3.930  -0.888  -7.040  0.00  0.00      PROA  
ATOM   1567  N   ASP P 100      -5.872   0.123  -6.492  0.00  0.00      PROA  
ATOM   1568  HN  ASP P 100      -6.465   0.938  -6.365  0.00  0.00      PROA  
ATOM   1569  CA  ASP P 100      -6.556  -1.137  -6.409  0.00  0.00      PROA  
ATOM   1570  HA  ASP P 100      -5.953  -1.900  -5.975  0.00  0.00      PROA  
ATOM   1571  CB  ASP P 100      -7.865  -0.955  -5.485  0.00  0.00      PROA  
ATOM   1572  HB1 ASP P 100      -8.732  -0.586  -6.054  0.00  0.00      PROA  
ATOM   1573  HB2 ASP P 100      -7.567  -0.103  -4.795  0.00  0.00      PROA  
ATOM   1574  CG  ASP P 100      -8.191  -2.232  -4.671  0.00  0.00      PROA  
ATOM   1575  OD1 ASP P 100      -7.347  -3.171  -4.552  0.00  0.00      PROA  
ATOM   1576  OD2 ASP P 100      -9.272  -2.184  -4.071  0.00  0.00      PROA  
ATOM   1577  C   ASP P 100      -6.926  -1.672  -7.891  0.00  0.00      PROA  
ATOM   1578  O   ASP P 100      -6.845  -0.950  -8.934  0.00  0.00      PROA  
ATOM   1579  N   VAL P 101      -7.360  -2.875  -7.978  0.00  0.00      PROA  
ATOM   1580  HN  VAL P 101      -7.270  -3.382  -7.096  0.00  0.00      PROA  
ATOM   1581  CA  VAL P 101      -7.947  -3.654  -9.066  0.00  0.00      PROA  
ATOM   1582  HA  VAL P 101      -7.305  -3.580  -9.956  0.00  0.00      PROA  
ATOM   1583  CB  VAL P 101      -7.974  -5.091  -8.778  0.00  0.00      PROA  
ATOM   1584  HB  VAL P 101      -8.407  -5.558  -9.717  0.00  0.00      PROA  
ATOM   1585  CG1 VAL P 101      -6.662  -5.741  -8.320  0.00  0.00      PROA  
ATOM   1586 HG11 VAL P 101      -6.571  -5.719  -7.206  0.00  0.00      PROA  
ATOM   1587 HG12 VAL P 101      -5.852  -5.155  -8.863  0.00  0.00      PROA  
ATOM   1588 HG13 VAL P 101      -6.795  -6.826  -8.639  0.00  0.00      PROA  
ATOM   1589  CG2 VAL P 101      -8.968  -5.325  -7.623  0.00  0.00      PROA  
ATOM   1590 HG21 VAL P 101      -8.879  -6.350  -7.427  0.00  0.00      PROA  
ATOM   1591 HG22 VAL P 101     -10.009  -5.082  -7.834  0.00  0.00      PROA  
ATOM   1592 HG23 VAL P 101      -8.663  -4.725  -6.787  0.00  0.00      PROA  
ATOM   1593  C   VAL P 101      -9.307  -3.155  -9.600  0.00  0.00      PROA  
ATOM   1594  O   VAL P 101     -10.096  -2.596  -8.860  0.00  0.00      PROA  
ATOM   1595  N   CYS P 102      -9.529  -3.429 -10.903  0.00  0.00      PROA  
ATOM   1596  HN  CYS P 102      -8.771  -3.958 -11.352  0.00  0.00      PROA  
ATOM   1597  CA  CYS P 102     -10.772  -3.448 -11.623  0.00  0.00      PROA  
ATOM   1598  HA  CYS P 102     -11.293  -2.533 -11.315  0.00  0.00      PROA  
ATOM   1599  CB  CYS P 102     -10.385  -3.751 -13.122  0.00  0.00      PROA  
ATOM   1600  HB1 CYS P 102      -9.854  -4.701 -13.342  0.00  0.00      PROA  
ATOM   1601  HB2 CYS P 102      -9.694  -2.951 -13.412  0.00  0.00      PROA  
ATOM   1602  SG  CYS P 102     -11.838  -3.718 -14.224  0.00  0.00      PROA  
ATOM   1603  HG1 CYS P 102     -11.263  -2.798 -14.971  0.00  0.00      PROA  
ATOM   1604  C   CYS P 102     -11.610  -4.587 -10.957  0.00  0.00      PROA  
ATOM   1605  O   CYS P 102     -11.377  -5.788 -11.012  0.00  0.00      PROA  
ATOM   1606  N   TYR P 103     -12.814  -4.193 -10.468  0.00  0.00      PROA  
ATOM   1607  HN  TYR P 103     -13.068  -3.175 -10.507  0.00  0.00      PROA  
ATOM   1608  CA  TYR P 103     -13.724  -5.004  -9.690  0.00  0.00      PROA  
ATOM   1609  HA  TYR P 103     -13.057  -5.512  -9.011  0.00  0.00      PROA  
ATOM   1610  CB  TYR P 103     -14.777  -4.041  -8.922  0.00  0.00      PROA  
ATOM   1611  HB1 TYR P 103     -15.412  -3.469  -9.615  0.00  0.00      PROA  
ATOM   1612  HB2 TYR P 103     -14.211  -3.342  -8.316  0.00  0.00      PROA  
ATOM   1613  CG  TYR P 103     -15.603  -4.866  -7.918  0.00  0.00      PROA  
ATOM   1614  CD1 TYR P 103     -14.933  -5.438  -6.828  0.00  0.00      PROA  
ATOM   1615  HD1 TYR P 103     -13.878  -5.196  -6.691  0.00  0.00      PROA  
ATOM   1616  CE1 TYR P 103     -15.612  -6.234  -5.933  0.00  0.00      PROA  
ATOM   1617  HE1 TYR P 103     -15.168  -6.758  -5.057  0.00  0.00      PROA  
ATOM   1618  CZ  TYR P 103     -16.989  -6.468  -6.097  0.00  0.00      PROA  
ATOM   1619  OH  TYR P 103     -17.713  -7.293  -5.275  0.00  0.00      PROA  
ATOM   1620  HH  TYR P 103     -17.106  -7.692  -4.655  0.00  0.00      PROA  
ATOM   1621  CD2 TYR P 103     -16.984  -5.025  -8.053  0.00  0.00      PROA  
ATOM   1622  HD2 TYR P 103     -17.380  -4.591  -8.910  0.00  0.00      PROA  
ATOM   1623  CE2 TYR P 103     -17.683  -5.833  -7.157  0.00  0.00      PROA  
ATOM   1624  HE2 TYR P 103     -18.789  -5.957  -7.239  0.00  0.00      PROA  
ATOM   1625  C   TYR P 103     -14.330  -5.995 -10.614  0.00  0.00      PROA  
ATOM   1626  O   TYR P 103     -14.390  -7.207 -10.425  0.00  0.00      PROA  
ATOM   1627  N   ALA P 104     -14.594  -5.479 -11.772  0.00  0.00      PROA  
ATOM   1628  HN  ALA P 104     -14.350  -4.547 -12.029  0.00  0.00      PROA  
ATOM   1629  CA  ALA P 104     -15.077  -6.262 -12.843  0.00  0.00      PROA  
ATOM   1630  HA  ALA P 104     -16.022  -6.674 -12.426  0.00  0.00      PROA  
ATOM   1631  CB  ALA P 104     -15.342  -5.357 -14.085  0.00  0.00      PROA  
ATOM   1632  HB1 ALA P 104     -15.834  -6.073 -14.813  0.00  0.00      PROA  
ATOM   1633  HB2 ALA P 104     -14.371  -4.891 -14.495  0.00  0.00      PROA  
ATOM   1634  HB3 ALA P 104     -16.007  -4.528 -13.921  0.00  0.00      PROA  
ATOM   1635  C   ALA P 104     -14.111  -7.462 -13.271  0.00  0.00      PROA  
ATOM   1636  O   ALA P 104     -14.417  -8.693 -13.321  0.00  0.00      PROA  
ATOM   1637  N   GLU P 105     -12.773  -7.147 -13.412  0.00  0.00      PROA  
ATOM   1638  HN  GLU P 105     -12.470  -6.244 -13.245  0.00  0.00      PROA  
ATOM   1639  CA  GLU P 105     -11.748  -8.084 -13.650  0.00  0.00      PROA  
ATOM   1640  HA  GLU P 105     -12.155  -8.694 -14.386  0.00  0.00      PROA  
ATOM   1641  CB  GLU P 105     -10.506  -7.428 -14.361  0.00  0.00      PROA  
ATOM   1642  HB1 GLU P 105     -10.057  -6.836 -13.565  0.00  0.00      PROA  
ATOM   1643  HB2 GLU P 105     -10.764  -6.796 -15.187  0.00  0.00      PROA  
ATOM   1644  CG  GLU P 105      -9.490  -8.445 -14.918  0.00  0.00      PROA  
ATOM   1645  HG1 GLU P 105      -9.044  -9.119 -14.202  0.00  0.00      PROA  
ATOM   1646  HG2 GLU P 105      -8.596  -7.977 -15.303  0.00  0.00      PROA  
ATOM   1647  CD  GLU P 105     -10.008  -9.351 -16.058  0.00  0.00      PROA  
ATOM   1648  OE1 GLU P 105     -10.729  -8.927 -17.002  0.00  0.00      PROA  
ATOM   1649  OE2 GLU P 105      -9.715 -10.555 -16.000  0.00  0.00      PROA  
ATOM   1650  C   GLU P 105     -11.357  -9.083 -12.496  0.00  0.00      PROA  
ATOM   1651  O   GLU P 105     -10.928 -10.215 -12.742  0.00  0.00      PROA  
ATOM   1652  N   LYS P 106     -11.398  -8.665 -11.254  0.00  0.00      PROA  
ATOM   1653  HN  LYS P 106     -11.684  -7.745 -11.025  0.00  0.00      PROA  
ATOM   1654  CA  LYS P 106     -11.068  -9.505 -10.117  0.00  0.00      PROA  
ATOM   1655  HA  LYS P 106     -10.035  -9.889 -10.300  0.00  0.00      PROA  
ATOM   1656  CB  LYS P 106     -11.021  -8.627  -8.753  0.00  0.00      PROA  
ATOM   1657  HB1 LYS P 106     -11.837  -7.924  -8.691  0.00  0.00      PROA  
ATOM   1658  HB2 LYS P 106     -10.216  -7.863  -8.975  0.00  0.00      PROA  
ATOM   1659  CG  LYS P 106     -10.972  -9.417  -7.432  0.00  0.00      PROA  
ATOM   1660  HG1 LYS P 106      -9.954  -9.893  -7.399  0.00  0.00      PROA  
ATOM   1661  HG2 LYS P 106     -11.666 -10.270  -7.344  0.00  0.00      PROA  
ATOM   1662  CD  LYS P 106     -11.000  -8.403  -6.205  0.00  0.00      PROA  
ATOM   1663  HD1 LYS P 106     -11.576  -7.541  -6.455  0.00  0.00      PROA  
ATOM   1664  HD2 LYS P 106      -9.996  -8.061  -6.101  0.00  0.00      PROA  
ATOM   1665  CE  LYS P 106     -11.569  -8.997  -4.918  0.00  0.00      PROA  
ATOM   1666  HE1 LYS P 106     -12.612  -9.301  -5.021  0.00  0.00      PROA  
ATOM   1667  HE2 LYS P 106     -11.440  -8.226  -4.147  0.00  0.00      PROA  
ATOM   1668  NZ  LYS P 106     -10.767 -10.179  -4.495  0.00  0.00      PROA  
ATOM   1669  HZ1 LYS P 106      -9.755  -9.960  -4.567  0.00  0.00      PROA  
ATOM   1670  HZ2 LYS P 106     -10.978 -11.074  -4.909  0.00  0.00      PROA  
ATOM   1671  HZ3 LYS P 106     -10.808 -10.333  -3.457  0.00  0.00      PROA  
ATOM   1672  C   LYS P 106     -12.037 -10.675  -9.944  0.00  0.00      PROA  
ATOM   1673  O   LYS P 106     -11.646 -11.829 -10.005  0.00  0.00      PROA  
ATOM   1674  N   VAL P 107     -13.412 -10.377  -9.843  0.00  0.00      PROA  
ATOM   1675  HN  VAL P 107     -13.651  -9.431  -9.924  0.00  0.00      PROA  
ATOM   1676  CA  VAL P 107     -14.545 -11.235  -9.445  0.00  0.00      PROA  
ATOM   1677  HA  VAL P 107     -14.193 -11.616  -8.437  0.00  0.00      PROA  
ATOM   1678  CB  VAL P 107     -15.772 -10.437  -9.102  0.00  0.00      PROA  
ATOM   1679  HB  VAL P 107     -16.077  -9.936 -10.035  0.00  0.00      PROA  
ATOM   1680  CG1 VAL P 107     -16.950 -11.430  -8.787  0.00  0.00      PROA  
ATOM   1681 HG11 VAL P 107     -17.457 -11.907  -9.712  0.00  0.00      PROA  
ATOM   1682 HG12 VAL P 107     -17.732 -10.863  -8.332  0.00  0.00      PROA  
ATOM   1683 HG13 VAL P 107     -16.667 -12.223  -8.077  0.00  0.00      PROA  
ATOM   1684  CG2 VAL P 107     -15.450  -9.498  -7.957  0.00  0.00      PROA  
ATOM   1685 HG21 VAL P 107     -14.638  -8.810  -8.302  0.00  0.00      PROA  
ATOM   1686 HG22 VAL P 107     -14.995  -9.973  -7.059  0.00  0.00      PROA  
ATOM   1687 HG23 VAL P 107     -16.354  -8.876  -7.747  0.00  0.00      PROA  
ATOM   1688  C   VAL P 107     -14.799 -12.409 -10.345  0.00  0.00      PROA  
ATOM   1689  O   VAL P 107     -15.002 -13.554 -10.000  0.00  0.00      PROA  
ATOM   1690  N   ALA P 108     -14.830 -12.023 -11.680  0.00  0.00      PROA  
ATOM   1691  HN  ALA P 108     -14.763 -11.070 -11.905  0.00  0.00      PROA  
ATOM   1692  CA  ALA P 108     -14.908 -12.878 -12.852  0.00  0.00      PROA  
ATOM   1693  HA  ALA P 108     -15.990 -13.118 -12.991  0.00  0.00      PROA  
ATOM   1694  CB  ALA P 108     -14.328 -11.945 -13.890  0.00  0.00      PROA  
ATOM   1695  HB1 ALA P 108     -14.276 -12.372 -14.956  0.00  0.00      PROA  
ATOM   1696  HB2 ALA P 108     -13.331 -11.569 -13.755  0.00  0.00      PROA  
ATOM   1697  HB3 ALA P 108     -14.941 -11.002 -14.007  0.00  0.00      PROA  
ATOM   1698  C   ALA P 108     -14.073 -14.082 -12.972  0.00  0.00      PROA  
ATOM   1699  O   ALA P 108     -14.578 -15.130 -13.267  0.00  0.00      PROA  
ATOM   1700  N   GLN P 109     -12.736 -13.965 -12.690  0.00  0.00      PROA  
ATOM   1701  HN  GLN P 109     -12.347 -13.063 -12.413  0.00  0.00      PROA  
ATOM   1702  CA  GLN P 109     -11.814 -15.090 -12.836  0.00  0.00      PROA  
ATOM   1703  HA  GLN P 109     -12.200 -15.885 -13.446  0.00  0.00      PROA  
ATOM   1704  CB  GLN P 109     -10.530 -14.637 -13.428  0.00  0.00      PROA  
ATOM   1705  HB1 GLN P 109     -10.075 -15.626 -13.752  0.00  0.00      PROA  
ATOM   1706  HB2 GLN P 109      -9.933 -14.067 -12.704  0.00  0.00      PROA  
ATOM   1707  CG  GLN P 109     -10.616 -13.718 -14.660  0.00  0.00      PROA  
ATOM   1708  HG1 GLN P 109      -9.508 -13.703 -15.064  0.00  0.00      PROA  
ATOM   1709  HG2 GLN P 109     -10.853 -12.705 -14.308  0.00  0.00      PROA  
ATOM   1710  CD  GLN P 109     -11.576 -14.147 -15.746  0.00  0.00      PROA  
ATOM   1711  OE1 GLN P 109     -11.762 -15.335 -16.011  0.00  0.00      PROA  
ATOM   1712  NE2 GLN P 109     -12.263 -13.202 -16.415  0.00  0.00      PROA  
ATOM   1713 HE21 GLN P 109     -12.162 -12.266 -16.180  0.00  0.00      PROA  
ATOM   1714 HE22 GLN P 109     -12.937 -13.495 -17.089  0.00  0.00      PROA  
ATOM   1715  C   GLN P 109     -11.592 -15.742 -11.445  0.00  0.00      PROA  
ATOM   1716  O   GLN P 109     -10.688 -16.532 -11.233  0.00  0.00      PROA  
ATOM   1717  N   GLU P 110     -12.403 -15.372 -10.406  0.00  0.00      PROA  
ATOM   1718  HN  GLU P 110     -12.966 -14.555 -10.607  0.00  0.00      PROA  
ATOM   1719  CA  GLU P 110     -12.234 -15.798  -9.007  0.00  0.00      PROA  
ATOM   1720  HA  GLU P 110     -11.193 -16.230  -8.991  0.00  0.00      PROA  
ATOM   1721  CB  GLU P 110     -12.224 -14.536  -8.150  0.00  0.00      PROA  
ATOM   1722  HB1 GLU P 110     -13.178 -14.029  -8.312  0.00  0.00      PROA  
ATOM   1723  HB2 GLU P 110     -11.431 -13.916  -8.471  0.00  0.00      PROA  
ATOM   1724  CG  GLU P 110     -11.895 -14.786  -6.625  0.00  0.00      PROA  
ATOM   1725  HG1 GLU P 110     -10.812 -15.002  -6.628  0.00  0.00      PROA  
ATOM   1726  HG2 GLU P 110     -12.429 -15.615  -6.263  0.00  0.00      PROA  
ATOM   1727  CD  GLU P 110     -12.105 -13.511  -5.767  0.00  0.00      PROA  
ATOM   1728  OE1 GLU P 110     -11.486 -12.460  -5.940  0.00  0.00      PROA  
ATOM   1729  OE2 GLU P 110     -12.915 -13.761  -4.831  0.00  0.00      PROA  
ATOM   1730  C   GLU P 110     -13.355 -16.691  -8.639  0.00  0.00      PROA  
ATOM   1731  O   GLU P 110     -13.203 -17.734  -7.973  0.00  0.00      PROA  
ATOM   1732  N   LYS P 111     -14.575 -16.268  -9.045  0.00  0.00      PROA  
ATOM   1733  HN  LYS P 111     -14.646 -15.412  -9.555  0.00  0.00      PROA  
ATOM   1734  CA  LYS P 111     -15.871 -16.870  -8.623  0.00  0.00      PROA  
ATOM   1735  HA  LYS P 111     -15.638 -17.755  -8.185  0.00  0.00      PROA  
ATOM   1736  CB  LYS P 111     -16.585 -15.894  -7.587  0.00  0.00      PROA  
ATOM   1737  HB1 LYS P 111     -17.623 -16.130  -7.407  0.00  0.00      PROA  
ATOM   1738  HB2 LYS P 111     -16.642 -14.889  -8.065  0.00  0.00      PROA  
ATOM   1739  CG  LYS P 111     -15.825 -15.569  -6.276  0.00  0.00      PROA  
ATOM   1740  HG1 LYS P 111     -16.297 -14.798  -5.717  0.00  0.00      PROA  
ATOM   1741  HG2 LYS P 111     -14.744 -15.294  -6.440  0.00  0.00      PROA  
ATOM   1742  CD  LYS P 111     -15.714 -16.847  -5.420  0.00  0.00      PROA  
ATOM   1743  HD1 LYS P 111     -15.423 -17.719  -6.043  0.00  0.00      PROA  
ATOM   1744  HD2 LYS P 111     -16.682 -16.914  -5.001  0.00  0.00      PROA  
ATOM   1745  CE  LYS P 111     -14.648 -16.696  -4.304  0.00  0.00      PROA  
ATOM   1746  HE1 LYS P 111     -13.737 -16.728  -4.899  0.00  0.00      PROA  
ATOM   1747  HE2 LYS P 111     -14.744 -17.628  -3.627  0.00  0.00      PROA  
ATOM   1748  NZ  LYS P 111     -14.780 -15.506  -3.482  0.00  0.00      PROA  
ATOM   1749  HZ1 LYS P 111     -14.264 -14.654  -3.866  0.00  0.00      PROA  
ATOM   1750  HZ2 LYS P 111     -14.379 -15.672  -2.552  0.00  0.00      PROA  
ATOM   1751  HZ3 LYS P 111     -15.821 -15.189  -3.381  0.00  0.00      PROA  
ATOM   1752  C   LYS P 111     -16.722 -17.024  -9.925  0.00  0.00      PROA  
ATOM   1753  O   LYS P 111     -16.520 -16.437 -10.966  0.00  0.00      PROA  
ATOM   1754  N   GLY P 112     -17.755 -17.852  -9.756  0.00  0.00      PROA  
ATOM   1755  HN  GLY P 112     -17.857 -18.273  -8.871  0.00  0.00      PROA  
ATOM   1756  CA  GLY P 112     -18.747 -18.220 -10.764  0.00  0.00      PROA  
ATOM   1757  HA1 GLY P 112     -19.114 -19.197 -10.492  0.00  0.00      PROA  
ATOM   1758  HA2 GLY P 112     -18.218 -18.194 -11.724  0.00  0.00      PROA  
ATOM   1759  C   GLY P 112     -19.898 -17.239 -10.764  0.00  0.00      PROA  
ATOM   1760  O   GLY P 112     -19.829 -16.272 -10.017  0.00  0.00      PROA  
ATOM   1761  N   PHE P 113     -20.820 -17.463 -11.615  0.00  0.00      PROA  
ATOM   1762  HN  PHE P 113     -20.796 -18.264 -12.154  0.00  0.00      PROA  
ATOM   1763  CA  PHE P 113     -21.771 -16.457 -12.132  0.00  0.00      PROA  
ATOM   1764  HA  PHE P 113     -21.141 -15.598 -12.395  0.00  0.00      PROA  
ATOM   1765  CB  PHE P 113     -22.561 -17.102 -13.328  0.00  0.00      PROA  
ATOM   1766  HB1 PHE P 113     -23.086 -18.007 -12.976  0.00  0.00      PROA  
ATOM   1767  HB2 PHE P 113     -21.814 -17.436 -14.081  0.00  0.00      PROA  
ATOM   1768  CG  PHE P 113     -23.673 -16.201 -13.910  0.00  0.00      PROA  
ATOM   1769  CD1 PHE P 113     -23.283 -14.965 -14.385  0.00  0.00      PROA  
ATOM   1770  HD1 PHE P 113     -22.248 -14.762 -14.532  0.00  0.00      PROA  
ATOM   1771  CE1 PHE P 113     -24.209 -14.175 -15.119  0.00  0.00      PROA  
ATOM   1772  HE1 PHE P 113     -24.007 -13.181 -15.427  0.00  0.00      PROA  
ATOM   1773  CZ  PHE P 113     -25.546 -14.593 -15.272  0.00  0.00      PROA  
ATOM   1774  HZ  PHE P 113     -26.252 -14.051 -15.862  0.00  0.00      PROA  
ATOM   1775  CD2 PHE P 113     -25.013 -16.582 -14.011  0.00  0.00      PROA  
ATOM   1776  HD2 PHE P 113     -25.339 -17.508 -13.729  0.00  0.00      PROA  
ATOM   1777  CE2 PHE P 113     -25.965 -15.748 -14.668  0.00  0.00      PROA  
ATOM   1778  HE2 PHE P 113     -27.046 -15.992 -14.681  0.00  0.00      PROA  
ATOM   1779  C   PHE P 113     -22.752 -15.839 -11.126  0.00  0.00      PROA  
ATOM   1780  O   PHE P 113     -22.825 -14.614 -11.022  0.00  0.00      PROA  
ATOM   1781  N   LEU P 114     -23.274 -16.700 -10.265  0.00  0.00      PROA  
ATOM   1782  HN  LEU P 114     -22.958 -17.593 -10.307  0.00  0.00      PROA  
ATOM   1783  CA  LEU P 114     -24.220 -16.407  -9.223  0.00  0.00      PROA  
ATOM   1784  HA  LEU P 114     -25.147 -16.006  -9.645  0.00  0.00      PROA  
ATOM   1785  CB  LEU P 114     -24.664 -17.664  -8.455  0.00  0.00      PROA  
ATOM   1786  HB1 LEU P 114     -25.371 -17.274  -7.638  0.00  0.00      PROA  
ATOM   1787  HB2 LEU P 114     -23.818 -18.157  -7.928  0.00  0.00      PROA  
ATOM   1788  CG  LEU P 114     -25.345 -18.639  -9.334  0.00  0.00      PROA  
ATOM   1789  HG  LEU P 114     -24.873 -18.669 -10.346  0.00  0.00      PROA  
ATOM   1790  CD1 LEU P 114     -25.077 -20.112  -8.902  0.00  0.00      PROA  
ATOM   1791 HD11 LEU P 114     -25.594 -20.219  -7.931  0.00  0.00      PROA  
ATOM   1792 HD12 LEU P 114     -24.046 -20.246  -8.795  0.00  0.00      PROA  
ATOM   1793 HD13 LEU P 114     -25.408 -20.765  -9.713  0.00  0.00      PROA  
ATOM   1794  CD2 LEU P 114     -26.820 -18.306  -9.421  0.00  0.00      PROA  
ATOM   1795 HD21 LEU P 114     -26.982 -17.198  -9.574  0.00  0.00      PROA  
ATOM   1796 HD22 LEU P 114     -27.267 -18.731  -8.523  0.00  0.00      PROA  
ATOM   1797 HD23 LEU P 114     -27.174 -18.956 -10.253  0.00  0.00      PROA  
ATOM   1798  C   LEU P 114     -23.784 -15.372  -8.246  0.00  0.00      PROA  
ATOM   1799  O   LEU P 114     -24.513 -14.464  -7.845  0.00  0.00      PROA  
ATOM   1800  N   TYR P 115     -22.539 -15.376  -7.787  0.00  0.00      PROA  
ATOM   1801  HN  TYR P 115     -21.907 -16.024  -8.121  0.00  0.00      PROA  
ATOM   1802  CA  TYR P 115     -21.985 -14.176  -7.109  0.00  0.00      PROA  
ATOM   1803  HA  TYR P 115     -22.585 -14.131  -6.186  0.00  0.00      PROA  
ATOM   1804  CB  TYR P 115     -20.590 -14.514  -6.576  0.00  0.00      PROA  
ATOM   1805  HB1 TYR P 115     -19.880 -14.631  -7.470  0.00  0.00      PROA  
ATOM   1806  HB2 TYR P 115     -20.579 -15.439  -6.001  0.00  0.00      PROA  
ATOM   1807  CG  TYR P 115     -20.049 -13.376  -5.705  0.00  0.00      PROA  
ATOM   1808  CD1 TYR P 115     -20.521 -13.200  -4.390  0.00  0.00      PROA  
ATOM   1809  HD1 TYR P 115     -21.148 -13.936  -4.033  0.00  0.00      PROA  
ATOM   1810  CE1 TYR P 115     -20.279 -12.013  -3.637  0.00  0.00      PROA  
ATOM   1811  HE1 TYR P 115     -20.618 -11.912  -2.640  0.00  0.00      PROA  
ATOM   1812  CZ  TYR P 115     -19.357 -11.134  -4.163  0.00  0.00      PROA  
ATOM   1813  OH  TYR P 115     -18.735 -10.171  -3.396  0.00  0.00      PROA  
ATOM   1814  HH  TYR P 115     -18.025  -9.744  -3.931  0.00  0.00      PROA  
ATOM   1815  CD2 TYR P 115     -19.200 -12.439  -6.206  0.00  0.00      PROA  
ATOM   1816  HD2 TYR P 115     -18.812 -12.452  -7.163  0.00  0.00      PROA  
ATOM   1817  CE2 TYR P 115     -18.788 -11.423  -5.400  0.00  0.00      PROA  
ATOM   1818  HE2 TYR P 115     -18.010 -10.775  -5.819  0.00  0.00      PROA  
ATOM   1819  C   TYR P 115     -21.943 -12.795  -7.846  0.00  0.00      PROA  
ATOM   1820  O   TYR P 115     -22.161 -11.836  -7.140  0.00  0.00      PROA  
ATOM   1821  N   ARG P 116     -21.771 -12.744  -9.151  0.00  0.00      PROA  
ATOM   1822  HN  ARG P 116     -21.676 -13.612  -9.773  0.00  0.00      PROA  
ATOM   1823  CA  ARG P 116     -21.990 -11.508  -9.821  0.00  0.00      PROA  
ATOM   1824  HA  ARG P 116     -21.294 -10.699  -9.469  0.00  0.00      PROA  
ATOM   1825  CB  ARG P 116     -21.478 -11.503 -11.293  0.00  0.00      PROA  
ATOM   1826  HB1 ARG P 116     -21.717 -10.558 -11.929  0.00  0.00      PROA  
ATOM   1827  HB2 ARG P 116     -22.069 -12.212 -11.951  0.00  0.00      PROA  
ATOM   1828  CG  ARG P 116     -19.926 -11.537 -11.435  0.00  0.00      PROA  
ATOM   1829  HG1 ARG P 116     -19.534 -11.187 -10.485  0.00  0.00      PROA  
ATOM   1830  HG2 ARG P 116     -19.514 -10.865 -12.181  0.00  0.00      PROA  
ATOM   1831  CD  ARG P 116     -19.398 -12.923 -11.639  0.00  0.00      PROA  
ATOM   1832  HD1 ARG P 116     -19.795 -13.652 -10.855  0.00  0.00      PROA  
ATOM   1833  HD2 ARG P 116     -18.322 -12.801 -11.542  0.00  0.00      PROA  
ATOM   1834  NE  ARG P 116     -19.851 -13.480 -12.967  0.00  0.00      PROA  
ATOM   1835  HE  ARG P 116     -20.323 -12.897 -13.619  0.00  0.00      PROA  
ATOM   1836  CZ  ARG P 116     -19.089 -14.417 -13.582  0.00  0.00      PROA  
ATOM   1837  NH1 ARG P 116     -18.074 -15.127 -13.112  0.00  0.00      PROA  
ATOM   1838 HH11 ARG P 116     -17.872 -15.053 -12.143  0.00  0.00      PROA  
ATOM   1839 HH12 ARG P 116     -17.808 -15.975 -13.567  0.00  0.00      PROA  
ATOM   1840  NH2 ARG P 116     -19.410 -14.691 -14.827  0.00  0.00      PROA  
ATOM   1841 HH21 ARG P 116     -19.112 -15.570 -15.275  0.00  0.00      PROA  
ATOM   1842 HH22 ARG P 116     -20.276 -14.240 -15.197  0.00  0.00      PROA  
ATOM   1843  C   ARG P 116     -23.349 -10.941  -9.758  0.00  0.00      PROA  
ATOM   1844  O   ARG P 116     -23.606  -9.709 -10.058  0.00  0.00      PROA  
ATOM   1845  N   LEU P 117     -24.298 -11.831  -9.456  0.00  0.00      PROA  
ATOM   1846  HN  LEU P 117     -24.072 -12.800  -9.218  0.00  0.00      PROA  
ATOM   1847  CA  LEU P 117     -25.691 -11.428  -9.306  0.00  0.00      PROA  
ATOM   1848  HA  LEU P 117     -25.736 -10.596  -9.954  0.00  0.00      PROA  
ATOM   1849  CB  LEU P 117     -26.576 -12.591  -9.793  0.00  0.00      PROA  
ATOM   1850  HB1 LEU P 117     -27.656 -12.167  -9.792  0.00  0.00      PROA  
ATOM   1851  HB2 LEU P 117     -26.469 -13.456  -9.133  0.00  0.00      PROA  
ATOM   1852  CG  LEU P 117     -26.569 -13.054 -11.237  0.00  0.00      PROA  
ATOM   1853  HG  LEU P 117     -25.522 -13.432 -11.361  0.00  0.00      PROA  
ATOM   1854  CD1 LEU P 117     -27.633 -14.163 -11.577  0.00  0.00      PROA  
ATOM   1855 HD11 LEU P 117     -28.720 -13.829 -11.229  0.00  0.00      PROA  
ATOM   1856 HD12 LEU P 117     -27.375 -15.159 -11.125  0.00  0.00      PROA  
ATOM   1857 HD13 LEU P 117     -27.703 -14.255 -12.625  0.00  0.00      PROA  
ATOM   1858  CD2 LEU P 117     -26.758 -11.979 -12.345  0.00  0.00      PROA  
ATOM   1859 HD21 LEU P 117     -25.967 -11.289 -12.440  0.00  0.00      PROA  
ATOM   1860 HD22 LEU P 117     -27.684 -11.328 -12.246  0.00  0.00      PROA  
ATOM   1861 HD23 LEU P 117     -26.746 -12.555 -13.356  0.00  0.00      PROA  
ATOM   1862  C   LEU P 117     -26.049 -10.936  -7.873  0.00  0.00      PROA  
ATOM   1863  O   LEU P 117     -27.088 -10.310  -7.826  0.00  0.00      PROA  
ATOM   1864  N   THR P 118     -25.259 -11.229  -6.800  0.00  0.00      PROA  
ATOM   1865  HN  THR P 118     -24.466 -11.776  -6.995  0.00  0.00      PROA  
ATOM   1866  CA  THR P 118     -25.469 -10.762  -5.416  0.00  0.00      PROA  
ATOM   1867  HA  THR P 118     -26.483 -11.148  -5.137  0.00  0.00      PROA  
ATOM   1868  CB  THR P 118     -24.380 -11.202  -4.480  0.00  0.00      PROA  
ATOM   1869  HB  THR P 118     -24.415 -10.805  -3.441  0.00  0.00      PROA  
ATOM   1870  OG1 THR P 118     -23.096 -10.754  -4.930  0.00  0.00      PROA  
ATOM   1871  HG1 THR P 118     -22.804 -11.387  -5.665  0.00  0.00      PROA  
ATOM   1872  CG2 THR P 118     -24.316 -12.724  -4.364  0.00  0.00      PROA  
ATOM   1873 HG21 THR P 118     -23.465 -13.061  -3.758  0.00  0.00      PROA  
ATOM   1874 HG22 THR P 118     -24.106 -13.072  -5.401  0.00  0.00      PROA  
ATOM   1875 HG23 THR P 118     -25.255 -13.156  -3.971  0.00  0.00      PROA  
ATOM   1876  C   THR P 118     -25.550  -9.226  -5.318  0.00  0.00      PROA  
ATOM   1877  O   THR P 118     -24.938  -8.487  -6.071  0.00  0.00      PROA  
ATOM   1878  N   SER P 119     -26.383  -8.652  -4.429  0.00  0.00      PROA  
ATOM   1879  HN  SER P 119     -26.873  -9.201  -3.789  0.00  0.00      PROA  
ATOM   1880  CA  SER P 119     -26.400  -7.255  -4.159  0.00  0.00      PROA  
ATOM   1881  HA  SER P 119     -26.685  -6.725  -4.988  0.00  0.00      PROA  
ATOM   1882  CB  SER P 119     -27.419  -6.927  -3.072  0.00  0.00      PROA  
ATOM   1883  HB1 SER P 119     -27.143  -7.254  -2.100  0.00  0.00      PROA  
ATOM   1884  HB2 SER P 119     -28.284  -7.589  -3.233  0.00  0.00      PROA  
ATOM   1885  OG  SER P 119     -27.805  -5.606  -2.904  0.00  0.00      PROA  
ATOM   1886  HG1 SER P 119     -27.840  -5.441  -1.930  0.00  0.00      PROA  
ATOM   1887  C   SER P 119     -25.071  -6.751  -3.614  0.00  0.00      PROA  
ATOM   1888  O   SER P 119     -24.763  -5.540  -3.797  0.00  0.00      PROA  
ATOM   1889  N   ARG P 120     -24.272  -7.618  -3.002  0.00  0.00      PROA  
ATOM   1890  HN  ARG P 120     -24.622  -8.537  -2.793  0.00  0.00      PROA  
ATOM   1891  CA  ARG P 120     -22.916  -7.371  -2.559  0.00  0.00      PROA  
ATOM   1892  HA  ARG P 120     -22.842  -6.466  -2.061  0.00  0.00      PROA  
ATOM   1893  CB  ARG P 120     -22.471  -8.454  -1.442  0.00  0.00      PROA  
ATOM   1894  HB1 ARG P 120     -22.764  -9.442  -1.871  0.00  0.00      PROA  
ATOM   1895  HB2 ARG P 120     -23.207  -8.254  -0.664  0.00  0.00      PROA  
ATOM   1896  CG  ARG P 120     -20.983  -8.366  -1.174  0.00  0.00      PROA  
ATOM   1897  HG1 ARG P 120     -20.745  -7.315  -0.859  0.00  0.00      PROA  
ATOM   1898  HG2 ARG P 120     -20.302  -8.416  -2.034  0.00  0.00      PROA  
ATOM   1899  CD  ARG P 120     -20.433  -9.310  -0.159  0.00  0.00      PROA  
ATOM   1900  HD1 ARG P 120     -20.598 -10.364  -0.584  0.00  0.00      PROA  
ATOM   1901  HD2 ARG P 120     -21.049  -9.187   0.810  0.00  0.00      PROA  
ATOM   1902  NE  ARG P 120     -19.048  -9.001   0.159  0.00  0.00      PROA  
ATOM   1903  HE  ARG P 120     -18.545  -8.446  -0.469  0.00  0.00      PROA  
ATOM   1904  CZ  ARG P 120     -18.247  -9.399   1.177  0.00  0.00      PROA  
ATOM   1905  NH1 ARG P 120     -18.672 -10.251   2.084  0.00  0.00      PROA  
ATOM   1906 HH11 ARG P 120     -19.554 -10.632   2.015  0.00  0.00      PROA  
ATOM   1907 HH12 ARG P 120     -17.988 -10.480   2.836  0.00  0.00      PROA  
ATOM   1908  NH2 ARG P 120     -17.007  -9.038   1.321  0.00  0.00      PROA  
ATOM   1909 HH21 ARG P 120     -16.725  -8.302   0.751  0.00  0.00      PROA  
ATOM   1910 HH22 ARG P 120     -16.443  -9.328   2.095  0.00  0.00      PROA  
ATOM   1911  C   ARG P 120     -21.914  -7.016  -3.661  0.00  0.00      PROA  
ATOM   1912  O   ARG P 120     -21.266  -6.000  -3.661  0.00  0.00      PROA  
ATOM   1913  N   TYR P 121     -21.998  -7.818  -4.768  0.00  0.00      PROA  
ATOM   1914  HN  TYR P 121     -22.559  -8.627  -4.762  0.00  0.00      PROA  
ATOM   1915  CA  TYR P 121     -21.320  -7.394  -5.948  0.00  0.00      PROA  
ATOM   1916  HA  TYR P 121     -20.311  -7.069  -5.803  0.00  0.00      PROA  
ATOM   1917  CB  TYR P 121     -21.376  -8.550  -7.009  0.00  0.00      PROA  
ATOM   1918  HB1 TYR P 121     -22.378  -8.928  -7.213  0.00  0.00      PROA  
ATOM   1919  HB2 TYR P 121     -20.893  -9.487  -6.623  0.00  0.00      PROA  
ATOM   1920  CG  TYR P 121     -20.817  -8.271  -8.393  0.00  0.00      PROA  
ATOM   1921  CD1 TYR P 121     -19.453  -8.491  -8.589  0.00  0.00      PROA  
ATOM   1922  HD1 TYR P 121     -18.929  -8.822  -7.716  0.00  0.00      PROA  
ATOM   1923  CE1 TYR P 121     -18.939  -8.338  -9.850  0.00  0.00      PROA  
ATOM   1924  HE1 TYR P 121     -17.837  -8.548 -10.030  0.00  0.00      PROA  
ATOM   1925  CZ  TYR P 121     -19.657  -7.932 -10.924  0.00  0.00      PROA  
ATOM   1926  OH  TYR P 121     -19.102  -7.861 -12.211  0.00  0.00      PROA  
ATOM   1927  HH  TYR P 121     -18.185  -8.134 -12.055  0.00  0.00      PROA  
ATOM   1928  CD2 TYR P 121     -21.629  -7.836  -9.461  0.00  0.00      PROA  
ATOM   1929  HD2 TYR P 121     -22.673  -7.557  -9.373  0.00  0.00      PROA  
ATOM   1930  CE2 TYR P 121     -21.014  -7.635 -10.716  0.00  0.00      PROA  
ATOM   1931  HE2 TYR P 121     -21.688  -7.224 -11.479  0.00  0.00      PROA  
ATOM   1932  C   TYR P 121     -21.990  -6.212  -6.638  0.00  0.00      PROA  
ATOM   1933  O   TYR P 121     -21.334  -5.271  -7.111  0.00  0.00      PROA  
ATOM   1934  N   ARG P 122     -23.346  -6.198  -6.779  0.00  0.00      PROA  
ATOM   1935  HN  ARG P 122     -23.856  -6.958  -6.373  0.00  0.00      PROA  
ATOM   1936  CA  ARG P 122     -24.066  -5.382  -7.757  0.00  0.00      PROA  
ATOM   1937  HA  ARG P 122     -23.696  -5.685  -8.703  0.00  0.00      PROA  
ATOM   1938  CB  ARG P 122     -25.626  -5.676  -7.747  0.00  0.00      PROA  
ATOM   1939  HB1 ARG P 122     -26.086  -4.807  -8.271  0.00  0.00      PROA  
ATOM   1940  HB2 ARG P 122     -25.983  -5.531  -6.702  0.00  0.00      PROA  
ATOM   1941  CG  ARG P 122     -25.871  -6.939  -8.608  0.00  0.00      PROA  
ATOM   1942  HG1 ARG P 122     -25.285  -7.835  -8.320  0.00  0.00      PROA  
ATOM   1943  HG2 ARG P 122     -25.498  -6.759  -9.610  0.00  0.00      PROA  
ATOM   1944  CD  ARG P 122     -27.352  -7.332  -8.495  0.00  0.00      PROA  
ATOM   1945  HD1 ARG P 122     -27.482  -7.318  -7.394  0.00  0.00      PROA  
ATOM   1946  HD2 ARG P 122     -27.549  -8.319  -8.931  0.00  0.00      PROA  
ATOM   1947  NE  ARG P 122     -28.213  -6.300  -9.233  0.00  0.00      PROA  
ATOM   1948  HE  ARG P 122     -27.865  -5.661  -9.926  0.00  0.00      PROA  
ATOM   1949  CZ  ARG P 122     -29.467  -5.931  -8.880  0.00  0.00      PROA  
ATOM   1950  NH1 ARG P 122     -30.215  -6.507  -8.009  0.00  0.00      PROA  
ATOM   1951 HH11 ARG P 122     -30.019  -7.461  -7.756  0.00  0.00      PROA  
ATOM   1952 HH12 ARG P 122     -31.137  -6.320  -8.024  0.00  0.00      PROA  
ATOM   1953  NH2 ARG P 122     -29.916  -4.833  -9.433  0.00  0.00      PROA  
ATOM   1954 HH21 ARG P 122     -30.734  -4.442  -8.961  0.00  0.00      PROA  
ATOM   1955 HH22 ARG P 122     -29.412  -4.240  -9.948  0.00  0.00      PROA  
ATOM   1956  C   ARG P 122     -23.920  -3.882  -7.568  0.00  0.00      PROA  
ATOM   1957  O   ARG P 122     -23.756  -3.129  -8.534  0.00  0.00      PROA  
ATOM   1958  N   HSD P 123     -24.061  -3.369  -6.322  0.00  0.00      PROA  
ATOM   1959  HN  HSD P 123     -24.341  -4.076  -5.637  0.00  0.00      PROA  
ATOM   1960  CA  HSD P 123     -23.894  -1.949  -5.983  0.00  0.00      PROA  
ATOM   1961  HA  HSD P 123     -24.628  -1.331  -6.581  0.00  0.00      PROA  
ATOM   1962  CB  HSD P 123     -24.150  -1.642  -4.466  0.00  0.00      PROA  
ATOM   1963  HB1 HSD P 123     -25.091  -2.212  -4.206  0.00  0.00      PROA  
ATOM   1964  HB2 HSD P 123     -24.345  -0.612  -4.381  0.00  0.00      PROA  
ATOM   1965  ND1 HSD P 123     -22.843  -3.271  -2.922  0.00  0.00      PROA  
ATOM   1966  HD1 HSD P 123     -23.465  -4.100  -3.008  0.00  0.00      PROA  
ATOM   1967  CG  HSD P 123     -23.061  -2.062  -3.520  0.00  0.00      PROA  
ATOM   1968  CE1 HSD P 123     -22.019  -3.117  -1.878  0.00  0.00      PROA  
ATOM   1969  HE1 HSD P 123     -21.686  -3.879  -1.187  0.00  0.00      PROA  
ATOM   1970  NE2 HSD P 123     -21.548  -1.874  -1.806  0.00  0.00      PROA  
ATOM   1971  CD2 HSD P 123     -22.230  -1.258  -2.855  0.00  0.00      PROA  
ATOM   1972  HD2 HSD P 123     -21.904  -0.194  -3.161  0.00  0.00      PROA  
ATOM   1973  C   HSD P 123     -22.508  -1.408  -6.305  0.00  0.00      PROA  
ATOM   1974  O   HSD P 123     -22.404  -0.364  -6.921  0.00  0.00      PROA  
ATOM   1975  N   TYR P 124     -21.415  -2.108  -6.028  0.00  0.00      PROA  
ATOM   1976  HN  TYR P 124     -21.605  -3.012  -5.635  0.00  0.00      PROA  
ATOM   1977  CA  TYR P 124     -20.099  -1.570  -6.046  0.00  0.00      PROA  
ATOM   1978  HA  TYR P 124     -20.138  -0.531  -5.776  0.00  0.00      PROA  
ATOM   1979  CB  TYR P 124     -19.086  -2.232  -5.096  0.00  0.00      PROA  
ATOM   1980  HB1 TYR P 124     -19.009  -3.341  -5.346  0.00  0.00      PROA  
ATOM   1981  HB2 TYR P 124     -19.557  -2.125  -4.083  0.00  0.00      PROA  
ATOM   1982  CG  TYR P 124     -17.722  -1.547  -5.025  0.00  0.00      PROA  
ATOM   1983  CD1 TYR P 124     -16.605  -2.315  -5.473  0.00  0.00      PROA  
ATOM   1984  HD1 TYR P 124     -16.791  -3.187  -6.014  0.00  0.00      PROA  
ATOM   1985  CE1 TYR P 124     -15.339  -1.828  -5.254  0.00  0.00      PROA  
ATOM   1986  HE1 TYR P 124     -14.514  -2.423  -5.496  0.00  0.00      PROA  
ATOM   1987  CZ  TYR P 124     -15.112  -0.595  -4.637  0.00  0.00      PROA  
ATOM   1988  OH  TYR P 124     -13.756  -0.121  -4.537  0.00  0.00      PROA  
ATOM   1989  HH  TYR P 124     -13.783   0.533  -3.810  0.00  0.00      PROA  
ATOM   1990  CD2 TYR P 124     -17.544  -0.369  -4.356  0.00  0.00      PROA  
ATOM   1991  HD2 TYR P 124     -18.323   0.178  -3.908  0.00  0.00      PROA  
ATOM   1992  CE2 TYR P 124     -16.174   0.117  -4.171  0.00  0.00      PROA  
ATOM   1993  HE2 TYR P 124     -16.050   1.023  -3.637  0.00  0.00      PROA  
ATOM   1994  C   TYR P 124     -19.512  -1.682  -7.467  0.00  0.00      PROA  
ATOM   1995  O   TYR P 124     -18.813  -0.797  -8.022  0.00  0.00      PROA  
ATOM   1996  N   ALA P 125     -19.759  -2.754  -8.173  0.00  0.00      PROA  
ATOM   1997  HN  ALA P 125     -20.227  -3.530  -7.768  0.00  0.00      PROA  
ATOM   1998  CA  ALA P 125     -19.558  -2.864  -9.594  0.00  0.00      PROA  
ATOM   1999  HA  ALA P 125     -18.462  -2.834  -9.679  0.00  0.00      PROA  
ATOM   2000  CB  ALA P 125     -20.005  -4.189 -10.139  0.00  0.00      PROA  
ATOM   2001  HB1 ALA P 125     -21.114  -4.198 -10.140  0.00  0.00      PROA  
ATOM   2002  HB2 ALA P 125     -19.595  -4.990  -9.432  0.00  0.00      PROA  
ATOM   2003  HB3 ALA P 125     -19.711  -4.412 -11.188  0.00  0.00      PROA  
ATOM   2004  C   ALA P 125     -20.216  -1.807 -10.393  0.00  0.00      PROA  
ATOM   2005  O   ALA P 125     -19.624  -1.185 -11.234  0.00  0.00      PROA  
ATOM   2006  N   ALA P 126     -21.512  -1.460 -10.092  0.00  0.00      PROA  
ATOM   2007  HN  ALA P 126     -22.013  -1.846  -9.270  0.00  0.00      PROA  
ATOM   2008  CA  ALA P 126     -22.209  -0.357 -10.713  0.00  0.00      PROA  
ATOM   2009  HA  ALA P 126     -22.143  -0.556 -11.765  0.00  0.00      PROA  
ATOM   2010  CB  ALA P 126     -23.619  -0.321 -10.154  0.00  0.00      PROA  
ATOM   2011  HB1 ALA P 126     -23.781   0.011  -9.054  0.00  0.00      PROA  
ATOM   2012  HB2 ALA P 126     -24.127  -1.254 -10.086  0.00  0.00      PROA  
ATOM   2013  HB3 ALA P 126     -24.224   0.342 -10.725  0.00  0.00      PROA  
ATOM   2014  C   ALA P 126     -21.495   0.990 -10.438  0.00  0.00      PROA  
ATOM   2015  O   ALA P 126     -21.293   1.846 -11.328  0.00  0.00      PROA  
ATOM   2016  N   PHE P 127     -21.203   1.313  -9.151  0.00  0.00      PROA  
ATOM   2017  HN  PHE P 127     -21.491   0.767  -8.298  0.00  0.00      PROA  
ATOM   2018  CA  PHE P 127     -20.458   2.410  -8.648  0.00  0.00      PROA  
ATOM   2019  HA  PHE P 127     -20.990   3.352  -8.843  0.00  0.00      PROA  
ATOM   2020  CB  PHE P 127     -20.157   2.331  -7.145  0.00  0.00      PROA  
ATOM   2021  HB1 PHE P 127     -19.210   2.958  -6.848  0.00  0.00      PROA  
ATOM   2022  HB2 PHE P 127     -19.801   1.305  -7.068  0.00  0.00      PROA  
ATOM   2023  CG  PHE P 127     -21.415   2.522  -6.295  0.00  0.00      PROA  
ATOM   2024  CD1 PHE P 127     -22.733   2.599  -6.705  0.00  0.00      PROA  
ATOM   2025  HD1 PHE P 127     -23.001   2.733  -7.740  0.00  0.00      PROA  
ATOM   2026  CE1 PHE P 127     -23.820   2.769  -5.815  0.00  0.00      PROA  
ATOM   2027  HE1 PHE P 127     -24.746   3.097  -6.201  0.00  0.00      PROA  
ATOM   2028  CZ  PHE P 127     -23.563   2.749  -4.466  0.00  0.00      PROA  
ATOM   2029  HZ  PHE P 127     -24.312   2.786  -3.730  0.00  0.00      PROA  
ATOM   2030  CD2 PHE P 127     -21.172   2.499  -4.911  0.00  0.00      PROA  
ATOM   2031  HD2 PHE P 127     -20.232   2.465  -4.443  0.00  0.00      PROA  
ATOM   2032  CE2 PHE P 127     -22.229   2.587  -3.988  0.00  0.00      PROA  
ATOM   2033  HE2 PHE P 127     -22.055   2.634  -2.890  0.00  0.00      PROA  
ATOM   2034  C   PHE P 127     -19.058   2.586  -9.349  0.00  0.00      PROA  
ATOM   2035  O   PHE P 127     -18.567   3.668  -9.727  0.00  0.00      PROA  
ATOM   2036  N   GLU P 128     -18.361   1.460  -9.589  0.00  0.00      PROA  
ATOM   2037  HN  GLU P 128     -18.657   0.575  -9.313  0.00  0.00      PROA  
ATOM   2038  CA  GLU P 128     -17.132   1.416 -10.354  0.00  0.00      PROA  
ATOM   2039  HA  GLU P 128     -16.460   2.144 -10.000  0.00  0.00      PROA  
ATOM   2040  CB  GLU P 128     -16.471  -0.017 -10.313  0.00  0.00      PROA  
ATOM   2041  HB1 GLU P 128     -17.312  -0.744 -10.560  0.00  0.00      PROA  
ATOM   2042  HB2 GLU P 128     -16.198  -0.217  -9.259  0.00  0.00      PROA  
ATOM   2043  CG  GLU P 128     -15.200  -0.159 -11.215  0.00  0.00      PROA  
ATOM   2044  HG1 GLU P 128     -14.380   0.618 -11.000  0.00  0.00      PROA  
ATOM   2045  HG2 GLU P 128     -15.438   0.084 -12.258  0.00  0.00      PROA  
ATOM   2046  CD  GLU P 128     -14.471  -1.429 -11.116  0.00  0.00      PROA  
ATOM   2047  OE1 GLU P 128     -14.923  -2.468 -11.698  0.00  0.00      PROA  
ATOM   2048  OE2 GLU P 128     -13.342  -1.408 -10.572  0.00  0.00      PROA  
ATOM   2049  C   GLU P 128     -17.491   1.730 -11.801  0.00  0.00      PROA  
ATOM   2050  O   GLU P 128     -16.716   2.442 -12.476  0.00  0.00      PROA  
ATOM   2051  N   ARG P 129     -18.506   1.054 -12.355  0.00  0.00      PROA  
ATOM   2052  HN  ARG P 129     -19.054   0.440 -11.798  0.00  0.00      PROA  
ATOM   2053  CA  ARG P 129     -18.857   1.241 -13.807  0.00  0.00      PROA  
ATOM   2054  HA  ARG P 129     -17.947   1.090 -14.426  0.00  0.00      PROA  
ATOM   2055  CB  ARG P 129     -20.018   0.273 -14.198  0.00  0.00      PROA  
ATOM   2056  HB1 ARG P 129     -20.813   0.337 -13.377  0.00  0.00      PROA  
ATOM   2057  HB2 ARG P 129     -19.533  -0.751 -14.140  0.00  0.00      PROA  
ATOM   2058  CG  ARG P 129     -20.678   0.472 -15.571  0.00  0.00      PROA  
ATOM   2059  HG1 ARG P 129     -21.086  -0.521 -15.805  0.00  0.00      PROA  
ATOM   2060  HG2 ARG P 129     -19.888   0.700 -16.316  0.00  0.00      PROA  
ATOM   2061  CD  ARG P 129     -21.804   1.565 -15.780  0.00  0.00      PROA  
ATOM   2062  HD1 ARG P 129     -22.300   1.366 -16.756  0.00  0.00      PROA  
ATOM   2063  HD2 ARG P 129     -21.294   2.567 -15.747  0.00  0.00      PROA  
ATOM   2064  NE  ARG P 129     -22.788   1.275 -14.745  0.00  0.00      PROA  
ATOM   2065  HE  ARG P 129     -23.036   0.305 -14.615  0.00  0.00      PROA  
ATOM   2066  CZ  ARG P 129     -23.605   2.165 -14.238  0.00  0.00      PROA  
ATOM   2067  NH1 ARG P 129     -23.514   3.421 -14.416  0.00  0.00      PROA  
ATOM   2068 HH11 ARG P 129     -22.875   3.900 -15.127  0.00  0.00      PROA  
ATOM   2069 HH12 ARG P 129     -24.216   4.001 -13.946  0.00  0.00      PROA  
ATOM   2070  NH2 ARG P 129     -24.662   1.699 -13.612  0.00  0.00      PROA  
ATOM   2071 HH21 ARG P 129     -24.768   0.720 -13.563  0.00  0.00      PROA  
ATOM   2072 HH22 ARG P 129     -25.257   2.398 -13.102  0.00  0.00      PROA  
ATOM   2073  C   ARG P 129     -19.203   2.669 -14.129  0.00  0.00      PROA  
ATOM   2074  O   ARG P 129     -18.818   3.252 -15.159  0.00  0.00      PROA  
ATOM   2075  N   ALA P 130     -19.955   3.360 -13.192  0.00  0.00      PROA  
ATOM   2076  HN  ALA P 130     -20.248   2.900 -12.312  0.00  0.00      PROA  
ATOM   2077  CA  ALA P 130     -20.360   4.769 -13.147  0.00  0.00      PROA  
ATOM   2078  HA  ALA P 130     -20.809   4.905 -14.104  0.00  0.00      PROA  
ATOM   2079  CB  ALA P 130     -21.178   4.921 -11.846  0.00  0.00      PROA  
ATOM   2080  HB1 ALA P 130     -20.562   4.884 -11.015  0.00  0.00      PROA  
ATOM   2081  HB2 ALA P 130     -21.898   4.127 -11.825  0.00  0.00      PROA  
ATOM   2082  HB3 ALA P 130     -21.732   5.837 -11.751  0.00  0.00      PROA  
ATOM   2083  C   ALA P 130     -19.091   5.727 -13.048  0.00  0.00      PROA  
ATOM   2084  O   ALA P 130     -19.141   6.923 -13.497  0.00  0.00      PROA  
ATOM   2085  N   THR P 131     -17.987   5.219 -12.512  0.00  0.00      PROA  
ATOM   2086  HN  THR P 131     -18.057   4.405 -12.037  0.00  0.00      PROA  
ATOM   2087  CA  THR P 131     -16.664   5.918 -12.580  0.00  0.00      PROA  
ATOM   2088  HA  THR P 131     -16.892   7.007 -12.588  0.00  0.00      PROA  
ATOM   2089  CB  THR P 131     -15.915   5.332 -11.385  0.00  0.00      PROA  
ATOM   2090  HB  THR P 131     -15.922   4.209 -11.355  0.00  0.00      PROA  
ATOM   2091  OG1 THR P 131     -16.489   5.726 -10.193  0.00  0.00      PROA  
ATOM   2092  HG1 THR P 131     -17.363   5.333 -10.229  0.00  0.00      PROA  
ATOM   2093  CG2 THR P 131     -14.424   5.732 -11.324  0.00  0.00      PROA  
ATOM   2094 HG21 THR P 131     -14.333   6.763 -11.623  0.00  0.00      PROA  
ATOM   2095 HG22 THR P 131     -13.867   5.092 -12.004  0.00  0.00      PROA  
ATOM   2096 HG23 THR P 131     -14.049   5.661 -10.248  0.00  0.00      PROA  
ATOM   2097  C   THR P 131     -15.839   5.652 -13.845  0.00  0.00      PROA  
ATOM   2098  O   THR P 131     -15.189   6.526 -14.378  0.00  0.00      PROA  
ATOM   2099  N   PHE P 132     -15.954   4.479 -14.401  0.00  0.00      PROA  
ATOM   2100  HN  PHE P 132     -16.418   3.650 -13.971  0.00  0.00      PROA  
ATOM   2101  CA  PHE P 132     -15.079   4.111 -15.519  0.00  0.00      PROA  
ATOM   2102  HA  PHE P 132     -14.265   4.824 -15.646  0.00  0.00      PROA  
ATOM   2103  CB  PHE P 132     -14.330   2.679 -15.414  0.00  0.00      PROA  
ATOM   2104  HB1 PHE P 132     -13.929   2.262 -16.407  0.00  0.00      PROA  
ATOM   2105  HB2 PHE P 132     -15.086   2.016 -14.907  0.00  0.00      PROA  
ATOM   2106  CG  PHE P 132     -13.258   2.786 -14.399  0.00  0.00      PROA  
ATOM   2107  CD1 PHE P 132     -13.408   2.567 -12.971  0.00  0.00      PROA  
ATOM   2108  HD1 PHE P 132     -14.333   2.268 -12.696  0.00  0.00      PROA  
ATOM   2109  CE1 PHE P 132     -12.316   2.648 -12.119  0.00  0.00      PROA  
ATOM   2110  HE1 PHE P 132     -12.484   2.487 -11.050  0.00  0.00      PROA  
ATOM   2111  CZ  PHE P 132     -11.025   2.971 -12.650  0.00  0.00      PROA  
ATOM   2112  HZ  PHE P 132     -10.150   2.793 -12.034  0.00  0.00      PROA  
ATOM   2113  CD2 PHE P 132     -11.970   3.022 -14.784  0.00  0.00      PROA  
ATOM   2114  HD2 PHE P 132     -11.910   3.116 -15.891  0.00  0.00      PROA  
ATOM   2115  CE2 PHE P 132     -10.861   3.223 -13.988  0.00  0.00      PROA  
ATOM   2116  HE2 PHE P 132      -9.818   3.416 -14.342  0.00  0.00      PROA  
ATOM   2117  C   PHE P 132     -15.639   4.099 -16.936  0.00  0.00      PROA  
ATOM   2118  O   PHE P 132     -14.943   3.896 -17.932  0.00  0.00      PROA  
ATOM   2119  N   GLU P 133     -16.998   4.325 -17.065  0.00  0.00      PROA  
ATOM   2120  HN  GLU P 133     -17.694   4.301 -16.291  0.00  0.00      PROA  
ATOM   2121  CA  GLU P 133     -17.766   4.298 -18.289  0.00  0.00      PROA  
ATOM   2122  HA  GLU P 133     -17.356   3.560 -18.927  0.00  0.00      PROA  
ATOM   2123  CB  GLU P 133     -19.315   4.077 -18.061  0.00  0.00      PROA  
ATOM   2124  HB1 GLU P 133     -19.348   3.111 -17.361  0.00  0.00      PROA  
ATOM   2125  HB2 GLU P 133     -19.724   3.648 -19.052  0.00  0.00      PROA  
ATOM   2126  CG  GLU P 133     -20.110   5.194 -17.417  0.00  0.00      PROA  
ATOM   2127  HG1 GLU P 133     -20.109   6.108 -18.051  0.00  0.00      PROA  
ATOM   2128  HG2 GLU P 133     -19.723   5.454 -16.387  0.00  0.00      PROA  
ATOM   2129  CD  GLU P 133     -21.560   4.877 -17.127  0.00  0.00      PROA  
ATOM   2130  OE1 GLU P 133     -21.980   5.137 -16.006  0.00  0.00      PROA  
ATOM   2131  OE2 GLU P 133     -22.322   4.517 -18.087  0.00  0.00      PROA  
ATOM   2132  C   GLU P 133     -17.528   5.561 -19.031  0.00  0.00      PROA  
ATOM   2133  O   GLU P 133     -17.101   6.584 -18.463  0.00  0.00      PROA  
ATOM   2134  N   GLN P 134     -17.837   5.418 -20.327  0.00  0.00      PROA  
ATOM   2135  HN  GLN P 134     -18.103   4.533 -20.661  0.00  0.00      PROA  
ATOM   2136  CA  GLN P 134     -17.595   6.425 -21.330  0.00  0.00      PROA  
ATOM   2137  HA  GLN P 134     -16.533   6.676 -21.165  0.00  0.00      PROA  
ATOM   2138  CB  GLN P 134     -17.870   6.032 -22.776  0.00  0.00      PROA  
ATOM   2139  HB1 GLN P 134     -17.830   6.914 -23.426  0.00  0.00      PROA  
ATOM   2140  HB2 GLN P 134     -18.909   5.585 -22.868  0.00  0.00      PROA  
ATOM   2141  CG  GLN P 134     -16.817   5.063 -23.241  0.00  0.00      PROA  
ATOM   2142  HG1 GLN P 134     -16.821   4.141 -22.747  0.00  0.00      PROA  
ATOM   2143  HG2 GLN P 134     -15.836   5.561 -23.095  0.00  0.00      PROA  
ATOM   2144  CD  GLN P 134     -17.011   4.856 -24.781  0.00  0.00      PROA  
ATOM   2145  OE1 GLN P 134     -18.084   5.109 -25.322  0.00  0.00      PROA  
ATOM   2146  NE2 GLN P 134     -16.039   4.085 -25.369  0.00  0.00      PROA  
ATOM   2147 HE21 GLN P 134     -15.099   3.879 -25.042  0.00  0.00      PROA  
ATOM   2148 HE22 GLN P 134     -16.223   3.692 -26.226  0.00  0.00      PROA  
ATOM   2149  C   GLN P 134     -18.359   7.733 -21.058  0.00  0.00      PROA  
ATOM   2150  O   GLN P 134     -19.558   7.801 -20.919  0.00  0.00      PROA  
ATOM   2151  N   GLY P 135     -17.610   8.889 -21.076  0.00  0.00      PROA  
ATOM   2152  HN  GLY P 135     -16.697   8.983 -21.382  0.00  0.00      PROA  
ATOM   2153  CA  GLY P 135     -18.254  10.228 -21.036  0.00  0.00      PROA  
ATOM   2154  HA1 GLY P 135     -19.127  10.250 -21.599  0.00  0.00      PROA  
ATOM   2155  HA2 GLY P 135     -17.574  10.995 -21.417  0.00  0.00      PROA  
ATOM   2156  C   GLY P 135     -18.573  10.705 -19.595  0.00  0.00      PROA  
ATOM   2157  O   GLY P 135     -19.354  11.663 -19.446  0.00  0.00      PROA  
ATOM   2158  N   LYS P 136     -17.978  10.080 -18.560  0.00  0.00      PROA  
ATOM   2159  HN  LYS P 136     -17.364   9.345 -18.670  0.00  0.00      PROA  
ATOM   2160  CA  LYS P 136     -18.085  10.482 -17.216  0.00  0.00      PROA  
ATOM   2161  HA  LYS P 136     -18.913  11.175 -17.074  0.00  0.00      PROA  
ATOM   2162  CB  LYS P 136     -18.329   9.260 -16.375  0.00  0.00      PROA  
ATOM   2163  HB1 LYS P 136     -18.345   9.543 -15.275  0.00  0.00      PROA  
ATOM   2164  HB2 LYS P 136     -17.509   8.483 -16.491  0.00  0.00      PROA  
ATOM   2165  CG  LYS P 136     -19.650   8.470 -16.675  0.00  0.00      PROA  
ATOM   2166  HG1 LYS P 136     -19.512   7.442 -16.115  0.00  0.00      PROA  
ATOM   2167  HG2 LYS P 136     -19.745   8.202 -17.828  0.00  0.00      PROA  
ATOM   2168  CD  LYS P 136     -20.850   9.284 -16.207  0.00  0.00      PROA  
ATOM   2169  HD1 LYS P 136     -20.760  10.273 -16.595  0.00  0.00      PROA  
ATOM   2170  HD2 LYS P 136     -20.793   9.265 -15.110  0.00  0.00      PROA  
ATOM   2171  CE  LYS P 136     -22.306   8.805 -16.584  0.00  0.00      PROA  
ATOM   2172  HE1 LYS P 136     -22.387   8.412 -17.649  0.00  0.00      PROA  
ATOM   2173  HE2 LYS P 136     -23.062   9.674 -16.411  0.00  0.00      PROA  
ATOM   2174  NZ  LYS P 136     -22.789   7.649 -15.690  0.00  0.00      PROA  
ATOM   2175  HZ1 LYS P 136     -23.801   7.487 -16.037  0.00  0.00      PROA  
ATOM   2176  HZ2 LYS P 136     -22.796   7.965 -14.698  0.00  0.00      PROA  
ATOM   2177  HZ3 LYS P 136     -22.199   6.740 -15.799  0.00  0.00      PROA  
ATOM   2178  C   LYS P 136     -16.927  11.366 -16.782  0.00  0.00      PROA  
ATOM   2179  O   LYS P 136     -15.871  11.354 -17.395  0.00  0.00      PROA  
ATOM   2180  N   SER P 137     -17.024  12.158 -15.689  0.00  0.00      PROA  
ATOM   2181  HN  SER P 137     -17.821  12.244 -15.135  0.00  0.00      PROA  
ATOM   2182  CA  SER P 137     -16.063  13.236 -15.335  0.00  0.00      PROA  
ATOM   2183  HA  SER P 137     -15.464  13.563 -16.195  0.00  0.00      PROA  
ATOM   2184  CB  SER P 137     -16.893  14.511 -14.944  0.00  0.00      PROA  
ATOM   2185  HB1 SER P 137     -17.458  14.805 -15.869  0.00  0.00      PROA  
ATOM   2186  HB2 SER P 137     -16.292  15.327 -14.595  0.00  0.00      PROA  
ATOM   2187  OG  SER P 137     -17.895  14.222 -13.977  0.00  0.00      PROA  
ATOM   2188  HG1 SER P 137     -17.411  14.029 -13.105  0.00  0.00      PROA  
ATOM   2189  C   SER P 137     -15.060  12.824 -14.285  0.00  0.00      PROA  
ATOM   2190  O   SER P 137     -14.500  13.710 -13.646  0.00  0.00      PROA  
ATOM   2191  N   THR P 138     -14.710  11.536 -14.201  0.00  0.00      PROA  
ATOM   2192  HN  THR P 138     -15.286  10.875 -14.655  0.00  0.00      PROA  
ATOM   2193  CA  THR P 138     -13.635  10.903 -13.435  0.00  0.00      PROA  
ATOM   2194  HA  THR P 138     -13.413  11.582 -12.639  0.00  0.00      PROA  
ATOM   2195  CB  THR P 138     -13.980   9.591 -12.787  0.00  0.00      PROA  
ATOM   2196  HB  THR P 138     -14.001   8.786 -13.552  0.00  0.00      PROA  
ATOM   2197  OG1 THR P 138     -15.282   9.641 -12.282  0.00  0.00      PROA  
ATOM   2198  HG1 THR P 138     -15.510  10.187 -11.564  0.00  0.00      PROA  
ATOM   2199  CG2 THR P 138     -13.039   9.337 -11.604  0.00  0.00      PROA  
ATOM   2200 HG21 THR P 138     -13.093  10.183 -10.812  0.00  0.00      PROA  
ATOM   2201 HG22 THR P 138     -11.991   9.188 -12.003  0.00  0.00      PROA  
ATOM   2202 HG23 THR P 138     -13.238   8.405 -10.946  0.00  0.00      PROA  
ATOM   2203  C   THR P 138     -12.403  10.620 -14.275  0.00  0.00      PROA  
ATOM   2204  O   THR P 138     -12.388   9.816 -15.228  0.00  0.00      PROA  
ATOM   2205  N   LYS P 139     -11.267  11.279 -13.981  0.00  0.00      PROA  
ATOM   2206  HN  LYS P 139     -11.298  12.007 -13.280  0.00  0.00      PROA  
ATOM   2207  CA  LYS P 139      -9.961  11.005 -14.519  0.00  0.00      PROA  
ATOM   2208  HA  LYS P 139      -9.930  10.540 -15.459  0.00  0.00      PROA  
ATOM   2209  CB  LYS P 139      -9.164  12.395 -14.707  0.00  0.00      PROA  
ATOM   2210  HB1 LYS P 139      -8.102  12.306 -15.102  0.00  0.00      PROA  
ATOM   2211  HB2 LYS P 139      -9.180  13.050 -13.814  0.00  0.00      PROA  
ATOM   2212  CG  LYS P 139      -9.774  13.227 -15.889  0.00  0.00      PROA  
ATOM   2213  HG1 LYS P 139     -10.819  13.372 -15.589  0.00  0.00      PROA  
ATOM   2214  HG2 LYS P 139      -9.787  12.656 -16.821  0.00  0.00      PROA  
ATOM   2215  CD  LYS P 139      -9.055  14.596 -16.103  0.00  0.00      PROA  
ATOM   2216  HD1 LYS P 139      -8.181  14.610 -16.768  0.00  0.00      PROA  
ATOM   2217  HD2 LYS P 139      -8.589  14.812 -15.064  0.00  0.00      PROA  
ATOM   2218  CE  LYS P 139      -9.991  15.831 -16.463  0.00  0.00      PROA  
ATOM   2219  HE1 LYS P 139      -9.453  16.806 -16.317  0.00  0.00      PROA  
ATOM   2220  HE2 LYS P 139     -10.836  15.902 -15.706  0.00  0.00      PROA  
ATOM   2221  NZ  LYS P 139     -10.520  15.677 -17.788  0.00  0.00      PROA  
ATOM   2222  HZ1 LYS P 139     -11.249  14.952 -17.791  0.00  0.00      PROA  
ATOM   2223  HZ2 LYS P 139      -9.650  15.407 -18.363  0.00  0.00      PROA  
ATOM   2224  HZ3 LYS P 139     -11.009  16.491 -18.158  0.00  0.00      PROA  
ATOM   2225  C   LYS P 139      -9.136  10.110 -13.553  0.00  0.00      PROA  
ATOM   2226  O   LYS P 139      -9.493  10.000 -12.369  0.00  0.00      PROA  
ATOM   2227  N   LEU P 140      -8.183   9.336 -14.093  0.00  0.00      PROA  
ATOM   2228  HN  LEU P 140      -7.784   9.479 -14.978  0.00  0.00      PROA  
ATOM   2229  CA  LEU P 140      -7.805   7.967 -13.668  0.00  0.00      PROA  
ATOM   2230  HA  LEU P 140      -8.284   7.778 -12.782  0.00  0.00      PROA  
ATOM   2231  CB  LEU P 140      -8.278   6.926 -14.645  0.00  0.00      PROA  
ATOM   2232  HB1 LEU P 140      -8.162   5.937 -14.215  0.00  0.00      PROA  
ATOM   2233  HB2 LEU P 140      -7.729   6.920 -15.605  0.00  0.00      PROA  
ATOM   2234  CG  LEU P 140      -9.711   7.102 -15.172  0.00  0.00      PROA  
ATOM   2235  HG  LEU P 140      -9.943   8.177 -15.547  0.00  0.00      PROA  
ATOM   2236  CD1 LEU P 140     -10.234   6.123 -16.221  0.00  0.00      PROA  
ATOM   2237 HD11 LEU P 140     -11.344   6.241 -16.430  0.00  0.00      PROA  
ATOM   2238 HD12 LEU P 140     -10.128   5.100 -15.847  0.00  0.00      PROA  
ATOM   2239 HD13 LEU P 140      -9.621   6.114 -17.131  0.00  0.00      PROA  
ATOM   2240  CD2 LEU P 140     -10.769   7.031 -14.009  0.00  0.00      PROA  
ATOM   2241 HD21 LEU P 140     -10.373   7.725 -13.202  0.00  0.00      PROA  
ATOM   2242 HD22 LEU P 140     -10.910   5.943 -13.624  0.00  0.00      PROA  
ATOM   2243 HD23 LEU P 140     -11.793   7.407 -14.337  0.00  0.00      PROA  
ATOM   2244  C   LEU P 140      -6.249   7.963 -13.435  0.00  0.00      PROA  
ATOM   2245  O   LEU P 140      -5.465   8.211 -14.333  0.00  0.00      PROA  
ATOM   2246  N   MET P 141      -5.883   7.572 -12.190  0.00  0.00      PROA  
ATOM   2247  HN  MET P 141      -6.573   7.432 -11.384  0.00  0.00      PROA  
ATOM   2248  CA  MET P 141      -4.504   7.769 -11.742  0.00  0.00      PROA  
ATOM   2249  HA  MET P 141      -3.910   8.260 -12.486  0.00  0.00      PROA  
ATOM   2250  CB  MET P 141      -4.386   8.486 -10.360  0.00  0.00      PROA  
ATOM   2251  HB1 MET P 141      -3.363   8.534  -9.892  0.00  0.00      PROA  
ATOM   2252  HB2 MET P 141      -5.090   8.062  -9.604  0.00  0.00      PROA  
ATOM   2253  CG  MET P 141      -4.667   9.998 -10.594  0.00  0.00      PROA  
ATOM   2254  HG1 MET P 141      -5.751  10.006 -10.726  0.00  0.00      PROA  
ATOM   2255  HG2 MET P 141      -4.154  10.379 -11.486  0.00  0.00      PROA  
ATOM   2256  SD  MET P 141      -4.109  11.008  -9.098  0.00  0.00      PROA  
ATOM   2257  CE  MET P 141      -5.406  10.557  -7.754  0.00  0.00      PROA  
ATOM   2258  HE1 MET P 141      -5.972  11.507  -7.410  0.00  0.00      PROA  
ATOM   2259  HE2 MET P 141      -4.889  10.173  -6.795  0.00  0.00      PROA  
ATOM   2260  HE3 MET P 141      -6.089   9.686  -8.072  0.00  0.00      PROA  
ATOM   2261  C   MET P 141      -3.820   6.396 -11.650  0.00  0.00      PROA  
ATOM   2262  O   MET P 141      -4.239   5.568 -10.865  0.00  0.00      PROA  
ATOM   2263  N   MET P 142      -2.872   6.001 -12.498  0.00  0.00      PROA  
ATOM   2264  HN  MET P 142      -2.544   6.667 -13.237  0.00  0.00      PROA  
ATOM   2265  CA  MET P 142      -2.528   4.634 -12.762  0.00  0.00      PROA  
ATOM   2266  HA  MET P 142      -3.166   4.040 -12.174  0.00  0.00      PROA  
ATOM   2267  CB  MET P 142      -2.792   4.211 -14.222  0.00  0.00      PROA  
ATOM   2268  HB1 MET P 142      -2.623   3.154 -14.448  0.00  0.00      PROA  
ATOM   2269  HB2 MET P 142      -1.960   4.814 -14.801  0.00  0.00      PROA  
ATOM   2270  CG  MET P 142      -4.077   4.779 -14.793  0.00  0.00      PROA  
ATOM   2271  HG1 MET P 142      -4.044   4.359 -15.802  0.00  0.00      PROA  
ATOM   2272  HG2 MET P 142      -4.014   5.948 -14.867  0.00  0.00      PROA  
ATOM   2273  SD  MET P 142      -5.588   4.314 -13.951  0.00  0.00      PROA  
ATOM   2274  CE  MET P 142      -5.597   2.597 -14.563  0.00  0.00      PROA  
ATOM   2275  HE1 MET P 142      -4.557   2.290 -14.319  0.00  0.00      PROA  
ATOM   2276  HE2 MET P 142      -5.824   2.489 -15.645  0.00  0.00      PROA  
ATOM   2277  HE3 MET P 142      -6.313   2.066 -13.925  0.00  0.00      PROA  
ATOM   2278  C   MET P 142      -1.093   4.323 -12.383  0.00  0.00      PROA  
ATOM   2279  O   MET P 142      -0.161   5.020 -12.764  0.00  0.00      PROA  
ATOM   2280  N   LEU P 143      -0.998   3.200 -11.656  0.00  0.00      PROA  
ATOM   2281  HN  LEU P 143      -1.766   2.588 -11.457  0.00  0.00      PROA  
ATOM   2282  CA  LEU P 143       0.351   2.608 -11.443  0.00  0.00      PROA  
ATOM   2283  HA  LEU P 143       1.040   3.387 -11.357  0.00  0.00      PROA  
ATOM   2284  CB  LEU P 143       0.435   1.702 -10.155  0.00  0.00      PROA  
ATOM   2285  HB1 LEU P 143       1.529   1.329 -10.014  0.00  0.00      PROA  
ATOM   2286  HB2 LEU P 143      -0.341   0.931 -10.269  0.00  0.00      PROA  
ATOM   2287  CG  LEU P 143       0.234   2.377  -8.785  0.00  0.00      PROA  
ATOM   2288  HG  LEU P 143      -0.718   2.976  -8.740  0.00  0.00      PROA  
ATOM   2289  CD1 LEU P 143       0.122   1.271  -7.732  0.00  0.00      PROA  
ATOM   2290 HD11 LEU P 143      -0.829   0.801  -7.745  0.00  0.00      PROA  
ATOM   2291 HD12 LEU P 143       0.200   1.830  -6.829  0.00  0.00      PROA  
ATOM   2292 HD13 LEU P 143       1.025   0.647  -7.853  0.00  0.00      PROA  
ATOM   2293  CD2 LEU P 143       1.426   3.245  -8.358  0.00  0.00      PROA  
ATOM   2294 HD21 LEU P 143       1.476   4.160  -8.942  0.00  0.00      PROA  
ATOM   2295 HD22 LEU P 143       2.444   2.760  -8.399  0.00  0.00      PROA  
ATOM   2296 HD23 LEU P 143       1.261   3.466  -7.303  0.00  0.00      PROA  
ATOM   2297  C   LEU P 143       0.983   1.844 -12.637  0.00  0.00      PROA  
ATOM   2298  O   LEU P 143       2.187   1.744 -12.692  0.00  0.00      PROA  
ATOM   2299  N   THR P 144       0.196   1.251 -13.555  0.00  0.00      PROA  
ATOM   2300  HN  THR P 144      -0.742   1.098 -13.386  0.00  0.00      PROA  
ATOM   2301  CA  THR P 144       0.766   0.530 -14.692  0.00  0.00      PROA  
ATOM   2302  HA  THR P 144       1.487   1.256 -15.116  0.00  0.00      PROA  
ATOM   2303  CB  THR P 144       1.502  -0.801 -14.323  0.00  0.00      PROA  
ATOM   2304  HB  THR P 144       2.279  -0.550 -13.602  0.00  0.00      PROA  
ATOM   2305  OG1 THR P 144       2.133  -1.462 -15.390  0.00  0.00      PROA  
ATOM   2306  HG1 THR P 144       2.984  -0.975 -15.484  0.00  0.00      PROA  
ATOM   2307  CG2 THR P 144       0.601  -1.859 -13.616  0.00  0.00      PROA  
ATOM   2308 HG21 THR P 144       0.015  -1.463 -12.668  0.00  0.00      PROA  
ATOM   2309 HG22 THR P 144       1.113  -2.773 -13.348  0.00  0.00      PROA  
ATOM   2310 HG23 THR P 144      -0.169  -2.120 -14.394  0.00  0.00      PROA  
ATOM   2311  C   THR P 144      -0.325   0.258 -15.749  0.00  0.00      PROA  
ATOM   2312  O   THR P 144      -1.516   0.318 -15.491  0.00  0.00      PROA  
ATOM   2313  N   ASP P 145       0.178  -0.014 -16.964  0.00  0.00      PROA  
ATOM   2314  HN  ASP P 145       1.141  -0.035 -17.109  0.00  0.00      PROA  
ATOM   2315  CA  ASP P 145      -0.555  -0.150 -18.137  0.00  0.00      PROA  
ATOM   2316  HA  ASP P 145      -1.275   0.673 -18.241  0.00  0.00      PROA  
ATOM   2317  CB  ASP P 145       0.371  -0.426 -19.375  0.00  0.00      PROA  
ATOM   2318  HB1 ASP P 145      -0.187  -0.153 -20.331  0.00  0.00      PROA  
ATOM   2319  HB2 ASP P 145       0.576  -1.507 -19.446  0.00  0.00      PROA  
ATOM   2320  CG  ASP P 145       1.647   0.380 -19.572  0.00  0.00      PROA  
ATOM   2321  OD1 ASP P 145       1.980   1.327 -18.829  0.00  0.00      PROA  
ATOM   2322  OD2 ASP P 145       2.382  -0.104 -20.484  0.00  0.00      PROA  
ATOM   2323  C   ASP P 145      -1.591  -1.295 -18.144  0.00  0.00      PROA  
ATOM   2324  O   ASP P 145      -2.637  -1.243 -18.744  0.00  0.00      PROA  
ATOM   2325  N   LYS P 146      -1.303  -2.453 -17.489  0.00  0.00      PROA  
ATOM   2326  HN  LYS P 146      -0.484  -2.423 -17.055  0.00  0.00      PROA  
ATOM   2327  CA  LYS P 146      -2.224  -3.566 -17.339  0.00  0.00      PROA  
ATOM   2328  HA  LYS P 146      -2.481  -4.026 -18.256  0.00  0.00      PROA  
ATOM   2329  CB  LYS P 146      -1.460  -4.582 -16.539  0.00  0.00      PROA  
ATOM   2330  HB1 LYS P 146      -0.954  -4.154 -15.618  0.00  0.00      PROA  
ATOM   2331  HB2 LYS P 146      -0.567  -4.839 -17.235  0.00  0.00      PROA  
ATOM   2332  CG  LYS P 146      -2.324  -5.827 -16.209  0.00  0.00      PROA  
ATOM   2333  HG1 LYS P 146      -3.204  -5.569 -15.590  0.00  0.00      PROA  
ATOM   2334  HG2 LYS P 146      -1.715  -6.469 -15.576  0.00  0.00      PROA  
ATOM   2335  CD  LYS P 146      -2.626  -6.688 -17.341  0.00  0.00      PROA  
ATOM   2336  HD1 LYS P 146      -1.749  -6.982 -17.911  0.00  0.00      PROA  
ATOM   2337  HD2 LYS P 146      -3.297  -6.144 -17.919  0.00  0.00      PROA  
ATOM   2338  CE  LYS P 146      -3.096  -8.112 -17.071  0.00  0.00      PROA  
ATOM   2339  HE1 LYS P 146      -2.322  -8.709 -16.478  0.00  0.00      PROA  
ATOM   2340  HE2 LYS P 146      -3.383  -8.748 -17.939  0.00  0.00      PROA  
ATOM   2341  NZ  LYS P 146      -4.281  -8.001 -16.192  0.00  0.00      PROA  
ATOM   2342  HZ1 LYS P 146      -3.968  -7.804 -15.231  0.00  0.00      PROA  
ATOM   2343  HZ2 LYS P 146      -4.789  -8.927 -16.166  0.00  0.00      PROA  
ATOM   2344  HZ3 LYS P 146      -5.054  -7.275 -16.455  0.00  0.00      PROA  
ATOM   2345  C   LYS P 146      -3.545  -3.157 -16.743  0.00  0.00      PROA  
ATOM   2346  O   LYS P 146      -4.588  -3.579 -17.087  0.00  0.00      PROA  
ATOM   2347  N   GLN P 147      -3.524  -2.184 -15.784  0.00  0.00      PROA  
ATOM   2348  HN  GLN P 147      -2.609  -1.730 -15.538  0.00  0.00      PROA  
ATOM   2349  CA  GLN P 147      -4.677  -1.590 -15.113  0.00  0.00      PROA  
ATOM   2350  HA  GLN P 147      -5.126  -2.487 -14.685  0.00  0.00      PROA  
ATOM   2351  CB  GLN P 147      -4.335  -0.604 -14.018  0.00  0.00      PROA  
ATOM   2352  HB1 GLN P 147      -5.377  -0.164 -13.632  0.00  0.00      PROA  
ATOM   2353  HB2 GLN P 147      -3.762   0.178 -14.494  0.00  0.00      PROA  
ATOM   2354  CG  GLN P 147      -3.615  -1.252 -12.762  0.00  0.00      PROA  
ATOM   2355  HG1 GLN P 147      -2.534  -1.597 -13.031  0.00  0.00      PROA  
ATOM   2356  HG2 GLN P 147      -4.216  -2.102 -12.350  0.00  0.00      PROA  
ATOM   2357  CD  GLN P 147      -3.337  -0.034 -11.771  0.00  0.00      PROA  
ATOM   2358  OE1 GLN P 147      -2.332   0.580 -11.722  0.00  0.00      PROA  
ATOM   2359  NE2 GLN P 147      -4.287   0.207 -10.854  0.00  0.00      PROA  
ATOM   2360 HE21 GLN P 147      -4.126   0.954 -10.194  0.00  0.00      PROA  
ATOM   2361 HE22 GLN P 147      -5.134  -0.388 -10.843  0.00  0.00      PROA  
ATOM   2362  C   GLN P 147      -5.623  -0.948 -16.176  0.00  0.00      PROA  
ATOM   2363  O   GLN P 147      -6.803  -1.115 -16.256  0.00  0.00      PROA  
ATOM   2364  N   ILE P 148      -4.999  -0.120 -17.089  0.00  0.00      PROA  
ATOM   2365  HN  ILE P 148      -4.046  -0.102 -17.093  0.00  0.00      PROA  
ATOM   2366  CA  ILE P 148      -5.678   0.663 -18.155  0.00  0.00      PROA  
ATOM   2367  HA  ILE P 148      -6.447   1.372 -17.786  0.00  0.00      PROA  
ATOM   2368  CB  ILE P 148      -4.630   1.575 -18.897  0.00  0.00      PROA  
ATOM   2369  HB  ILE P 148      -3.901   0.860 -19.413  0.00  0.00      PROA  
ATOM   2370  CG2 ILE P 148      -5.297   2.391 -19.991  0.00  0.00      PROA  
ATOM   2371 HG21 ILE P 148      -4.528   2.890 -20.628  0.00  0.00      PROA  
ATOM   2372 HG22 ILE P 148      -5.938   3.199 -19.552  0.00  0.00      PROA  
ATOM   2373 HG23 ILE P 148      -6.034   1.698 -20.527  0.00  0.00      PROA  
ATOM   2374  CG1 ILE P 148      -3.875   2.387 -17.922  0.00  0.00      PROA  
ATOM   2375 HG11 ILE P 148      -3.338   1.739 -17.200  0.00  0.00      PROA  
ATOM   2376 HG12 ILE P 148      -4.588   3.001 -17.382  0.00  0.00      PROA  
ATOM   2377  CD  ILE P 148      -2.867   3.240 -18.641  0.00  0.00      PROA  
ATOM   2378  HD1 ILE P 148      -2.426   2.703 -19.528  0.00  0.00      PROA  
ATOM   2379  HD2 ILE P 148      -2.168   3.500 -17.879  0.00  0.00      PROA  
ATOM   2380  HD3 ILE P 148      -3.350   4.217 -18.974  0.00  0.00      PROA  
ATOM   2381  C   ILE P 148      -6.433  -0.312 -19.079  0.00  0.00      PROA  
ATOM   2382  O   ILE P 148      -7.630  -0.104 -19.361  0.00  0.00      PROA  
ATOM   2383  N   ALA P 149      -5.775  -1.409 -19.497  0.00  0.00      PROA  
ATOM   2384  HN  ALA P 149      -4.846  -1.515 -19.259  0.00  0.00      PROA  
ATOM   2385  CA  ALA P 149      -6.329  -2.447 -20.301  0.00  0.00      PROA  
ATOM   2386  HA  ALA P 149      -6.818  -2.029 -21.188  0.00  0.00      PROA  
ATOM   2387  CB  ALA P 149      -5.145  -3.452 -20.784  0.00  0.00      PROA  
ATOM   2388  HB1 ALA P 149      -5.512  -4.443 -21.034  0.00  0.00      PROA  
ATOM   2389  HB2 ALA P 149      -4.468  -3.573 -19.974  0.00  0.00      PROA  
ATOM   2390  HB3 ALA P 149      -4.685  -3.001 -21.694  0.00  0.00      PROA  
ATOM   2391  C   ALA P 149      -7.475  -3.257 -19.634  0.00  0.00      PROA  
ATOM   2392  O   ALA P 149      -8.488  -3.450 -20.302  0.00  0.00      PROA  
ATOM   2393  N   ASP P 150      -7.453  -3.697 -18.343  0.00  0.00      PROA  
ATOM   2394  HN  ASP P 150      -6.566  -3.520 -17.833  0.00  0.00      PROA  
ATOM   2395  CA  ASP P 150      -8.484  -4.298 -17.549  0.00  0.00      PROA  
ATOM   2396  HA  ASP P 150      -8.853  -5.065 -18.150  0.00  0.00      PROA  
ATOM   2397  CB  ASP P 150      -7.899  -4.634 -16.156  0.00  0.00      PROA  
ATOM   2398  HB1 ASP P 150      -8.721  -5.008 -15.537  0.00  0.00      PROA  
ATOM   2399  HB2 ASP P 150      -7.460  -3.756 -15.671  0.00  0.00      PROA  
ATOM   2400  CG  ASP P 150      -6.696  -5.636 -16.056  0.00  0.00      PROA  
ATOM   2401  OD1 ASP P 150      -6.661  -6.526 -16.987  0.00  0.00      PROA  
ATOM   2402  OD2 ASP P 150      -6.002  -5.764 -14.997  0.00  0.00      PROA  
ATOM   2403  C   ASP P 150      -9.742  -3.423 -17.421  0.00  0.00      PROA  
ATOM   2404  O   ASP P 150     -10.857  -3.935 -17.453  0.00  0.00      PROA  
ATOM   2405  N   PHE P 151      -9.539  -2.094 -17.154  0.00  0.00      PROA  
ATOM   2406  HN  PHE P 151      -8.520  -1.867 -17.123  0.00  0.00      PROA  
ATOM   2407  CA  PHE P 151     -10.599  -1.103 -17.035  0.00  0.00      PROA  
ATOM   2408  HA  PHE P 151     -11.375  -1.569 -16.329  0.00  0.00      PROA  
ATOM   2409  CB  PHE P 151      -9.975   0.165 -16.420  0.00  0.00      PROA  
ATOM   2410  HB1 PHE P 151     -10.677   1.015 -16.559  0.00  0.00      PROA  
ATOM   2411  HB2 PHE P 151      -8.904   0.355 -16.935  0.00  0.00      PROA  
ATOM   2412  CG  PHE P 151      -9.722   0.176 -14.944  0.00  0.00      PROA  
ATOM   2413  CD1 PHE P 151     -10.757  -0.204 -14.019  0.00  0.00      PROA  
ATOM   2414  HD1 PHE P 151     -11.739  -0.340 -14.462  0.00  0.00      PROA  
ATOM   2415  CE1 PHE P 151     -10.548  -0.376 -12.678  0.00  0.00      PROA  
ATOM   2416  HE1 PHE P 151     -11.367  -0.714 -11.987  0.00  0.00      PROA  
ATOM   2417  CZ  PHE P 151      -9.299  -0.108 -12.150  0.00  0.00      PROA  
ATOM   2418  HZ  PHE P 151      -9.268  -0.356 -11.098  0.00  0.00      PROA  
ATOM   2419  CD2 PHE P 151      -8.486   0.558 -14.329  0.00  0.00      PROA  
ATOM   2420  HD2 PHE P 151      -7.692   0.818 -15.021  0.00  0.00      PROA  
ATOM   2421  CE2 PHE P 151      -8.235   0.335 -12.944  0.00  0.00      PROA  
ATOM   2422  HE2 PHE P 151      -7.263   0.482 -12.503  0.00  0.00      PROA  
ATOM   2423  C   PHE P 151     -11.308  -0.842 -18.357  0.00  0.00      PROA  
ATOM   2424  O   PHE P 151     -12.540  -0.979 -18.473  0.00  0.00      PROA  
ATOM   2425  N   GLN P 152     -10.488  -0.670 -19.493  0.00  0.00      PROA  
ATOM   2426  HN  GLN P 152      -9.453  -0.576 -19.271  0.00  0.00      PROA  
ATOM   2427  CA  GLN P 152     -10.908  -0.537 -20.866  0.00  0.00      PROA  
ATOM   2428  HA  GLN P 152     -11.579   0.225 -20.858  0.00  0.00      PROA  
ATOM   2429  CB  GLN P 152      -9.729  -0.085 -21.785  0.00  0.00      PROA  
ATOM   2430  HB1 GLN P 152      -9.811  -0.488 -22.807  0.00  0.00      PROA  
ATOM   2431  HB2 GLN P 152      -8.853  -0.628 -21.335  0.00  0.00      PROA  
ATOM   2432  CG  GLN P 152      -9.502   1.411 -21.772  0.00  0.00      PROA  
ATOM   2433  HG1 GLN P 152      -9.408   1.815 -20.768  0.00  0.00      PROA  
ATOM   2434  HG2 GLN P 152     -10.330   1.910 -22.194  0.00  0.00      PROA  
ATOM   2435  CD  GLN P 152      -8.192   1.782 -22.555  0.00  0.00      PROA  
ATOM   2436  OE1 GLN P 152      -7.205   1.115 -22.707  0.00  0.00      PROA  
ATOM   2437  NE2 GLN P 152      -8.296   2.956 -23.189  0.00  0.00      PROA  
ATOM   2438 HE21 GLN P 152      -7.532   3.308 -23.778  0.00  0.00      PROA  
ATOM   2439 HE22 GLN P 152      -9.140   3.436 -23.233  0.00  0.00      PROA  
ATOM   2440  C   GLN P 152     -11.672  -1.718 -21.366  0.00  0.00      PROA  
ATOM   2441  O   GLN P 152     -12.582  -1.509 -22.159  0.00  0.00      PROA  
ATOM   2442  N   LYS P 153     -11.330  -2.912 -20.912  0.00  0.00      PROA  
ATOM   2443  HN  LYS P 153     -10.591  -3.071 -20.224  0.00  0.00      PROA  
ATOM   2444  CA  LYS P 153     -11.933  -4.222 -21.349  0.00  0.00      PROA  
ATOM   2445  HA  LYS P 153     -11.819  -4.262 -22.397  0.00  0.00      PROA  
ATOM   2446  CB  LYS P 153     -11.111  -5.383 -20.870  0.00  0.00      PROA  
ATOM   2447  HB1 LYS P 153     -10.909  -5.285 -19.791  0.00  0.00      PROA  
ATOM   2448  HB2 LYS P 153     -10.204  -5.360 -21.469  0.00  0.00      PROA  
ATOM   2449  CG  LYS P 153     -11.721  -6.776 -21.030  0.00  0.00      PROA  
ATOM   2450  HG1 LYS P 153     -12.114  -7.034 -22.049  0.00  0.00      PROA  
ATOM   2451  HG2 LYS P 153     -12.664  -6.895 -20.402  0.00  0.00      PROA  
ATOM   2452  CD  LYS P 153     -10.670  -7.730 -20.615  0.00  0.00      PROA  
ATOM   2453  HD1 LYS P 153     -10.151  -7.376 -19.665  0.00  0.00      PROA  
ATOM   2454  HD2 LYS P 153      -9.834  -7.678 -21.369  0.00  0.00      PROA  
ATOM   2455  CE  LYS P 153     -11.121  -9.206 -20.333  0.00  0.00      PROA  
ATOM   2456  HE1 LYS P 153     -10.168  -9.717 -19.940  0.00  0.00      PROA  
ATOM   2457  HE2 LYS P 153     -11.550  -9.696 -21.157  0.00  0.00      PROA  
ATOM   2458  NZ  LYS P 153     -12.125  -9.395 -19.184  0.00  0.00      PROA  
ATOM   2459  HZ1 LYS P 153     -13.006  -8.844 -19.470  0.00  0.00      PROA  
ATOM   2460  HZ2 LYS P 153     -11.774  -8.941 -18.276  0.00  0.00      PROA  
ATOM   2461  HZ3 LYS P 153     -12.366 -10.413 -19.041  0.00  0.00      PROA  
ATOM   2462  C   LYS P 153     -13.394  -4.293 -21.018  0.00  0.00      PROA  
ATOM   2463  O   LYS P 153     -14.212  -4.533 -21.919  0.00  0.00      PROA  
ATOM   2464  N   HSD P 154     -13.736  -3.857 -19.826  0.00  0.00      PROA  
ATOM   2465  HN  HSD P 154     -12.879  -3.621 -19.314  0.00  0.00      PROA  
ATOM   2466  CA  HSD P 154     -15.087  -3.866 -19.396  0.00  0.00      PROA  
ATOM   2467  HA  HSD P 154     -15.528  -4.623 -20.008  0.00  0.00      PROA  
ATOM   2468  CB  HSD P 154     -15.093  -4.222 -17.843  0.00  0.00      PROA  
ATOM   2469  HB1 HSD P 154     -16.069  -4.299 -17.374  0.00  0.00      PROA  
ATOM   2470  HB2 HSD P 154     -14.596  -3.434 -17.349  0.00  0.00      PROA  
ATOM   2471  ND1 HSD P 154     -12.982  -5.519 -17.119  0.00  0.00      PROA  
ATOM   2472  HD1 HSD P 154     -12.333  -4.761 -17.001  0.00  0.00      PROA  
ATOM   2473  CG  HSD P 154     -14.324  -5.410 -17.578  0.00  0.00      PROA  
ATOM   2474  CE1 HSD P 154     -12.793  -6.889 -16.879  0.00  0.00      PROA  
ATOM   2475  HE1 HSD P 154     -11.805  -7.296 -16.532  0.00  0.00      PROA  
ATOM   2476  NE2 HSD P 154     -13.878  -7.618 -17.110  0.00  0.00      PROA  
ATOM   2477  CD2 HSD P 154     -14.843  -6.706 -17.471  0.00  0.00      PROA  
ATOM   2478  HD2 HSD P 154     -15.755  -6.944 -17.874  0.00  0.00      PROA  
ATOM   2479  C   HSD P 154     -15.813  -2.576 -19.752  0.00  0.00      PROA  
ATOM   2480  O   HSD P 154     -16.959  -2.599 -20.073  0.00  0.00      PROA  
ATOM   2481  N   TYR P 155     -15.211  -1.396 -19.741  0.00  0.00      PROA  
ATOM   2482  HN  TYR P 155     -14.204  -1.413 -19.454  0.00  0.00      PROA  
ATOM   2483  CA  TYR P 155     -15.893  -0.077 -19.652  0.00  0.00      PROA  
ATOM   2484  HA  TYR P 155     -16.970  -0.192 -19.674  0.00  0.00      PROA  
ATOM   2485  CB  TYR P 155     -15.509   0.620 -18.308  0.00  0.00      PROA  
ATOM   2486  HB1 TYR P 155     -16.095   1.488 -17.995  0.00  0.00      PROA  
ATOM   2487  HB2 TYR P 155     -14.396   0.734 -18.219  0.00  0.00      PROA  
ATOM   2488  CG  TYR P 155     -15.766  -0.276 -17.140  0.00  0.00      PROA  
ATOM   2489  CD1 TYR P 155     -17.105  -0.728 -16.946  0.00  0.00      PROA  
ATOM   2490  HD1 TYR P 155     -17.897  -0.651 -17.666  0.00  0.00      PROA  
ATOM   2491  CE1 TYR P 155     -17.401  -1.508 -15.849  0.00  0.00      PROA  
ATOM   2492  HE1 TYR P 155     -18.435  -1.848 -15.749  0.00  0.00      PROA  
ATOM   2493  CZ  TYR P 155     -16.477  -1.787 -14.794  0.00  0.00      PROA  
ATOM   2494  OH  TYR P 155     -16.892  -2.439 -13.602  0.00  0.00      PROA  
ATOM   2495  HH  TYR P 155     -16.232  -2.292 -12.994  0.00  0.00      PROA  
ATOM   2496  CD2 TYR P 155     -14.829  -0.641 -16.199  0.00  0.00      PROA  
ATOM   2497  HD2 TYR P 155     -13.761  -0.365 -16.312  0.00  0.00      PROA  
ATOM   2498  CE2 TYR P 155     -15.244  -1.304 -15.022  0.00  0.00      PROA  
ATOM   2499  HE2 TYR P 155     -14.540  -1.549 -14.327  0.00  0.00      PROA  
ATOM   2500  C   TYR P 155     -15.543   0.792 -20.738  0.00  0.00      PROA  
ATOM   2501  O   TYR P 155     -16.342   1.701 -20.915  0.00  0.00      PROA  
ATOM   2502  N   GLN P 156     -14.531   0.465 -21.564  0.00  0.00      PROA  
ATOM   2503  HN  GLN P 156     -13.969  -0.384 -21.427  0.00  0.00      PROA  
ATOM   2504  CA  GLN P 156     -14.477   0.965 -22.998  0.00  0.00      PROA  
ATOM   2505  HA  GLN P 156     -13.771   0.353 -23.561  0.00  0.00      PROA  
ATOM   2506  CB  GLN P 156     -15.868   0.930 -23.760  0.00  0.00      PROA  
ATOM   2507  HB1 GLN P 156     -15.670   1.374 -24.738  0.00  0.00      PROA  
ATOM   2508  HB2 GLN P 156     -16.616   1.479 -23.250  0.00  0.00      PROA  
ATOM   2509  CG  GLN P 156     -16.450  -0.448 -24.068  0.00  0.00      PROA  
ATOM   2510  HG1 GLN P 156     -17.319  -0.330 -24.736  0.00  0.00      PROA  
ATOM   2511  HG2 GLN P 156     -16.903  -0.938 -23.198  0.00  0.00      PROA  
ATOM   2512  CD  GLN P 156     -15.382  -1.401 -24.646  0.00  0.00      PROA  
ATOM   2513  OE1 GLN P 156     -14.871  -1.174 -25.777  0.00  0.00      PROA  
ATOM   2514  NE2 GLN P 156     -15.147  -2.475 -23.904  0.00  0.00      PROA  
ATOM   2515 HE21 GLN P 156     -14.496  -3.126 -24.331  0.00  0.00      PROA  
ATOM   2516 HE22 GLN P 156     -15.499  -2.665 -23.095  0.00  0.00      PROA  
ATOM   2517  C   GLN P 156     -13.865   2.320 -23.078  0.00  0.00      PROA  
ATOM   2518  O   GLN P 156     -14.029   3.073 -24.002  0.00  0.00      PROA  
ATOM   2519  N   THR P 157     -13.235   2.629 -21.956  0.00  0.00      PROA  
ATOM   2520  HN  THR P 157     -13.027   1.977 -21.205  0.00  0.00      PROA  
ATOM   2521  CA  THR P 157     -12.859   3.925 -21.539  0.00  0.00      PROA  
ATOM   2522  HA  THR P 157     -13.703   4.616 -21.404  0.00  0.00      PROA  
ATOM   2523  CB  THR P 157     -12.305   3.811 -20.141  0.00  0.00      PROA  
ATOM   2524  HB  THR P 157     -11.312   3.394 -20.295  0.00  0.00      PROA  
ATOM   2525  OG1 THR P 157     -13.034   2.845 -19.356  0.00  0.00      PROA  
ATOM   2526  HG1 THR P 157     -13.794   3.357 -18.966  0.00  0.00      PROA  
ATOM   2527  CG2 THR P 157     -12.286   5.005 -19.279  0.00  0.00      PROA  
ATOM   2528 HG21 THR P 157     -11.577   5.758 -19.603  0.00  0.00      PROA  
ATOM   2529 HG22 THR P 157     -12.009   4.761 -18.243  0.00  0.00      PROA  
ATOM   2530 HG23 THR P 157     -13.235   5.425 -19.240  0.00  0.00      PROA  
ATOM   2531  C   THR P 157     -11.929   4.727 -22.441  0.00  0.00      PROA  
ATOM   2532  O   THR P 157     -11.155   4.131 -23.189  0.00  0.00      PROA  
ATOM   2533  N   GLU P 158     -12.061   6.041 -22.378  0.00  0.00      PROA  
ATOM   2534  HN  GLU P 158     -12.690   6.532 -21.684  0.00  0.00      PROA  
ATOM   2535  CA  GLU P 158     -11.332   6.978 -23.221  0.00  0.00      PROA  
ATOM   2536  HA  GLU P 158     -11.483   6.648 -24.206  0.00  0.00      PROA  
ATOM   2537  CB  GLU P 158     -11.880   8.448 -23.162  0.00  0.00      PROA  
ATOM   2538  HB1 GLU P 158     -11.450   8.913 -24.058  0.00  0.00      PROA  
ATOM   2539  HB2 GLU P 158     -11.590   9.046 -22.281  0.00  0.00      PROA  
ATOM   2540  CG  GLU P 158     -13.455   8.478 -23.363  0.00  0.00      PROA  
ATOM   2541  HG1 GLU P 158     -13.723   7.588 -23.975  0.00  0.00      PROA  
ATOM   2542  HG2 GLU P 158     -13.877   9.287 -23.944  0.00  0.00      PROA  
ATOM   2543  CD  GLU P 158     -14.342   8.378 -22.092  0.00  0.00      PROA  
ATOM   2544  OE1 GLU P 158     -14.167   7.310 -21.433  0.00  0.00      PROA  
ATOM   2545  OE2 GLU P 158     -15.030   9.336 -21.769  0.00  0.00      PROA  
ATOM   2546  C   GLU P 158      -9.749   7.070 -22.956  0.00  0.00      PROA  
ATOM   2547  O   GLU P 158      -9.338   6.902 -21.795  0.00  0.00      PROA  
ATOM   2548  N   PRO P 159      -8.839   7.231 -24.025  0.00  0.00      PROA  
ATOM   2549  CD  PRO P 159      -9.244   7.202 -25.434  0.00  0.00      PROA  
ATOM   2550  HD1 PRO P 159      -9.658   8.198 -25.676  0.00  0.00      PROA  
ATOM   2551  HD2 PRO P 159     -10.048   6.549 -25.666  0.00  0.00      PROA  
ATOM   2552  CA  PRO P 159      -7.419   7.264 -23.872  0.00  0.00      PROA  
ATOM   2553  HA  PRO P 159      -7.175   6.301 -23.388  0.00  0.00      PROA  
ATOM   2554  CB  PRO P 159      -6.859   7.477 -25.347  0.00  0.00      PROA  
ATOM   2555  HB1 PRO P 159      -5.906   7.072 -25.539  0.00  0.00      PROA  
ATOM   2556  HB2 PRO P 159      -6.856   8.571 -25.529  0.00  0.00      PROA  
ATOM   2557  CG  PRO P 159      -7.949   6.922 -26.202  0.00  0.00      PROA  
ATOM   2558  HG1 PRO P 159      -8.006   7.380 -27.182  0.00  0.00      PROA  
ATOM   2559  HG2 PRO P 159      -7.715   5.873 -26.369  0.00  0.00      PROA  
ATOM   2560  C   PRO P 159      -6.906   8.333 -22.892  0.00  0.00      PROA  
ATOM   2561  O   PRO P 159      -5.998   8.006 -22.173  0.00  0.00      PROA  
ATOM   2562  N   GLU P 160      -7.478   9.564 -22.853  0.00  0.00      PROA  
ATOM   2563  HN  GLU P 160      -8.255   9.863 -23.393  0.00  0.00      PROA  
ATOM   2564  CA  GLU P 160      -6.786  10.759 -22.224  0.00  0.00      PROA  
ATOM   2565  HA  GLU P 160      -5.698  10.666 -22.337  0.00  0.00      PROA  
ATOM   2566  CB  GLU P 160      -7.158  12.019 -23.022  0.00  0.00      PROA  
ATOM   2567  HB1 GLU P 160      -8.272  12.239 -22.994  0.00  0.00      PROA  
ATOM   2568  HB2 GLU P 160      -6.963  11.714 -24.076  0.00  0.00      PROA  
ATOM   2569  CG  GLU P 160      -6.370  13.343 -22.790  0.00  0.00      PROA  
ATOM   2570  HG1 GLU P 160      -5.256  13.092 -22.892  0.00  0.00      PROA  
ATOM   2571  HG2 GLU P 160      -6.555  13.772 -21.793  0.00  0.00      PROA  
ATOM   2572  CD  GLU P 160      -6.806  14.426 -23.799  0.00  0.00      PROA  
ATOM   2573  OE1 GLU P 160      -6.508  14.341 -25.043  0.00  0.00      PROA  
ATOM   2574  OE2 GLU P 160      -7.436  15.437 -23.287  0.00  0.00      PROA  
ATOM   2575  C   GLU P 160      -6.997  10.852 -20.749  0.00  0.00      PROA  
ATOM   2576  O   GLU P 160      -6.357  11.624 -20.012  0.00  0.00      PROA  
ATOM   2577  N   ARG P 161      -7.945  10.046 -20.183  0.00  0.00      PROA  
ATOM   2578  HN  ARG P 161      -8.574   9.479 -20.677  0.00  0.00      PROA  
ATOM   2579  CA  ARG P 161      -8.249   9.999 -18.767  0.00  0.00      PROA  
ATOM   2580  HA  ARG P 161      -8.523  11.003 -18.465  0.00  0.00      PROA  
ATOM   2581  CB  ARG P 161      -9.656   9.304 -18.516  0.00  0.00      PROA  
ATOM   2582  HB1 ARG P 161      -9.834   9.198 -17.447  0.00  0.00      PROA  
ATOM   2583  HB2 ARG P 161      -9.688   8.305 -18.983  0.00  0.00      PROA  
ATOM   2584  CG  ARG P 161     -10.844  10.046 -19.152  0.00  0.00      PROA  
ATOM   2585  HG1 ARG P 161     -10.392  10.511 -20.145  0.00  0.00      PROA  
ATOM   2586  HG2 ARG P 161     -11.158  10.878 -18.485  0.00  0.00      PROA  
ATOM   2587  CD  ARG P 161     -12.040   9.137 -19.309  0.00  0.00      PROA  
ATOM   2588  HD1 ARG P 161     -11.672   8.238 -19.892  0.00  0.00      PROA  
ATOM   2589  HD2 ARG P 161     -12.903   9.637 -19.963  0.00  0.00      PROA  
ATOM   2590  NE  ARG P 161     -12.609   8.777 -17.986  0.00  0.00      PROA  
ATOM   2591  HE  ARG P 161     -12.261   9.180 -17.074  0.00  0.00      PROA  
ATOM   2592  CZ  ARG P 161     -13.767   8.194 -17.754  0.00  0.00      PROA  
ATOM   2593  NH1 ARG P 161     -14.514   7.824 -18.756  0.00  0.00      PROA  
ATOM   2594 HH11 ARG P 161     -14.233   7.848 -19.752  0.00  0.00      PROA  
ATOM   2595 HH12 ARG P 161     -15.381   7.330 -18.545  0.00  0.00      PROA  
ATOM   2596  NH2 ARG P 161     -14.227   8.038 -16.541  0.00  0.00      PROA  
ATOM   2597 HH21 ARG P 161     -13.749   8.513 -15.761  0.00  0.00      PROA  
ATOM   2598 HH22 ARG P 161     -15.012   7.468 -16.338  0.00  0.00      PROA  
ATOM   2599  C   ARG P 161      -7.210   9.360 -17.868  0.00  0.00      PROA  
ATOM   2600  O   ARG P 161      -6.975   9.703 -16.689  0.00  0.00      PROA  
ATOM   2601  N   PHE P 162      -6.519   8.382 -18.486  0.00  0.00      PROA  
ATOM   2602  HN  PHE P 162      -6.710   8.221 -19.404  0.00  0.00      PROA  
ATOM   2603  CA  PHE P 162      -5.641   7.423 -17.835  0.00  0.00      PROA  
ATOM   2604  HA  PHE P 162      -6.060   7.065 -16.817  0.00  0.00      PROA  
ATOM   2605  CB  PHE P 162      -5.443   6.100 -18.588  0.00  0.00      PROA  
ATOM   2606  HB1 PHE P 162      -4.726   5.470 -18.221  0.00  0.00      PROA  
ATOM   2607  HB2 PHE P 162      -5.241   6.297 -19.708  0.00  0.00      PROA  
ATOM   2608  CG  PHE P 162      -6.723   5.289 -18.482  0.00  0.00      PROA  
ATOM   2609  CD1 PHE P 162      -6.923   4.490 -17.398  0.00  0.00      PROA  
ATOM   2610  HD1 PHE P 162      -6.228   4.689 -16.517  0.00  0.00      PROA  
ATOM   2611  CE1 PHE P 162      -7.972   3.595 -17.341  0.00  0.00      PROA  
ATOM   2612  HE1 PHE P 162      -8.037   2.830 -16.593  0.00  0.00      PROA  
ATOM   2613  CZ  PHE P 162      -8.878   3.608 -18.409  0.00  0.00      PROA  
ATOM   2614  HZ  PHE P 162      -9.664   2.949 -18.357  0.00  0.00      PROA  
ATOM   2615  CD2 PHE P 162      -7.669   5.366 -19.441  0.00  0.00      PROA  
ATOM   2616  HD2 PHE P 162      -7.393   5.987 -20.271  0.00  0.00      PROA  
ATOM   2617  CE2 PHE P 162      -8.813   4.520 -19.425  0.00  0.00      PROA  
ATOM   2618  HE2 PHE P 162      -9.404   4.563 -20.276  0.00  0.00      PROA  
ATOM   2619  C   PHE P 162      -4.192   8.062 -17.648  0.00  0.00      PROA  
ATOM   2620  O   PHE P 162      -3.388   8.250 -18.599  0.00  0.00      PROA  
ATOM   2621  N   GLN P 163      -3.833   8.481 -16.412  0.00  0.00      PROA  
ATOM   2622  HN  GLN P 163      -4.573   8.479 -15.727  0.00  0.00      PROA  
ATOM   2623  CA  GLN P 163      -2.609   9.256 -16.153  0.00  0.00      PROA  
ATOM   2624  HA  GLN P 163      -2.240   9.431 -17.141  0.00  0.00      PROA  
ATOM   2625  CB  GLN P 163      -2.888  10.547 -15.391  0.00  0.00      PROA  
ATOM   2626  HB1 GLN P 163      -1.949  11.126 -15.093  0.00  0.00      PROA  
ATOM   2627  HB2 GLN P 163      -3.444  10.345 -14.464  0.00  0.00      PROA  
ATOM   2628  CG  GLN P 163      -3.665  11.556 -16.244  0.00  0.00      PROA  
ATOM   2629  HG1 GLN P 163      -3.688  12.506 -15.643  0.00  0.00      PROA  
ATOM   2630  HG2 GLN P 163      -4.749  11.236 -16.527  0.00  0.00      PROA  
ATOM   2631  CD  GLN P 163      -3.036  11.989 -17.550  0.00  0.00      PROA  
ATOM   2632  OE1 GLN P 163      -1.982  12.625 -17.528  0.00  0.00      PROA  
ATOM   2633  NE2 GLN P 163      -3.574  11.589 -18.699  0.00  0.00      PROA  
ATOM   2634 HE21 GLN P 163      -3.172  11.966 -19.569  0.00  0.00      PROA  
ATOM   2635 HE22 GLN P 163      -4.335  10.951 -18.653  0.00  0.00      PROA  
ATOM   2636  C   GLN P 163      -1.602   8.438 -15.323  0.00  0.00      PROA  
ATOM   2637  O   GLN P 163      -1.904   7.756 -14.368  0.00  0.00      PROA  
ATOM   2638  N   ILE P 164      -0.335   8.404 -15.812  0.00  0.00      PROA  
ATOM   2639  HN  ILE P 164      -0.057   9.001 -16.564  0.00  0.00      PROA  
ATOM   2640  CA  ILE P 164       0.640   7.334 -15.464  0.00  0.00      PROA  
ATOM   2641  HA  ILE P 164       0.182   6.592 -14.885  0.00  0.00      PROA  
ATOM   2642  CB  ILE P 164       1.126   6.611 -16.688  0.00  0.00      PROA  
ATOM   2643  HB  ILE P 164       0.237   6.480 -17.427  0.00  0.00      PROA  
ATOM   2644  CG2 ILE P 164       2.187   7.364 -17.627  0.00  0.00      PROA  
ATOM   2645 HG21 ILE P 164       3.092   7.504 -17.093  0.00  0.00      PROA  
ATOM   2646 HG22 ILE P 164       1.713   8.332 -17.822  0.00  0.00      PROA  
ATOM   2647 HG23 ILE P 164       2.446   6.765 -18.588  0.00  0.00      PROA  
ATOM   2648  CG1 ILE P 164       1.681   5.231 -16.436  0.00  0.00      PROA  
ATOM   2649 HG11 ILE P 164       2.254   5.166 -15.500  0.00  0.00      PROA  
ATOM   2650 HG12 ILE P 164       2.554   5.029 -17.143  0.00  0.00      PROA  
ATOM   2651  CD  ILE P 164       0.566   4.166 -16.434  0.00  0.00      PROA  
ATOM   2652  HD1 ILE P 164      -0.140   4.303 -15.531  0.00  0.00      PROA  
ATOM   2653  HD2 ILE P 164       1.057   3.143 -16.313  0.00  0.00      PROA  
ATOM   2654  HD3 ILE P 164      -0.000   4.196 -17.397  0.00  0.00      PROA  
ATOM   2655  C   ILE P 164       1.680   7.676 -14.448  0.00  0.00      PROA  
ATOM   2656  O   ILE P 164       2.546   8.510 -14.574  0.00  0.00      PROA  
ATOM   2657  N   LEU P 165       1.609   7.021 -13.264  0.00  0.00      PROA  
ATOM   2658  HN  LEU P 165       1.052   6.229 -13.049  0.00  0.00      PROA  
ATOM   2659  CA  LEU P 165       2.374   7.431 -12.088  0.00  0.00      PROA  
ATOM   2660  HA  LEU P 165       2.610   8.454 -11.969  0.00  0.00      PROA  
ATOM   2661  CB  LEU P 165       1.715   6.942 -10.737  0.00  0.00      PROA  
ATOM   2662  HB1 LEU P 165       2.356   7.081  -9.837  0.00  0.00      PROA  
ATOM   2663  HB2 LEU P 165       1.608   5.850 -10.902  0.00  0.00      PROA  
ATOM   2664  CG  LEU P 165       0.310   7.470 -10.525  0.00  0.00      PROA  
ATOM   2665  HG  LEU P 165      -0.369   7.311 -11.411  0.00  0.00      PROA  
ATOM   2666  CD1 LEU P 165      -0.331   6.603  -9.427  0.00  0.00      PROA  
ATOM   2667 HD11 LEU P 165       0.008   6.780  -8.409  0.00  0.00      PROA  
ATOM   2668 HD12 LEU P 165      -0.301   5.500  -9.735  0.00  0.00      PROA  
ATOM   2669 HD13 LEU P 165      -1.439   6.817  -9.420  0.00  0.00      PROA  
ATOM   2670  CD2 LEU P 165       0.152   8.912 -10.116  0.00  0.00      PROA  
ATOM   2671 HD21 LEU P 165      -0.894   9.208  -9.792  0.00  0.00      PROA  
ATOM   2672 HD22 LEU P 165       0.410   9.462 -11.014  0.00  0.00      PROA  
ATOM   2673 HD23 LEU P 165       0.843   9.148  -9.298  0.00  0.00      PROA  
ATOM   2674  C   LEU P 165       3.762   6.839 -12.178  0.00  0.00      PROA  
ATOM   2675  O   LEU P 165       3.825   5.646 -12.561  0.00  0.00      PROA  
ATOM   2676  N   PRO P 166       4.894   7.506 -11.925  0.00  0.00      PROA  
ATOM   2677  CD  PRO P 166       5.126   8.905 -12.037  0.00  0.00      PROA  
ATOM   2678  HD1 PRO P 166       4.771   9.456 -11.080  0.00  0.00      PROA  
ATOM   2679  HD2 PRO P 166       4.511   9.187 -12.910  0.00  0.00      PROA  
ATOM   2680  CA  PRO P 166       6.101   6.906 -11.379  0.00  0.00      PROA  
ATOM   2681  HA  PRO P 166       6.454   6.259 -12.150  0.00  0.00      PROA  
ATOM   2682  CB  PRO P 166       7.088   8.055 -11.248  0.00  0.00      PROA  
ATOM   2683  HB1 PRO P 166       8.150   7.633 -11.550  0.00  0.00      PROA  
ATOM   2684  HB2 PRO P 166       7.059   8.513 -10.283  0.00  0.00      PROA  
ATOM   2685  CG  PRO P 166       6.607   9.057 -12.280  0.00  0.00      PROA  
ATOM   2686  HG1 PRO P 166       6.833  10.095 -11.987  0.00  0.00      PROA  
ATOM   2687  HG2 PRO P 166       6.934   8.909 -13.331  0.00  0.00      PROA  
ATOM   2688  C   PRO P 166       5.803   6.209 -10.040  0.00  0.00      PROA  
ATOM   2689  O   PRO P 166       4.920   6.733  -9.445  0.00  0.00      PROA  
ATOM   2690  N   PRO P 167       6.447   5.213  -9.560  0.00  0.00      PROA  
ATOM   2691  CD  PRO P 167       7.172   4.272 -10.374  0.00  0.00      PROA  
ATOM   2692  HD1 PRO P 167       8.191   4.737 -10.590  0.00  0.00      PROA  
ATOM   2693  HD2 PRO P 167       6.740   4.107 -11.398  0.00  0.00      PROA  
ATOM   2694  CA  PRO P 167       6.244   4.739  -8.191  0.00  0.00      PROA  
ATOM   2695  HA  PRO P 167       5.238   4.330  -8.174  0.00  0.00      PROA  
ATOM   2696  CB  PRO P 167       7.306   3.625  -8.134  0.00  0.00      PROA  
ATOM   2697  HB1 PRO P 167       7.145   2.902  -7.331  0.00  0.00      PROA  
ATOM   2698  HB2 PRO P 167       8.258   4.124  -7.863  0.00  0.00      PROA  
ATOM   2699  CG  PRO P 167       7.259   3.017  -9.529  0.00  0.00      PROA  
ATOM   2700  HG1 PRO P 167       8.116   2.406  -9.878  0.00  0.00      PROA  
ATOM   2701  HG2 PRO P 167       6.342   2.363  -9.753  0.00  0.00      PROA  
ATOM   2702  C   PRO P 167       6.416   5.656  -6.973  0.00  0.00      PROA  
ATOM   2703  O   PRO P 167       6.875   6.798  -7.047  0.00  0.00      PROA  
ATOM   2704  N   GLY P 168       5.937   5.081  -5.866  0.00  0.00      PROA  
ATOM   2705  HN  GLY P 168       5.795   4.131  -5.914  0.00  0.00      PROA  
ATOM   2706  CA  GLY P 168       5.890   5.743  -4.519  0.00  0.00      PROA  
ATOM   2707  HA1 GLY P 168       4.927   5.826  -4.137  0.00  0.00      PROA  
ATOM   2708  HA2 GLY P 168       6.354   6.729  -4.642  0.00  0.00      PROA  
ATOM   2709  C   GLY P 168       6.759   4.886  -3.623  0.00  0.00      PROA  
ATOM   2710  O   GLY P 168       6.463   3.695  -3.409  0.00  0.00      PROA  
ATOM   2711  N   ILE P 169       7.796   5.521  -3.040  0.00  0.00      PROA  
ATOM   2712  HN  ILE P 169       7.963   6.497  -3.301  0.00  0.00      PROA  
ATOM   2713  CA  ILE P 169       8.704   4.938  -2.124  0.00  0.00      PROA  
ATOM   2714  HA  ILE P 169       8.304   3.980  -1.806  0.00  0.00      PROA  
ATOM   2715  CB  ILE P 169      10.146   4.766  -2.754  0.00  0.00      PROA  
ATOM   2716  HB  ILE P 169      10.528   5.734  -3.162  0.00  0.00      PROA  
ATOM   2717  CG2 ILE P 169      11.187   4.275  -1.799  0.00  0.00      PROA  
ATOM   2718 HG21 ILE P 169      12.249   4.134  -2.194  0.00  0.00      PROA  
ATOM   2719 HG22 ILE P 169      10.938   3.249  -1.402  0.00  0.00      PROA  
ATOM   2720 HG23 ILE P 169      11.385   4.947  -0.900  0.00  0.00      PROA  
ATOM   2721  CG1 ILE P 169      10.196   3.739  -3.970  0.00  0.00      PROA  
ATOM   2722 HG11 ILE P 169      11.012   3.758  -4.638  0.00  0.00      PROA  
ATOM   2723 HG12 ILE P 169       9.416   4.194  -4.641  0.00  0.00      PROA  
ATOM   2724  CD  ILE P 169       9.969   2.309  -3.650  0.00  0.00      PROA  
ATOM   2725  HD1 ILE P 169       9.939   1.863  -4.609  0.00  0.00      PROA  
ATOM   2726  HD2 ILE P 169       9.093   2.110  -3.040  0.00  0.00      PROA  
ATOM   2727  HD3 ILE P 169      10.880   1.933  -3.199  0.00  0.00      PROA  
ATOM   2728  C   ILE P 169       8.737   5.878  -0.926  0.00  0.00      PROA  
ATOM   2729  O   ILE P 169       9.103   7.032  -1.041  0.00  0.00      PROA  
ATOM   2730  N   TYR P 170       8.374   5.408   0.251  0.00  0.00      PROA  
ATOM   2731  HN  TYR P 170       7.995   4.415   0.298  0.00  0.00      PROA  
ATOM   2732  CA  TYR P 170       8.596   6.023   1.509  0.00  0.00      PROA  
ATOM   2733  HA  TYR P 170       8.203   7.006   1.349  0.00  0.00      PROA  
ATOM   2734  CB  TYR P 170       7.876   5.289   2.663  0.00  0.00      PROA  
ATOM   2735  HB1 TYR P 170       8.474   5.272   3.565  0.00  0.00      PROA  
ATOM   2736  HB2 TYR P 170       7.743   4.224   2.395  0.00  0.00      PROA  
ATOM   2737  CG  TYR P 170       6.540   5.913   2.893  0.00  0.00      PROA  
ATOM   2738  CD1 TYR P 170       5.370   5.524   2.239  0.00  0.00      PROA  
ATOM   2739  HD1 TYR P 170       5.472   4.976   1.323  0.00  0.00      PROA  
ATOM   2740  CE1 TYR P 170       4.075   5.872   2.740  0.00  0.00      PROA  
ATOM   2741  HE1 TYR P 170       3.213   5.442   2.239  0.00  0.00      PROA  
ATOM   2742  CZ  TYR P 170       4.001   6.593   3.956  0.00  0.00      PROA  
ATOM   2743  OH  TYR P 170       2.727   6.867   4.434  0.00  0.00      PROA  
ATOM   2744  HH  TYR P 170       2.120   6.572   3.757  0.00  0.00      PROA  
ATOM   2745  CD2 TYR P 170       6.389   6.594   4.165  0.00  0.00      PROA  
ATOM   2746  HD2 TYR P 170       7.308   6.659   4.779  0.00  0.00      PROA  
ATOM   2747  CE2 TYR P 170       5.120   6.899   4.678  0.00  0.00      PROA  
ATOM   2748  HE2 TYR P 170       4.937   7.377   5.604  0.00  0.00      PROA  
ATOM   2749  C   TYR P 170      10.064   6.244   1.834  0.00  0.00      PROA  
ATOM   2750  O   TYR P 170      10.881   5.335   1.616  0.00  0.00      PROA  
ATOM   2751  N   PRO P 171      10.460   7.412   2.359  0.00  0.00      PROA  
ATOM   2752  CD  PRO P 171       9.559   8.497   2.860  0.00  0.00      PROA  
ATOM   2753  HD1 PRO P 171       8.983   8.077   3.698  0.00  0.00      PROA  
ATOM   2754  HD2 PRO P 171       8.820   8.901   2.070  0.00  0.00      PROA  
ATOM   2755  CA  PRO P 171      11.807   8.023   2.036  0.00  0.00      PROA  
ATOM   2756  HA  PRO P 171      12.073   7.776   1.040  0.00  0.00      PROA  
ATOM   2757  CB  PRO P 171      11.657   9.485   2.288  0.00  0.00      PROA  
ATOM   2758  HB1 PRO P 171      11.553  10.030   1.293  0.00  0.00      PROA  
ATOM   2759  HB2 PRO P 171      12.508   9.986   2.822  0.00  0.00      PROA  
ATOM   2760  CG  PRO P 171      10.391   9.660   3.218  0.00  0.00      PROA  
ATOM   2761  HG1 PRO P 171      10.750   9.692   4.353  0.00  0.00      PROA  
ATOM   2762  HG2 PRO P 171       9.901  10.624   3.008  0.00  0.00      PROA  
ATOM   2763  C   PRO P 171      12.864   7.465   2.877  0.00  0.00      PROA  
ATOM   2764  O   PRO P 171      14.049   7.876   2.641  0.00  0.00      PROA  
ATOM   2765  N   ASP P 172      12.548   6.508   3.814  0.00  0.00      PROA  
ATOM   2766  HN  ASP P 172      11.641   6.417   3.986  0.00  0.00      PROA  
ATOM   2767  CA  ASP P 172      13.537   5.843   4.667  0.00  0.00      PROA  
ATOM   2768  HA  ASP P 172      14.495   6.373   4.586  0.00  0.00      PROA  
ATOM   2769  CB  ASP P 172      13.080   5.799   6.167  0.00  0.00      PROA  
ATOM   2770  HB1 ASP P 172      13.009   6.934   6.573  0.00  0.00      PROA  
ATOM   2771  HB2 ASP P 172      13.841   5.346   6.820  0.00  0.00      PROA  
ATOM   2772  CG  ASP P 172      11.768   5.078   6.361  0.00  0.00      PROA  
ATOM   2773  OD1 ASP P 172      11.419   4.787   7.557  0.00  0.00      PROA  
ATOM   2774  OD2 ASP P 172      10.961   4.949   5.432  0.00  0.00      PROA  
ATOM   2775  C   ASP P 172      13.902   4.489   4.247  0.00  0.00      PROA  
ATOM   2776  O   ASP P 172      14.936   3.967   4.777  0.00  0.00      PROA  
ATOM   2777  N   ARG P 173      13.138   3.906   3.280  0.00  0.00      PROA  
ATOM   2778  HN  ARG P 173      12.319   4.477   2.952  0.00  0.00      PROA  
ATOM   2779  CA  ARG P 173      13.420   2.576   2.748  0.00  0.00      PROA  
ATOM   2780  HA  ARG P 173      13.608   1.910   3.592  0.00  0.00      PROA  
ATOM   2781  CB  ARG P 173      12.214   1.991   1.951  0.00  0.00      PROA  
ATOM   2782  HB1 ARG P 173      12.708   1.031   1.452  0.00  0.00      PROA  
ATOM   2783  HB2 ARG P 173      11.986   2.704   1.156  0.00  0.00      PROA  
ATOM   2784  CG  ARG P 173      10.930   1.567   2.629  0.00  0.00      PROA  
ATOM   2785  HG1 ARG P 173      11.179   1.065   3.570  0.00  0.00      PROA  
ATOM   2786  HG2 ARG P 173      10.454   0.844   1.982  0.00  0.00      PROA  
ATOM   2787  CD  ARG P 173       9.985   2.727   2.904  0.00  0.00      PROA  
ATOM   2788  HD1 ARG P 173       9.502   3.210   1.986  0.00  0.00      PROA  
ATOM   2789  HD2 ARG P 173      10.489   3.518   3.516  0.00  0.00      PROA  
ATOM   2790  NE  ARG P 173       8.918   2.032   3.656  0.00  0.00      PROA  
ATOM   2791  HE  ARG P 173       8.166   1.662   3.139  0.00  0.00      PROA  
ATOM   2792  CZ  ARG P 173       8.799   1.962   4.959  0.00  0.00      PROA  
ATOM   2793  NH1 ARG P 173       9.643   2.432   5.865  0.00  0.00      PROA  
ATOM   2794 HH11 ARG P 173      10.313   3.159   5.527  0.00  0.00      PROA  
ATOM   2795 HH12 ARG P 173       9.370   2.402   6.810  0.00  0.00      PROA  
ATOM   2796  NH2 ARG P 173       7.673   1.397   5.415  0.00  0.00      PROA  
ATOM   2797 HH21 ARG P 173       7.222   0.854   4.701  0.00  0.00      PROA  
ATOM   2798 HH22 ARG P 173       7.612   1.337   6.424  0.00  0.00      PROA  
ATOM   2799  C   ARG P 173      14.840   2.458   2.006  0.00  0.00      PROA  
ATOM   2800  O   ARG P 173      15.621   1.476   2.152  0.00  0.00      PROA  
ATOM   2801  N   LYS P 174      15.093   3.514   1.174  0.00  0.00      PROA  
ATOM   2802  HN  LYS P 174      14.349   4.224   0.990  0.00  0.00      PROA  
ATOM   2803  CA  LYS P 174      16.284   3.729   0.428  0.00  0.00      PROA  
ATOM   2804  HA  LYS P 174      16.202   3.121  -0.422  0.00  0.00      PROA  
ATOM   2805  CB  LYS P 174      16.336   5.240  -0.040  0.00  0.00      PROA  
ATOM   2806  HB1 LYS P 174      17.317   5.242  -0.558  0.00  0.00      PROA  
ATOM   2807  HB2 LYS P 174      16.436   5.912   0.794  0.00  0.00      PROA  
ATOM   2808  CG  LYS P 174      15.164   5.600  -0.928  0.00  0.00      PROA  
ATOM   2809  HG1 LYS P 174      14.167   5.786  -0.379  0.00  0.00      PROA  
ATOM   2810  HG2 LYS P 174      14.932   4.706  -1.632  0.00  0.00      PROA  
ATOM   2811  CD  LYS P 174      15.232   6.983  -1.584  0.00  0.00      PROA  
ATOM   2812  HD1 LYS P 174      15.482   7.687  -0.776  0.00  0.00      PROA  
ATOM   2813  HD2 LYS P 174      14.240   7.280  -1.933  0.00  0.00      PROA  
ATOM   2814  CE  LYS P 174      16.301   7.025  -2.682  0.00  0.00      PROA  
ATOM   2815  HE1 LYS P 174      16.068   6.406  -3.564  0.00  0.00      PROA  
ATOM   2816  HE2 LYS P 174      17.238   6.671  -2.256  0.00  0.00      PROA  
ATOM   2817  NZ  LYS P 174      16.476   8.379  -3.233  0.00  0.00      PROA  
ATOM   2818  HZ1 LYS P 174      15.595   8.884  -3.249  0.00  0.00      PROA  
ATOM   2819  HZ2 LYS P 174      16.958   8.348  -4.101  0.00  0.00      PROA  
ATOM   2820  HZ3 LYS P 174      17.120   8.779  -2.595  0.00  0.00      PROA  
ATOM   2821  C   LYS P 174      17.583   3.378   1.051  0.00  0.00      PROA  
ATOM   2822  O   LYS P 174      17.880   3.779   2.194  0.00  0.00      PROA  
ATOM   2823  N   TYR P 175      18.428   2.536   0.346  0.00  0.00      PROA  
ATOM   2824  HN  TYR P 175      18.179   2.284  -0.625  0.00  0.00      PROA  
ATOM   2825  CA  TYR P 175      19.668   1.877   0.780  0.00  0.00      PROA  
ATOM   2826  HA  TYR P 175      19.452   1.209   1.612  0.00  0.00      PROA  
ATOM   2827  CB  TYR P 175      20.271   1.070  -0.386  0.00  0.00      PROA  
ATOM   2828  HB1 TYR P 175      19.575   0.270  -0.837  0.00  0.00      PROA  
ATOM   2829  HB2 TYR P 175      21.168   0.476  -0.021  0.00  0.00      PROA  
ATOM   2830  CG  TYR P 175      20.794   1.831  -1.578  0.00  0.00      PROA  
ATOM   2831  CD1 TYR P 175      22.119   2.278  -1.584  0.00  0.00      PROA  
ATOM   2832  HD1 TYR P 175      22.780   2.125  -0.697  0.00  0.00      PROA  
ATOM   2833  CE1 TYR P 175      22.647   2.928  -2.738  0.00  0.00      PROA  
ATOM   2834  HE1 TYR P 175      23.721   3.092  -2.725  0.00  0.00      PROA  
ATOM   2835  CZ  TYR P 175      21.822   2.902  -3.845  0.00  0.00      PROA  
ATOM   2836  OH  TYR P 175      22.447   3.331  -4.998  0.00  0.00      PROA  
ATOM   2837  HH  TYR P 175      23.211   3.691  -4.718  0.00  0.00      PROA  
ATOM   2838  CD2 TYR P 175      20.001   1.897  -2.694  0.00  0.00      PROA  
ATOM   2839  HD2 TYR P 175      19.001   1.529  -2.819  0.00  0.00      PROA  
ATOM   2840  CE2 TYR P 175      20.545   2.336  -3.861  0.00  0.00      PROA  
ATOM   2841  HE2 TYR P 175      20.006   2.224  -4.809  0.00  0.00      PROA  
ATOM   2842  C   TYR P 175      20.649   2.950   1.263  0.00  0.00      PROA  
ATOM   2843  O   TYR P 175      21.377   2.711   2.219  0.00  0.00      PROA  
ATOM   2844  N   SER P 176      20.677   4.169   0.594  0.00  0.00      PROA  
ATOM   2845  HN  SER P 176      19.940   4.474  -0.054  0.00  0.00      PROA  
ATOM   2846  CA  SER P 176      21.733   5.160   0.880  0.00  0.00      PROA  
ATOM   2847  HA  SER P 176      22.635   4.651   0.914  0.00  0.00      PROA  
ATOM   2848  CB  SER P 176      21.769   6.175  -0.303  0.00  0.00      PROA  
ATOM   2849  HB1 SER P 176      22.223   5.543  -1.153  0.00  0.00      PROA  
ATOM   2850  HB2 SER P 176      22.483   6.939  -0.044  0.00  0.00      PROA  
ATOM   2851  OG  SER P 176      20.520   6.770  -0.696  0.00  0.00      PROA  
ATOM   2852  HG1 SER P 176      20.350   7.596  -0.219  0.00  0.00      PROA  
ATOM   2853  C   SER P 176      21.491   5.888   2.186  0.00  0.00      PROA  
ATOM   2854  O   SER P 176      22.420   6.457   2.861  0.00  0.00      PROA  
ATOM   2855  N   GLU P 177      20.265   5.895   2.687  0.00  0.00      PROA  
ATOM   2856  HN  GLU P 177      19.491   5.435   2.247  0.00  0.00      PROA  
ATOM   2857  CA  GLU P 177      19.987   6.647   3.890  0.00  0.00      PROA  
ATOM   2858  HA  GLU P 177      20.738   7.506   4.056  0.00  0.00      PROA  
ATOM   2859  CB  GLU P 177      18.473   7.095   3.850  0.00  0.00      PROA  
ATOM   2860  HB1 GLU P 177      18.236   7.705   4.763  0.00  0.00      PROA  
ATOM   2861  HB2 GLU P 177      17.724   6.279   3.792  0.00  0.00      PROA  
ATOM   2862  CG  GLU P 177      18.045   7.996   2.594  0.00  0.00      PROA  
ATOM   2863  HG1 GLU P 177      17.142   8.663   2.857  0.00  0.00      PROA  
ATOM   2864  HG2 GLU P 177      17.928   7.304   1.812  0.00  0.00      PROA  
ATOM   2865  CD  GLU P 177      19.132   8.916   2.150  0.00  0.00      PROA  
ATOM   2866  OE1 GLU P 177      19.290   9.965   2.845  0.00  0.00      PROA  
ATOM   2867  OE2 GLU P 177      19.702   8.626   1.051  0.00  0.00      PROA  
ATOM   2868  C   GLU P 177      20.093   5.837   5.176  0.00  0.00      PROA  
ATOM   2869  O   GLU P 177      19.735   6.347   6.232  0.00  0.00      PROA  
ATOM   2870  N   GLN P 178      20.674   4.635   5.074  0.00  0.00      PROA  
ATOM   2871  HN  GLN P 178      21.007   4.176   4.296  0.00  0.00      PROA  
ATOM   2872  CA  GLN P 178      20.882   3.821   6.257  0.00  0.00      PROA  
ATOM   2873  HA  GLN P 178      20.188   4.130   6.968  0.00  0.00      PROA  
ATOM   2874  CB  GLN P 178      20.712   2.322   5.895  0.00  0.00      PROA  
ATOM   2875  HB1 GLN P 178      21.063   1.726   6.805  0.00  0.00      PROA  
ATOM   2876  HB2 GLN P 178      21.510   2.085   5.098  0.00  0.00      PROA  
ATOM   2877  CG  GLN P 178      19.378   1.542   5.557  0.00  0.00      PROA  
ATOM   2878  HG1 GLN P 178      19.338   0.533   6.108  0.00  0.00      PROA  
ATOM   2879  HG2 GLN P 178      19.321   1.323   4.506  0.00  0.00      PROA  
ATOM   2880  CD  GLN P 178      18.199   2.358   6.072  0.00  0.00      PROA  
ATOM   2881  OE1 GLN P 178      18.037   2.517   7.283  0.00  0.00      PROA  
ATOM   2882  NE2 GLN P 178      17.520   3.024   5.096  0.00  0.00      PROA  
ATOM   2883 HE21 GLN P 178      16.667   3.536   5.416  0.00  0.00      PROA  
ATOM   2884 HE22 GLN P 178      17.830   2.922   4.164  0.00  0.00      PROA  
ATOM   2885  C   GLN P 178      22.212   4.083   6.932  0.00  0.00      PROA  
ATOM   2886  O   GLN P 178      23.141   4.474   6.318  0.00  0.00      PROA  
ATOM   2887  N   ILE P 179      22.253   4.008   8.247  0.00  0.00      PROA  
ATOM   2888  HN  ILE P 179      21.471   3.917   8.802  0.00  0.00      PROA  
ATOM   2889  CA  ILE P 179      23.537   4.175   9.016  0.00  0.00      PROA  
ATOM   2890  HA  ILE P 179      23.763   5.252   8.869  0.00  0.00      PROA  
ATOM   2891  CB  ILE P 179      23.388   3.973  10.509  0.00  0.00      PROA  
ATOM   2892  HB  ILE P 179      24.401   4.043  11.065  0.00  0.00      PROA  
ATOM   2893  CG2 ILE P 179      22.543   5.127  11.039  0.00  0.00      PROA  
ATOM   2894 HG21 ILE P 179      21.540   5.018  10.664  0.00  0.00      PROA  
ATOM   2895 HG22 ILE P 179      23.003   6.074  10.695  0.00  0.00      PROA  
ATOM   2896 HG23 ILE P 179      22.437   4.968  12.191  0.00  0.00      PROA  
ATOM   2897  CG1 ILE P 179      22.906   2.511  10.874  0.00  0.00      PROA  
ATOM   2898 HG11 ILE P 179      23.412   1.649  10.426  0.00  0.00      PROA  
ATOM   2899 HG12 ILE P 179      21.853   2.472  10.641  0.00  0.00      PROA  
ATOM   2900  CD  ILE P 179      22.842   2.265  12.415  0.00  0.00      PROA  
ATOM   2901  HD1 ILE P 179      22.282   3.022  13.060  0.00  0.00      PROA  
ATOM   2902  HD2 ILE P 179      23.875   2.301  12.847  0.00  0.00      PROA  
ATOM   2903  HD3 ILE P 179      22.426   1.296  12.512  0.00  0.00      PROA  
ATOM   2904  C   ILE P 179      24.682   3.371   8.473  0.00  0.00      PROA  
ATOM   2905  O   ILE P 179      24.364   2.299   7.920  0.00  0.00      PROA  
ATOM   2906  N   PRO P 180      26.013   3.704   8.508  0.00  0.00      PROA  
ATOM   2907  CD  PRO P 180      26.503   5.056   8.827  0.00  0.00      PROA  
ATOM   2908  HD1 PRO P 180      26.267   5.310   9.980  0.00  0.00      PROA  
ATOM   2909  HD2 PRO P 180      26.069   5.797   8.175  0.00  0.00      PROA  
ATOM   2910  CA  PRO P 180      27.102   2.770   8.279  0.00  0.00      PROA  
ATOM   2911  HA  PRO P 180      27.001   2.552   7.262  0.00  0.00      PROA  
ATOM   2912  CB  PRO P 180      28.435   3.558   8.524  0.00  0.00      PROA  
ATOM   2913  HB1 PRO P 180      29.222   3.142   7.876  0.00  0.00      PROA  
ATOM   2914  HB2 PRO P 180      28.684   3.432   9.577  0.00  0.00      PROA  
ATOM   2915  CG  PRO P 180      27.975   5.017   8.507  0.00  0.00      PROA  
ATOM   2916  HG1 PRO P 180      28.487   5.658   9.278  0.00  0.00      PROA  
ATOM   2917  HG2 PRO P 180      28.206   5.386   7.513  0.00  0.00      PROA  
ATOM   2918  C   PRO P 180      26.968   1.465   9.132  0.00  0.00      PROA  
ATOM   2919  O   PRO P 180      26.487   1.462  10.320  0.00  0.00      PROA  
ATOM   2920  N   ASN P 181      27.434   0.352   8.562  0.00  0.00      PROA  
ATOM   2921  HN  ASN P 181      27.961   0.341   7.693  0.00  0.00      PROA  
ATOM   2922  CA  ASN P 181      27.429  -0.929   9.289  0.00  0.00      PROA  
ATOM   2923  HA  ASN P 181      27.909  -1.629   8.584  0.00  0.00      PROA  
ATOM   2924  CB  ASN P 181      28.221  -0.987  10.608  0.00  0.00      PROA  
ATOM   2925  HB1 ASN P 181      28.188  -2.047  11.029  0.00  0.00      PROA  
ATOM   2926  HB2 ASN P 181      27.738  -0.305  11.271  0.00  0.00      PROA  
ATOM   2927  CG  ASN P 181      29.669  -0.504  10.464  0.00  0.00      PROA  
ATOM   2928  OD1 ASN P 181      30.177   0.299  11.234  0.00  0.00      PROA  
ATOM   2929  ND2 ASN P 181      30.266  -0.915   9.349  0.00  0.00      PROA  
ATOM   2930 HD21 ASN P 181      31.187  -0.519   9.131  0.00  0.00      PROA  
ATOM   2931 HD22 ASN P 181      30.008  -1.829   8.912  0.00  0.00      PROA  
ATOM   2932  C   ASN P 181      26.038  -1.488   9.443  0.00  0.00      PROA  
ATOM   2933  O   ASN P 181      25.882  -2.420  10.228  0.00  0.00      PROA  
ATOM   2934  N   SER P 182      25.018  -0.991   8.735  0.00  0.00      PROA  
ATOM   2935  HN  SER P 182      25.142  -0.358   7.932  0.00  0.00      PROA  
ATOM   2936  CA  SER P 182      23.642  -1.215   9.011  0.00  0.00      PROA  
ATOM   2937  HA  SER P 182      23.542  -0.871  10.032  0.00  0.00      PROA  
ATOM   2938  CB  SER P 182      22.628  -0.468   8.077  0.00  0.00      PROA  
ATOM   2939  HB1 SER P 182      22.652   0.630   8.257  0.00  0.00      PROA  
ATOM   2940  HB2 SER P 182      21.598  -0.820   8.343  0.00  0.00      PROA  
ATOM   2941  OG  SER P 182      22.936  -0.734   6.718  0.00  0.00      PROA  
ATOM   2942  HG1 SER P 182      23.689  -0.230   6.531  0.00  0.00      PROA  
ATOM   2943  C   SER P 182      23.212  -2.681   8.924  0.00  0.00      PROA  
ATOM   2944  O   SER P 182      22.354  -3.133   9.685  0.00  0.00      PROA  
ATOM   2945  N   ARG P 183      23.706  -3.384   7.940  0.00  0.00      PROA  
ATOM   2946  HN  ARG P 183      24.132  -2.988   7.200  0.00  0.00      PROA  
ATOM   2947  CA  ARG P 183      23.210  -4.778   7.872  0.00  0.00      PROA  
ATOM   2948  HA  ARG P 183      22.126  -4.800   7.846  0.00  0.00      PROA  
ATOM   2949  CB  ARG P 183      23.572  -5.385   6.451  0.00  0.00      PROA  
ATOM   2950  HB1 ARG P 183      24.721  -5.359   6.306  0.00  0.00      PROA  
ATOM   2951  HB2 ARG P 183      23.089  -4.766   5.708  0.00  0.00      PROA  
ATOM   2952  CG  ARG P 183      23.044  -6.805   6.337  0.00  0.00      PROA  
ATOM   2953  HG1 ARG P 183      22.629  -6.918   5.335  0.00  0.00      PROA  
ATOM   2954  HG2 ARG P 183      22.224  -6.907   7.054  0.00  0.00      PROA  
ATOM   2955  CD  ARG P 183      24.126  -7.935   6.651  0.00  0.00      PROA  
ATOM   2956  HD1 ARG P 183      24.257  -7.947   7.785  0.00  0.00      PROA  
ATOM   2957  HD2 ARG P 183      25.103  -7.713   6.192  0.00  0.00      PROA  
ATOM   2958  NE  ARG P 183      23.591  -9.254   6.295  0.00  0.00      PROA  
ATOM   2959  HE  ARG P 183      23.016  -9.301   5.498  0.00  0.00      PROA  
ATOM   2960  CZ  ARG P 183      24.241 -10.410   6.447  0.00  0.00      PROA  
ATOM   2961  NH1 ARG P 183      25.326 -10.421   7.191  0.00  0.00      PROA  
ATOM   2962 HH11 ARG P 183      25.843  -9.567   7.385  0.00  0.00      PROA  
ATOM   2963 HH12 ARG P 183      25.916 -11.189   6.864  0.00  0.00      PROA  
ATOM   2964  NH2 ARG P 183      23.995 -11.433   5.696  0.00  0.00      PROA  
ATOM   2965 HH21 ARG P 183      23.068 -11.494   5.268  0.00  0.00      PROA  
ATOM   2966 HH22 ARG P 183      24.677 -11.985   5.557  0.00  0.00      PROA  
ATOM   2967  C   ARG P 183      23.504  -5.669   9.051  0.00  0.00      PROA  
ATOM   2968  O   ARG P 183      22.620  -6.344   9.629  0.00  0.00      PROA  
ATOM   2969  N   GLU P 184      24.761  -5.544   9.610  0.00  0.00      PROA  
ATOM   2970  HN  GLU P 184      25.389  -4.973   9.142  0.00  0.00      PROA  
ATOM   2971  CA  GLU P 184      25.193  -6.117  10.914  0.00  0.00      PROA  
ATOM   2972  HA  GLU P 184      24.912  -7.099  10.793  0.00  0.00      PROA  
ATOM   2973  CB  GLU P 184      26.736  -6.023  11.120  0.00  0.00      PROA  
ATOM   2974  HB1 GLU P 184      26.982  -4.896  11.000  0.00  0.00      PROA  
ATOM   2975  HB2 GLU P 184      27.419  -6.535  10.433  0.00  0.00      PROA  
ATOM   2976  CG  GLU P 184      27.310  -6.554  12.434  0.00  0.00      PROA  
ATOM   2977  HG1 GLU P 184      27.058  -7.599  12.750  0.00  0.00      PROA  
ATOM   2978  HG2 GLU P 184      26.984  -5.825  13.298  0.00  0.00      PROA  
ATOM   2979  CD  GLU P 184      28.834  -6.345  12.357  0.00  0.00      PROA  
ATOM   2980  OE1 GLU P 184      29.329  -5.604  13.230  0.00  0.00      PROA  
ATOM   2981  OE2 GLU P 184      29.619  -6.986  11.600  0.00  0.00      PROA  
ATOM   2982  C   GLU P 184      24.486  -5.629  12.061  0.00  0.00      PROA  
ATOM   2983  O   GLU P 184      23.927  -6.310  12.915  0.00  0.00      PROA  
ATOM   2984  N   ILE P 185      24.297  -4.329  12.071  0.00  0.00      PROA  
ATOM   2985  HN  ILE P 185      24.610  -3.723  11.336  0.00  0.00      PROA  
ATOM   2986  CA  ILE P 185      23.717  -3.674  13.217  0.00  0.00      PROA  
ATOM   2987  HA  ILE P 185      24.231  -4.100  14.180  0.00  0.00      PROA  
ATOM   2988  CB  ILE P 185      24.018  -2.169  13.317  0.00  0.00      PROA  
ATOM   2989  HB  ILE P 185      23.779  -1.607  12.416  0.00  0.00      PROA  
ATOM   2990  CG2 ILE P 185      23.207  -1.452  14.480  0.00  0.00      PROA  
ATOM   2991 HG21 ILE P 185      22.007  -1.546  14.439  0.00  0.00      PROA  
ATOM   2992 HG22 ILE P 185      23.423  -0.376  14.450  0.00  0.00      PROA  
ATOM   2993 HG23 ILE P 185      23.649  -1.677  15.556  0.00  0.00      PROA  
ATOM   2994  CG1 ILE P 185      25.563  -1.788  13.398  0.00  0.00      PROA  
ATOM   2995 HG11 ILE P 185      26.039  -2.221  12.564  0.00  0.00      PROA  
ATOM   2996 HG12 ILE P 185      25.936  -2.197  14.383  0.00  0.00      PROA  
ATOM   2997  CD  ILE P 185      25.894  -0.306  13.337  0.00  0.00      PROA  
ATOM   2998  HD1 ILE P 185      25.410   0.243  14.225  0.00  0.00      PROA  
ATOM   2999  HD2 ILE P 185      25.662   0.118  12.308  0.00  0.00      PROA  
ATOM   3000  HD3 ILE P 185      27.027  -0.176  13.564  0.00  0.00      PROA  
ATOM   3001  C   ILE P 185      22.270  -3.926  13.429  0.00  0.00      PROA  
ATOM   3002  O   ILE P 185      21.769  -4.268  14.512  0.00  0.00      PROA  
ATOM   3003  N   TYR P 186      21.471  -3.819  12.357  0.00  0.00      PROA  
ATOM   3004  HN  TYR P 186      21.834  -3.452  11.522  0.00  0.00      PROA  
ATOM   3005  CA  TYR P 186      20.037  -4.091  12.436  0.00  0.00      PROA  
ATOM   3006  HA  TYR P 186      19.721  -3.626  13.391  0.00  0.00      PROA  
ATOM   3007  CB  TYR P 186      19.404  -3.446  11.215  0.00  0.00      PROA  
ATOM   3008  HB1 TYR P 186      18.403  -3.887  10.960  0.00  0.00      PROA  
ATOM   3009  HB2 TYR P 186      20.107  -3.614  10.377  0.00  0.00      PROA  
ATOM   3010  CG  TYR P 186      19.289  -1.955  11.410  0.00  0.00      PROA  
ATOM   3011  CD1 TYR P 186      19.261  -1.274  12.658  0.00  0.00      PROA  
ATOM   3012  HD1 TYR P 186      19.174  -1.790  13.582  0.00  0.00      PROA  
ATOM   3013  CE1 TYR P 186      19.197   0.119  12.712  0.00  0.00      PROA  
ATOM   3014  HE1 TYR P 186      19.148   0.568  13.699  0.00  0.00      PROA  
ATOM   3015  CZ  TYR P 186      19.270   0.829  11.495  0.00  0.00      PROA  
ATOM   3016  OH  TYR P 186      19.010   2.256  11.592  0.00  0.00      PROA  
ATOM   3017  HH  TYR P 186      18.039   2.325  11.832  0.00  0.00      PROA  
ATOM   3018  CD2 TYR P 186      19.388  -1.195  10.281  0.00  0.00      PROA  
ATOM   3019  HD2 TYR P 186      19.404  -1.612   9.327  0.00  0.00      PROA  
ATOM   3020  CE2 TYR P 186      19.319   0.219  10.282  0.00  0.00      PROA  
ATOM   3021  HE2 TYR P 186      19.463   0.855   9.409  0.00  0.00      PROA  
ATOM   3022  C   TYR P 186      19.746  -5.601  12.643  0.00  0.00      PROA  
ATOM   3023  O   TYR P 186      18.842  -6.002  13.377  0.00  0.00      PROA  
ATOM   3024  N   ARG P 187      20.663  -6.476  12.160  0.00  0.00      PROA  
ATOM   3025  HN  ARG P 187      21.332  -6.141  11.518  0.00  0.00      PROA  
ATOM   3026  CA  ARG P 187      20.776  -7.873  12.553  0.00  0.00      PROA  
ATOM   3027  HA  ARG P 187      19.868  -8.305  12.395  0.00  0.00      PROA  
ATOM   3028  CB  ARG P 187      21.744  -8.643  11.609  0.00  0.00      PROA  
ATOM   3029  HB1 ARG P 187      21.841  -9.679  12.093  0.00  0.00      PROA  
ATOM   3030  HB2 ARG P 187      22.686  -8.092  11.578  0.00  0.00      PROA  
ATOM   3031  CG  ARG P 187      21.185  -8.869  10.224  0.00  0.00      PROA  
ATOM   3032  HG1 ARG P 187      20.827  -7.959   9.710  0.00  0.00      PROA  
ATOM   3033  HG2 ARG P 187      20.350  -9.521  10.219  0.00  0.00      PROA  
ATOM   3034  CD  ARG P 187      22.274  -9.424   9.302  0.00  0.00      PROA  
ATOM   3035  HD1 ARG P 187      23.285  -9.192   9.621  0.00  0.00      PROA  
ATOM   3036  HD2 ARG P 187      22.147  -8.979   8.334  0.00  0.00      PROA  
ATOM   3037  NE  ARG P 187      22.127 -10.924   9.154  0.00  0.00      PROA  
ATOM   3038  HE  ARG P 187      22.565 -11.553   9.741  0.00  0.00      PROA  
ATOM   3039  CZ  ARG P 187      21.558 -11.610   8.131  0.00  0.00      PROA  
ATOM   3040  NH1 ARG P 187      20.866 -10.970   7.204  0.00  0.00      PROA  
ATOM   3041 HH11 ARG P 187      20.803 -11.520   6.351  0.00  0.00      PROA  
ATOM   3042 HH12 ARG P 187      20.925  -9.969   7.157  0.00  0.00      PROA  
ATOM   3043  NH2 ARG P 187      21.773 -12.909   8.023  0.00  0.00      PROA  
ATOM   3044 HH21 ARG P 187      22.271 -13.368   8.718  0.00  0.00      PROA  
ATOM   3045 HH22 ARG P 187      21.147 -13.383   7.392  0.00  0.00      PROA  
ATOM   3046  C   ARG P 187      21.187  -8.123  13.996  0.00  0.00      PROA  
ATOM   3047  O   ARG P 187      20.499  -8.842  14.731  0.00  0.00      PROA  
ATOM   3048  N   GLN P 188      22.136  -7.404  14.569  0.00  0.00      PROA  
ATOM   3049  HN  GLN P 188      22.629  -6.767  13.997  0.00  0.00      PROA  
ATOM   3050  CA  GLN P 188      22.333  -7.388  16.008  0.00  0.00      PROA  
ATOM   3051  HA  GLN P 188      22.360  -8.332  16.380  0.00  0.00      PROA  
ATOM   3052  CB  GLN P 188      23.548  -6.570  16.481  0.00  0.00      PROA  
ATOM   3053  HB1 GLN P 188      23.593  -6.543  17.579  0.00  0.00      PROA  
ATOM   3054  HB2 GLN P 188      23.586  -5.499  16.034  0.00  0.00      PROA  
ATOM   3055  CG  GLN P 188      24.831  -7.331  16.045  0.00  0.00      PROA  
ATOM   3056  HG1 GLN P 188      24.721  -7.658  15.069  0.00  0.00      PROA  
ATOM   3057  HG2 GLN P 188      25.026  -8.195  16.681  0.00  0.00      PROA  
ATOM   3058  CD  GLN P 188      26.000  -6.472  16.175  0.00  0.00      PROA  
ATOM   3059  OE1 GLN P 188      25.896  -5.213  16.238  0.00  0.00      PROA  
ATOM   3060  NE2 GLN P 188      27.191  -7.009  16.450  0.00  0.00      PROA  
ATOM   3061 HE21 GLN P 188      27.967  -6.458  16.461  0.00  0.00      PROA  
ATOM   3062 HE22 GLN P 188      27.399  -7.915  16.355  0.00  0.00      PROA  
ATOM   3063  C   GLN P 188      21.156  -6.844  16.869  0.00  0.00      PROA  
ATOM   3064  O   GLN P 188      20.900  -7.460  17.892  0.00  0.00      PROA  
ATOM   3065  N   LYS P 189      20.520  -5.752  16.385  0.00  0.00      PROA  
ATOM   3066  HN  LYS P 189      20.798  -5.286  15.611  0.00  0.00      PROA  
ATOM   3067  CA  LYS P 189      19.443  -5.092  17.007  0.00  0.00      PROA  
ATOM   3068  HA  LYS P 189      19.787  -4.863  18.002  0.00  0.00      PROA  
ATOM   3069  CB  LYS P 189      19.081  -3.805  16.204  0.00  0.00      PROA  
ATOM   3070  HB1 LYS P 189      18.928  -4.121  15.113  0.00  0.00      PROA  
ATOM   3071  HB2 LYS P 189      19.926  -3.120  16.149  0.00  0.00      PROA  
ATOM   3072  CG  LYS P 189      17.811  -3.139  16.755  0.00  0.00      PROA  
ATOM   3073  HG1 LYS P 189      17.697  -3.015  17.850  0.00  0.00      PROA  
ATOM   3074  HG2 LYS P 189      16.971  -3.795  16.515  0.00  0.00      PROA  
ATOM   3075  CD  LYS P 189      17.546  -1.724  16.163  0.00  0.00      PROA  
ATOM   3076  HD1 LYS P 189      17.628  -1.795  15.026  0.00  0.00      PROA  
ATOM   3077  HD2 LYS P 189      18.397  -1.129  16.564  0.00  0.00      PROA  
ATOM   3078  CE  LYS P 189      16.326  -0.960  16.661  0.00  0.00      PROA  
ATOM   3079  HE1 LYS P 189      16.323   0.112  16.407  0.00  0.00      PROA  
ATOM   3080  HE2 LYS P 189      16.507  -0.931  17.765  0.00  0.00      PROA  
ATOM   3081  NZ  LYS P 189      15.106  -1.622  16.346  0.00  0.00      PROA  
ATOM   3082  HZ1 LYS P 189      14.395  -1.080  16.883  0.00  0.00      PROA  
ATOM   3083  HZ2 LYS P 189      15.015  -2.562  16.708  0.00  0.00      PROA  
ATOM   3084  HZ3 LYS P 189      15.017  -1.619  15.276  0.00  0.00      PROA  
ATOM   3085  C   LYS P 189      18.276  -6.041  17.242  0.00  0.00      PROA  
ATOM   3086  O   LYS P 189      17.769  -6.146  18.350  0.00  0.00      PROA  
ATOM   3087  N   ASN P 190      17.996  -6.881  16.229  0.00  0.00      PROA  
ATOM   3088  HN  ASN P 190      18.597  -6.783  15.447  0.00  0.00      PROA  
ATOM   3089  CA  ASN P 190      16.965  -7.926  16.273  0.00  0.00      PROA  
ATOM   3090  HA  ASN P 190      16.069  -7.494  16.749  0.00  0.00      PROA  
ATOM   3091  CB  ASN P 190      16.496  -8.434  14.854  0.00  0.00      PROA  
ATOM   3092  HB1 ASN P 190      15.925  -9.304  14.912  0.00  0.00      PROA  
ATOM   3093  HB2 ASN P 190      17.372  -8.696  14.222  0.00  0.00      PROA  
ATOM   3094  CG  ASN P 190      15.530  -7.488  14.171  0.00  0.00      PROA  
ATOM   3095  OD1 ASN P 190      14.269  -7.576  14.253  0.00  0.00      PROA  
ATOM   3096  ND2 ASN P 190      16.024  -6.509  13.412  0.00  0.00      PROA  
ATOM   3097 HD21 ASN P 190      17.026  -6.458  13.242  0.00  0.00      PROA  
ATOM   3098 HD22 ASN P 190      15.426  -5.748  13.065  0.00  0.00      PROA  
ATOM   3099  C   ASN P 190      17.420  -9.116  17.030  0.00  0.00      PROA  
ATOM   3100  O   ASN P 190      16.594  -9.924  17.407  0.00  0.00      PROA  
ATOM   3101  N   GLY P 191      18.752  -9.307  17.240  0.00  0.00      PROA  
ATOM   3102  HN  GLY P 191      19.437  -8.619  17.167  0.00  0.00      PROA  
ATOM   3103  CA  GLY P 191      19.290 -10.550  17.862  0.00  0.00      PROA  
ATOM   3104  HA1 GLY P 191      18.612 -11.031  18.570  0.00  0.00      PROA  
ATOM   3105  HA2 GLY P 191      20.199 -10.310  18.415  0.00  0.00      PROA  
ATOM   3106  C   GLY P 191      19.735 -11.786  16.997  0.00  0.00      PROA  
ATOM   3107  O   GLY P 191      19.643 -12.945  17.344  0.00  0.00      PROA  
ATOM   3108  N   ILE P 192      20.246 -11.503  15.740  0.00  0.00      PROA  
ATOM   3109  HN  ILE P 192      20.451 -10.564  15.299  0.00  0.00      PROA  
ATOM   3110  CA  ILE P 192      20.467 -12.477  14.745  0.00  0.00      PROA  
ATOM   3111  HA  ILE P 192      19.834 -13.334  14.848  0.00  0.00      PROA  
ATOM   3112  CB  ILE P 192      20.140 -11.962  13.313  0.00  0.00      PROA  
ATOM   3113  HB  ILE P 192      20.919 -11.292  12.943  0.00  0.00      PROA  
ATOM   3114  CG2 ILE P 192      20.219 -13.154  12.378  0.00  0.00      PROA  
ATOM   3115 HG21 ILE P 192      19.989 -12.764  11.344  0.00  0.00      PROA  
ATOM   3116 HG22 ILE P 192      19.531 -13.951  12.679  0.00  0.00      PROA  
ATOM   3117 HG23 ILE P 192      21.192 -13.642  12.363  0.00  0.00      PROA  
ATOM   3118  CG1 ILE P 192      18.783 -11.304  13.275  0.00  0.00      PROA  
ATOM   3119 HG11 ILE P 192      18.693 -10.831  12.328  0.00  0.00      PROA  
ATOM   3120 HG12 ILE P 192      18.601 -10.420  13.879  0.00  0.00      PROA  
ATOM   3121  CD  ILE P 192      17.588 -12.239  13.560  0.00  0.00      PROA  
ATOM   3122  HD1 ILE P 192      17.309 -13.054  12.831  0.00  0.00      PROA  
ATOM   3123  HD2 ILE P 192      16.662 -11.648  13.600  0.00  0.00      PROA  
ATOM   3124  HD3 ILE P 192      17.626 -12.700  14.599  0.00  0.00      PROA  
ATOM   3125  C   ILE P 192      21.942 -12.965  14.845  0.00  0.00      PROA  
ATOM   3126  O   ILE P 192      22.884 -12.244  15.025  0.00  0.00      PROA  
ATOM   3127  N   LYS P 193      22.118 -14.299  14.862  0.00  0.00      PROA  
ATOM   3128  HN  LYS P 193      21.278 -14.863  14.690  0.00  0.00      PROA  
ATOM   3129  CA  LYS P 193      23.365 -15.017  14.880  0.00  0.00      PROA  
ATOM   3130  HA  LYS P 193      24.107 -14.418  15.429  0.00  0.00      PROA  
ATOM   3131  CB  LYS P 193      23.323 -16.447  15.485  0.00  0.00      PROA  
ATOM   3132  HB1 LYS P 193      24.387 -16.851  15.385  0.00  0.00      PROA  
ATOM   3133  HB2 LYS P 193      22.716 -17.147  14.874  0.00  0.00      PROA  
ATOM   3134  CG  LYS P 193      22.895 -16.391  16.973  0.00  0.00      PROA  
ATOM   3135  HG1 LYS P 193      21.747 -16.140  17.032  0.00  0.00      PROA  
ATOM   3136  HG2 LYS P 193      23.403 -15.563  17.561  0.00  0.00      PROA  
ATOM   3137  CD  LYS P 193      23.024 -17.770  17.722  0.00  0.00      PROA  
ATOM   3138  HD1 LYS P 193      24.012 -18.132  17.734  0.00  0.00      PROA  
ATOM   3139  HD2 LYS P 193      22.503 -18.513  17.120  0.00  0.00      PROA  
ATOM   3140  CE  LYS P 193      22.277 -17.738  19.046  0.00  0.00      PROA  
ATOM   3141  HE1 LYS P 193      21.345 -17.188  18.943  0.00  0.00      PROA  
ATOM   3142  HE2 LYS P 193      23.022 -17.123  19.763  0.00  0.00      PROA  
ATOM   3143  NZ  LYS P 193      22.000 -19.022  19.654  0.00  0.00      PROA  
ATOM   3144  HZ1 LYS P 193      22.853 -19.448  19.986  0.00  0.00      PROA  
ATOM   3145  HZ2 LYS P 193      21.527 -19.738  19.040  0.00  0.00      PROA  
ATOM   3146  HZ3 LYS P 193      21.271 -18.926  20.446  0.00  0.00      PROA  
ATOM   3147  C   LYS P 193      24.107 -15.117  13.590  0.00  0.00      PROA  
ATOM   3148  O   LYS P 193      23.565 -15.024  12.480  0.00  0.00      PROA  
ATOM   3149  N   GLU P 194      25.486 -15.248  13.567  0.00  0.00      PROA  
ATOM   3150  HN  GLU P 194      26.003 -15.282  14.411  0.00  0.00      PROA  
ATOM   3151  CA  GLU P 194      26.285 -15.078  12.368  0.00  0.00      PROA  
ATOM   3152  HA  GLU P 194      26.010 -14.167  11.907  0.00  0.00      PROA  
ATOM   3153  CB  GLU P 194      27.770 -15.050  12.811  0.00  0.00      PROA  
ATOM   3154  HB1 GLU P 194      28.158 -14.087  13.225  0.00  0.00      PROA  
ATOM   3155  HB2 GLU P 194      28.250 -15.261  11.811  0.00  0.00      PROA  
ATOM   3156  CG  GLU P 194      28.175 -16.297  13.638  0.00  0.00      PROA  
ATOM   3157  HG1 GLU P 194      27.691 -17.227  13.299  0.00  0.00      PROA  
ATOM   3158  HG2 GLU P 194      27.977 -16.204  14.692  0.00  0.00      PROA  
ATOM   3159  CD  GLU P 194      29.671 -16.601  13.426  0.00  0.00      PROA  
ATOM   3160  OE1 GLU P 194      30.119 -16.792  12.237  0.00  0.00      PROA  
ATOM   3161  OE2 GLU P 194      30.446 -16.765  14.353  0.00  0.00      PROA  
ATOM   3162  C   GLU P 194      26.022 -16.253  11.362  0.00  0.00      PROA  
ATOM   3163  O   GLU P 194      26.225 -15.966  10.143  0.00  0.00      PROA  
ATOM   3164  N   GLN P 195      25.504 -17.421  11.798  0.00  0.00      PROA  
ATOM   3165  HN  GLN P 195      25.345 -17.745  12.733  0.00  0.00      PROA  
ATOM   3166  CA  GLN P 195      25.231 -18.548  10.846  0.00  0.00      PROA  
ATOM   3167  HA  GLN P 195      25.940 -18.457  10.052  0.00  0.00      PROA  
ATOM   3168  CB  GLN P 195      25.368 -19.934  11.570  0.00  0.00      PROA  
ATOM   3169  HB1 GLN P 195      26.446 -19.952  12.009  0.00  0.00      PROA  
ATOM   3170  HB2 GLN P 195      25.359 -20.615  10.731  0.00  0.00      PROA  
ATOM   3171  CG  GLN P 195      24.251 -20.292  12.647  0.00  0.00      PROA  
ATOM   3172  HG1 GLN P 195      24.404 -21.354  12.790  0.00  0.00      PROA  
ATOM   3173  HG2 GLN P 195      23.178 -20.080  12.284  0.00  0.00      PROA  
ATOM   3174  CD  GLN P 195      24.559 -19.621  14.024  0.00  0.00      PROA  
ATOM   3175  OE1 GLN P 195      25.522 -18.851  14.133  0.00  0.00      PROA  
ATOM   3176  NE2 GLN P 195      23.788 -20.018  15.075  0.00  0.00      PROA  
ATOM   3177 HE21 GLN P 195      22.994 -20.530  14.961  0.00  0.00      PROA  
ATOM   3178 HE22 GLN P 195      24.129 -19.838  16.014  0.00  0.00      PROA  
ATOM   3179  C   GLN P 195      23.859 -18.461  10.292  0.00  0.00      PROA  
ATOM   3180  O   GLN P 195      23.371 -19.216   9.466  0.00  0.00      PROA  
ATOM   3181  N   GLN P 196      23.041 -17.503  10.766  0.00  0.00      PROA  
ATOM   3182  HN  GLN P 196      23.347 -16.873  11.549  0.00  0.00      PROA  
ATOM   3183  CA  GLN P 196      21.620 -17.284  10.349  0.00  0.00      PROA  
ATOM   3184  HA  GLN P 196      21.270 -18.304  10.163  0.00  0.00      PROA  
ATOM   3185  CB  GLN P 196      20.746 -16.678  11.450  0.00  0.00      PROA  
ATOM   3186  HB1 GLN P 196      19.825 -16.420  10.973  0.00  0.00      PROA  
ATOM   3187  HB2 GLN P 196      21.193 -15.733  11.888  0.00  0.00      PROA  
ATOM   3188  CG  GLN P 196      20.411 -17.693  12.503  0.00  0.00      PROA  
ATOM   3189  HG1 GLN P 196      21.287 -18.276  12.754  0.00  0.00      PROA  
ATOM   3190  HG2 GLN P 196      19.620 -18.522  12.276  0.00  0.00      PROA  
ATOM   3191  CD  GLN P 196      19.968 -17.098  13.893  0.00  0.00      PROA  
ATOM   3192  OE1 GLN P 196      19.953 -15.910  14.172  0.00  0.00      PROA  
ATOM   3193  NE2 GLN P 196      19.748 -17.992  14.844  0.00  0.00      PROA  
ATOM   3194 HE21 GLN P 196      19.176 -17.719  15.639  0.00  0.00      PROA  
ATOM   3195 HE22 GLN P 196      19.770 -18.938  14.509  0.00  0.00      PROA  
ATOM   3196  C   GLN P 196      21.460 -16.560   8.975  0.00  0.00      PROA  
ATOM   3197  O   GLN P 196      22.179 -15.667   8.618  0.00  0.00      PROA  
ATOM   3198  N   ASN P 197      20.508 -16.995   8.134  0.00  0.00      PROA  
ATOM   3199  HN  ASN P 197      19.840 -17.664   8.441  0.00  0.00      PROA  
ATOM   3200  CA  ASN P 197      19.890 -16.353   6.997  0.00  0.00      PROA  
ATOM   3201  HA  ASN P 197      20.534 -15.544   6.623  0.00  0.00      PROA  
ATOM   3202  CB  ASN P 197      19.764 -17.409   5.813  0.00  0.00      PROA  
ATOM   3203  HB1 ASN P 197      19.296 -16.943   4.988  0.00  0.00      PROA  
ATOM   3204  HB2 ASN P 197      19.111 -18.225   6.199  0.00  0.00      PROA  
ATOM   3205  CG  ASN P 197      21.008 -18.096   5.263  0.00  0.00      PROA  
ATOM   3206  OD1 ASN P 197      22.137 -17.604   5.474  0.00  0.00      PROA  
ATOM   3207  ND2 ASN P 197      20.851 -19.207   4.605  0.00  0.00      PROA  
ATOM   3208 HD21 ASN P 197      21.628 -19.475   4.074  0.00  0.00      PROA  
ATOM   3209 HD22 ASN P 197      19.960 -19.697   4.546  0.00  0.00      PROA  
ATOM   3210  C   ASN P 197      18.605 -15.704   7.381  0.00  0.00      PROA  
ATOM   3211  O   ASN P 197      17.828 -16.244   8.110  0.00  0.00      PROA  
ATOM   3212  N   LEU P 198      18.357 -14.466   6.926  0.00  0.00      PROA  
ATOM   3213  HN  LEU P 198      19.031 -14.054   6.367  0.00  0.00      PROA  
ATOM   3214  CA  LEU P 198      17.174 -13.725   7.276  0.00  0.00      PROA  
ATOM   3215  HA  LEU P 198      16.690 -14.238   8.071  0.00  0.00      PROA  
ATOM   3216  CB  LEU P 198      17.619 -12.344   7.862  0.00  0.00      PROA  
ATOM   3217  HB1 LEU P 198      17.911 -11.744   7.030  0.00  0.00      PROA  
ATOM   3218  HB2 LEU P 198      18.569 -12.429   8.453  0.00  0.00      PROA  
ATOM   3219  CG  LEU P 198      16.671 -11.471   8.755  0.00  0.00      PROA  
ATOM   3220  HG  LEU P 198      15.807 -10.952   8.140  0.00  0.00      PROA  
ATOM   3221  CD1 LEU P 198      16.030 -12.232   9.894  0.00  0.00      PROA  
ATOM   3222 HD11 LEU P 198      15.185 -11.671  10.419  0.00  0.00      PROA  
ATOM   3223 HD12 LEU P 198      16.767 -12.557  10.601  0.00  0.00      PROA  
ATOM   3224 HD13 LEU P 198      15.548 -13.123   9.493  0.00  0.00      PROA  
ATOM   3225  CD2 LEU P 198      17.336 -10.206   9.392  0.00  0.00      PROA  
ATOM   3226 HD21 LEU P 198      18.058 -10.575  10.152  0.00  0.00      PROA  
ATOM   3227 HD22 LEU P 198      16.517  -9.538   9.786  0.00  0.00      PROA  
ATOM   3228 HD23 LEU P 198      17.788  -9.542   8.619  0.00  0.00      PROA  
ATOM   3229  C   LEU P 198      16.158 -13.474   6.154  0.00  0.00      PROA  
ATOM   3230  O   LEU P 198      16.496 -12.733   5.210  0.00  0.00      PROA  
ATOM   3231  N   LEU P 199      14.940 -14.073   6.134  0.00  0.00      PROA  
ATOM   3232  HN  LEU P 199      14.574 -14.621   6.891  0.00  0.00      PROA  
ATOM   3233  CA  LEU P 199      13.844 -13.631   5.188  0.00  0.00      PROA  
ATOM   3234  HA  LEU P 199      14.295 -13.106   4.347  0.00  0.00      PROA  
ATOM   3235  CB  LEU P 199      13.107 -14.949   4.700  0.00  0.00      PROA  
ATOM   3236  HB1 LEU P 199      12.348 -14.787   3.955  0.00  0.00      PROA  
ATOM   3237  HB2 LEU P 199      12.485 -15.484   5.479  0.00  0.00      PROA  
ATOM   3238  CG  LEU P 199      14.070 -16.033   4.124  0.00  0.00      PROA  
ATOM   3239  HG  LEU P 199      14.828 -16.393   4.933  0.00  0.00      PROA  
ATOM   3240  CD1 LEU P 199      13.357 -17.335   3.758  0.00  0.00      PROA  
ATOM   3241 HD11 LEU P 199      12.642 -17.705   4.531  0.00  0.00      PROA  
ATOM   3242 HD12 LEU P 199      14.149 -18.151   3.529  0.00  0.00      PROA  
ATOM   3243 HD13 LEU P 199      12.613 -17.197   2.929  0.00  0.00      PROA  
ATOM   3244  CD2 LEU P 199      14.796 -15.453   2.839  0.00  0.00      PROA  
ATOM   3245 HD21 LEU P 199      15.455 -16.267   2.461  0.00  0.00      PROA  
ATOM   3246 HD22 LEU P 199      15.422 -14.597   3.064  0.00  0.00      PROA  
ATOM   3247 HD23 LEU P 199      14.030 -15.122   2.091  0.00  0.00      PROA  
ATOM   3248  C   LEU P 199      12.746 -12.717   5.764  0.00  0.00      PROA  
ATOM   3249  O   LEU P 199      12.333 -12.818   6.929  0.00  0.00      PROA  
ATOM   3250  N   LEU P 200      12.251 -11.805   4.891  0.00  0.00      PROA  
ATOM   3251  HN  LEU P 200      12.468 -11.794   3.888  0.00  0.00      PROA  
ATOM   3252  CA  LEU P 200      11.160 -10.941   5.256  0.00  0.00      PROA  
ATOM   3253  HA  LEU P 200      10.735 -11.095   6.223  0.00  0.00      PROA  
ATOM   3254  CB  LEU P 200      11.695  -9.483   5.142  0.00  0.00      PROA  
ATOM   3255  HB1 LEU P 200      11.965  -9.252   4.053  0.00  0.00      PROA  
ATOM   3256  HB2 LEU P 200      12.655  -9.362   5.705  0.00  0.00      PROA  
ATOM   3257  CG  LEU P 200      10.826  -8.299   5.658  0.00  0.00      PROA  
ATOM   3258  HG  LEU P 200       9.838  -8.237   5.067  0.00  0.00      PROA  
ATOM   3259  CD1 LEU P 200      10.669  -8.368   7.134  0.00  0.00      PROA  
ATOM   3260 HD11 LEU P 200       9.950  -9.144   7.332  0.00  0.00      PROA  
ATOM   3261 HD12 LEU P 200      10.148  -7.547   7.495  0.00  0.00      PROA  
ATOM   3262 HD13 LEU P 200      11.567  -8.504   7.654  0.00  0.00      PROA  
ATOM   3263  CD2 LEU P 200      11.646  -6.948   5.377  0.00  0.00      PROA  
ATOM   3264 HD21 LEU P 200      12.019  -6.837   4.306  0.00  0.00      PROA  
ATOM   3265 HD22 LEU P 200      12.503  -6.941   6.148  0.00  0.00      PROA  
ATOM   3266 HD23 LEU P 200      10.973  -6.052   5.675  0.00  0.00      PROA  
ATOM   3267  C   LEU P 200       9.914 -11.059   4.367  0.00  0.00      PROA  
ATOM   3268  O   LEU P 200       9.942 -11.230   3.159  0.00  0.00      PROA  
ATOM   3269  N   GLN P 201       8.707 -10.949   4.965  0.00  0.00      PROA  
ATOM   3270  HN  GLN P 201       8.631 -10.708   5.925  0.00  0.00      PROA  
ATOM   3271  CA  GLN P 201       7.422 -11.018   4.332  0.00  0.00      PROA  
ATOM   3272  HA  GLN P 201       7.577 -10.968   3.231  0.00  0.00      PROA  
ATOM   3273  CB  GLN P 201       6.847 -12.416   4.415  0.00  0.00      PROA  
ATOM   3274  HB1 GLN P 201       6.944 -12.802   5.512  0.00  0.00      PROA  
ATOM   3275  HB2 GLN P 201       7.641 -13.042   3.923  0.00  0.00      PROA  
ATOM   3276  CG  GLN P 201       5.375 -12.628   4.141  0.00  0.00      PROA  
ATOM   3277  HG1 GLN P 201       4.785 -11.758   4.437  0.00  0.00      PROA  
ATOM   3278  HG2 GLN P 201       5.044 -13.577   4.641  0.00  0.00      PROA  
ATOM   3279  CD  GLN P 201       4.987 -12.888   2.651  0.00  0.00      PROA  
ATOM   3280  OE1 GLN P 201       4.911 -14.090   2.267  0.00  0.00      PROA  
ATOM   3281  NE2 GLN P 201       4.518 -11.960   1.868  0.00  0.00      PROA  
ATOM   3282 HE21 GLN P 201       3.994 -12.304   1.007  0.00  0.00      PROA  
ATOM   3283 HE22 GLN P 201       4.710 -11.011   2.016  0.00  0.00      PROA  
ATOM   3284  C   GLN P 201       6.568  -9.865   4.718  0.00  0.00      PROA  
ATOM   3285  O   GLN P 201       6.059  -9.666   5.839  0.00  0.00      PROA  
ATOM   3286  N   VAL P 202       6.326  -8.941   3.711  0.00  0.00      PROA  
ATOM   3287  HN  VAL P 202       6.806  -8.947   2.890  0.00  0.00      PROA  
ATOM   3288  CA  VAL P 202       5.550  -7.759   3.990  0.00  0.00      PROA  
ATOM   3289  HA  VAL P 202       5.329  -7.632   5.053  0.00  0.00      PROA  
ATOM   3290  CB  VAL P 202       6.288  -6.395   3.593  0.00  0.00      PROA  
ATOM   3291  HB  VAL P 202       6.514  -6.316   2.511  0.00  0.00      PROA  
ATOM   3292  CG1 VAL P 202       5.417  -5.092   4.068  0.00  0.00      PROA  
ATOM   3293 HG11 VAL P 202       5.303  -5.152   5.181  0.00  0.00      PROA  
ATOM   3294 HG12 VAL P 202       4.395  -5.084   3.621  0.00  0.00      PROA  
ATOM   3295 HG13 VAL P 202       5.938  -4.163   3.869  0.00  0.00      PROA  
ATOM   3296  CG2 VAL P 202       7.651  -6.441   4.411  0.00  0.00      PROA  
ATOM   3297 HG21 VAL P 202       7.516  -6.374   5.498  0.00  0.00      PROA  
ATOM   3298 HG22 VAL P 202       8.280  -5.495   4.226  0.00  0.00      PROA  
ATOM   3299 HG23 VAL P 202       8.224  -7.342   4.157  0.00  0.00      PROA  
ATOM   3300  C   VAL P 202       4.108  -7.835   3.367  0.00  0.00      PROA  
ATOM   3301  O   VAL P 202       3.946  -7.951   2.145  0.00  0.00      PROA  
ATOM   3302  N   GLY P 203       3.084  -7.707   4.271  0.00  0.00      PROA  
ATOM   3303  HN  GLY P 203       3.244  -7.606   5.260  0.00  0.00      PROA  
ATOM   3304  CA  GLY P 203       1.691  -7.618   3.766  0.00  0.00      PROA  
ATOM   3305  HA1 GLY P 203       1.532  -8.686   3.695  0.00  0.00      PROA  
ATOM   3306  HA2 GLY P 203       1.630  -7.084   2.824  0.00  0.00      PROA  
ATOM   3307  C   GLY P 203       0.618  -7.041   4.714  0.00  0.00      PROA  
ATOM   3308  O   GLY P 203       0.387  -7.624   5.862  0.00  0.00      PROA  
ATOM   3309  N   SER P 204      -0.152  -6.081   4.205  0.00  0.00      PROA  
ATOM   3310  HN  SER P 204      -0.019  -5.571   3.336  0.00  0.00      PROA  
ATOM   3311  CA  SER P 204      -1.255  -5.564   5.025  0.00  0.00      PROA  
ATOM   3312  HA  SER P 204      -1.023  -5.613   6.092  0.00  0.00      PROA  
ATOM   3313  CB  SER P 204      -1.880  -4.215   4.526  0.00  0.00      PROA  
ATOM   3314  HB1 SER P 204      -2.650  -3.869   5.253  0.00  0.00      PROA  
ATOM   3315  HB2 SER P 204      -2.233  -4.368   3.488  0.00  0.00      PROA  
ATOM   3316  OG  SER P 204      -0.896  -3.233   4.484  0.00  0.00      PROA  
ATOM   3317  HG1 SER P 204      -0.890  -2.612   5.302  0.00  0.00      PROA  
ATOM   3318  C   SER P 204      -2.492  -6.454   4.997  0.00  0.00      PROA  
ATOM   3319  O   SER P 204      -3.317  -6.267   5.885  0.00  0.00      PROA  
ATOM   3320  N   ASP P 205      -2.503  -7.494   4.157  0.00  0.00      PROA  
ATOM   3321  HN  ASP P 205      -1.925  -7.533   3.341  0.00  0.00      PROA  
ATOM   3322  CA  ASP P 205      -3.373  -8.568   4.362  0.00  0.00      PROA  
ATOM   3323  HA  ASP P 205      -3.621  -8.669   5.421  0.00  0.00      PROA  
ATOM   3324  CB  ASP P 205      -4.629  -8.263   3.542  0.00  0.00      PROA  
ATOM   3325  HB1 ASP P 205      -4.350  -8.553   2.570  0.00  0.00      PROA  
ATOM   3326  HB2 ASP P 205      -4.932  -7.187   3.547  0.00  0.00      PROA  
ATOM   3327  CG  ASP P 205      -5.839  -9.077   3.957  0.00  0.00      PROA  
ATOM   3328  OD1 ASP P 205      -5.711 -10.338   4.251  0.00  0.00      PROA  
ATOM   3329  OD2 ASP P 205      -7.001  -8.552   3.954  0.00  0.00      PROA  
ATOM   3330  C   ASP P 205      -2.896  -9.880   4.021  0.00  0.00      PROA  
ATOM   3331  O   ASP P 205      -2.530 -10.079   2.864  0.00  0.00      PROA  
ATOM   3332  N   PHE P 206      -2.720 -10.810   4.927  0.00  0.00      PROA  
ATOM   3333  HN  PHE P 206      -3.035 -10.632   5.860  0.00  0.00      PROA  
ATOM   3334  CA  PHE P 206      -1.973 -12.057   4.709  0.00  0.00      PROA  
ATOM   3335  HA  PHE P 206      -1.086 -11.856   4.186  0.00  0.00      PROA  
ATOM   3336  CB  PHE P 206      -1.570 -12.746   5.982  0.00  0.00      PROA  
ATOM   3337  HB1 PHE P 206      -1.161 -13.775   5.870  0.00  0.00      PROA  
ATOM   3338  HB2 PHE P 206      -2.483 -12.792   6.617  0.00  0.00      PROA  
ATOM   3339  CG  PHE P 206      -0.628 -12.013   6.939  0.00  0.00      PROA  
ATOM   3340  CD1 PHE P 206       0.273 -11.081   6.420  0.00  0.00      PROA  
ATOM   3341  HD1 PHE P 206       0.552 -10.894   5.421  0.00  0.00      PROA  
ATOM   3342  CE1 PHE P 206       0.954 -10.283   7.375  0.00  0.00      PROA  
ATOM   3343  HE1 PHE P 206       1.625  -9.446   6.968  0.00  0.00      PROA  
ATOM   3344  CZ  PHE P 206       0.714 -10.420   8.772  0.00  0.00      PROA  
ATOM   3345  HZ  PHE P 206       1.223  -9.687   9.463  0.00  0.00      PROA  
ATOM   3346  CD2 PHE P 206      -0.899 -12.202   8.306  0.00  0.00      PROA  
ATOM   3347  HD2 PHE P 206      -1.690 -12.946   8.630  0.00  0.00      PROA  
ATOM   3348  CE2 PHE P 206      -0.212 -11.383   9.218  0.00  0.00      PROA  
ATOM   3349  HE2 PHE P 206      -0.515 -11.334  10.208  0.00  0.00      PROA  
ATOM   3350  C   PHE P 206      -2.588 -13.033   3.756  0.00  0.00      PROA  
ATOM   3351  O   PHE P 206      -1.848 -13.775   3.032  0.00  0.00      PROA  
ATOM   3352  N   GLY P 207      -3.996 -12.913   3.538  0.00  0.00      PROA  
ATOM   3353  HN  GLY P 207      -4.521 -12.160   4.015  0.00  0.00      PROA  
ATOM   3354  CA  GLY P 207      -4.613 -13.657   2.452  0.00  0.00      PROA  
ATOM   3355  HA1 GLY P 207      -5.608 -13.283   2.418  0.00  0.00      PROA  
ATOM   3356  HA2 GLY P 207      -4.605 -14.695   2.613  0.00  0.00      PROA  
ATOM   3357  C   GLY P 207      -3.995 -13.532   1.030  0.00  0.00      PROA  
ATOM   3358  O   GLY P 207      -3.630 -14.522   0.417  0.00  0.00      PROA  
ATOM   3359  N   ARG P 208      -4.022 -12.356   0.510  0.00  0.00      PROA  
ATOM   3360  HN  ARG P 208      -4.534 -11.704   0.975  0.00  0.00      PROA  
ATOM   3361  CA  ARG P 208      -3.479 -12.143  -0.767  0.00  0.00      PROA  
ATOM   3362  HA  ARG P 208      -3.859 -12.849  -1.495  0.00  0.00      PROA  
ATOM   3363  CB  ARG P 208      -4.120 -10.729  -1.151  0.00  0.00      PROA  
ATOM   3364  HB1 ARG P 208      -3.640  -9.866  -0.610  0.00  0.00      PROA  
ATOM   3365  HB2 ARG P 208      -5.208 -10.792  -0.964  0.00  0.00      PROA  
ATOM   3366  CG  ARG P 208      -4.103 -10.568  -2.679  0.00  0.00      PROA  
ATOM   3367  HG1 ARG P 208      -4.588 -11.369  -3.255  0.00  0.00      PROA  
ATOM   3368  HG2 ARG P 208      -3.053 -10.582  -3.128  0.00  0.00      PROA  
ATOM   3369  CD  ARG P 208      -4.911  -9.305  -3.215  0.00  0.00      PROA  
ATOM   3370  HD1 ARG P 208      -5.958  -9.479  -2.874  0.00  0.00      PROA  
ATOM   3371  HD2 ARG P 208      -4.917  -9.307  -4.283  0.00  0.00      PROA  
ATOM   3372  NE  ARG P 208      -4.394  -8.045  -2.619  0.00  0.00      PROA  
ATOM   3373  HE  ARG P 208      -4.960  -7.522  -1.993  0.00  0.00      PROA  
ATOM   3374  CZ  ARG P 208      -3.150  -7.523  -2.763  0.00  0.00      PROA  
ATOM   3375  NH1 ARG P 208      -2.264  -7.905  -3.610  0.00  0.00      PROA  
ATOM   3376 HH11 ARG P 208      -1.534  -7.214  -3.791  0.00  0.00      PROA  
ATOM   3377 HH12 ARG P 208      -2.630  -8.547  -4.294  0.00  0.00      PROA  
ATOM   3378  NH2 ARG P 208      -2.994  -6.489  -1.991  0.00  0.00      PROA  
ATOM   3379 HH21 ARG P 208      -3.784  -6.226  -1.433  0.00  0.00      PROA  
ATOM   3380 HH22 ARG P 208      -2.331  -5.733  -2.317  0.00  0.00      PROA  
ATOM   3381  C   ARG P 208      -2.018 -12.173  -0.947  0.00  0.00      PROA  
ATOM   3382  O   ARG P 208      -1.468 -12.360  -2.030  0.00  0.00      PROA  
ATOM   3383  N   LYS P 209      -1.263 -11.913   0.131  0.00  0.00      PROA  
ATOM   3384  HN  LYS P 209      -1.712 -11.728   1.018  0.00  0.00      PROA  
ATOM   3385  CA  LYS P 209       0.244 -11.724   0.192  0.00  0.00      PROA  
ATOM   3386  HA  LYS P 209       0.474 -11.212  -0.760  0.00  0.00      PROA  
ATOM   3387  CB  LYS P 209       0.491 -10.784   1.337  0.00  0.00      PROA  
ATOM   3388  HB1 LYS P 209       1.582 -10.714   1.693  0.00  0.00      PROA  
ATOM   3389  HB2 LYS P 209      -0.079 -11.253   2.226  0.00  0.00      PROA  
ATOM   3390  CG  LYS P 209       0.090  -9.302   1.039  0.00  0.00      PROA  
ATOM   3391  HG1 LYS P 209      -0.011  -8.834   2.067  0.00  0.00      PROA  
ATOM   3392  HG2 LYS P 209      -0.943  -9.145   0.618  0.00  0.00      PROA  
ATOM   3393  CD  LYS P 209       1.097  -8.446   0.322  0.00  0.00      PROA  
ATOM   3394  HD1 LYS P 209       1.943  -9.058  -0.173  0.00  0.00      PROA  
ATOM   3395  HD2 LYS P 209       1.472  -7.712   0.967  0.00  0.00      PROA  
ATOM   3396  CE  LYS P 209       0.369  -7.783  -0.841  0.00  0.00      PROA  
ATOM   3397  HE1 LYS P 209      -0.637  -7.369  -0.514  0.00  0.00      PROA  
ATOM   3398  HE2 LYS P 209       0.187  -8.523  -1.572  0.00  0.00      PROA  
ATOM   3399  NZ  LYS P 209       1.154  -6.752  -1.545  0.00  0.00      PROA  
ATOM   3400  HZ1 LYS P 209       2.111  -7.160  -1.750  0.00  0.00      PROA  
ATOM   3401  HZ2 LYS P 209       1.235  -5.972  -0.896  0.00  0.00      PROA  
ATOM   3402  HZ3 LYS P 209       0.772  -6.338  -2.478  0.00  0.00      PROA  
ATOM   3403  C   LYS P 209       1.156 -12.927   0.114  0.00  0.00      PROA  
ATOM   3404  O   LYS P 209       2.376 -12.857  -0.099  0.00  0.00      PROA  
ATOM   3405  N   GLY P 210       0.565 -14.141   0.071  0.00  0.00      PROA  
ATOM   3406  HN  GLY P 210      -0.322 -14.196   0.335  0.00  0.00      PROA  
ATOM   3407  CA  GLY P 210       1.281 -15.346  -0.133  0.00  0.00      PROA  
ATOM   3408  HA1 GLY P 210       2.044 -15.210  -0.775  0.00  0.00      PROA  
ATOM   3409  HA2 GLY P 210       0.577 -16.153  -0.464  0.00  0.00      PROA  
ATOM   3410  C   GLY P 210       1.937 -15.865   1.081  0.00  0.00      PROA  
ATOM   3411  O   GLY P 210       2.943 -16.601   0.980  0.00  0.00      PROA  
ATOM   3412  N   VAL P 211       1.467 -15.489   2.295  0.00  0.00      PROA  
ATOM   3413  HN  VAL P 211       0.659 -14.901   2.334  0.00  0.00      PROA  
ATOM   3414  CA  VAL P 211       2.062 -15.933   3.612  0.00  0.00      PROA  
ATOM   3415  HA  VAL P 211       3.083 -15.688   3.542  0.00  0.00      PROA  
ATOM   3416  CB  VAL P 211       1.395 -15.220   4.783  0.00  0.00      PROA  
ATOM   3417  HB  VAL P 211       0.302 -15.537   4.703  0.00  0.00      PROA  
ATOM   3418  CG1 VAL P 211       1.892 -15.630   6.157  0.00  0.00      PROA  
ATOM   3419 HG11 VAL P 211       2.953 -15.281   6.107  0.00  0.00      PROA  
ATOM   3420 HG12 VAL P 211       1.787 -16.729   6.256  0.00  0.00      PROA  
ATOM   3421 HG13 VAL P 211       1.404 -15.160   7.046  0.00  0.00      PROA  
ATOM   3422  CG2 VAL P 211       1.477 -13.683   4.561  0.00  0.00      PROA  
ATOM   3423 HG21 VAL P 211       0.865 -13.201   3.792  0.00  0.00      PROA  
ATOM   3424 HG22 VAL P 211       2.552 -13.402   4.194  0.00  0.00      PROA  
ATOM   3425 HG23 VAL P 211       1.479 -13.226   5.548  0.00  0.00      PROA  
ATOM   3426  C   VAL P 211       2.010 -17.497   3.836  0.00  0.00      PROA  
ATOM   3427  O   VAL P 211       3.062 -18.028   4.192  0.00  0.00      PROA  
ATOM   3428  N   ASP P 212       0.912 -18.169   3.462  0.00  0.00      PROA  
ATOM   3429  HN  ASP P 212       0.144 -17.704   3.010  0.00  0.00      PROA  
ATOM   3430  CA  ASP P 212       0.859 -19.615   3.475  0.00  0.00      PROA  
ATOM   3431  HA  ASP P 212       1.264 -19.918   4.469  0.00  0.00      PROA  
ATOM   3432  CB  ASP P 212      -0.616 -20.143   3.371  0.00  0.00      PROA  
ATOM   3433  HB1 ASP P 212      -1.149 -19.802   4.332  0.00  0.00      PROA  
ATOM   3434  HB2 ASP P 212      -0.580 -21.210   3.229  0.00  0.00      PROA  
ATOM   3435  CG  ASP P 212      -1.312 -19.606   2.126  0.00  0.00      PROA  
ATOM   3436  OD1 ASP P 212      -0.663 -18.966   1.225  0.00  0.00      PROA  
ATOM   3437  OD2 ASP P 212      -2.513 -19.820   1.944  0.00  0.00      PROA  
ATOM   3438  C   ASP P 212       1.913 -20.371   2.584  0.00  0.00      PROA  
ATOM   3439  O   ASP P 212       2.607 -21.309   3.004  0.00  0.00      PROA  
ATOM   3440  N   ARG P 213       2.008 -19.944   1.340  0.00  0.00      PROA  
ATOM   3441  HN  ARG P 213       1.240 -19.421   0.973  0.00  0.00      PROA  
ATOM   3442  CA  ARG P 213       3.008 -20.229   0.290  0.00  0.00      PROA  
ATOM   3443  HA  ARG P 213       2.955 -21.241   0.072  0.00  0.00      PROA  
ATOM   3444  CB  ARG P 213       2.747 -19.279  -0.896  0.00  0.00      PROA  
ATOM   3445  HB1 ARG P 213       3.685 -19.054  -1.380  0.00  0.00      PROA  
ATOM   3446  HB2 ARG P 213       2.172 -18.396  -0.502  0.00  0.00      PROA  
ATOM   3447  CG  ARG P 213       1.834 -19.910  -1.969  0.00  0.00      PROA  
ATOM   3448  HG1 ARG P 213       0.907 -20.310  -1.439  0.00  0.00      PROA  
ATOM   3449  HG2 ARG P 213       2.530 -20.652  -2.438  0.00  0.00      PROA  
ATOM   3450  CD  ARG P 213       1.394 -18.753  -3.023  0.00  0.00      PROA  
ATOM   3451  HD1 ARG P 213       2.250 -18.068  -3.170  0.00  0.00      PROA  
ATOM   3452  HD2 ARG P 213       0.615 -18.111  -2.436  0.00  0.00      PROA  
ATOM   3453  NE  ARG P 213       0.795 -19.305  -4.232  0.00  0.00      PROA  
ATOM   3454  HE  ARG P 213       0.456 -20.252  -4.176  0.00  0.00      PROA  
ATOM   3455  CZ  ARG P 213       0.316 -18.553  -5.196  0.00  0.00      PROA  
ATOM   3456  NH1 ARG P 213       0.643 -17.288  -5.470  0.00  0.00      PROA  
ATOM   3457 HH11 ARG P 213       1.408 -16.927  -4.979  0.00  0.00      PROA  
ATOM   3458 HH12 ARG P 213       0.411 -16.959  -6.400  0.00  0.00      PROA  
ATOM   3459  NH2 ARG P 213      -0.360 -19.184  -6.182  0.00  0.00      PROA  
ATOM   3460 HH21 ARG P 213      -0.484 -20.211  -6.067  0.00  0.00      PROA  
ATOM   3461 HH22 ARG P 213      -0.680 -18.584  -6.926  0.00  0.00      PROA  
ATOM   3462  C   ARG P 213       4.433 -19.972   0.808  0.00  0.00      PROA  
ATOM   3463  O   ARG P 213       5.289 -20.820   0.627  0.00  0.00      PROA  
ATOM   3464  N   SER P 214       4.748 -18.827   1.452  0.00  0.00      PROA  
ATOM   3465  HN  SER P 214       4.148 -17.999   1.373  0.00  0.00      PROA  
ATOM   3466  CA  SER P 214       6.025 -18.563   2.165  0.00  0.00      PROA  
ATOM   3467  HA  SER P 214       6.870 -18.687   1.554  0.00  0.00      PROA  
ATOM   3468  CB  SER P 214       6.083 -17.057   2.592  0.00  0.00      PROA  
ATOM   3469  HB1 SER P 214       6.859 -16.935   3.431  0.00  0.00      PROA  
ATOM   3470  HB2 SER P 214       5.092 -16.773   2.900  0.00  0.00      PROA  
ATOM   3471  OG  SER P 214       6.423 -16.202   1.488  0.00  0.00      PROA  
ATOM   3472  HG1 SER P 214       5.781 -15.383   1.661  0.00  0.00      PROA  
ATOM   3473  C   SER P 214       6.298 -19.546   3.295  0.00  0.00      PROA  
ATOM   3474  O   SER P 214       7.439 -20.050   3.361  0.00  0.00      PROA  
ATOM   3475  N   ILE P 215       5.308 -19.917   4.142  0.00  0.00      PROA  
ATOM   3476  HN  ILE P 215       4.390 -19.607   4.069  0.00  0.00      PROA  
ATOM   3477  CA  ILE P 215       5.490 -20.745   5.290  0.00  0.00      PROA  
ATOM   3478  HA  ILE P 215       6.326 -20.473   5.763  0.00  0.00      PROA  
ATOM   3479  CB  ILE P 215       4.383 -20.499   6.312  0.00  0.00      PROA  
ATOM   3480  HB  ILE P 215       3.480 -20.520   5.764  0.00  0.00      PROA  
ATOM   3481  CG2 ILE P 215       4.293 -21.636   7.319  0.00  0.00      PROA  
ATOM   3482 HG21 ILE P 215       4.122 -22.584   6.879  0.00  0.00      PROA  
ATOM   3483 HG22 ILE P 215       3.488 -21.402   8.091  0.00  0.00      PROA  
ATOM   3484 HG23 ILE P 215       5.254 -21.686   7.868  0.00  0.00      PROA  
ATOM   3485  CG1 ILE P 215       4.504 -19.087   7.068  0.00  0.00      PROA  
ATOM   3486 HG11 ILE P 215       4.665 -18.260   6.398  0.00  0.00      PROA  
ATOM   3487 HG12 ILE P 215       5.327 -19.202   7.787  0.00  0.00      PROA  
ATOM   3488  CD  ILE P 215       3.169 -18.599   7.832  0.00  0.00      PROA  
ATOM   3489  HD1 ILE P 215       2.250 -18.479   7.210  0.00  0.00      PROA  
ATOM   3490  HD2 ILE P 215       3.565 -17.530   8.169  0.00  0.00      PROA  
ATOM   3491  HD3 ILE P 215       2.905 -19.121   8.714  0.00  0.00      PROA  
ATOM   3492  C   ILE P 215       5.730 -22.165   4.894  0.00  0.00      PROA  
ATOM   3493  O   ILE P 215       6.642 -22.805   5.439  0.00  0.00      PROA  
ATOM   3494  N   GLU P 216       4.922 -22.696   3.959  0.00  0.00      PROA  
ATOM   3495  HN  GLU P 216       4.149 -22.112   3.661  0.00  0.00      PROA  
ATOM   3496  CA  GLU P 216       5.161 -23.991   3.392  0.00  0.00      PROA  
ATOM   3497  HA  GLU P 216       5.087 -24.651   4.254  0.00  0.00      PROA  
ATOM   3498  CB  GLU P 216       3.934 -24.433   2.427  0.00  0.00      PROA  
ATOM   3499  HB1 GLU P 216       4.291 -25.357   2.008  0.00  0.00      PROA  
ATOM   3500  HB2 GLU P 216       3.749 -23.705   1.623  0.00  0.00      PROA  
ATOM   3501  CG  GLU P 216       2.645 -24.621   3.221  0.00  0.00      PROA  
ATOM   3502  HG1 GLU P 216       2.219 -23.555   3.444  0.00  0.00      PROA  
ATOM   3503  HG2 GLU P 216       2.591 -25.052   4.278  0.00  0.00      PROA  
ATOM   3504  CD  GLU P 216       1.601 -25.357   2.454  0.00  0.00      PROA  
ATOM   3505  OE1 GLU P 216       0.605 -24.821   2.044  0.00  0.00      PROA  
ATOM   3506  OE2 GLU P 216       1.908 -26.576   2.240  0.00  0.00      PROA  
ATOM   3507  C   GLU P 216       6.484 -24.167   2.697  0.00  0.00      PROA  
ATOM   3508  O   GLU P 216       7.237 -25.090   2.979  0.00  0.00      PROA  
ATOM   3509  N   ALA P 217       6.949 -23.142   1.933  0.00  0.00      PROA  
ATOM   3510  HN  ALA P 217       6.418 -22.367   1.667  0.00  0.00      PROA  
ATOM   3511  CA  ALA P 217       8.297 -23.002   1.361  0.00  0.00      PROA  
ATOM   3512  HA  ALA P 217       8.369 -23.820   0.689  0.00  0.00      PROA  
ATOM   3513  CB  ALA P 217       8.272 -21.778   0.419  0.00  0.00      PROA  
ATOM   3514  HB1 ALA P 217       8.129 -20.854   0.988  0.00  0.00      PROA  
ATOM   3515  HB2 ALA P 217       7.496 -22.074  -0.335  0.00  0.00      PROA  
ATOM   3516  HB3 ALA P 217       9.251 -21.815  -0.098  0.00  0.00      PROA  
ATOM   3517  C   ALA P 217       9.444 -23.042   2.352  0.00  0.00      PROA  
ATOM   3518  O   ALA P 217      10.464 -23.735   2.167  0.00  0.00      PROA  
ATOM   3519  N   LEU P 218       9.366 -22.279   3.475  0.00  0.00      PROA  
ATOM   3520  HN  LEU P 218       8.533 -21.594   3.557  0.00  0.00      PROA  
ATOM   3521  CA  LEU P 218      10.290 -22.256   4.583  0.00  0.00      PROA  
ATOM   3522  HA  LEU P 218      11.259 -21.828   4.237  0.00  0.00      PROA  
ATOM   3523  CB  LEU P 218       9.610 -21.280   5.598  0.00  0.00      PROA  
ATOM   3524  HB1 LEU P 218       8.599 -21.527   5.909  0.00  0.00      PROA  
ATOM   3525  HB2 LEU P 218       9.583 -20.317   5.154  0.00  0.00      PROA  
ATOM   3526  CG  LEU P 218      10.348 -20.983   6.990  0.00  0.00      PROA  
ATOM   3527  HG  LEU P 218      10.441 -21.997   7.486  0.00  0.00      PROA  
ATOM   3528  CD1 LEU P 218      11.823 -20.572   6.831  0.00  0.00      PROA  
ATOM   3529 HD11 LEU P 218      11.837 -19.612   6.307  0.00  0.00      PROA  
ATOM   3530 HD12 LEU P 218      12.454 -21.378   6.338  0.00  0.00      PROA  
ATOM   3531 HD13 LEU P 218      12.345 -20.444   7.864  0.00  0.00      PROA  
ATOM   3532  CD2 LEU P 218       9.393 -20.020   7.786  0.00  0.00      PROA  
ATOM   3533 HD21 LEU P 218       9.464 -19.011   7.288  0.00  0.00      PROA  
ATOM   3534 HD22 LEU P 218       9.795 -19.873   8.763  0.00  0.00      PROA  
ATOM   3535 HD23 LEU P 218       8.382 -20.468   7.870  0.00  0.00      PROA  
ATOM   3536  C   LEU P 218      10.410 -23.531   5.270  0.00  0.00      PROA  
ATOM   3537  O   LEU P 218      11.484 -23.951   5.719  0.00  0.00      PROA  
ATOM   3538  N   ALA P 219       9.254 -24.317   5.310  0.00  0.00      PROA  
ATOM   3539  HN  ALA P 219       8.403 -23.828   5.054  0.00  0.00      PROA  
ATOM   3540  CA  ALA P 219       9.172 -25.470   6.229  0.00  0.00      PROA  
ATOM   3541  HA  ALA P 219       9.896 -25.346   7.010  0.00  0.00      PROA  
ATOM   3542  CB  ALA P 219       7.708 -25.479   6.821  0.00  0.00      PROA  
ATOM   3543  HB1 ALA P 219       6.980 -25.989   6.090  0.00  0.00      PROA  
ATOM   3544  HB2 ALA P 219       7.421 -24.470   7.076  0.00  0.00      PROA  
ATOM   3545  HB3 ALA P 219       7.637 -26.089   7.637  0.00  0.00      PROA  
ATOM   3546  C   ALA P 219       9.513 -26.782   5.478  0.00  0.00      PROA  
ATOM   3547  O   ALA P 219       9.742 -27.836   6.079  0.00  0.00      PROA  
ATOM   3548  N   SER P 220       9.619 -26.706   4.098  0.00  0.00      PROA  
ATOM   3549  HN  SER P 220       9.203 -25.899   3.628  0.00  0.00      PROA  
ATOM   3550  CA  SER P 220      10.081 -27.814   3.278  0.00  0.00      PROA  
ATOM   3551  HA  SER P 220       9.983 -28.752   3.765  0.00  0.00      PROA  
ATOM   3552  CB  SER P 220       9.325 -27.859   1.892  0.00  0.00      PROA  
ATOM   3553  HB1 SER P 220       8.336 -28.327   1.951  0.00  0.00      PROA  
ATOM   3554  HB2 SER P 220       9.867 -28.555   1.135  0.00  0.00      PROA  
ATOM   3555  OG  SER P 220       9.095 -26.571   1.249  0.00  0.00      PROA  
ATOM   3556  HG1 SER P 220       8.260 -26.320   1.391  0.00  0.00      PROA  
ATOM   3557  C   SER P 220      11.577 -27.700   2.941  0.00  0.00      PROA  
ATOM   3558  O   SER P 220      12.247 -28.574   2.379  0.00  0.00      PROA  
ATOM   3559  N   LEU P 221      12.249 -26.698   3.384  0.00  0.00      PROA  
ATOM   3560  HN  LEU P 221      11.755 -25.881   3.643  0.00  0.00      PROA  
ATOM   3561  CA  LEU P 221      13.676 -26.545   3.349  0.00  0.00      PROA  
ATOM   3562  HA  LEU P 221      13.848 -26.564   2.267  0.00  0.00      PROA  
ATOM   3563  CB  LEU P 221      14.180 -25.184   3.919  0.00  0.00      PROA  
ATOM   3564  HB1 LEU P 221      15.314 -25.079   4.001  0.00  0.00      PROA  
ATOM   3565  HB2 LEU P 221      13.863 -25.015   4.963  0.00  0.00      PROA  
ATOM   3566  CG  LEU P 221      13.761 -23.979   3.111  0.00  0.00      PROA  
ATOM   3567  HG  LEU P 221      12.660 -24.021   2.961  0.00  0.00      PROA  
ATOM   3568  CD1 LEU P 221      14.006 -22.679   3.946  0.00  0.00      PROA  
ATOM   3569 HD11 LEU P 221      13.911 -21.806   3.335  0.00  0.00      PROA  
ATOM   3570 HD12 LEU P 221      15.048 -22.693   4.360  0.00  0.00      PROA  
ATOM   3571 HD13 LEU P 221      13.309 -22.695   4.794  0.00  0.00      PROA  
ATOM   3572  CD2 LEU P 221      14.652 -23.911   1.824  0.00  0.00      PROA  
ATOM   3573 HD21 LEU P 221      14.456 -22.989   1.167  0.00  0.00      PROA  
ATOM   3574 HD22 LEU P 221      14.374 -24.783   1.182  0.00  0.00      PROA  
ATOM   3575 HD23 LEU P 221      15.696 -23.943   2.117  0.00  0.00      PROA  
ATOM   3576  C   LEU P 221      14.400 -27.575   4.257  0.00  0.00      PROA  
ATOM   3577  O   LEU P 221      13.971 -27.838   5.337  0.00  0.00      PROA  
ATOM   3578  N   PRO P 222      15.484 -28.178   3.763  0.00  0.00      PROA  
ATOM   3579  CD  PRO P 222      16.197 -27.925   2.477  0.00  0.00      PROA  
ATOM   3580  HD1 PRO P 222      16.752 -27.015   2.664  0.00  0.00      PROA  
ATOM   3581  HD2 PRO P 222      15.479 -27.814   1.622  0.00  0.00      PROA  
ATOM   3582  CA  PRO P 222      16.336 -29.084   4.614  0.00  0.00      PROA  
ATOM   3583  HA  PRO P 222      15.783 -29.991   4.625  0.00  0.00      PROA  
ATOM   3584  CB  PRO P 222      17.655 -29.197   3.733  0.00  0.00      PROA  
ATOM   3585  HB1 PRO P 222      18.086 -30.245   3.930  0.00  0.00      PROA  
ATOM   3586  HB2 PRO P 222      18.360 -28.406   4.027  0.00  0.00      PROA  
ATOM   3587  CG  PRO P 222      17.203 -29.131   2.273  0.00  0.00      PROA  
ATOM   3588  HG1 PRO P 222      18.050 -28.976   1.559  0.00  0.00      PROA  
ATOM   3589  HG2 PRO P 222      16.652 -30.021   2.015  0.00  0.00      PROA  
ATOM   3590  C   PRO P 222      16.644 -28.729   6.064  0.00  0.00      PROA  
ATOM   3591  O   PRO P 222      16.777 -27.508   6.286  0.00  0.00      PROA  
ATOM   3592  N   GLU P 223      16.777 -29.727   6.981  0.00  0.00      PROA  
ATOM   3593  HN  GLU P 223      16.806 -30.648   6.748  0.00  0.00      PROA  
ATOM   3594  CA  GLU P 223      16.832 -29.480   8.402  0.00  0.00      PROA  
ATOM   3595  HA  GLU P 223      15.852 -29.103   8.692  0.00  0.00      PROA  
ATOM   3596  CB  GLU P 223      17.048 -30.883   9.082  0.00  0.00      PROA  
ATOM   3597  HB1 GLU P 223      18.006 -31.211   8.596  0.00  0.00      PROA  
ATOM   3598  HB2 GLU P 223      16.231 -31.644   8.772  0.00  0.00      PROA  
ATOM   3599  CG  GLU P 223      17.135 -30.901  10.666  0.00  0.00      PROA  
ATOM   3600  HG1 GLU P 223      17.769 -30.054  11.110  0.00  0.00      PROA  
ATOM   3601  HG2 GLU P 223      17.607 -31.896  10.872  0.00  0.00      PROA  
ATOM   3602  CD  GLU P 223      15.787 -30.893  11.393  0.00  0.00      PROA  
ATOM   3603  OE1 GLU P 223      15.584 -30.059  12.329  0.00  0.00      PROA  
ATOM   3604  OE2 GLU P 223      14.995 -31.771  11.033  0.00  0.00      PROA  
ATOM   3605  C   GLU P 223      17.881 -28.452   8.874  0.00  0.00      PROA  
ATOM   3606  O   GLU P 223      17.657 -27.624   9.726  0.00  0.00      PROA  
ATOM   3607  N   SER P 224      19.081 -28.492   8.360  0.00  0.00      PROA  
ATOM   3608  HN  SER P 224      19.464 -29.220   7.779  0.00  0.00      PROA  
ATOM   3609  CA  SER P 224      20.032 -27.383   8.618  0.00  0.00      PROA  
ATOM   3610  HA  SER P 224      20.110 -27.231   9.685  0.00  0.00      PROA  
ATOM   3611  CB  SER P 224      21.414 -27.831   8.138  0.00  0.00      PROA  
ATOM   3612  HB1 SER P 224      21.641 -28.710   8.756  0.00  0.00      PROA  
ATOM   3613  HB2 SER P 224      22.157 -27.128   8.505  0.00  0.00      PROA  
ATOM   3614  OG  SER P 224      21.375 -28.156   6.748  0.00  0.00      PROA  
ATOM   3615  HG1 SER P 224      21.745 -27.388   6.270  0.00  0.00      PROA  
ATOM   3616  C   SER P 224      19.666 -26.022   8.053  0.00  0.00      PROA  
ATOM   3617  O   SER P 224      19.847 -24.948   8.642  0.00  0.00      PROA  
ATOM   3618  N   LEU P 225      19.157 -26.017   6.829  0.00  0.00      PROA  
ATOM   3619  HN  LEU P 225      18.963 -26.840   6.379  0.00  0.00      PROA  
ATOM   3620  CA  LEU P 225      18.794 -24.798   6.129  0.00  0.00      PROA  
ATOM   3621  HA  LEU P 225      19.754 -24.250   6.261  0.00  0.00      PROA  
ATOM   3622  CB  LEU P 225      18.672 -25.091   4.666  0.00  0.00      PROA  
ATOM   3623  HB1 LEU P 225      17.665 -25.683   4.511  0.00  0.00      PROA  
ATOM   3624  HB2 LEU P 225      19.442 -25.795   4.365  0.00  0.00      PROA  
ATOM   3625  CG  LEU P 225      18.610 -23.901   3.661  0.00  0.00      PROA  
ATOM   3626  HG  LEU P 225      17.553 -23.504   3.902  0.00  0.00      PROA  
ATOM   3627  CD1 LEU P 225      19.653 -22.793   3.966  0.00  0.00      PROA  
ATOM   3628 HD11 LEU P 225      19.626 -21.924   3.264  0.00  0.00      PROA  
ATOM   3629 HD12 LEU P 225      20.674 -23.304   3.830  0.00  0.00      PROA  
ATOM   3630 HD13 LEU P 225      19.672 -22.419   4.963  0.00  0.00      PROA  
ATOM   3631  CD2 LEU P 225      18.754 -24.551   2.281  0.00  0.00      PROA  
ATOM   3632 HD21 LEU P 225      19.727 -24.994   2.145  0.00  0.00      PROA  
ATOM   3633 HD22 LEU P 225      18.490 -23.844   1.592  0.00  0.00      PROA  
ATOM   3634 HD23 LEU P 225      18.085 -25.453   2.246  0.00  0.00      PROA  
ATOM   3635  C   LEU P 225      17.604 -24.020   6.722  0.00  0.00      PROA  
ATOM   3636  O   LEU P 225      17.636 -22.842   6.987  0.00  0.00      PROA  
ATOM   3637  N   ARG P 226      16.611 -24.817   7.145  0.00  0.00      PROA  
ATOM   3638  HN  ARG P 226      16.668 -25.749   6.943  0.00  0.00      PROA  
ATOM   3639  CA  ARG P 226      15.452 -24.404   7.845  0.00  0.00      PROA  
ATOM   3640  HA  ARG P 226      14.875 -23.630   7.274  0.00  0.00      PROA  
ATOM   3641  CB  ARG P 226      14.548 -25.671   8.106  0.00  0.00      PROA  
ATOM   3642  HB1 ARG P 226      15.214 -26.296   8.703  0.00  0.00      PROA  
ATOM   3643  HB2 ARG P 226      14.585 -26.198   7.089  0.00  0.00      PROA  
ATOM   3644  CG  ARG P 226      13.187 -25.388   8.723  0.00  0.00      PROA  
ATOM   3645  HG1 ARG P 226      12.714 -24.614   8.040  0.00  0.00      PROA  
ATOM   3646  HG2 ARG P 226      13.217 -25.106   9.773  0.00  0.00      PROA  
ATOM   3647  CD  ARG P 226      12.350 -26.648   8.537  0.00  0.00      PROA  
ATOM   3648  HD1 ARG P 226      12.233 -26.700   7.426  0.00  0.00      PROA  
ATOM   3649  HD2 ARG P 226      11.364 -26.521   8.993  0.00  0.00      PROA  
ATOM   3650  NE  ARG P 226      13.108 -27.886   8.933  0.00  0.00      PROA  
ATOM   3651  HE  ARG P 226      13.808 -27.754   9.645  0.00  0.00      PROA  
ATOM   3652  CZ  ARG P 226      12.868 -29.057   8.357  0.00  0.00      PROA  
ATOM   3653  NH1 ARG P 226      12.082 -29.169   7.321  0.00  0.00      PROA  
ATOM   3654 HH11 ARG P 226      11.668 -28.365   6.906  0.00  0.00      PROA  
ATOM   3655 HH12 ARG P 226      12.133 -30.044   6.890  0.00  0.00      PROA  
ATOM   3656  NH2 ARG P 226      13.335 -30.150   8.860  0.00  0.00      PROA  
ATOM   3657 HH21 ARG P 226      13.481 -30.167   9.825  0.00  0.00      PROA  
ATOM   3658 HH22 ARG P 226      13.289 -30.965   8.254  0.00  0.00      PROA  
ATOM   3659  C   ARG P 226      15.782 -23.813   9.216  0.00  0.00      PROA  
ATOM   3660  O   ARG P 226      15.270 -22.785   9.573  0.00  0.00      PROA  
ATOM   3661  N   HSD P 227      16.658 -24.519  10.048  0.00  0.00      PROA  
ATOM   3662  HN  HSD P 227      17.022 -25.354   9.729  0.00  0.00      PROA  
ATOM   3663  CA  HSD P 227      17.124 -23.979  11.312  0.00  0.00      PROA  
ATOM   3664  HA  HSD P 227      16.347 -23.846  11.945  0.00  0.00      PROA  
ATOM   3665  CB  HSD P 227      18.062 -25.054  12.020  0.00  0.00      PROA  
ATOM   3666  HB1 HSD P 227      18.761 -25.334  11.155  0.00  0.00      PROA  
ATOM   3667  HB2 HSD P 227      17.579 -25.971  12.382  0.00  0.00      PROA  
ATOM   3668  ND1 HSD P 227      18.306 -24.310  14.351  0.00  0.00      PROA  
ATOM   3669  HD1 HSD P 227      17.371 -24.272  14.621  0.00  0.00      PROA  
ATOM   3670  CG  HSD P 227      18.857 -24.567  13.130  0.00  0.00      PROA  
ATOM   3671  CE1 HSD P 227      19.283 -23.900  15.167  0.00  0.00      PROA  
ATOM   3672  HE1 HSD P 227      19.104 -23.467  16.116  0.00  0.00      PROA  
ATOM   3673  NE2 HSD P 227      20.482 -23.913  14.539  0.00  0.00      PROA  
ATOM   3674  CD2 HSD P 227      20.220 -24.412  13.302  0.00  0.00      PROA  
ATOM   3675  HD2 HSD P 227      21.002 -24.458  12.606  0.00  0.00      PROA  
ATOM   3676  C   HSD P 227      17.928 -22.713  11.273  0.00  0.00      PROA  
ATOM   3677  O   HSD P 227      17.842 -21.793  12.101  0.00  0.00      PROA  
ATOM   3678  N   ASN P 228      18.742 -22.527  10.258  0.00  0.00      PROA  
ATOM   3679  HN  ASN P 228      19.043 -23.248   9.566  0.00  0.00      PROA  
ATOM   3680  CA  ASN P 228      19.505 -21.284  10.183  0.00  0.00      PROA  
ATOM   3681  HA  ASN P 228      19.768 -20.833  11.159  0.00  0.00      PROA  
ATOM   3682  CB  ASN P 228      20.752 -21.418   9.311  0.00  0.00      PROA  
ATOM   3683  HB1 ASN P 228      21.232 -20.432   9.017  0.00  0.00      PROA  
ATOM   3684  HB2 ASN P 228      20.553 -21.879   8.329  0.00  0.00      PROA  
ATOM   3685  CG  ASN P 228      21.804 -22.273  10.068  0.00  0.00      PROA  
ATOM   3686  OD1 ASN P 228      21.665 -22.470  11.291  0.00  0.00      PROA  
ATOM   3687  ND2 ASN P 228      22.812 -22.723   9.333  0.00  0.00      PROA  
ATOM   3688 HD21 ASN P 228      23.662 -23.126   9.795  0.00  0.00      PROA  
ATOM   3689 HD22 ASN P 228      22.670 -22.624   8.397  0.00  0.00      PROA  
ATOM   3690  C   ASN P 228      18.712 -20.189   9.497  0.00  0.00      PROA  
ATOM   3691  O   ASN P 228      19.159 -19.059   9.461  0.00  0.00      PROA  
ATOM   3692  N   THR P 229      17.472 -20.448   9.061  0.00  0.00      PROA  
ATOM   3693  HN  THR P 229      17.010 -21.332   9.059  0.00  0.00      PROA  
ATOM   3694  CA  THR P 229      16.733 -19.419   8.281  0.00  0.00      PROA  
ATOM   3695  HA  THR P 229      17.356 -18.630   7.919  0.00  0.00      PROA  
ATOM   3696  CB  THR P 229      16.047 -19.906   7.117  0.00  0.00      PROA  
ATOM   3697  HB  THR P 229      15.419 -20.868   7.167  0.00  0.00      PROA  
ATOM   3698  OG1 THR P 229      17.016 -20.303   6.178  0.00  0.00      PROA  
ATOM   3699  HG1 THR P 229      17.274 -21.188   6.448  0.00  0.00      PROA  
ATOM   3700  CG2 THR P 229      15.115 -18.987   6.391  0.00  0.00      PROA  
ATOM   3701 HG21 THR P 229      14.832 -19.452   5.424  0.00  0.00      PROA  
ATOM   3702 HG22 THR P 229      15.565 -17.950   6.361  0.00  0.00      PROA  
ATOM   3703 HG23 THR P 229      14.155 -18.936   6.997  0.00  0.00      PROA  
ATOM   3704  C   THR P 229      15.688 -18.846   9.157  0.00  0.00      PROA  
ATOM   3705  O   THR P 229      14.836 -19.492   9.836  0.00  0.00      PROA  
ATOM   3706  N   LEU P 230      15.636 -17.538   9.344  0.00  0.00      PROA  
ATOM   3707  HN  LEU P 230      16.479 -17.035   9.130  0.00  0.00      PROA  
ATOM   3708  CA  LEU P 230      14.528 -16.877   9.946  0.00  0.00      PROA  
ATOM   3709  HA  LEU P 230      13.954 -17.485  10.602  0.00  0.00      PROA  
ATOM   3710  CB  LEU P 230      15.124 -15.659  10.663  0.00  0.00      PROA  
ATOM   3711  HB1 LEU P 230      14.330 -14.774  10.734  0.00  0.00      PROA  
ATOM   3712  HB2 LEU P 230      15.970 -15.288  10.023  0.00  0.00      PROA  
ATOM   3713  CG  LEU P 230      15.633 -15.856  12.112  0.00  0.00      PROA  
ATOM   3714  HG  LEU P 230      16.073 -14.899  12.526  0.00  0.00      PROA  
ATOM   3715  CD1 LEU P 230      14.508 -16.173  13.064  0.00  0.00      PROA  
ATOM   3716 HD11 LEU P 230      14.127 -17.192  12.716  0.00  0.00      PROA  
ATOM   3717 HD12 LEU P 230      13.746 -15.337  12.900  0.00  0.00      PROA  
ATOM   3718 HD13 LEU P 230      14.793 -16.195  14.110  0.00  0.00      PROA  
ATOM   3719  CD2 LEU P 230      16.776 -16.878  12.362  0.00  0.00      PROA  
ATOM   3720 HD21 LEU P 230      17.645 -16.694  11.648  0.00  0.00      PROA  
ATOM   3721 HD22 LEU P 230      16.372 -17.901  12.213  0.00  0.00      PROA  
ATOM   3722 HD23 LEU P 230      17.201 -16.765  13.367  0.00  0.00      PROA  
ATOM   3723  C   LEU P 230      13.452 -16.411   8.912  0.00  0.00      PROA  
ATOM   3724  O   LEU P 230      13.684 -16.090   7.800  0.00  0.00      PROA  
ATOM   3725  N   LEU P 231      12.187 -16.280   9.343  0.00  0.00      PROA  
ATOM   3726  HN  LEU P 231      11.997 -16.761  10.228  0.00  0.00      PROA  
ATOM   3727  CA  LEU P 231      11.155 -15.556   8.626  0.00  0.00      PROA  
ATOM   3728  HA  LEU P 231      11.639 -15.022   7.797  0.00  0.00      PROA  
ATOM   3729  CB  LEU P 231      10.034 -16.511   7.989  0.00  0.00      PROA  
ATOM   3730  HB1 LEU P 231       9.497 -16.946   8.890  0.00  0.00      PROA  
ATOM   3731  HB2 LEU P 231      10.508 -17.132   7.261  0.00  0.00      PROA  
ATOM   3732  CG  LEU P 231       8.891 -15.841   7.279  0.00  0.00      PROA  
ATOM   3733  HG  LEU P 231       8.213 -15.325   8.067  0.00  0.00      PROA  
ATOM   3734  CD1 LEU P 231       9.269 -14.769   6.324  0.00  0.00      PROA  
ATOM   3735 HD11 LEU P 231       8.395 -14.561   5.660  0.00  0.00      PROA  
ATOM   3736 HD12 LEU P 231      10.094 -15.174   5.743  0.00  0.00      PROA  
ATOM   3737 HD13 LEU P 231       9.515 -13.838   6.849  0.00  0.00      PROA  
ATOM   3738  CD2 LEU P 231       8.024 -16.877   6.502  0.00  0.00      PROA  
ATOM   3739 HD21 LEU P 231       7.191 -16.332   6.058  0.00  0.00      PROA  
ATOM   3740 HD22 LEU P 231       7.775 -17.684   7.182  0.00  0.00      PROA  
ATOM   3741 HD23 LEU P 231       8.542 -17.219   5.554  0.00  0.00      PROA  
ATOM   3742  C   LEU P 231      10.510 -14.525   9.522  0.00  0.00      PROA  
ATOM   3743  O   LEU P 231       9.896 -14.826  10.542  0.00  0.00      PROA  
ATOM   3744  N   PHE P 232      10.604 -13.219   9.130  0.00  0.00      PROA  
ATOM   3745  HN  PHE P 232      11.094 -13.174   8.240  0.00  0.00      PROA  
ATOM   3746  CA  PHE P 232       9.952 -12.068   9.715  0.00  0.00      PROA  
ATOM   3747  HA  PHE P 232       9.605 -12.299  10.648  0.00  0.00      PROA  
ATOM   3748  CB  PHE P 232      10.892 -10.823   9.782  0.00  0.00      PROA  
ATOM   3749  HB1 PHE P 232      10.260  -9.942   9.951  0.00  0.00      PROA  
ATOM   3750  HB2 PHE P 232      11.478 -10.740   8.885  0.00  0.00      PROA  
ATOM   3751  CG  PHE P 232      11.910 -10.941  10.896  0.00  0.00      PROA  
ATOM   3752  CD1 PHE P 232      11.884 -11.941  11.904  0.00  0.00      PROA  
ATOM   3753  HD1 PHE P 232      11.318 -12.779  11.756  0.00  0.00      PROA  
ATOM   3754  CE1 PHE P 232      12.784 -11.842  12.908  0.00  0.00      PROA  
ATOM   3755  HE1 PHE P 232      12.801 -12.602  13.707  0.00  0.00      PROA  
ATOM   3756  CZ  PHE P 232      13.690 -10.775  13.043  0.00  0.00      PROA  
ATOM   3757  HZ  PHE P 232      14.337 -10.693  13.918  0.00  0.00      PROA  
ATOM   3758  CD2 PHE P 232      12.861  -9.831  10.979  0.00  0.00      PROA  
ATOM   3759  HD2 PHE P 232      12.960  -9.066  10.211  0.00  0.00      PROA  
ATOM   3760  CE2 PHE P 232      13.753  -9.709  12.019  0.00  0.00      PROA  
ATOM   3761  HE2 PHE P 232      14.341  -8.849  12.229  0.00  0.00      PROA  
ATOM   3762  C   PHE P 232       8.722 -11.832   8.898  0.00  0.00      PROA  
ATOM   3763  O   PHE P 232       8.862 -11.300   7.782  0.00  0.00      PROA  
ATOM   3764  N   VAL P 233       7.560 -12.099   9.413  0.00  0.00      PROA  
ATOM   3765  HN  VAL P 233       7.491 -12.540  10.333  0.00  0.00      PROA  
ATOM   3766  CA  VAL P 233       6.300 -11.540   8.823  0.00  0.00      PROA  
ATOM   3767  HA  VAL P 233       6.385 -11.402   7.763  0.00  0.00      PROA  
ATOM   3768  CB  VAL P 233       5.216 -12.602   9.085  0.00  0.00      PROA  
ATOM   3769  HB  VAL P 233       4.887 -12.700  10.145  0.00  0.00      PROA  
ATOM   3770  CG1 VAL P 233       3.959 -12.230   8.227  0.00  0.00      PROA  
ATOM   3771 HG11 VAL P 233       4.244 -12.136   7.225  0.00  0.00      PROA  
ATOM   3772 HG12 VAL P 233       3.529 -11.266   8.609  0.00  0.00      PROA  
ATOM   3773 HG13 VAL P 233       3.088 -12.941   8.350  0.00  0.00      PROA  
ATOM   3774  CG2 VAL P 233       5.716 -14.046   8.578  0.00  0.00      PROA  
ATOM   3775 HG21 VAL P 233       4.923 -14.775   8.689  0.00  0.00      PROA  
ATOM   3776 HG22 VAL P 233       6.573 -14.317   9.301  0.00  0.00      PROA  
ATOM   3777 HG23 VAL P 233       6.094 -14.137   7.499  0.00  0.00      PROA  
ATOM   3778  C   VAL P 233       5.832 -10.258   9.466  0.00  0.00      PROA  
ATOM   3779  O   VAL P 233       5.706 -10.156  10.671  0.00  0.00      PROA  
ATOM   3780  N   VAL P 234       5.499  -9.201   8.592  0.00  0.00      PROA  
ATOM   3781  HN  VAL P 234       5.676  -9.346   7.592  0.00  0.00      PROA  
ATOM   3782  CA  VAL P 234       5.195  -7.830   8.943  0.00  0.00      PROA  
ATOM   3783  HA  VAL P 234       4.946  -7.772   9.997  0.00  0.00      PROA  
ATOM   3784  CB  VAL P 234       6.260  -6.853   8.456  0.00  0.00      PROA  
ATOM   3785  HB  VAL P 234       6.353  -6.920   7.352  0.00  0.00      PROA  
ATOM   3786  CG1 VAL P 234       5.868  -5.372   8.776  0.00  0.00      PROA  
ATOM   3787 HG11 VAL P 234       5.117  -4.947   8.037  0.00  0.00      PROA  
ATOM   3788 HG12 VAL P 234       6.810  -4.785   8.782  0.00  0.00      PROA  
ATOM   3789 HG13 VAL P 234       5.410  -5.223   9.757  0.00  0.00      PROA  
ATOM   3790  CG2 VAL P 234       7.516  -7.221   9.173  0.00  0.00      PROA  
ATOM   3791 HG21 VAL P 234       8.396  -6.578   8.828  0.00  0.00      PROA  
ATOM   3792 HG22 VAL P 234       7.723  -8.295   9.084  0.00  0.00      PROA  
ATOM   3793 HG23 VAL P 234       7.557  -7.058  10.302  0.00  0.00      PROA  
ATOM   3794  C   VAL P 234       3.807  -7.472   8.302  0.00  0.00      PROA  
ATOM   3795  O   VAL P 234       3.703  -7.508   7.022  0.00  0.00      PROA  
ATOM   3796  N   GLY P 235       2.758  -7.089   9.065  0.00  0.00      PROA  
ATOM   3797  HN  GLY P 235       2.748  -7.064  10.096  0.00  0.00      PROA  
ATOM   3798  CA  GLY P 235       1.466  -6.728   8.457  0.00  0.00      PROA  
ATOM   3799  HA1 GLY P 235       0.984  -7.693   8.314  0.00  0.00      PROA  
ATOM   3800  HA2 GLY P 235       1.618  -6.168   7.524  0.00  0.00      PROA  
ATOM   3801  C   GLY P 235       0.623  -5.784   9.295  0.00  0.00      PROA  
ATOM   3802  O   GLY P 235       1.159  -4.991  10.063  0.00  0.00      PROA  
ATOM   3803  N   GLN P 236      -0.680  -5.936   9.145  0.00  0.00      PROA  
ATOM   3804  HN  GLN P 236      -1.116  -6.702   8.598  0.00  0.00      PROA  
ATOM   3805  CA  GLN P 236      -1.633  -5.068   9.781  0.00  0.00      PROA  
ATOM   3806  HA  GLN P 236      -1.104  -4.531  10.624  0.00  0.00      PROA  
ATOM   3807  CB  GLN P 236      -2.117  -4.015   8.807  0.00  0.00      PROA  
ATOM   3808  HB1 GLN P 236      -2.206  -4.532   7.779  0.00  0.00      PROA  
ATOM   3809  HB2 GLN P 236      -1.226  -3.283   8.656  0.00  0.00      PROA  
ATOM   3810  CG  GLN P 236      -3.508  -3.368   9.019  0.00  0.00      PROA  
ATOM   3811  HG1 GLN P 236      -4.419  -4.114   8.987  0.00  0.00      PROA  
ATOM   3812  HG2 GLN P 236      -3.612  -2.604   8.232  0.00  0.00      PROA  
ATOM   3813  CD  GLN P 236      -3.459  -2.548  10.353  0.00  0.00      PROA  
ATOM   3814  OE1 GLN P 236      -2.756  -1.580  10.496  0.00  0.00      PROA  
ATOM   3815  NE2 GLN P 236      -4.271  -3.005  11.337  0.00  0.00      PROA  
ATOM   3816 HE21 GLN P 236      -4.362  -2.472  12.175  0.00  0.00      PROA  
ATOM   3817 HE22 GLN P 236      -5.010  -3.640  11.098  0.00  0.00      PROA  
ATOM   3818  C   GLN P 236      -2.777  -5.924  10.367  0.00  0.00      PROA  
ATOM   3819  O   GLN P 236      -2.967  -5.933  11.587  0.00  0.00      PROA  
ATOM   3820  N   ASP P 237      -3.341  -6.771   9.531  0.00  0.00      PROA  
ATOM   3821  HN  ASP P 237      -3.006  -6.850   8.592  0.00  0.00      PROA  
ATOM   3822  CA  ASP P 237      -4.292  -7.749  10.034  0.00  0.00      PROA  
ATOM   3823  HA  ASP P 237      -5.018  -7.324  10.714  0.00  0.00      PROA  
ATOM   3824  CB  ASP P 237      -5.136  -8.104   8.801  0.00  0.00      PROA  
ATOM   3825  HB1 ASP P 237      -4.507  -8.594   7.951  0.00  0.00      PROA  
ATOM   3826  HB2 ASP P 237      -5.439  -7.144   8.277  0.00  0.00      PROA  
ATOM   3827  CG  ASP P 237      -6.418  -8.860   9.060  0.00  0.00      PROA  
ATOM   3828  OD1 ASP P 237      -6.846  -8.882  10.190  0.00  0.00      PROA  
ATOM   3829  OD2 ASP P 237      -6.878  -9.518   8.064  0.00  0.00      PROA  
ATOM   3830  C   ASP P 237      -3.679  -8.996  10.690  0.00  0.00      PROA  
ATOM   3831  O   ASP P 237      -2.556  -9.278  10.410  0.00  0.00      PROA  
ATOM   3832  N   LYS P 238      -4.382  -9.585  11.649  0.00  0.00      PROA  
ATOM   3833  HN  LYS P 238      -5.347  -9.411  11.723  0.00  0.00      PROA  
ATOM   3834  CA  LYS P 238      -3.726 -10.408  12.610  0.00  0.00      PROA  
ATOM   3835  HA  LYS P 238      -2.793  -9.927  12.858  0.00  0.00      PROA  
ATOM   3836  CB  LYS P 238      -4.671 -10.568  13.822  0.00  0.00      PROA  
ATOM   3837  HB1 LYS P 238      -4.121 -11.071  14.703  0.00  0.00      PROA  
ATOM   3838  HB2 LYS P 238      -5.513 -11.169  13.629  0.00  0.00      PROA  
ATOM   3839  CG  LYS P 238      -5.322  -9.312  14.347  0.00  0.00      PROA  
ATOM   3840  HG1 LYS P 238      -5.998  -9.586  15.184  0.00  0.00      PROA  
ATOM   3841  HG2 LYS P 238      -6.120  -8.883  13.611  0.00  0.00      PROA  
ATOM   3842  CD  LYS P 238      -4.302  -8.223  14.729  0.00  0.00      PROA  
ATOM   3843  HD1 LYS P 238      -3.665  -7.924  13.809  0.00  0.00      PROA  
ATOM   3844  HD2 LYS P 238      -3.633  -8.683  15.495  0.00  0.00      PROA  
ATOM   3845  CE  LYS P 238      -4.690  -6.904  15.352  0.00  0.00      PROA  
ATOM   3846  HE1 LYS P 238      -5.520  -6.407  14.780  0.00  0.00      PROA  
ATOM   3847  HE2 LYS P 238      -3.766  -6.277  15.327  0.00  0.00      PROA  
ATOM   3848  NZ  LYS P 238      -4.965  -7.048  16.808  0.00  0.00      PROA  
ATOM   3849  HZ1 LYS P 238      -4.697  -6.173  17.357  0.00  0.00      PROA  
ATOM   3850  HZ2 LYS P 238      -4.361  -7.828  17.150  0.00  0.00      PROA  
ATOM   3851  HZ3 LYS P 238      -5.950  -7.295  17.085  0.00  0.00      PROA  
ATOM   3852  C   LYS P 238      -3.362 -11.822  12.046  0.00  0.00      PROA  
ATOM   3853  O   LYS P 238      -3.900 -12.208  11.009  0.00  0.00      PROA  
ATOM   3854  N   PRO P 239      -2.457 -12.516  12.619  0.00  0.00      PROA  
ATOM   3855  CD  PRO P 239      -1.496 -12.081  13.705  0.00  0.00      PROA  
ATOM   3856  HD1 PRO P 239      -2.026 -11.771  14.670  0.00  0.00      PROA  
ATOM   3857  HD2 PRO P 239      -0.866 -11.268  13.335  0.00  0.00      PROA  
ATOM   3858  CA  PRO P 239      -1.895 -13.691  11.933  0.00  0.00      PROA  
ATOM   3859  HA  PRO P 239      -1.665 -13.321  10.929  0.00  0.00      PROA  
ATOM   3860  CB  PRO P 239      -0.528 -13.961  12.662  0.00  0.00      PROA  
ATOM   3861  HB1 PRO P 239       0.207 -13.567  11.947  0.00  0.00      PROA  
ATOM   3862  HB2 PRO P 239      -0.273 -15.083  12.622  0.00  0.00      PROA  
ATOM   3863  CG  PRO P 239      -0.689 -13.316  13.999  0.00  0.00      PROA  
ATOM   3864  HG1 PRO P 239      -1.178 -13.920  14.726  0.00  0.00      PROA  
ATOM   3865  HG2 PRO P 239       0.339 -13.017  14.381  0.00  0.00      PROA  
ATOM   3866  C   PRO P 239      -2.773 -14.937  11.982  0.00  0.00      PROA  
ATOM   3867  O   PRO P 239      -2.449 -15.810  11.205  0.00  0.00      PROA  
ATOM   3868  N   ARG P 240      -3.823 -15.075  12.773  0.00  0.00      PROA  
ATOM   3869  HN  ARG P 240      -4.016 -14.475  13.568  0.00  0.00      PROA  
ATOM   3870  CA  ARG P 240      -4.884 -16.153  12.655  0.00  0.00      PROA  
ATOM   3871  HA  ARG P 240      -5.197 -16.185  13.785  0.00  0.00      PROA  
ATOM   3872  CB  ARG P 240      -6.215 -15.715  12.004  0.00  0.00      PROA  
ATOM   3873  HB1 ARG P 240      -6.971 -16.634  11.967  0.00  0.00      PROA  
ATOM   3874  HB2 ARG P 240      -5.990 -15.411  10.896  0.00  0.00      PROA  
ATOM   3875  CG  ARG P 240      -7.033 -14.591  12.649  0.00  0.00      PROA  
ATOM   3876  HG1 ARG P 240      -6.440 -13.678  12.810  0.00  0.00      PROA  
ATOM   3877  HG2 ARG P 240      -7.445 -14.983  13.651  0.00  0.00      PROA  
ATOM   3878  CD  ARG P 240      -8.174 -14.234  11.656  0.00  0.00      PROA  
ATOM   3879  HD1 ARG P 240      -8.969 -15.030  11.809  0.00  0.00      PROA  
ATOM   3880  HD2 ARG P 240      -7.888 -14.277  10.580  0.00  0.00      PROA  
ATOM   3881  NE  ARG P 240      -8.745 -12.918  12.059  0.00  0.00      PROA  
ATOM   3882  HE  ARG P 240      -9.585 -12.833  12.685  0.00  0.00      PROA  
ATOM   3883  CZ  ARG P 240      -8.109 -11.792  11.865  0.00  0.00      PROA  
ATOM   3884  NH1 ARG P 240      -8.606 -10.758  12.497  0.00  0.00      PROA  
ATOM   3885 HH11 ARG P 240      -9.573 -10.919  12.709  0.00  0.00      PROA  
ATOM   3886 HH12 ARG P 240      -8.360  -9.865  12.272  0.00  0.00      PROA  
ATOM   3887  NH2 ARG P 240      -7.098 -11.576  11.085  0.00  0.00      PROA  
ATOM   3888 HH21 ARG P 240      -6.836 -12.290  10.420  0.00  0.00      PROA  
ATOM   3889 HH22 ARG P 240      -7.034 -10.600  10.854  0.00  0.00      PROA  
ATOM   3890  C   ARG P 240      -4.486 -17.488  12.104  0.00  0.00      PROA  
ATOM   3891  O   ARG P 240      -3.654 -18.143  12.696  0.00  0.00      PROA  
ATOM   3892  N   LYS P 241      -5.119 -18.041  11.010  0.00  0.00      PROA  
ATOM   3893  HN  LYS P 241      -5.735 -17.468  10.567  0.00  0.00      PROA  
ATOM   3894  CA  LYS P 241      -5.063 -19.357  10.501  0.00  0.00      PROA  
ATOM   3895  HA  LYS P 241      -5.314 -20.038  11.260  0.00  0.00      PROA  
ATOM   3896  CB  LYS P 241      -6.090 -19.581   9.293  0.00  0.00      PROA  
ATOM   3897  HB1 LYS P 241      -6.861 -18.930   9.662  0.00  0.00      PROA  
ATOM   3898  HB2 LYS P 241      -6.427 -20.629   9.198  0.00  0.00      PROA  
ATOM   3899  CG  LYS P 241      -5.579 -18.945   8.016  0.00  0.00      PROA  
ATOM   3900  HG1 LYS P 241      -4.637 -19.469   7.583  0.00  0.00      PROA  
ATOM   3901  HG2 LYS P 241      -5.199 -17.936   8.293  0.00  0.00      PROA  
ATOM   3902  CD  LYS P 241      -6.623 -18.706   6.951  0.00  0.00      PROA  
ATOM   3903  HD1 LYS P 241      -6.118 -18.129   6.166  0.00  0.00      PROA  
ATOM   3904  HD2 LYS P 241      -7.410 -18.033   7.365  0.00  0.00      PROA  
ATOM   3905  CE  LYS P 241      -7.348 -19.960   6.520  0.00  0.00      PROA  
ATOM   3906  HE1 LYS P 241      -7.745 -20.530   7.401  0.00  0.00      PROA  
ATOM   3907  HE2 LYS P 241      -6.683 -20.674   5.993  0.00  0.00      PROA  
ATOM   3908  NZ  LYS P 241      -8.390 -19.577   5.578  0.00  0.00      PROA  
ATOM   3909  HZ1 LYS P 241      -9.260 -20.204   5.498  0.00  0.00      PROA  
ATOM   3910  HZ2 LYS P 241      -7.964 -19.438   4.672  0.00  0.00      PROA  
ATOM   3911  HZ3 LYS P 241      -8.754 -18.594   5.755  0.00  0.00      PROA  
ATOM   3912  C   LYS P 241      -3.632 -19.676  10.086  0.00  0.00      PROA  
ATOM   3913  O   LYS P 241      -3.156 -20.772   9.963  0.00  0.00      PROA  
ATOM   3914  N   PHE P 242      -2.854 -18.593   9.830  0.00  0.00      PROA  
ATOM   3915  HN  PHE P 242      -3.158 -17.685   9.968  0.00  0.00      PROA  
ATOM   3916  CA  PHE P 242      -1.445 -18.700   9.528  0.00  0.00      PROA  
ATOM   3917  HA  PHE P 242      -1.220 -19.499   8.797  0.00  0.00      PROA  
ATOM   3918  CB  PHE P 242      -0.810 -17.405   9.019  0.00  0.00      PROA  
ATOM   3919  HB1 PHE P 242       0.260 -17.645   8.797  0.00  0.00      PROA  
ATOM   3920  HB2 PHE P 242      -0.865 -16.587   9.771  0.00  0.00      PROA  
ATOM   3921  CG  PHE P 242      -1.673 -17.009   7.803  0.00  0.00      PROA  
ATOM   3922  CD1 PHE P 242      -1.597 -17.715   6.584  0.00  0.00      PROA  
ATOM   3923  HD1 PHE P 242      -0.832 -18.469   6.370  0.00  0.00      PROA  
ATOM   3924  CE1 PHE P 242      -2.401 -17.369   5.490  0.00  0.00      PROA  
ATOM   3925  HE1 PHE P 242      -2.368 -17.771   4.516  0.00  0.00      PROA  
ATOM   3926  CZ  PHE P 242      -3.409 -16.435   5.669  0.00  0.00      PROA  
ATOM   3927  HZ  PHE P 242      -3.987 -16.194   4.875  0.00  0.00      PROA  
ATOM   3928  CD2 PHE P 242      -2.625 -16.028   7.927  0.00  0.00      PROA  
ATOM   3929  HD2 PHE P 242      -2.577 -15.381   8.892  0.00  0.00      PROA  
ATOM   3930  CE2 PHE P 242      -3.538 -15.747   6.903  0.00  0.00      PROA  
ATOM   3931  HE2 PHE P 242      -4.340 -14.961   6.902  0.00  0.00      PROA  
ATOM   3932  C   PHE P 242      -0.552 -19.069  10.718  0.00  0.00      PROA  
ATOM   3933  O   PHE P 242       0.519 -19.674  10.580  0.00  0.00      PROA  
ATOM   3934  N   GLU P 243      -0.990 -18.727  11.942  0.00  0.00      PROA  
ATOM   3935  HN  GLU P 243      -1.816 -18.176  12.047  0.00  0.00      PROA  
ATOM   3936  CA  GLU P 243      -0.401 -19.217  13.173  0.00  0.00      PROA  
ATOM   3937  HA  GLU P 243       0.655 -18.972  13.165  0.00  0.00      PROA  
ATOM   3938  CB  GLU P 243      -0.997 -18.577  14.467  0.00  0.00      PROA  
ATOM   3939  HB1 GLU P 243      -0.412 -19.026  15.330  0.00  0.00      PROA  
ATOM   3940  HB2 GLU P 243      -2.102 -18.871  14.669  0.00  0.00      PROA  
ATOM   3941  CG  GLU P 243      -0.764 -17.070  14.595  0.00  0.00      PROA  
ATOM   3942  HG1 GLU P 243      -1.332 -16.517  13.865  0.00  0.00      PROA  
ATOM   3943  HG2 GLU P 243       0.319 -16.785  14.596  0.00  0.00      PROA  
ATOM   3944  CD  GLU P 243      -1.287 -16.658  15.956  0.00  0.00      PROA  
ATOM   3945  OE1 GLU P 243      -2.319 -15.844  15.933  0.00  0.00      PROA  
ATOM   3946  OE2 GLU P 243      -0.809 -17.144  16.984  0.00  0.00      PROA  
ATOM   3947  C   GLU P 243      -0.470 -20.721  13.246  0.00  0.00      PROA  
ATOM   3948  O   GLU P 243       0.450 -21.395  13.712  0.00  0.00      PROA  
ATOM   3949  N   ALA P 244      -1.586 -21.317  12.912  0.00  0.00      PROA  
ATOM   3950  HN  ALA P 244      -2.342 -20.804  12.619  0.00  0.00      PROA  
ATOM   3951  CA  ALA P 244      -1.873 -22.753  12.946  0.00  0.00      PROA  
ATOM   3952  HA  ALA P 244      -1.885 -23.025  13.941  0.00  0.00      PROA  
ATOM   3953  CB  ALA P 244      -3.269 -23.045  12.404  0.00  0.00      PROA  
ATOM   3954  HB1 ALA P 244      -3.964 -22.445  13.128  0.00  0.00      PROA  
ATOM   3955  HB2 ALA P 244      -3.561 -24.145  12.287  0.00  0.00      PROA  
ATOM   3956  HB3 ALA P 244      -3.457 -22.511  11.441  0.00  0.00      PROA  
ATOM   3957  C   ALA P 244      -0.852 -23.536  12.052  0.00  0.00      PROA  
ATOM   3958  O   ALA P 244      -0.271 -24.513  12.408  0.00  0.00      PROA  
ATOM   3959  N   LEU P 245      -0.666 -22.961  10.810  0.00  0.00      PROA  
ATOM   3960  HN  LEU P 245      -1.219 -22.119  10.513  0.00  0.00      PROA  
ATOM   3961  CA  LEU P 245       0.132 -23.536   9.738  0.00  0.00      PROA  
ATOM   3962  HA  LEU P 245      -0.345 -24.530   9.566  0.00  0.00      PROA  
ATOM   3963  CB  LEU P 245      -0.014 -22.737   8.453  0.00  0.00      PROA  
ATOM   3964  HB1 LEU P 245       0.285 -21.712   8.759  0.00  0.00      PROA  
ATOM   3965  HB2 LEU P 245      -1.173 -22.878   8.198  0.00  0.00      PROA  
ATOM   3966  CG  LEU P 245       0.725 -23.165   7.143  0.00  0.00      PROA  
ATOM   3967  HG  LEU P 245       1.844 -23.093   7.368  0.00  0.00      PROA  
ATOM   3968  CD1 LEU P 245       0.343 -24.557   6.619  0.00  0.00      PROA  
ATOM   3969 HD11 LEU P 245      -0.728 -24.428   6.266  0.00  0.00      PROA  
ATOM   3970 HD12 LEU P 245       0.416 -25.418   7.281  0.00  0.00      PROA  
ATOM   3971 HD13 LEU P 245       1.045 -24.850   5.835  0.00  0.00      PROA  
ATOM   3972  CD2 LEU P 245       0.633 -22.010   6.158  0.00  0.00      PROA  
ATOM   3973 HD21 LEU P 245       1.329 -22.250   5.237  0.00  0.00      PROA  
ATOM   3974 HD22 LEU P 245       0.912 -21.121   6.641  0.00  0.00      PROA  
ATOM   3975 HD23 LEU P 245      -0.383 -21.951   5.729  0.00  0.00      PROA  
ATOM   3976  C   LEU P 245       1.559 -23.699  10.131  0.00  0.00      PROA  
ATOM   3977  O   LEU P 245       2.200 -24.699   9.869  0.00  0.00      PROA  
ATOM   3978  N   ALA P 246       2.103 -22.716  10.822  0.00  0.00      PROA  
ATOM   3979  HN  ALA P 246       1.591 -21.893  10.960  0.00  0.00      PROA  
ATOM   3980  CA  ALA P 246       3.499 -22.778  11.425  0.00  0.00      PROA  
ATOM   3981  HA  ALA P 246       4.229 -22.811  10.621  0.00  0.00      PROA  
ATOM   3982  CB  ALA P 246       3.620 -21.566  12.087  0.00  0.00      PROA  
ATOM   3983  HB1 ALA P 246       2.855 -21.445  12.824  0.00  0.00      PROA  
ATOM   3984  HB2 ALA P 246       3.463 -20.839  11.305  0.00  0.00      PROA  
ATOM   3985  HB3 ALA P 246       4.642 -21.320  12.490  0.00  0.00      PROA  
ATOM   3986  C   ALA P 246       3.695 -23.996  12.367  0.00  0.00      PROA  
ATOM   3987  O   ALA P 246       4.728 -24.685  12.426  0.00  0.00      PROA  
ATOM   3988  N   GLU P 247       2.656 -24.262  13.225  0.00  0.00      PROA  
ATOM   3989  HN  GLU P 247       1.894 -23.613  13.321  0.00  0.00      PROA  
ATOM   3990  CA  GLU P 247       2.635 -25.381  14.238  0.00  0.00      PROA  
ATOM   3991  HA  GLU P 247       3.660 -25.304  14.683  0.00  0.00      PROA  
ATOM   3992  CB  GLU P 247       1.597 -25.267  15.394  0.00  0.00      PROA  
ATOM   3993  HB1 GLU P 247       1.594 -26.233  15.903  0.00  0.00      PROA  
ATOM   3994  HB2 GLU P 247       0.619 -25.170  14.972  0.00  0.00      PROA  
ATOM   3995  CG  GLU P 247       1.969 -24.322  16.555  0.00  0.00      PROA  
ATOM   3996  HG1 GLU P 247       1.964 -23.230  16.300  0.00  0.00      PROA  
ATOM   3997  HG2 GLU P 247       2.920 -24.651  16.993  0.00  0.00      PROA  
ATOM   3998  CD  GLU P 247       1.010 -24.509  17.731  0.00  0.00      PROA  
ATOM   3999  OE1 GLU P 247       1.401 -24.846  18.870  0.00  0.00      PROA  
ATOM   4000  OE2 GLU P 247      -0.151 -24.167  17.444  0.00  0.00      PROA  
ATOM   4001  C   GLU P 247       2.402 -26.698  13.566  0.00  0.00      PROA  
ATOM   4002  O   GLU P 247       2.921 -27.729  14.003  0.00  0.00      PROA  
ATOM   4003  N   LYS P 248       1.570 -26.726  12.527  0.00  0.00      PROA  
ATOM   4004  HN  LYS P 248       1.136 -25.823  12.407  0.00  0.00      PROA  
ATOM   4005  CA  LYS P 248       1.221 -27.835  11.735  0.00  0.00      PROA  
ATOM   4006  HA  LYS P 248       0.982 -28.725  12.355  0.00  0.00      PROA  
ATOM   4007  CB  LYS P 248      -0.077 -27.543  10.851  0.00  0.00      PROA  
ATOM   4008  HB1 LYS P 248      -0.155 -28.442  10.053  0.00  0.00      PROA  
ATOM   4009  HB2 LYS P 248       0.086 -26.616  10.258  0.00  0.00      PROA  
ATOM   4010  CG  LYS P 248      -1.433 -27.552  11.551  0.00  0.00      PROA  
ATOM   4011  HG1 LYS P 248      -1.541 -26.594  12.019  0.00  0.00      PROA  
ATOM   4012  HG2 LYS P 248      -1.500 -28.271  12.328  0.00  0.00      PROA  
ATOM   4013  CD  LYS P 248      -2.654 -27.656  10.532  0.00  0.00      PROA  
ATOM   4014  HD1 LYS P 248      -2.361 -28.591   9.924  0.00  0.00      PROA  
ATOM   4015  HD2 LYS P 248      -2.583 -26.757   9.919  0.00  0.00      PROA  
ATOM   4016  CE  LYS P 248      -3.974 -27.880  11.204  0.00  0.00      PROA  
ATOM   4017  HE1 LYS P 248      -4.207 -26.970  11.847  0.00  0.00      PROA  
ATOM   4018  HE2 LYS P 248      -3.939 -28.741  11.941  0.00  0.00      PROA  
ATOM   4019  NZ  LYS P 248      -5.149 -28.125  10.281  0.00  0.00      PROA  
ATOM   4020  HZ1 LYS P 248      -5.758 -27.271  10.190  0.00  0.00      PROA  
ATOM   4021  HZ2 LYS P 248      -5.786 -28.925  10.649  0.00  0.00      PROA  
ATOM   4022  HZ3 LYS P 248      -4.760 -28.373   9.348  0.00  0.00      PROA  
ATOM   4023  C   LYS P 248       2.351 -28.415  10.897  0.00  0.00      PROA  
ATOM   4024  O   LYS P 248       2.428 -29.603  10.643  0.00  0.00      PROA  
ATOM   4025  N   LEU P 249       3.251 -27.555  10.462  0.00  0.00      PROA  
ATOM   4026  HN  LEU P 249       3.136 -26.560  10.781  0.00  0.00      PROA  
ATOM   4027  CA  LEU P 249       4.489 -27.946   9.855  0.00  0.00      PROA  
ATOM   4028  HA  LEU P 249       4.391 -28.988   9.749  0.00  0.00      PROA  
ATOM   4029  CB  LEU P 249       4.591 -27.268   8.469  0.00  0.00      PROA  
ATOM   4030  HB1 LEU P 249       5.643 -27.362   8.194  0.00  0.00      PROA  
ATOM   4031  HB2 LEU P 249       4.339 -26.287   8.661  0.00  0.00      PROA  
ATOM   4032  CG  LEU P 249       3.829 -27.936   7.340  0.00  0.00      PROA  
ATOM   4033  HG  LEU P 249       2.763 -28.074   7.724  0.00  0.00      PROA  
ATOM   4034  CD1 LEU P 249       3.753 -26.946   6.155  0.00  0.00      PROA  
ATOM   4035 HD11 LEU P 249       4.731 -26.741   5.712  0.00  0.00      PROA  
ATOM   4036 HD12 LEU P 249       3.177 -25.978   6.440  0.00  0.00      PROA  
ATOM   4037 HD13 LEU P 249       3.191 -27.494   5.357  0.00  0.00      PROA  
ATOM   4038  CD2 LEU P 249       4.453 -29.306   6.861  0.00  0.00      PROA  
ATOM   4039 HD21 LEU P 249       3.882 -29.553   5.993  0.00  0.00      PROA  
ATOM   4040 HD22 LEU P 249       4.240 -30.010   7.784  0.00  0.00      PROA  
ATOM   4041 HD23 LEU P 249       5.528 -29.175   6.731  0.00  0.00      PROA  
ATOM   4042  C   LEU P 249       5.697 -27.789  10.753  0.00  0.00      PROA  
ATOM   4043  O   LEU P 249       6.790 -28.150  10.403  0.00  0.00      PROA  
ATOM   4044  N   GLY P 250       5.568 -27.295  11.989  0.00  0.00      PROA  
ATOM   4045  HN  GLY P 250       4.696 -27.110  12.346  0.00  0.00      PROA  
ATOM   4046  CA  GLY P 250       6.562 -27.161  12.957  0.00  0.00      PROA  
ATOM   4047  HA1 GLY P 250       6.931 -28.141  13.263  0.00  0.00      PROA  
ATOM   4048  HA2 GLY P 250       5.990 -26.654  13.686  0.00  0.00      PROA  
ATOM   4049  C   GLY P 250       7.700 -26.272  12.636  0.00  0.00      PROA  
ATOM   4050  O   GLY P 250       8.885 -26.624  12.759  0.00  0.00      PROA  
ATOM   4051  N   VAL P 251       7.375 -25.061  12.292  0.00  0.00      PROA  
ATOM   4052  HN  VAL P 251       6.410 -24.685  12.189  0.00  0.00      PROA  
ATOM   4053  CA  VAL P 251       8.319 -23.919  12.229  0.00  0.00      PROA  
ATOM   4054  HA  VAL P 251       9.280 -24.143  12.762  0.00  0.00      PROA  
ATOM   4055  CB  VAL P 251       8.701 -23.551  10.802  0.00  0.00      PROA  
ATOM   4056  HB  VAL P 251       9.236 -22.595  10.714  0.00  0.00      PROA  
ATOM   4057  CG1 VAL P 251       9.817 -24.477  10.296  0.00  0.00      PROA  
ATOM   4058 HG11 VAL P 251      10.835 -24.287  10.744  0.00  0.00      PROA  
ATOM   4059 HG12 VAL P 251       9.986 -24.264   9.292  0.00  0.00      PROA  
ATOM   4060 HG13 VAL P 251       9.531 -25.541  10.415  0.00  0.00      PROA  
ATOM   4061  CG2 VAL P 251       7.514 -23.441   9.910  0.00  0.00      PROA  
ATOM   4062 HG21 VAL P 251       8.021 -23.204   8.908  0.00  0.00      PROA  
ATOM   4063 HG22 VAL P 251       6.816 -22.533  10.204  0.00  0.00      PROA  
ATOM   4064 HG23 VAL P 251       7.034 -24.450   9.972  0.00  0.00      PROA  
ATOM   4065  C   VAL P 251       7.744 -22.693  12.958  0.00  0.00      PROA  
ATOM   4066  O   VAL P 251       7.771 -21.591  12.419  0.00  0.00      PROA  
ATOM   4067  N   ARG P 252       7.223 -22.940  14.209  0.00  0.00      PROA  
ATOM   4068  HN  ARG P 252       7.311 -23.786  14.669  0.00  0.00      PROA  
ATOM   4069  CA  ARG P 252       6.649 -21.874  14.998  0.00  0.00      PROA  
ATOM   4070  HA  ARG P 252       5.984 -21.313  14.328  0.00  0.00      PROA  
ATOM   4071  CB  ARG P 252       5.858 -22.587  16.123  0.00  0.00      PROA  
ATOM   4072  HB1 ARG P 252       6.529 -23.174  16.848  0.00  0.00      PROA  
ATOM   4073  HB2 ARG P 252       5.202 -23.273  15.609  0.00  0.00      PROA  
ATOM   4074  CG  ARG P 252       4.957 -21.605  16.960  0.00  0.00      PROA  
ATOM   4075  HG1 ARG P 252       5.643 -20.827  17.441  0.00  0.00      PROA  
ATOM   4076  HG2 ARG P 252       4.473 -22.206  17.837  0.00  0.00      PROA  
ATOM   4077  CD  ARG P 252       3.912 -20.857  16.099  0.00  0.00      PROA  
ATOM   4078  HD1 ARG P 252       3.452 -21.590  15.439  0.00  0.00      PROA  
ATOM   4079  HD2 ARG P 252       4.291 -20.023  15.554  0.00  0.00      PROA  
ATOM   4080  NE  ARG P 252       3.000 -20.361  17.154  0.00  0.00      PROA  
ATOM   4081  HE  ARG P 252       2.673 -20.991  17.826  0.00  0.00      PROA  
ATOM   4082  CZ  ARG P 252       2.227 -19.226  17.101  0.00  0.00      PROA  
ATOM   4083  NH1 ARG P 252       2.207 -18.345  16.132  0.00  0.00      PROA  
ATOM   4084 HH11 ARG P 252       1.758 -17.489  16.375  0.00  0.00      PROA  
ATOM   4085 HH12 ARG P 252       3.217 -18.072  15.764  0.00  0.00      PROA  
ATOM   4086  NH2 ARG P 252       1.326 -18.989  17.973  0.00  0.00      PROA  
ATOM   4087 HH21 ARG P 252       0.527 -18.420  17.714  0.00  0.00      PROA  
ATOM   4088 HH22 ARG P 252       1.067 -19.732  18.535  0.00  0.00      PROA  
ATOM   4089  C   ARG P 252       7.642 -20.877  15.550  0.00  0.00      PROA  
ATOM   4090  O   ARG P 252       7.221 -19.804  15.922  0.00  0.00      PROA  
ATOM   4091  N   SER P 253       8.913 -21.407  15.700  0.00  0.00      PROA  
ATOM   4092  HN  SER P 253       9.062 -22.401  15.505  0.00  0.00      PROA  
ATOM   4093  CA  SER P 253       9.953 -20.627  16.271  0.00  0.00      PROA  
ATOM   4094  HA  SER P 253       9.534 -19.894  16.939  0.00  0.00      PROA  
ATOM   4095  CB  SER P 253      11.023 -21.504  16.980  0.00  0.00      PROA  
ATOM   4096  HB1 SER P 253      10.593 -21.973  17.844  0.00  0.00      PROA  
ATOM   4097  HB2 SER P 253      11.937 -20.963  17.231  0.00  0.00      PROA  
ATOM   4098  OG  SER P 253      11.470 -22.677  16.240  0.00  0.00      PROA  
ATOM   4099  HG1 SER P 253      12.332 -22.410  15.893  0.00  0.00      PROA  
ATOM   4100  C   SER P 253      10.581 -19.741  15.253  0.00  0.00      PROA  
ATOM   4101  O   SER P 253      10.988 -18.593  15.440  0.00  0.00      PROA  
ATOM   4102  N   ASN P 254      10.774 -20.310  13.991  0.00  0.00      PROA  
ATOM   4103  HN  ASN P 254      10.696 -21.319  14.067  0.00  0.00      PROA  
ATOM   4104  CA  ASN P 254      11.392 -19.740  12.886  0.00  0.00      PROA  
ATOM   4105  HA  ASN P 254      12.342 -19.408  13.264  0.00  0.00      PROA  
ATOM   4106  CB  ASN P 254      11.506 -20.829  11.747  0.00  0.00      PROA  
ATOM   4107  HB1 ASN P 254      12.312 -20.414  11.076  0.00  0.00      PROA  
ATOM   4108  HB2 ASN P 254      10.600 -20.981  11.192  0.00  0.00      PROA  
ATOM   4109  CG  ASN P 254      12.042 -22.195  12.221  0.00  0.00      PROA  
ATOM   4110  OD1 ASN P 254      11.363 -22.910  12.970  0.00  0.00      PROA  
ATOM   4111  ND2 ASN P 254      13.154 -22.683  11.668  0.00  0.00      PROA  
ATOM   4112 HD21 ASN P 254      13.214 -23.607  11.982  0.00  0.00      PROA  
ATOM   4113 HD22 ASN P 254      13.664 -22.238  10.935  0.00  0.00      PROA  
ATOM   4114  C   ASN P 254      10.516 -18.510  12.418  0.00  0.00      PROA  
ATOM   4115  O   ASN P 254      11.108 -17.445  11.977  0.00  0.00      PROA  
ATOM   4116  N   VAL P 255       9.164 -18.582  12.452  0.00  0.00      PROA  
ATOM   4117  HN  VAL P 255       8.688 -19.318  12.877  0.00  0.00      PROA  
ATOM   4118  CA  VAL P 255       8.302 -17.520  11.974  0.00  0.00      PROA  
ATOM   4119  HA  VAL P 255       8.766 -17.005  11.171  0.00  0.00      PROA  
ATOM   4120  CB  VAL P 255       6.987 -18.081  11.463  0.00  0.00      PROA  
ATOM   4121  HB  VAL P 255       6.524 -18.587  12.313  0.00  0.00      PROA  
ATOM   4122  CG1 VAL P 255       6.145 -16.900  11.018  0.00  0.00      PROA  
ATOM   4123 HG11 VAL P 255       5.784 -16.260  11.845  0.00  0.00      PROA  
ATOM   4124 HG12 VAL P 255       5.239 -17.277  10.461  0.00  0.00      PROA  
ATOM   4125 HG13 VAL P 255       6.854 -16.396  10.263  0.00  0.00      PROA  
ATOM   4126  CG2 VAL P 255       7.154 -18.956  10.123  0.00  0.00      PROA  
ATOM   4127 HG21 VAL P 255       7.627 -19.894  10.366  0.00  0.00      PROA  
ATOM   4128 HG22 VAL P 255       7.770 -18.375   9.337  0.00  0.00      PROA  
ATOM   4129 HG23 VAL P 255       6.172 -19.262   9.651  0.00  0.00      PROA  
ATOM   4130  C   VAL P 255       8.024 -16.629  13.139  0.00  0.00      PROA  
ATOM   4131  O   VAL P 255       7.475 -17.136  14.120  0.00  0.00      PROA  
ATOM   4132  N   HSD P 256       8.235 -15.301  13.044  0.00  0.00      PROA  
ATOM   4133  HN  HSD P 256       8.494 -14.883  12.113  0.00  0.00      PROA  
ATOM   4134  CA  HSD P 256       7.927 -14.248  14.032  0.00  0.00      PROA  
ATOM   4135  HA  HSD P 256       7.434 -14.708  14.925  0.00  0.00      PROA  
ATOM   4136  CB  HSD P 256       9.217 -13.414  14.268  0.00  0.00      PROA  
ATOM   4137  HB1 HSD P 256       8.983 -12.627  14.950  0.00  0.00      PROA  
ATOM   4138  HB2 HSD P 256       9.704 -12.926  13.311  0.00  0.00      PROA  
ATOM   4139  ND1 HSD P 256      10.995 -15.287  14.346  0.00  0.00      PROA  
ATOM   4140  HD1 HSD P 256      10.816 -15.714  13.450  0.00  0.00      PROA  
ATOM   4141  CG  HSD P 256      10.190 -14.367  14.989  0.00  0.00      PROA  
ATOM   4142  CE1 HSD P 256      11.742 -15.827  15.262  0.00  0.00      PROA  
ATOM   4143  HE1 HSD P 256      12.458 -16.617  14.946  0.00  0.00      PROA  
ATOM   4144  NE2 HSD P 256      11.550 -15.284  16.475  0.00  0.00      PROA  
ATOM   4145  CD2 HSD P 256      10.600 -14.303  16.263  0.00  0.00      PROA  
ATOM   4146  HD2 HSD P 256      10.331 -13.542  16.853  0.00  0.00      PROA  
ATOM   4147  C   HSD P 256       6.935 -13.299  13.349  0.00  0.00      PROA  
ATOM   4148  O   HSD P 256       7.202 -12.672  12.338  0.00  0.00      PROA  
ATOM   4149  N   PHE P 257       5.704 -13.172  13.923  0.00  0.00      PROA  
ATOM   4150  HN  PHE P 257       5.418 -13.588  14.799  0.00  0.00      PROA  
ATOM   4151  CA  PHE P 257       4.653 -12.396  13.306  0.00  0.00      PROA  
ATOM   4152  HA  PHE P 257       4.798 -12.280  12.177  0.00  0.00      PROA  
ATOM   4153  CB  PHE P 257       3.272 -13.085  13.624  0.00  0.00      PROA  
ATOM   4154  HB1 PHE P 257       2.386 -12.538  13.192  0.00  0.00      PROA  
ATOM   4155  HB2 PHE P 257       3.115 -13.244  14.751  0.00  0.00      PROA  
ATOM   4156  CG  PHE P 257       3.108 -14.394  12.899  0.00  0.00      PROA  
ATOM   4157  CD1 PHE P 257       2.915 -14.476  11.551  0.00  0.00      PROA  
ATOM   4158  HD1 PHE P 257       2.972 -13.574  10.817  0.00  0.00      PROA  
ATOM   4159  CE1 PHE P 257       2.499 -15.596  10.893  0.00  0.00      PROA  
ATOM   4160  HE1 PHE P 257       2.205 -15.593   9.821  0.00  0.00      PROA  
ATOM   4161  CZ  PHE P 257       2.362 -16.840  11.629  0.00  0.00      PROA  
ATOM   4162  HZ  PHE P 257       2.169 -17.772  11.036  0.00  0.00      PROA  
ATOM   4163  CD2 PHE P 257       3.005 -15.615  13.617  0.00  0.00      PROA  
ATOM   4164  HD2 PHE P 257       3.103 -15.505  14.644  0.00  0.00      PROA  
ATOM   4165  CE2 PHE P 257       2.694 -16.871  13.029  0.00  0.00      PROA  
ATOM   4166  HE2 PHE P 257       2.716 -17.800  13.571  0.00  0.00      PROA  
ATOM   4167  C   PHE P 257       4.631 -11.037  13.989  0.00  0.00      PROA  
ATOM   4168  O   PHE P 257       4.390 -10.908  15.166  0.00  0.00      PROA  
ATOM   4169  N   PHE P 258       4.831  -9.920  13.200  0.00  0.00      PROA  
ATOM   4170  HN  PHE P 258       5.154  -9.989  12.253  0.00  0.00      PROA  
ATOM   4171  CA  PHE P 258       4.843  -8.574  13.785  0.00  0.00      PROA  
ATOM   4172  HA  PHE P 258       4.868  -8.650  14.859  0.00  0.00      PROA  
ATOM   4173  CB  PHE P 258       6.125  -7.798  13.489  0.00  0.00      PROA  
ATOM   4174  HB1 PHE P 258       5.917  -6.780  14.039  0.00  0.00      PROA  
ATOM   4175  HB2 PHE P 258       6.204  -7.651  12.437  0.00  0.00      PROA  
ATOM   4176  CG  PHE P 258       7.392  -8.601  13.858  0.00  0.00      PROA  
ATOM   4177  CD1 PHE P 258       7.485  -9.526  14.898  0.00  0.00      PROA  
ATOM   4178  HD1 PHE P 258       6.632  -9.770  15.490  0.00  0.00      PROA  
ATOM   4179  CE1 PHE P 258       8.679 -10.146  15.288  0.00  0.00      PROA  
ATOM   4180  HE1 PHE P 258       8.624 -10.830  16.141  0.00  0.00      PROA  
ATOM   4181  CZ  PHE P 258       9.823  -9.872  14.522  0.00  0.00      PROA  
ATOM   4182  HZ  PHE P 258      10.828 -10.285  14.784  0.00  0.00      PROA  
ATOM   4183  CD2 PHE P 258       8.564  -8.353  13.166  0.00  0.00      PROA  
ATOM   4184  HD2 PHE P 258       8.572  -7.677  12.358  0.00  0.00      PROA  
ATOM   4185  CE2 PHE P 258       9.773  -9.008  13.490  0.00  0.00      PROA  
ATOM   4186  HE2 PHE P 258      10.686  -8.677  12.923  0.00  0.00      PROA  
ATOM   4187  C   PHE P 258       3.677  -7.697  13.216  0.00  0.00      PROA  
ATOM   4188  O   PHE P 258       3.182  -7.894  12.098  0.00  0.00      PROA  
ATOM   4189  N   SER P 259       3.234  -6.696  14.019  0.00  0.00      PROA  
ATOM   4190  HN  SER P 259       3.701  -6.374  14.847  0.00  0.00      PROA  
ATOM   4191  CA  SER P 259       2.423  -5.618  13.519  0.00  0.00      PROA  
ATOM   4192  HA  SER P 259       1.796  -6.032  12.748  0.00  0.00      PROA  
ATOM   4193  CB  SER P 259       1.564  -4.898  14.564  0.00  0.00      PROA  
ATOM   4194  HB1 SER P 259       2.082  -4.444  15.451  0.00  0.00      PROA  
ATOM   4195  HB2 SER P 259       0.985  -5.638  15.035  0.00  0.00      PROA  
ATOM   4196  OG  SER P 259       0.565  -4.040  14.009  0.00  0.00      PROA  
ATOM   4197  HG1 SER P 259      -0.122  -4.599  13.651  0.00  0.00      PROA  
ATOM   4198  C   SER P 259       3.322  -4.580  12.901  0.00  0.00      PROA  
ATOM   4199  O   SER P 259       4.506  -4.456  13.211  0.00  0.00      PROA  
ATOM   4200  N   GLY P 260       2.907  -3.691  11.923  0.00  0.00      PROA  
ATOM   4201  HN  GLY P 260       1.967  -3.702  11.582  0.00  0.00      PROA  
ATOM   4202  CA  GLY P 260       3.709  -2.686  11.259  0.00  0.00      PROA  
ATOM   4203  HA1 GLY P 260       3.125  -2.334  10.490  0.00  0.00      PROA  
ATOM   4204  HA2 GLY P 260       4.635  -3.180  11.009  0.00  0.00      PROA  
ATOM   4205  C   GLY P 260       4.025  -1.640  12.275  0.00  0.00      PROA  
ATOM   4206  O   GLY P 260       3.178  -1.358  13.116  0.00  0.00      PROA  
ATOM   4207  N   ARG P 261       5.240  -1.095  12.176  0.00  0.00      PROA  
ATOM   4208  HN  ARG P 261       5.913  -1.570  11.671  0.00  0.00      PROA  
ATOM   4209  CA  ARG P 261       5.800  -0.115  13.073  0.00  0.00      PROA  
ATOM   4210  HA  ARG P 261       5.032   0.483  13.435  0.00  0.00      PROA  
ATOM   4211  CB  ARG P 261       6.501  -0.727  14.332  0.00  0.00      PROA  
ATOM   4212  HB1 ARG P 261       7.241  -0.017  14.823  0.00  0.00      PROA  
ATOM   4213  HB2 ARG P 261       7.159  -1.567  13.857  0.00  0.00      PROA  
ATOM   4214  CG  ARG P 261       5.719  -1.510  15.399  0.00  0.00      PROA  
ATOM   4215  HG1 ARG P 261       6.537  -1.924  16.137  0.00  0.00      PROA  
ATOM   4216  HG2 ARG P 261       5.152  -2.354  14.924  0.00  0.00      PROA  
ATOM   4217  CD  ARG P 261       4.741  -0.650  16.132  0.00  0.00      PROA  
ATOM   4218  HD1 ARG P 261       3.942  -0.238  15.439  0.00  0.00      PROA  
ATOM   4219  HD2 ARG P 261       5.201   0.323  16.609  0.00  0.00      PROA  
ATOM   4220  NE  ARG P 261       4.072  -1.626  17.076  0.00  0.00      PROA  
ATOM   4221  HE  ARG P 261       4.640  -2.256  17.671  0.00  0.00      PROA  
ATOM   4222  CZ  ARG P 261       2.798  -1.866  17.206  0.00  0.00      PROA  
ATOM   4223  NH1 ARG P 261       1.982  -1.010  16.639  0.00  0.00      PROA  
ATOM   4224 HH11 ARG P 261       1.094  -1.478  16.567  0.00  0.00      PROA  
ATOM   4225 HH12 ARG P 261       2.273  -0.236  16.128  0.00  0.00      PROA  
ATOM   4226  NH2 ARG P 261       2.307  -2.953  17.812  0.00  0.00      PROA  
ATOM   4227 HH21 ARG P 261       1.306  -3.201  17.790  0.00  0.00      PROA  
ATOM   4228 HH22 ARG P 261       2.948  -3.683  17.898  0.00  0.00      PROA  
ATOM   4229  C   ARG P 261       6.702   0.699  12.238  0.00  0.00      PROA  
ATOM   4230  O   ARG P 261       7.021   0.325  11.107  0.00  0.00      PROA  
ATOM   4231  N   ASN P 262       7.232   1.872  12.722  0.00  0.00      PROA  
ATOM   4232  HN  ASN P 262       6.806   2.305  13.536  0.00  0.00      PROA  
ATOM   4233  CA  ASN P 262       8.260   2.668  12.000  0.00  0.00      PROA  
ATOM   4234  HA  ASN P 262       7.760   2.804  11.008  0.00  0.00      PROA  
ATOM   4235  CB  ASN P 262       8.258   4.154  12.638  0.00  0.00      PROA  
ATOM   4236  HB1 ASN P 262       8.887   4.206  13.559  0.00  0.00      PROA  
ATOM   4237  HB2 ASN P 262       7.248   4.434  12.803  0.00  0.00      PROA  
ATOM   4238  CG  ASN P 262       8.795   5.194  11.655  0.00  0.00      PROA  
ATOM   4239  OD1 ASN P 262       9.839   5.847  11.846  0.00  0.00      PROA  
ATOM   4240  ND2 ASN P 262       8.142   5.393  10.443  0.00  0.00      PROA  
ATOM   4241 HD21 ASN P 262       8.576   5.973   9.790  0.00  0.00      PROA  
ATOM   4242 HD22 ASN P 262       7.283   4.939  10.336  0.00  0.00      PROA  
ATOM   4243  C   ASN P 262       9.699   2.029  11.893  0.00  0.00      PROA  
ATOM   4244  O   ASN P 262      10.636   2.726  11.509  0.00  0.00      PROA  
ATOM   4245  N   ASP P 263       9.884   0.730  12.010  0.00  0.00      PROA  
ATOM   4246  HN  ASP P 263       9.226  -0.004  12.252  0.00  0.00      PROA  
ATOM   4247  CA  ASP P 263      11.179   0.046  11.893  0.00  0.00      PROA  
ATOM   4248  HA  ASP P 263      11.861   0.798  11.639  0.00  0.00      PROA  
ATOM   4249  CB  ASP P 263      11.695  -0.358  13.319  0.00  0.00      PROA  
ATOM   4250  HB1 ASP P 263      11.751   0.589  13.912  0.00  0.00      PROA  
ATOM   4251  HB2 ASP P 263      12.768  -0.671  13.300  0.00  0.00      PROA  
ATOM   4252  CG  ASP P 263      10.832  -1.362  14.063  0.00  0.00      PROA  
ATOM   4253  OD1 ASP P 263       9.829  -1.926  13.544  0.00  0.00      PROA  
ATOM   4254  OD2 ASP P 263      11.228  -1.645  15.259  0.00  0.00      PROA  
ATOM   4255  C   ASP P 263      11.338  -1.005  10.689  0.00  0.00      PROA  
ATOM   4256  O   ASP P 263      12.365  -1.729  10.626  0.00  0.00      PROA  
ATOM   4257  N   VAL P 264      10.408  -0.963   9.717  0.00  0.00      PROA  
ATOM   4258  HN  VAL P 264       9.658  -0.324   9.815  0.00  0.00      PROA  
ATOM   4259  CA  VAL P 264      10.543  -1.760   8.441  0.00  0.00      PROA  
ATOM   4260  HA  VAL P 264      10.503  -2.769   8.679  0.00  0.00      PROA  
ATOM   4261  CB  VAL P 264       9.390  -1.344   7.624  0.00  0.00      PROA  
ATOM   4262  HB  VAL P 264       9.382  -0.264   7.361  0.00  0.00      PROA  
ATOM   4263  CG1 VAL P 264       9.315  -2.164   6.304  0.00  0.00      PROA  
ATOM   4264 HG11 VAL P 264       9.122  -3.243   6.589  0.00  0.00      PROA  
ATOM   4265 HG12 VAL P 264      10.259  -2.113   5.648  0.00  0.00      PROA  
ATOM   4266 HG13 VAL P 264       8.426  -1.824   5.718  0.00  0.00      PROA  
ATOM   4267  CG2 VAL P 264       8.028  -1.657   8.310  0.00  0.00      PROA  
ATOM   4268 HG21 VAL P 264       7.950  -1.231   9.326  0.00  0.00      PROA  
ATOM   4269 HG22 VAL P 264       7.764  -2.716   8.492  0.00  0.00      PROA  
ATOM   4270 HG23 VAL P 264       7.294  -1.249   7.627  0.00  0.00      PROA  
ATOM   4271  C   VAL P 264      11.842  -1.455   7.658  0.00  0.00      PROA  
ATOM   4272  O   VAL P 264      12.477  -2.386   7.165  0.00  0.00      PROA  
ATOM   4273  N   SER P 265      12.291  -0.140   7.598  0.00  0.00      PROA  
ATOM   4274  HN  SER P 265      11.808   0.596   8.097  0.00  0.00      PROA  
ATOM   4275  CA  SER P 265      13.592   0.257   7.019  0.00  0.00      PROA  
ATOM   4276  HA  SER P 265      13.552   0.022   5.982  0.00  0.00      PROA  
ATOM   4277  CB  SER P 265      14.030   1.759   7.174  0.00  0.00      PROA  
ATOM   4278  HB1 SER P 265      13.276   2.463   6.693  0.00  0.00      PROA  
ATOM   4279  HB2 SER P 265      15.056   1.958   6.813  0.00  0.00      PROA  
ATOM   4280  OG  SER P 265      13.974   2.155   8.572  0.00  0.00      PROA  
ATOM   4281  HG1 SER P 265      13.060   2.200   8.839  0.00  0.00      PROA  
ATOM   4282  C   SER P 265      14.817  -0.484   7.559  0.00  0.00      PROA  
ATOM   4283  O   SER P 265      15.719  -0.948   6.881  0.00  0.00      PROA  
ATOM   4284  N   GLU P 266      14.818  -0.662   8.969  0.00  0.00      PROA  
ATOM   4285  HN  GLU P 266      14.131  -0.275   9.501  0.00  0.00      PROA  
ATOM   4286  CA  GLU P 266      15.851  -1.456   9.653  0.00  0.00      PROA  
ATOM   4287  HA  GLU P 266      16.898  -0.984   9.587  0.00  0.00      PROA  
ATOM   4288  CB  GLU P 266      15.617  -1.473  11.167  0.00  0.00      PROA  
ATOM   4289  HB1 GLU P 266      16.456  -2.016  11.686  0.00  0.00      PROA  
ATOM   4290  HB2 GLU P 266      14.702  -2.037  11.513  0.00  0.00      PROA  
ATOM   4291  CG  GLU P 266      15.561  -0.080  11.838  0.00  0.00      PROA  
ATOM   4292  HG1 GLU P 266      14.731   0.522  11.378  0.00  0.00      PROA  
ATOM   4293  HG2 GLU P 266      16.577   0.428  11.712  0.00  0.00      PROA  
ATOM   4294  CD  GLU P 266      15.227  -0.161  13.345  0.00  0.00      PROA  
ATOM   4295  OE1 GLU P 266      15.389   0.860  14.052  0.00  0.00      PROA  
ATOM   4296  OE2 GLU P 266      14.894  -1.298  13.822  0.00  0.00      PROA  
ATOM   4297  C   GLU P 266      15.863  -2.916   9.167  0.00  0.00      PROA  
ATOM   4298  O   GLU P 266      16.865  -3.566   8.866  0.00  0.00      PROA  
ATOM   4299  N   LEU P 267      14.657  -3.545   9.120  0.00  0.00      PROA  
ATOM   4300  HN  LEU P 267      13.776  -3.110   9.421  0.00  0.00      PROA  
ATOM   4301  CA  LEU P 267      14.444  -4.896   8.678  0.00  0.00      PROA  
ATOM   4302  HA  LEU P 267      15.172  -5.475   9.253  0.00  0.00      PROA  
ATOM   4303  CB  LEU P 267      12.966  -5.500   8.872  0.00  0.00      PROA  
ATOM   4304  HB1 LEU P 267      13.010  -6.551   8.639  0.00  0.00      PROA  
ATOM   4305  HB2 LEU P 267      12.240  -4.908   8.218  0.00  0.00      PROA  
ATOM   4306  CG  LEU P 267      12.364  -5.458  10.294  0.00  0.00      PROA  
ATOM   4307  HG  LEU P 267      12.165  -4.411  10.603  0.00  0.00      PROA  
ATOM   4308  CD1 LEU P 267      11.021  -6.116  10.400  0.00  0.00      PROA  
ATOM   4309 HD11 LEU P 267      10.992  -7.189  10.053  0.00  0.00      PROA  
ATOM   4310 HD12 LEU P 267      10.222  -5.512  10.022  0.00  0.00      PROA  
ATOM   4311 HD13 LEU P 267      10.756  -6.211  11.445  0.00  0.00      PROA  
ATOM   4312  CD2 LEU P 267      13.366  -6.041  11.260  0.00  0.00      PROA  
ATOM   4313 HD21 LEU P 267      13.874  -6.976  11.070  0.00  0.00      PROA  
ATOM   4314 HD22 LEU P 267      12.813  -6.159  12.249  0.00  0.00      PROA  
ATOM   4315 HD23 LEU P 267      14.158  -5.301  11.457  0.00  0.00      PROA  
ATOM   4316  C   LEU P 267      14.928  -5.133   7.236  0.00  0.00      PROA  
ATOM   4317  O   LEU P 267      15.742  -5.998   6.902  0.00  0.00      PROA  
ATOM   4318  N   MET P 268      14.462  -4.283   6.325  0.00  0.00      PROA  
ATOM   4319  HN  MET P 268      13.757  -3.703   6.660  0.00  0.00      PROA  
ATOM   4320  CA  MET P 268      14.846  -4.273   4.889  0.00  0.00      PROA  
ATOM   4321  HA  MET P 268      14.535  -5.222   4.383  0.00  0.00      PROA  
ATOM   4322  CB  MET P 268      13.989  -3.170   4.186  0.00  0.00      PROA  
ATOM   4323  HB1 MET P 268      14.360  -3.002   3.123  0.00  0.00      PROA  
ATOM   4324  HB2 MET P 268      13.988  -2.212   4.738  0.00  0.00      PROA  
ATOM   4325  CG  MET P 268      12.582  -3.616   3.899  0.00  0.00      PROA  
ATOM   4326  HG1 MET P 268      12.164  -4.051   4.811  0.00  0.00      PROA  
ATOM   4327  HG2 MET P 268      12.490  -4.542   3.251  0.00  0.00      PROA  
ATOM   4328  SD  MET P 268      11.603  -2.173   3.266  0.00  0.00      PROA  
ATOM   4329  CE  MET P 268      10.107  -3.074   2.741  0.00  0.00      PROA  
ATOM   4330  HE1 MET P 268       9.508  -2.551   2.052  0.00  0.00      PROA  
ATOM   4331  HE2 MET P 268       9.461  -3.285   3.661  0.00  0.00      PROA  
ATOM   4332  HE3 MET P 268      10.322  -4.108   2.259  0.00  0.00      PROA  
ATOM   4333  C   MET P 268      16.289  -4.114   4.644  0.00  0.00      PROA  
ATOM   4334  O   MET P 268      16.860  -4.885   3.924  0.00  0.00      PROA  
ATOM   4335  N   ALA P 269      16.937  -3.142   5.325  0.00  0.00      PROA  
ATOM   4336  HN  ALA P 269      16.411  -2.583   5.889  0.00  0.00      PROA  
ATOM   4337  CA  ALA P 269      18.439  -3.114   5.406  0.00  0.00      PROA  
ATOM   4338  HA  ALA P 269      18.856  -3.031   4.417  0.00  0.00      PROA  
ATOM   4339  CB  ALA P 269      18.689  -1.828   6.228  0.00  0.00      PROA  
ATOM   4340  HB1 ALA P 269      18.086  -0.970   5.820  0.00  0.00      PROA  
ATOM   4341  HB2 ALA P 269      19.757  -1.550   6.087  0.00  0.00      PROA  
ATOM   4342  HB3 ALA P 269      18.572  -1.953   7.335  0.00  0.00      PROA  
ATOM   4343  C   ALA P 269      19.224  -4.352   5.924  0.00  0.00      PROA  
ATOM   4344  O   ALA P 269      20.300  -4.749   5.478  0.00  0.00      PROA  
ATOM   4345  N   ALA P 270      18.636  -5.007   6.900  0.00  0.00      PROA  
ATOM   4346  HN  ALA P 270      17.775  -4.742   7.358  0.00  0.00      PROA  
ATOM   4347  CA  ALA P 270      19.260  -6.166   7.509  0.00  0.00      PROA  
ATOM   4348  HA  ALA P 270      20.304  -6.027   7.645  0.00  0.00      PROA  
ATOM   4349  CB  ALA P 270      18.546  -6.396   8.901  0.00  0.00      PROA  
ATOM   4350  HB1 ALA P 270      17.503  -6.166   8.882  0.00  0.00      PROA  
ATOM   4351  HB2 ALA P 270      18.884  -5.678   9.621  0.00  0.00      PROA  
ATOM   4352  HB3 ALA P 270      18.826  -7.390   9.327  0.00  0.00      PROA  
ATOM   4353  C   ALA P 270      19.058  -7.512   6.839  0.00  0.00      PROA  
ATOM   4354  O   ALA P 270      19.901  -8.344   6.884  0.00  0.00      PROA  
ATOM   4355  N   ALA P 271      17.884  -7.720   6.179  0.00  0.00      PROA  
ATOM   4356  HN  ALA P 271      17.045  -7.101   6.226  0.00  0.00      PROA  
ATOM   4357  CA  ALA P 271      17.576  -8.977   5.597  0.00  0.00      PROA  
ATOM   4358  HA  ALA P 271      17.827  -9.734   6.308  0.00  0.00      PROA  
ATOM   4359  CB  ALA P 271      16.019  -9.083   5.532  0.00  0.00      PROA  
ATOM   4360  HB1 ALA P 271      15.624 -10.013   4.995  0.00  0.00      PROA  
ATOM   4361  HB2 ALA P 271      15.664  -8.189   4.966  0.00  0.00      PROA  
ATOM   4362  HB3 ALA P 271      15.652  -9.035   6.605  0.00  0.00      PROA  
ATOM   4363  C   ALA P 271      18.253  -9.457   4.259  0.00  0.00      PROA  
ATOM   4364  O   ALA P 271      18.841  -8.694   3.473  0.00  0.00      PROA  
ATOM   4365  N   ASP P 272      18.284 -10.767   4.120  0.00  0.00      PROA  
ATOM   4366  HN  ASP P 272      17.621 -11.365   4.571  0.00  0.00      PROA  
ATOM   4367  CA  ASP P 272      18.985 -11.396   2.952  0.00  0.00      PROA  
ATOM   4368  HA  ASP P 272      19.823 -10.713   2.666  0.00  0.00      PROA  
ATOM   4369  CB  ASP P 272      19.585 -12.807   3.336  0.00  0.00      PROA  
ATOM   4370  HB1 ASP P 272      20.132 -13.396   2.522  0.00  0.00      PROA  
ATOM   4371  HB2 ASP P 272      18.666 -13.464   3.637  0.00  0.00      PROA  
ATOM   4372  CG  ASP P 272      20.532 -12.632   4.490  0.00  0.00      PROA  
ATOM   4373  OD1 ASP P 272      21.356 -11.694   4.559  0.00  0.00      PROA  
ATOM   4374  OD2 ASP P 272      20.486 -13.530   5.435  0.00  0.00      PROA  
ATOM   4375  C   ASP P 272      18.159 -11.472   1.721  0.00  0.00      PROA  
ATOM   4376  O   ASP P 272      18.681 -11.326   0.620  0.00  0.00      PROA  
ATOM   4377  N   LEU P 273      16.812 -11.653   1.916  0.00  0.00      PROA  
ATOM   4378  HN  LEU P 273      16.477 -11.813   2.841  0.00  0.00      PROA  
ATOM   4379  CA  LEU P 273      15.924 -11.677   0.845  0.00  0.00      PROA  
ATOM   4380  HA  LEU P 273      16.308 -11.141   0.051  0.00  0.00      PROA  
ATOM   4381  CB  LEU P 273      15.688 -13.102   0.311  0.00  0.00      PROA  
ATOM   4382  HB1 LEU P 273      14.775 -13.025  -0.301  0.00  0.00      PROA  
ATOM   4383  HB2 LEU P 273      15.501 -13.654   1.193  0.00  0.00      PROA  
ATOM   4384  CG  LEU P 273      16.746 -13.798  -0.650  0.00  0.00      PROA  
ATOM   4385  HG  LEU P 273      17.640 -13.132  -0.843  0.00  0.00      PROA  
ATOM   4386  CD1 LEU P 273      17.380 -15.170  -0.166  0.00  0.00      PROA  
ATOM   4387 HD11 LEU P 273      18.031 -14.909   0.676  0.00  0.00      PROA  
ATOM   4388 HD12 LEU P 273      18.012 -15.605  -0.930  0.00  0.00      PROA  
ATOM   4389 HD13 LEU P 273      16.525 -15.870   0.065  0.00  0.00      PROA  
ATOM   4390  CD2 LEU P 273      16.082 -13.984  -2.070  0.00  0.00      PROA  
ATOM   4391 HD21 LEU P 273      15.745 -13.030  -2.530  0.00  0.00      PROA  
ATOM   4392 HD22 LEU P 273      15.271 -14.732  -2.062  0.00  0.00      PROA  
ATOM   4393 HD23 LEU P 273      16.810 -14.497  -2.790  0.00  0.00      PROA  
ATOM   4394  C   LEU P 273      14.608 -11.098   1.422  0.00  0.00      PROA  
ATOM   4395  O   LEU P 273      14.343 -11.185   2.636  0.00  0.00      PROA  
ATOM   4396  N   LEU P 274      13.736 -10.566   0.551  0.00  0.00      PROA  
ATOM   4397  HN  LEU P 274      13.885 -10.341  -0.372  0.00  0.00      PROA  
ATOM   4398  CA  LEU P 274      12.374 -10.403   0.878  0.00  0.00      PROA  
ATOM   4399  HA  LEU P 274      12.127 -10.587   1.918  0.00  0.00      PROA  
ATOM   4400  CB  LEU P 274      11.952  -8.958   0.548  0.00  0.00      PROA  
ATOM   4401  HB1 LEU P 274      12.217  -8.676  -0.431  0.00  0.00      PROA  
ATOM   4402  HB2 LEU P 274      12.582  -8.414   1.287  0.00  0.00      PROA  
ATOM   4403  CG  LEU P 274      10.494  -8.662   0.842  0.00  0.00      PROA  
ATOM   4404  HG  LEU P 274      10.045  -9.478   1.341  0.00  0.00      PROA  
ATOM   4405  CD1 LEU P 274      10.307  -7.503   1.758  0.00  0.00      PROA  
ATOM   4406 HD11 LEU P 274      10.732  -6.529   1.344  0.00  0.00      PROA  
ATOM   4407 HD12 LEU P 274      10.748  -7.662   2.778  0.00  0.00      PROA  
ATOM   4408 HD13 LEU P 274       9.184  -7.329   1.769  0.00  0.00      PROA  
ATOM   4409  CD2 LEU P 274       9.693  -8.293  -0.420  0.00  0.00      PROA  
ATOM   4410 HD21 LEU P 274       8.720  -8.096  -0.088  0.00  0.00      PROA  
ATOM   4411 HD22 LEU P 274       9.691  -9.139  -1.131  0.00  0.00      PROA  
ATOM   4412 HD23 LEU P 274      10.148  -7.431  -0.971  0.00  0.00      PROA  
ATOM   4413  C   LEU P 274      11.518 -11.379   0.029  0.00  0.00      PROA  
ATOM   4414  O   LEU P 274      11.719 -11.711  -1.133  0.00  0.00      PROA  
ATOM   4415  N   LEU P 275      10.426 -11.965   0.591  0.00  0.00      PROA  
ATOM   4416  HN  LEU P 275       9.906 -11.582   1.367  0.00  0.00      PROA  
ATOM   4417  CA  LEU P 275       9.528 -12.863  -0.099  0.00  0.00      PROA  
ATOM   4418  HA  LEU P 275       9.904 -13.040  -1.117  0.00  0.00      PROA  
ATOM   4419  CB  LEU P 275       9.305 -14.102   0.855  0.00  0.00      PROA  
ATOM   4420  HB1 LEU P 275       8.669 -14.824   0.365  0.00  0.00      PROA  
ATOM   4421  HB2 LEU P 275       8.711 -13.935   1.772  0.00  0.00      PROA  
ATOM   4422  CG  LEU P 275      10.559 -14.862   1.316  0.00  0.00      PROA  
ATOM   4423  HG  LEU P 275      11.155 -14.167   1.945  0.00  0.00      PROA  
ATOM   4424  CD1 LEU P 275      10.276 -16.013   2.191  0.00  0.00      PROA  
ATOM   4425 HD11 LEU P 275      10.913 -16.063   3.119  0.00  0.00      PROA  
ATOM   4426 HD12 LEU P 275      10.281 -17.006   1.684  0.00  0.00      PROA  
ATOM   4427 HD13 LEU P 275       9.243 -15.971   2.661  0.00  0.00      PROA  
ATOM   4428  CD2 LEU P 275      11.606 -15.257   0.288  0.00  0.00      PROA  
ATOM   4429 HD21 LEU P 275      12.454 -15.898   0.702  0.00  0.00      PROA  
ATOM   4430 HD22 LEU P 275      12.115 -14.356  -0.127  0.00  0.00      PROA  
ATOM   4431 HD23 LEU P 275      11.220 -16.004  -0.456  0.00  0.00      PROA  
ATOM   4432  C   LEU P 275       8.137 -12.310  -0.222  0.00  0.00      PROA  
ATOM   4433  O   LEU P 275       7.561 -11.828   0.752  0.00  0.00      PROA  
ATOM   4434  N   HSD P 276       7.600 -12.475  -1.457  0.00  0.00      PROA  
ATOM   4435  HN  HSD P 276       8.060 -12.845  -2.290  0.00  0.00      PROA  
ATOM   4436  CA  HSD P 276       6.312 -11.996  -1.761  0.00  0.00      PROA  
ATOM   4437  HA  HSD P 276       5.672 -12.132  -0.909  0.00  0.00      PROA  
ATOM   4438  CB  HSD P 276       6.475 -10.547  -2.260  0.00  0.00      PROA  
ATOM   4439  HB1 HSD P 276       7.003 -10.691  -3.258  0.00  0.00      PROA  
ATOM   4440  HB2 HSD P 276       7.080  -9.882  -1.673  0.00  0.00      PROA  
ATOM   4441  ND1 HSD P 276       4.654  -9.482  -3.672  0.00  0.00      PROA  
ATOM   4442  HD1 HSD P 276       4.991  -9.873  -4.482  0.00  0.00      PROA  
ATOM   4443  CG  HSD P 276       5.116  -9.785  -2.418  0.00  0.00      PROA  
ATOM   4444  CE1 HSD P 276       3.543  -8.691  -3.494  0.00  0.00      PROA  
ATOM   4445  HE1 HSD P 276       3.145  -8.209  -4.336  0.00  0.00      PROA  
ATOM   4446  NE2 HSD P 276       3.234  -8.528  -2.288  0.00  0.00      PROA  
ATOM   4447  CD2 HSD P 276       4.252  -9.192  -1.565  0.00  0.00      PROA  
ATOM   4448  HD2 HSD P 276       4.319  -9.019  -0.464  0.00  0.00      PROA  
ATOM   4449  C   HSD P 276       5.528 -12.835  -2.738  0.00  0.00      PROA  
ATOM   4450  O   HSD P 276       5.238 -12.393  -3.854  0.00  0.00      PROA  
ATOM   4451  N   PRO P 277       5.131 -14.105  -2.510  0.00  0.00      PROA  
ATOM   4452  CD  PRO P 277       5.216 -14.854  -1.228  0.00  0.00      PROA  
ATOM   4453  HD1 PRO P 277       4.438 -14.541  -0.490  0.00  0.00      PROA  
ATOM   4454  HD2 PRO P 277       6.166 -14.579  -0.764  0.00  0.00      PROA  
ATOM   4455  CA  PRO P 277       4.616 -14.945  -3.557  0.00  0.00      PROA  
ATOM   4456  HA  PRO P 277       5.041 -14.625  -4.479  0.00  0.00      PROA  
ATOM   4457  CB  PRO P 277       5.017 -16.414  -3.154  0.00  0.00      PROA  
ATOM   4458  HB1 PRO P 277       6.124 -16.566  -3.424  0.00  0.00      PROA  
ATOM   4459  HB2 PRO P 277       4.520 -17.194  -3.682  0.00  0.00      PROA  
ATOM   4460  CG  PRO P 277       4.959 -16.319  -1.576  0.00  0.00      PROA  
ATOM   4461  HG1 PRO P 277       3.985 -16.624  -1.307  0.00  0.00      PROA  
ATOM   4462  HG2 PRO P 277       5.624 -17.034  -1.004  0.00  0.00      PROA  
ATOM   4463  C   PRO P 277       3.116 -14.780  -3.659  0.00  0.00      PROA  
ATOM   4464  O   PRO P 277       2.342 -15.689  -3.501  0.00  0.00      PROA  
ATOM   4465  N   ALA P 278       2.675 -13.536  -3.821  0.00  0.00      PROA  
ATOM   4466  HN  ALA P 278       3.336 -12.855  -3.999  0.00  0.00      PROA  
ATOM   4467  CA  ALA P 278       1.325 -13.012  -3.836  0.00  0.00      PROA  
ATOM   4468  HA  ALA P 278       1.087 -13.258  -2.788  0.00  0.00      PROA  
ATOM   4469  CB  ALA P 278       1.241 -11.524  -4.003  0.00  0.00      PROA  
ATOM   4470  HB1 ALA P 278       2.194 -11.207  -4.374  0.00  0.00      PROA  
ATOM   4471  HB2 ALA P 278       0.915 -10.992  -3.047  0.00  0.00      PROA  
ATOM   4472  HB3 ALA P 278       0.429 -11.137  -4.696  0.00  0.00      PROA  
ATOM   4473  C   ALA P 278       0.337 -13.694  -4.874  0.00  0.00      PROA  
ATOM   4474  O   ALA P 278       0.727 -13.824  -6.050  0.00  0.00      PROA  
ATOM   4475  N   TYR P 279      -0.879 -14.059  -4.435  0.00  0.00      PROA  
ATOM   4476  HN  TYR P 279      -1.246 -13.815  -3.574  0.00  0.00      PROA  
ATOM   4477  CA  TYR P 279      -1.921 -14.691  -5.219  0.00  0.00      PROA  
ATOM   4478  HA  TYR P 279      -1.492 -15.650  -5.675  0.00  0.00      PROA  
ATOM   4479  CB  TYR P 279      -3.077 -15.086  -4.217  0.00  0.00      PROA  
ATOM   4480  HB1 TYR P 279      -3.838 -15.534  -4.922  0.00  0.00      PROA  
ATOM   4481  HB2 TYR P 279      -3.599 -14.313  -3.695  0.00  0.00      PROA  
ATOM   4482  CG  TYR P 279      -2.687 -16.316  -3.451  0.00  0.00      PROA  
ATOM   4483  CD1 TYR P 279      -2.867 -17.591  -3.949  0.00  0.00      PROA  
ATOM   4484  HD1 TYR P 279      -3.380 -17.668  -4.960  0.00  0.00      PROA  
ATOM   4485  CE1 TYR P 279      -2.568 -18.722  -3.241  0.00  0.00      PROA  
ATOM   4486  HE1 TYR P 279      -2.852 -19.618  -3.651  0.00  0.00      PROA  
ATOM   4487  CZ  TYR P 279      -2.028 -18.597  -1.947  0.00  0.00      PROA  
ATOM   4488  OH  TYR P 279      -1.769 -19.749  -1.196  0.00  0.00      PROA  
ATOM   4489  HH  TYR P 279      -1.595 -19.527  -0.232  0.00  0.00      PROA  
ATOM   4490  CD2 TYR P 279      -2.062 -16.147  -2.156  0.00  0.00      PROA  
ATOM   4491  HD2 TYR P 279      -1.879 -15.203  -1.755  0.00  0.00      PROA  
ATOM   4492  CE2 TYR P 279      -1.794 -17.285  -1.365  0.00  0.00      PROA  
ATOM   4493  HE2 TYR P 279      -1.421 -17.345  -0.409  0.00  0.00      PROA  
ATOM   4494  C   TYR P 279      -2.433 -13.871  -6.328  0.00  0.00      PROA  
ATOM   4495  O   TYR P 279      -2.676 -14.294  -7.462  0.00  0.00      PROA  
ATOM   4496  N   GLN P 280      -2.593 -12.563  -6.065  0.00  0.00      PROA  
ATOM   4497  HN  GLN P 280      -2.379 -12.282  -5.127  0.00  0.00      PROA  
ATOM   4498  CA  GLN P 280      -3.008 -11.501  -6.966  0.00  0.00      PROA  
ATOM   4499  HA  GLN P 280      -2.544 -11.634  -7.902  0.00  0.00      PROA  
ATOM   4500  CB  GLN P 280      -4.592 -11.464  -6.938  0.00  0.00      PROA  
ATOM   4501  HB1 GLN P 280      -4.942 -10.499  -7.163  0.00  0.00      PROA  
ATOM   4502  HB2 GLN P 280      -4.780 -11.604  -5.932  0.00  0.00      PROA  
ATOM   4503  CG  GLN P 280      -5.300 -12.382  -7.931  0.00  0.00      PROA  
ATOM   4504  HG1 GLN P 280      -6.365 -12.127  -7.909  0.00  0.00      PROA  
ATOM   4505  HG2 GLN P 280      -5.138 -13.435  -7.665  0.00  0.00      PROA  
ATOM   4506  CD  GLN P 280      -4.826 -12.346  -9.401  0.00  0.00      PROA  
ATOM   4507  OE1 GLN P 280      -4.892 -13.341 -10.073  0.00  0.00      PROA  
ATOM   4508  NE2 GLN P 280      -4.406 -11.170  -9.856  0.00  0.00      PROA  
ATOM   4509 HE21 GLN P 280      -4.113 -11.145 -10.838  0.00  0.00      PROA  
ATOM   4510 HE22 GLN P 280      -4.963 -10.329  -9.561  0.00  0.00      PROA  
ATOM   4511  C   GLN P 280      -2.549 -10.137  -6.531  0.00  0.00      PROA  
ATOM   4512  O   GLN P 280      -2.362  -9.920  -5.345  0.00  0.00      PROA  
ATOM   4513  N   GLU P 281      -2.309  -9.204  -7.480  0.00  0.00      PROA  
ATOM   4514  HN  GLU P 281      -2.658  -9.368  -8.418  0.00  0.00      PROA  
ATOM   4515  CA  GLU P 281      -1.614  -7.901  -7.163  0.00  0.00      PROA  
ATOM   4516  HA  GLU P 281      -2.071  -7.364  -6.415  0.00  0.00      PROA  
ATOM   4517  CB  GLU P 281      -0.138  -8.201  -6.767  0.00  0.00      PROA  
ATOM   4518  HB1 GLU P 281       0.293  -8.851  -7.556  0.00  0.00      PROA  
ATOM   4519  HB2 GLU P 281      -0.164  -8.767  -5.887  0.00  0.00      PROA  
ATOM   4520  CG  GLU P 281       0.750  -6.921  -6.449  0.00  0.00      PROA  
ATOM   4521  HG1 GLU P 281       0.958  -6.444  -7.426  0.00  0.00      PROA  
ATOM   4522  HG2 GLU P 281       1.797  -7.199  -6.023  0.00  0.00      PROA  
ATOM   4523  CD  GLU P 281       0.102  -6.041  -5.454  0.00  0.00      PROA  
ATOM   4524  OE1 GLU P 281      -0.262  -4.897  -5.858  0.00  0.00      PROA  
ATOM   4525  OE2 GLU P 281      -0.006  -6.468  -4.236  0.00  0.00      PROA  
ATOM   4526  C   GLU P 281      -1.555  -6.885  -8.353  0.00  0.00      PROA  
ATOM   4527  O   GLU P 281      -1.176  -7.272  -9.421  0.00  0.00      PROA  
ATOM   4528  N   ALA P 282      -1.966  -5.615  -8.172  0.00  0.00      PROA  
ATOM   4529  HN  ALA P 282      -2.485  -5.382  -7.423  0.00  0.00      PROA  
ATOM   4530  CA  ALA P 282      -2.097  -4.639  -9.268  0.00  0.00      PROA  
ATOM   4531  HA  ALA P 282      -2.560  -5.102 -10.104  0.00  0.00      PROA  
ATOM   4532  CB  ALA P 282      -3.040  -3.542  -8.832  0.00  0.00      PROA  
ATOM   4533  HB1 ALA P 282      -3.307  -2.865  -9.711  0.00  0.00      PROA  
ATOM   4534  HB2 ALA P 282      -2.618  -2.853  -8.076  0.00  0.00      PROA  
ATOM   4535  HB3 ALA P 282      -4.020  -3.921  -8.379  0.00  0.00      PROA  
ATOM   4536  C   ALA P 282      -0.683  -4.196  -9.713  0.00  0.00      PROA  
ATOM   4537  O   ALA P 282      -0.552  -4.038 -10.935  0.00  0.00      PROA  
ATOM   4538  N   ALA P 283       0.293  -3.975  -8.784  0.00  0.00      PROA  
ATOM   4539  HN  ALA P 283       0.117  -4.210  -7.854  0.00  0.00      PROA  
ATOM   4540  CA  ALA P 283       1.515  -3.277  -9.146  0.00  0.00      PROA  
ATOM   4541  HA  ALA P 283       1.807  -3.443 -10.180  0.00  0.00      PROA  
ATOM   4542  CB  ALA P 283       1.414  -1.741  -8.748  0.00  0.00      PROA  
ATOM   4543  HB1 ALA P 283       2.406  -1.290  -8.640  0.00  0.00      PROA  
ATOM   4544  HB2 ALA P 283       0.695  -1.581  -7.892  0.00  0.00      PROA  
ATOM   4545  HB3 ALA P 283       0.774  -1.174  -9.464  0.00  0.00      PROA  
ATOM   4546  C   ALA P 283       2.541  -3.904  -8.255  0.00  0.00      PROA  
ATOM   4547  O   ALA P 283       3.173  -4.834  -8.821  0.00  0.00      PROA  
ATOM   4548  N   GLY P 284       2.692  -3.526  -6.993  0.00  0.00      PROA  
ATOM   4549  HN  GLY P 284       2.002  -2.920  -6.584  0.00  0.00      PROA  
ATOM   4550  CA  GLY P 284       3.593  -4.287  -6.111  0.00  0.00      PROA  
ATOM   4551  HA1 GLY P 284       3.986  -5.142  -6.630  0.00  0.00      PROA  
ATOM   4552  HA2 GLY P 284       2.979  -4.579  -5.283  0.00  0.00      PROA  
ATOM   4553  C   GLY P 284       4.589  -3.394  -5.533  0.00  0.00      PROA  
ATOM   4554  O   GLY P 284       5.775  -3.554  -5.718  0.00  0.00      PROA  
ATOM   4555  N   ILE P 285       4.137  -2.417  -4.664  0.00  0.00      PROA  
ATOM   4556  HN  ILE P 285       3.140  -2.156  -4.552  0.00  0.00      PROA  
ATOM   4557  CA  ILE P 285       4.986  -1.369  -4.157  0.00  0.00      PROA  
ATOM   4558  HA  ILE P 285       5.527  -0.896  -4.991  0.00  0.00      PROA  
ATOM   4559  CB  ILE P 285       4.203  -0.284  -3.415  0.00  0.00      PROA  
ATOM   4560  HB  ILE P 285       3.815  -0.715  -2.448  0.00  0.00      PROA  
ATOM   4561  CG2 ILE P 285       5.173   0.805  -3.017  0.00  0.00      PROA  
ATOM   4562 HG21 ILE P 285       4.740   1.781  -2.672  0.00  0.00      PROA  
ATOM   4563 HG22 ILE P 285       5.687   1.151  -4.028  0.00  0.00      PROA  
ATOM   4564 HG23 ILE P 285       5.969   0.451  -2.401  0.00  0.00      PROA  
ATOM   4565  CG1 ILE P 285       2.958   0.278  -4.236  0.00  0.00      PROA  
ATOM   4566 HG11 ILE P 285       2.453   1.000  -3.519  0.00  0.00      PROA  
ATOM   4567 HG12 ILE P 285       2.279  -0.539  -4.419  0.00  0.00      PROA  
ATOM   4568  CD  ILE P 285       3.356   0.984  -5.528  0.00  0.00      PROA  
ATOM   4569  HD1 ILE P 285       4.239   0.624  -6.030  0.00  0.00      PROA  
ATOM   4570  HD2 ILE P 285       3.483   2.040  -5.268  0.00  0.00      PROA  
ATOM   4571  HD3 ILE P 285       2.535   0.770  -6.336  0.00  0.00      PROA  
ATOM   4572  C   ILE P 285       6.063  -1.961  -3.273  0.00  0.00      PROA  
ATOM   4573  O   ILE P 285       7.228  -1.519  -3.214  0.00  0.00      PROA  
ATOM   4574  N   VAL P 286       5.696  -3.115  -2.585  0.00  0.00      PROA  
ATOM   4575  HN  VAL P 286       4.886  -3.580  -2.629  0.00  0.00      PROA  
ATOM   4576  CA  VAL P 286       6.697  -3.686  -1.647  0.00  0.00      PROA  
ATOM   4577  HA  VAL P 286       7.144  -2.873  -1.162  0.00  0.00      PROA  
ATOM   4578  CB  VAL P 286       6.099  -4.582  -0.554  0.00  0.00      PROA  
ATOM   4579  HB  VAL P 286       6.854  -5.090   0.096  0.00  0.00      PROA  
ATOM   4580  CG1 VAL P 286       5.246  -3.582   0.271  0.00  0.00      PROA  
ATOM   4581 HG11 VAL P 286       4.484  -3.070  -0.378  0.00  0.00      PROA  
ATOM   4582 HG12 VAL P 286       5.953  -2.842   0.619  0.00  0.00      PROA  
ATOM   4583 HG13 VAL P 286       4.828  -4.018   1.236  0.00  0.00      PROA  
ATOM   4584  CG2 VAL P 286       5.200  -5.651  -1.256  0.00  0.00      PROA  
ATOM   4585 HG21 VAL P 286       4.487  -5.205  -1.970  0.00  0.00      PROA  
ATOM   4586 HG22 VAL P 286       4.578  -6.154  -0.486  0.00  0.00      PROA  
ATOM   4587 HG23 VAL P 286       5.832  -6.346  -1.826  0.00  0.00      PROA  
ATOM   4588  C   VAL P 286       7.837  -4.428  -2.355  0.00  0.00      PROA  
ATOM   4589  O   VAL P 286       8.874  -4.700  -1.769  0.00  0.00      PROA  
ATOM   4590  N   LEU P 287       7.714  -4.643  -3.684  0.00  0.00      PROA  
ATOM   4591  HN  LEU P 287       6.827  -4.428  -4.182  0.00  0.00      PROA  
ATOM   4592  CA  LEU P 287       8.837  -5.031  -4.517  0.00  0.00      PROA  
ATOM   4593  HA  LEU P 287       9.373  -5.860  -4.126  0.00  0.00      PROA  
ATOM   4594  CB  LEU P 287       8.333  -5.587  -5.833  0.00  0.00      PROA  
ATOM   4595  HB1 LEU P 287       9.242  -6.112  -6.258  0.00  0.00      PROA  
ATOM   4596  HB2 LEU P 287       7.974  -4.801  -6.494  0.00  0.00      PROA  
ATOM   4597  CG  LEU P 287       7.248  -6.724  -5.862  0.00  0.00      PROA  
ATOM   4598  HG  LEU P 287       6.337  -6.416  -5.388  0.00  0.00      PROA  
ATOM   4599  CD1 LEU P 287       6.992  -7.134  -7.320  0.00  0.00      PROA  
ATOM   4600 HD11 LEU P 287       6.361  -7.946  -7.355  0.00  0.00      PROA  
ATOM   4601 HD12 LEU P 287       8.016  -7.375  -7.714  0.00  0.00      PROA  
ATOM   4602 HD13 LEU P 287       6.568  -6.330  -7.952  0.00  0.00      PROA  
ATOM   4603  CD2 LEU P 287       7.648  -7.905  -5.081  0.00  0.00      PROA  
ATOM   4604 HD21 LEU P 287       8.481  -8.471  -5.610  0.00  0.00      PROA  
ATOM   4605 HD22 LEU P 287       6.825  -8.573  -4.882  0.00  0.00      PROA  
ATOM   4606 HD23 LEU P 287       7.934  -7.615  -3.995  0.00  0.00      PROA  
ATOM   4607  C   LEU P 287       9.864  -3.953  -4.738  0.00  0.00      PROA  
ATOM   4608  O   LEU P 287      11.020  -4.274  -4.728  0.00  0.00      PROA  
ATOM   4609  N   LEU P 288       9.443  -2.728  -4.998  0.00  0.00      PROA  
ATOM   4610  HN  LEU P 288       8.457  -2.468  -4.741  0.00  0.00      PROA  
ATOM   4611  CA  LEU P 288      10.441  -1.653  -5.203  0.00  0.00      PROA  
ATOM   4612  HA  LEU P 288      11.283  -2.086  -5.595  0.00  0.00      PROA  
ATOM   4613  CB  LEU P 288       9.880  -0.646  -6.242  0.00  0.00      PROA  
ATOM   4614  HB1 LEU P 288      10.657   0.078  -6.472  0.00  0.00      PROA  
ATOM   4615  HB2 LEU P 288       8.986  -0.191  -5.768  0.00  0.00      PROA  
ATOM   4616  CG  LEU P 288       9.433  -1.236  -7.603  0.00  0.00      PROA  
ATOM   4617  HG  LEU P 288       8.418  -1.688  -7.354  0.00  0.00      PROA  
ATOM   4618  CD1 LEU P 288       9.063  -0.149  -8.576  0.00  0.00      PROA  
ATOM   4619 HD11 LEU P 288       8.959  -0.362  -9.736  0.00  0.00      PROA  
ATOM   4620 HD12 LEU P 288       9.835   0.691  -8.637  0.00  0.00      PROA  
ATOM   4621 HD13 LEU P 288       8.045   0.160  -8.326  0.00  0.00      PROA  
ATOM   4622  CD2 LEU P 288      10.572  -2.049  -8.151  0.00  0.00      PROA  
ATOM   4623 HD21 LEU P 288      11.433  -1.411  -8.110  0.00  0.00      PROA  
ATOM   4624 HD22 LEU P 288      10.393  -2.162  -9.200  0.00  0.00      PROA  
ATOM   4625 HD23 LEU P 288      10.717  -2.989  -7.677  0.00  0.00      PROA  
ATOM   4626  C   LEU P 288      10.928  -0.918  -3.942  0.00  0.00      PROA  
ATOM   4627  O   LEU P 288      12.016  -0.381  -3.764  0.00  0.00      PROA  
ATOM   4628  N   GLU P 289      10.143  -1.071  -2.898  0.00  0.00      PROA  
ATOM   4629  HN  GLU P 289       9.240  -1.580  -2.966  0.00  0.00      PROA  
ATOM   4630  CA  GLU P 289      10.683  -0.820  -1.604  0.00  0.00      PROA  
ATOM   4631  HA  GLU P 289      11.138   0.204  -1.654  0.00  0.00      PROA  
ATOM   4632  CB  GLU P 289       9.637  -0.681  -0.463  0.00  0.00      PROA  
ATOM   4633  HB1 GLU P 289      10.185  -0.617   0.504  0.00  0.00      PROA  
ATOM   4634  HB2 GLU P 289       8.989  -1.540  -0.526  0.00  0.00      PROA  
ATOM   4635  CG  GLU P 289       8.819   0.665  -0.724  0.00  0.00      PROA  
ATOM   4636  HG1 GLU P 289       8.117   0.544  -1.626  0.00  0.00      PROA  
ATOM   4637  HG2 GLU P 289       9.602   1.414  -1.011  0.00  0.00      PROA  
ATOM   4638  CD  GLU P 289       7.976   1.186   0.456  0.00  0.00      PROA  
ATOM   4639  OE1 GLU P 289       7.867   0.493   1.466  0.00  0.00      PROA  
ATOM   4640  OE2 GLU P 289       7.483   2.358   0.466  0.00  0.00      PROA  
ATOM   4641  C   GLU P 289      11.856  -1.691  -1.154  0.00  0.00      PROA  
ATOM   4642  O   GLU P 289      12.900  -1.130  -0.791  0.00  0.00      PROA  
ATOM   4643  N   ALA P 290      11.767  -3.080  -1.321  0.00  0.00      PROA  
ATOM   4644  HN  ALA P 290      10.973  -3.450  -1.779  0.00  0.00      PROA  
ATOM   4645  CA  ALA P 290      12.909  -3.919  -1.353  0.00  0.00      PROA  
ATOM   4646  HA  ALA P 290      13.465  -3.698  -0.455  0.00  0.00      PROA  
ATOM   4647  CB  ALA P 290      12.359  -5.379  -1.323  0.00  0.00      PROA  
ATOM   4648  HB1 ALA P 290      12.168  -5.682  -2.408  0.00  0.00      PROA  
ATOM   4649  HB2 ALA P 290      11.433  -5.538  -0.764  0.00  0.00      PROA  
ATOM   4650  HB3 ALA P 290      13.126  -6.098  -0.982  0.00  0.00      PROA  
ATOM   4651  C   ALA P 290      13.953  -3.698  -2.486  0.00  0.00      PROA  
ATOM   4652  O   ALA P 290      15.170  -3.722  -2.135  0.00  0.00      PROA  
ATOM   4653  N   ILE P 291      13.650  -3.343  -3.788  0.00  0.00      PROA  
ATOM   4654  HN  ILE P 291      12.738  -3.615  -4.184  0.00  0.00      PROA  
ATOM   4655  CA  ILE P 291      14.693  -2.885  -4.698  0.00  0.00      PROA  
ATOM   4656  HA  ILE P 291      15.361  -3.660  -4.636  0.00  0.00      PROA  
ATOM   4657  CB  ILE P 291      14.127  -2.766  -6.105  0.00  0.00      PROA  
ATOM   4658  HB  ILE P 291      13.353  -2.022  -6.059  0.00  0.00      PROA  
ATOM   4659  CG2 ILE P 291      15.160  -2.179  -7.078  0.00  0.00      PROA  
ATOM   4660 HG21 ILE P 291      15.520  -1.274  -6.705  0.00  0.00      PROA  
ATOM   4661 HG22 ILE P 291      14.866  -2.100  -8.137  0.00  0.00      PROA  
ATOM   4662 HG23 ILE P 291      16.083  -2.772  -6.939  0.00  0.00      PROA  
ATOM   4663  CG1 ILE P 291      13.634  -4.042  -6.772  0.00  0.00      PROA  
ATOM   4664 HG11 ILE P 291      13.380  -3.813  -7.883  0.00  0.00      PROA  
ATOM   4665 HG12 ILE P 291      12.758  -4.179  -6.306  0.00  0.00      PROA  
ATOM   4666  CD  ILE P 291      14.436  -5.317  -6.450  0.00  0.00      PROA  
ATOM   4667  HD1 ILE P 291      13.772  -6.231  -6.763  0.00  0.00      PROA  
ATOM   4668  HD2 ILE P 291      14.511  -5.424  -5.318  0.00  0.00      PROA  
ATOM   4669  HD3 ILE P 291      15.370  -5.439  -6.951  0.00  0.00      PROA  
ATOM   4670  C   ILE P 291      15.418  -1.588  -4.200  0.00  0.00      PROA  
ATOM   4671  O   ILE P 291      16.648  -1.490  -4.309  0.00  0.00      PROA  
ATOM   4672  N   THR P 292      14.776  -0.602  -3.498  0.00  0.00      PROA  
ATOM   4673  HN  THR P 292      13.711  -0.638  -3.369  0.00  0.00      PROA  
ATOM   4674  CA  THR P 292      15.445   0.673  -3.089  0.00  0.00      PROA  
ATOM   4675  HA  THR P 292      16.180   0.877  -3.908  0.00  0.00      PROA  
ATOM   4676  CB  THR P 292      14.606   1.939  -2.840  0.00  0.00      PROA  
ATOM   4677  HB  THR P 292      15.292   2.771  -2.613  0.00  0.00      PROA  
ATOM   4678  OG1 THR P 292      13.649   1.766  -1.819  0.00  0.00      PROA  
ATOM   4679  HG1 THR P 292      13.383   0.776  -1.791  0.00  0.00      PROA  
ATOM   4680  CG2 THR P 292      13.795   2.412  -4.127  0.00  0.00      PROA  
ATOM   4681 HG21 THR P 292      13.297   3.411  -3.900  0.00  0.00      PROA  
ATOM   4682 HG22 THR P 292      13.086   1.601  -4.411  0.00  0.00      PROA  
ATOM   4683 HG23 THR P 292      14.409   2.431  -5.002  0.00  0.00      PROA  
ATOM   4684  C   THR P 292      16.222   0.480  -1.878  0.00  0.00      PROA  
ATOM   4685  O   THR P 292      17.209   1.135  -1.631  0.00  0.00      PROA  
ATOM   4686  N   ALA P 293      15.898  -0.533  -1.068  0.00  0.00      PROA  
ATOM   4687  HN  ALA P 293      15.033  -1.119  -1.241  0.00  0.00      PROA  
ATOM   4688  CA  ALA P 293      16.652  -1.063   0.020  0.00  0.00      PROA  
ATOM   4689  HA  ALA P 293      17.096  -0.227   0.514  0.00  0.00      PROA  
ATOM   4690  CB  ALA P 293      15.722  -1.815   0.921  0.00  0.00      PROA  
ATOM   4691  HB1 ALA P 293      14.952  -2.374   0.312  0.00  0.00      PROA  
ATOM   4692  HB2 ALA P 293      15.168  -1.038   1.421  0.00  0.00      PROA  
ATOM   4693  HB3 ALA P 293      16.304  -2.436   1.610  0.00  0.00      PROA  
ATOM   4694  C   ALA P 293      17.858  -1.930  -0.430  0.00  0.00      PROA  
ATOM   4695  O   ALA P 293      18.734  -2.100   0.450  0.00  0.00      PROA  
ATOM   4696  N   GLY P 294      17.926  -2.460  -1.717  0.00  0.00      PROA  
ATOM   4697  HN  GLY P 294      17.329  -2.048  -2.429  0.00  0.00      PROA  
ATOM   4698  CA  GLY P 294      18.935  -3.426  -2.266  0.00  0.00      PROA  
ATOM   4699  HA1 GLY P 294      19.883  -3.088  -1.997  0.00  0.00      PROA  
ATOM   4700  HA2 GLY P 294      18.669  -3.657  -3.331  0.00  0.00      PROA  
ATOM   4701  C   GLY P 294      18.853  -4.733  -1.523  0.00  0.00      PROA  
ATOM   4702  O   GLY P 294      19.835  -5.446  -1.250  0.00  0.00      PROA  
ATOM   4703  N   LEU P 295      17.586  -5.170  -1.407  0.00  0.00      PROA  
ATOM   4704  HN  LEU P 295      16.920  -4.563  -1.766  0.00  0.00      PROA  
ATOM   4705  CA  LEU P 295      17.013  -6.349  -0.809  0.00  0.00      PROA  
ATOM   4706  HA  LEU P 295      17.783  -6.889  -0.213  0.00  0.00      PROA  
ATOM   4707  CB  LEU P 295      16.102  -5.880   0.299  0.00  0.00      PROA  
ATOM   4708  HB1 LEU P 295      15.444  -5.054  -0.097  0.00  0.00      PROA  
ATOM   4709  HB2 LEU P 295      16.714  -5.480   1.179  0.00  0.00      PROA  
ATOM   4710  CG  LEU P 295      15.285  -7.110   0.953  0.00  0.00      PROA  
ATOM   4711  HG  LEU P 295      14.927  -7.866   0.264  0.00  0.00      PROA  
ATOM   4712  CD1 LEU P 295      16.253  -7.948   1.795  0.00  0.00      PROA  
ATOM   4713 HD11 LEU P 295      17.060  -8.424   1.099  0.00  0.00      PROA  
ATOM   4714 HD12 LEU P 295      15.648  -8.758   2.305  0.00  0.00      PROA  
ATOM   4715 HD13 LEU P 295      16.760  -7.312   2.583  0.00  0.00      PROA  
ATOM   4716  CD2 LEU P 295      14.216  -6.494   1.828  0.00  0.00      PROA  
ATOM   4717 HD21 LEU P 295      13.743  -7.253   2.475  0.00  0.00      PROA  
ATOM   4718 HD22 LEU P 295      13.413  -5.874   1.272  0.00  0.00      PROA  
ATOM   4719 HD23 LEU P 295      14.685  -5.688   2.474  0.00  0.00      PROA  
ATOM   4720  C   LEU P 295      16.342  -7.202  -1.866  0.00  0.00      PROA  
ATOM   4721  O   LEU P 295      15.303  -6.848  -2.390  0.00  0.00      PROA  
ATOM   4722  N   PRO P 296      16.950  -8.311  -2.338  0.00  0.00      PROA  
ATOM   4723  CD  PRO P 296      18.260  -8.802  -1.851  0.00  0.00      PROA  
ATOM   4724  HD1 PRO P 296      18.124  -9.123  -0.783  0.00  0.00      PROA  
ATOM   4725  HD2 PRO P 296      18.972  -7.900  -1.810  0.00  0.00      PROA  
ATOM   4726  CA  PRO P 296      16.490  -9.241  -3.346  0.00  0.00      PROA  
ATOM   4727  HA  PRO P 296      16.497  -8.647  -4.232  0.00  0.00      PROA  
ATOM   4728  CB  PRO P 296      17.411 -10.466  -3.259  0.00  0.00      PROA  
ATOM   4729  HB1 PRO P 296      17.513 -10.972  -4.200  0.00  0.00      PROA  
ATOM   4730  HB2 PRO P 296      16.995 -11.238  -2.550  0.00  0.00      PROA  
ATOM   4731  CG  PRO P 296      18.648  -9.968  -2.644  0.00  0.00      PROA  
ATOM   4732  HG1 PRO P 296      19.198 -10.710  -2.085  0.00  0.00      PROA  
ATOM   4733  HG2 PRO P 296      19.344  -9.623  -3.466  0.00  0.00      PROA  
ATOM   4734  C   PRO P 296      15.040  -9.698  -3.286  0.00  0.00      PROA  
ATOM   4735  O   PRO P 296      14.560 -10.045  -2.209  0.00  0.00      PROA  
ATOM   4736  N   VAL P 297      14.336  -9.675  -4.379  0.00  0.00      PROA  
ATOM   4737  HN  VAL P 297      14.726  -9.281  -5.226  0.00  0.00      PROA  
ATOM   4738  CA  VAL P 297      12.946  -9.954  -4.467  0.00  0.00      PROA  
ATOM   4739  HA  VAL P 297      12.552  -9.928  -3.402  0.00  0.00      PROA  
ATOM   4740  CB  VAL P 297      12.303  -8.926  -5.401  0.00  0.00      PROA  
ATOM   4741  HB  VAL P 297      12.871  -8.669  -6.302  0.00  0.00      PROA  
ATOM   4742  CG1 VAL P 297      10.846  -9.387  -5.802  0.00  0.00      PROA  
ATOM   4743 HG11 VAL P 297      10.385  -8.467  -6.228  0.00  0.00      PROA  
ATOM   4744 HG12 VAL P 297      10.227  -9.622  -4.973  0.00  0.00      PROA  
ATOM   4745 HG13 VAL P 297      11.003 -10.254  -6.564  0.00  0.00      PROA  
ATOM   4746  CG2 VAL P 297      12.253  -7.589  -4.653  0.00  0.00      PROA  
ATOM   4747 HG21 VAL P 297      11.867  -7.709  -3.629  0.00  0.00      PROA  
ATOM   4748 HG22 VAL P 297      11.705  -6.827  -5.269  0.00  0.00      PROA  
ATOM   4749 HG23 VAL P 297      13.324  -7.262  -4.589  0.00  0.00      PROA  
ATOM   4750  C   VAL P 297      12.722 -11.381  -4.948  0.00  0.00      PROA  
ATOM   4751  O   VAL P 297      13.190 -11.920  -5.947  0.00  0.00      PROA  
ATOM   4752  N   LEU P 298      11.887 -12.111  -4.193  0.00  0.00      PROA  
ATOM   4753  HN  LEU P 298      11.603 -11.901  -3.284  0.00  0.00      PROA  
ATOM   4754  CA  LEU P 298      11.206 -13.289  -4.739  0.00  0.00      PROA  
ATOM   4755  HA  LEU P 298      11.593 -13.449  -5.733  0.00  0.00      PROA  
ATOM   4756  CB  LEU P 298      11.509 -14.565  -3.996  0.00  0.00      PROA  
ATOM   4757  HB1 LEU P 298      10.917 -15.507  -4.338  0.00  0.00      PROA  
ATOM   4758  HB2 LEU P 298      11.275 -14.230  -2.925  0.00  0.00      PROA  
ATOM   4759  CG  LEU P 298      12.982 -14.964  -3.985  0.00  0.00      PROA  
ATOM   4760  HG  LEU P 298      13.518 -14.169  -3.421  0.00  0.00      PROA  
ATOM   4761  CD1 LEU P 298      13.200 -16.230  -3.229  0.00  0.00      PROA  
ATOM   4762 HD11 LEU P 298      14.285 -16.492  -3.002  0.00  0.00      PROA  
ATOM   4763 HD12 LEU P 298      12.837 -17.141  -3.831  0.00  0.00      PROA  
ATOM   4764 HD13 LEU P 298      12.559 -16.173  -2.270  0.00  0.00      PROA  
ATOM   4765  CD2 LEU P 298      13.563 -15.083  -5.311  0.00  0.00      PROA  
ATOM   4766 HD21 LEU P 298      14.695 -15.071  -5.289  0.00  0.00      PROA  
ATOM   4767 HD22 LEU P 298      13.370 -14.195  -5.855  0.00  0.00      PROA  
ATOM   4768 HD23 LEU P 298      13.152 -15.955  -5.805  0.00  0.00      PROA  
ATOM   4769  C   LEU P 298       9.708 -13.238  -4.842  0.00  0.00      PROA  
ATOM   4770  O   LEU P 298       8.974 -13.146  -3.847  0.00  0.00      PROA  
ATOM   4771  N   THR P 299       9.194 -13.383  -5.967  0.00  0.00      PROA  
ATOM   4772  HN  THR P 299       9.774 -13.461  -6.749  0.00  0.00      PROA  
ATOM   4773  CA  THR P 299       7.791 -12.958  -6.178  0.00  0.00      PROA  
ATOM   4774  HA  THR P 299       7.279 -13.195  -5.288  0.00  0.00      PROA  
ATOM   4775  CB  THR P 299       7.603 -11.468  -6.417  0.00  0.00      PROA  
ATOM   4776  HB  THR P 299       7.973 -10.913  -5.439  0.00  0.00      PROA  
ATOM   4777  OG1 THR P 299       6.248 -11.114  -6.669  0.00  0.00      PROA  
ATOM   4778  HG1 THR P 299       6.181 -11.265  -7.634  0.00  0.00      PROA  
ATOM   4779  CG2 THR P 299       8.428 -11.058  -7.690  0.00  0.00      PROA  
ATOM   4780 HG21 THR P 299       9.502 -11.350  -7.639  0.00  0.00      PROA  
ATOM   4781 HG22 THR P 299       8.292 -10.005  -7.844  0.00  0.00      PROA  
ATOM   4782 HG23 THR P 299       8.014 -11.585  -8.581  0.00  0.00      PROA  
ATOM   4783  C   THR P 299       7.147 -13.810  -7.286  0.00  0.00      PROA  
ATOM   4784  O   THR P 299       7.868 -14.323  -8.119  0.00  0.00      PROA  
ATOM   4785  N   THR P 300       5.806 -13.898  -7.217  0.00  0.00      PROA  
ATOM   4786  HN  THR P 300       5.368 -13.492  -6.417  0.00  0.00      PROA  
ATOM   4787  CA  THR P 300       4.908 -14.348  -8.271  0.00  0.00      PROA  
ATOM   4788  HA  THR P 300       5.173 -15.384  -8.621  0.00  0.00      PROA  
ATOM   4789  CB  THR P 300       3.445 -14.526  -7.828  0.00  0.00      PROA  
ATOM   4790  HB  THR P 300       2.681 -14.594  -8.648  0.00  0.00      PROA  
ATOM   4791  OG1 THR P 300       3.172 -13.474  -6.911  0.00  0.00      PROA  
ATOM   4792  HG1 THR P 300       2.212 -13.499  -6.818  0.00  0.00      PROA  
ATOM   4793  CG2 THR P 300       3.264 -15.837  -7.046  0.00  0.00      PROA  
ATOM   4794 HG21 THR P 300       3.391 -16.712  -7.734  0.00  0.00      PROA  
ATOM   4795 HG22 THR P 300       2.246 -15.946  -6.692  0.00  0.00      PROA  
ATOM   4796 HG23 THR P 300       3.956 -15.801  -6.189  0.00  0.00      PROA  
ATOM   4797  C   THR P 300       4.994 -13.505  -9.439  0.00  0.00      PROA  
ATOM   4798  O   THR P 300       5.371 -12.320  -9.384  0.00  0.00      PROA  
ATOM   4799  N   ALA P 301       4.675 -14.141 -10.582  0.00  0.00      PROA  
ATOM   4800  HN  ALA P 301       4.590 -15.114 -10.433  0.00  0.00      PROA  
ATOM   4801  CA  ALA P 301       4.521 -13.555 -11.847  0.00  0.00      PROA  
ATOM   4802  HA  ALA P 301       5.333 -12.891 -11.993  0.00  0.00      PROA  
ATOM   4803  CB  ALA P 301       4.502 -14.655 -12.910  0.00  0.00      PROA  
ATOM   4804  HB1 ALA P 301       3.633 -15.328 -12.625  0.00  0.00      PROA  
ATOM   4805  HB2 ALA P 301       5.443 -15.329 -12.917  0.00  0.00      PROA  
ATOM   4806  HB3 ALA P 301       4.310 -14.267 -13.956  0.00  0.00      PROA  
ATOM   4807  C   ALA P 301       3.258 -12.641 -12.108  0.00  0.00      PROA  
ATOM   4808  O   ALA P 301       3.259 -11.830 -13.055  0.00  0.00      PROA  
ATOM   4809  N   VAL P 302       2.226 -12.835 -11.311  0.00  0.00      PROA  
ATOM   4810  HN  VAL P 302       2.162 -13.573 -10.648  0.00  0.00      PROA  
ATOM   4811  CA  VAL P 302       1.053 -11.950 -11.351  0.00  0.00      PROA  
ATOM   4812  HA  VAL P 302       0.629 -11.988 -12.423  0.00  0.00      PROA  
ATOM   4813  CB  VAL P 302      -0.187 -12.460 -10.536  0.00  0.00      PROA  
ATOM   4814  HB  VAL P 302      -1.028 -11.684 -10.824  0.00  0.00      PROA  
ATOM   4815  CG1 VAL P 302      -0.490 -13.898 -11.027  0.00  0.00      PROA  
ATOM   4816 HG11 VAL P 302      -1.366 -14.295 -10.526  0.00  0.00      PROA  
ATOM   4817 HG12 VAL P 302       0.357 -14.581 -10.978  0.00  0.00      PROA  
ATOM   4818 HG13 VAL P 302      -0.851 -13.770 -12.102  0.00  0.00      PROA  
ATOM   4819  CG2 VAL P 302       0.075 -12.383  -9.008  0.00  0.00      PROA  
ATOM   4820 HG21 VAL P 302      -0.624 -13.147  -8.479  0.00  0.00      PROA  
ATOM   4821 HG22 VAL P 302      -0.056 -11.325  -8.749  0.00  0.00      PROA  
ATOM   4822 HG23 VAL P 302       1.154 -12.681  -8.703  0.00  0.00      PROA  
ATOM   4823  C   VAL P 302       1.303 -10.496 -10.810  0.00  0.00      PROA  
ATOM   4824  O   VAL P 302       0.495  -9.641 -11.102  0.00  0.00      PROA  
ATOM   4825  N   CYS P 303       2.376 -10.274 -10.064  0.00  0.00      PROA  
ATOM   4826  HN  CYS P 303       3.026 -10.989  -9.826  0.00  0.00      PROA  
ATOM   4827  CA  CYS P 303       2.595  -8.885  -9.623  0.00  0.00      PROA  
ATOM   4828  HA  CYS P 303       1.708  -8.515  -9.271  0.00  0.00      PROA  
ATOM   4829  CB  CYS P 303       3.660  -8.731  -8.556  0.00  0.00      PROA  
ATOM   4830  HB1 CYS P 303       3.694  -7.651  -8.188  0.00  0.00      PROA  
ATOM   4831  HB2 CYS P 303       4.666  -9.020  -8.971  0.00  0.00      PROA  
ATOM   4832  SG  CYS P 303       3.182  -9.796  -7.119  0.00  0.00      PROA  
ATOM   4833  HG1 CYS P 303       3.634 -11.071  -7.434  0.00  0.00      PROA  
ATOM   4834  C   CYS P 303       2.963  -7.975 -10.825  0.00  0.00      PROA  
ATOM   4835  O   CYS P 303       3.762  -8.278 -11.782  0.00  0.00      PROA  
ATOM   4836  N   GLY P 304       2.462  -6.768 -10.813  0.00  0.00      PROA  
ATOM   4837  HN  GLY P 304       1.793  -6.583 -10.103  0.00  0.00      PROA  
ATOM   4838  CA  GLY P 304       2.716  -5.860 -11.925  0.00  0.00      PROA  
ATOM   4839  HA1 GLY P 304       2.114  -5.027 -11.751  0.00  0.00      PROA  
ATOM   4840  HA2 GLY P 304       2.406  -6.214 -12.897  0.00  0.00      PROA  
ATOM   4841  C   GLY P 304       4.106  -5.254 -12.173  0.00  0.00      PROA  
ATOM   4842  O   GLY P 304       4.381  -4.979 -13.337  0.00  0.00      PROA  
ATOM   4843  N   TYR P 305       4.972  -5.181 -11.108  0.00  0.00      PROA  
ATOM   4844  HN  TYR P 305       4.677  -5.193 -10.156  0.00  0.00      PROA  
ATOM   4845  CA  TYR P 305       6.321  -4.758 -11.341  0.00  0.00      PROA  
ATOM   4846  HA  TYR P 305       6.455  -4.385 -12.340  0.00  0.00      PROA  
ATOM   4847  CB  TYR P 305       6.824  -3.951 -10.123  0.00  0.00      PROA  
ATOM   4848  HB1 TYR P 305       7.889  -3.668 -10.284  0.00  0.00      PROA  
ATOM   4849  HB2 TYR P 305       6.750  -4.588  -9.188  0.00  0.00      PROA  
ATOM   4850  CG  TYR P 305       6.056  -2.687  -9.928  0.00  0.00      PROA  
ATOM   4851  CD1 TYR P 305       5.346  -1.924 -10.942  0.00  0.00      PROA  
ATOM   4852  HD1 TYR P 305       5.233  -2.290 -11.911  0.00  0.00      PROA  
ATOM   4853  CE1 TYR P 305       4.734  -0.763 -10.673  0.00  0.00      PROA  
ATOM   4854  HE1 TYR P 305       4.194  -0.179 -11.477  0.00  0.00      PROA  
ATOM   4855  CZ  TYR P 305       4.763  -0.216  -9.413  0.00  0.00      PROA  
ATOM   4856  OH  TYR P 305       4.224   1.111  -9.199  0.00  0.00      PROA  
ATOM   4857  HH  TYR P 305       4.216   1.600 -10.098  0.00  0.00      PROA  
ATOM   4858  CD2 TYR P 305       6.010  -2.137  -8.596  0.00  0.00      PROA  
ATOM   4859  HD2 TYR P 305       6.527  -2.666  -7.815  0.00  0.00      PROA  
ATOM   4860  CE2 TYR P 305       5.414  -0.859  -8.358  0.00  0.00      PROA  
ATOM   4861  HE2 TYR P 305       5.414  -0.499  -7.422  0.00  0.00      PROA  
ATOM   4862  C   TYR P 305       7.152  -6.030 -11.464  0.00  0.00      PROA  
ATOM   4863  O   TYR P 305       8.373  -5.971 -11.335  0.00  0.00      PROA  
ATOM   4864  N   ALA P 306       6.559  -7.252 -11.633  0.00  0.00      PROA  
ATOM   4865  HN  ALA P 306       5.628  -7.358 -11.764  0.00  0.00      PROA  
ATOM   4866  CA  ALA P 306       7.256  -8.492 -11.597  0.00  0.00      PROA  
ATOM   4867  HA  ALA P 306       7.805  -8.538 -10.693  0.00  0.00      PROA  
ATOM   4868  CB  ALA P 306       6.394  -9.806 -11.632  0.00  0.00      PROA  
ATOM   4869  HB1 ALA P 306       6.035 -10.157 -12.573  0.00  0.00      PROA  
ATOM   4870  HB2 ALA P 306       5.537  -9.755 -10.972  0.00  0.00      PROA  
ATOM   4871  HB3 ALA P 306       6.959 -10.693 -11.184  0.00  0.00      PROA  
ATOM   4872  C   ALA P 306       8.280  -8.579 -12.725  0.00  0.00      PROA  
ATOM   4873  O   ALA P 306       9.361  -9.126 -12.615  0.00  0.00      PROA  
ATOM   4874  N   HSD P 307       7.973  -7.993 -13.945  0.00  0.00      PROA  
ATOM   4875  HN  HSD P 307       7.068  -7.789 -14.176  0.00  0.00      PROA  
ATOM   4876  CA  HSD P 307       8.858  -8.012 -15.092  0.00  0.00      PROA  
ATOM   4877  HA  HSD P 307       9.264  -8.953 -15.198  0.00  0.00      PROA  
ATOM   4878  CB  HSD P 307       8.128  -7.560 -16.319  0.00  0.00      PROA  
ATOM   4879  HB1 HSD P 307       7.242  -8.127 -16.599  0.00  0.00      PROA  
ATOM   4880  HB2 HSD P 307       8.786  -7.894 -17.173  0.00  0.00      PROA  
ATOM   4881  ND1 HSD P 307       8.540  -5.327 -17.278  0.00  0.00      PROA  
ATOM   4882  HD1 HSD P 307       9.218  -5.563 -17.980  0.00  0.00      PROA  
ATOM   4883  CG  HSD P 307       7.848  -6.133 -16.461  0.00  0.00      PROA  
ATOM   4884  CE1 HSD P 307       7.911  -4.116 -17.420  0.00  0.00      PROA  
ATOM   4885  HE1 HSD P 307       8.262  -3.317 -18.024  0.00  0.00      PROA  
ATOM   4886  NE2 HSD P 307       6.784  -4.127 -16.699  0.00  0.00      PROA  
ATOM   4887  CD2 HSD P 307       6.751  -5.379 -16.100  0.00  0.00      PROA  
ATOM   4888  HD2 HSD P 307       5.848  -5.620 -15.501  0.00  0.00      PROA  
ATOM   4889  C   HSD P 307      10.143  -7.197 -14.961  0.00  0.00      PROA  
ATOM   4890  O   HSD P 307      11.188  -7.533 -15.533  0.00  0.00      PROA  
ATOM   4891  N   TYR P 308      10.160  -6.127 -14.078  0.00  0.00      PROA  
ATOM   4892  HN  TYR P 308       9.328  -5.840 -13.590  0.00  0.00      PROA  
ATOM   4893  CA  TYR P 308      11.377  -5.345 -13.834  0.00  0.00      PROA  
ATOM   4894  HA  TYR P 308      11.856  -5.113 -14.798  0.00  0.00      PROA  
ATOM   4895  CB  TYR P 308      11.152  -3.991 -13.008  0.00  0.00      PROA  
ATOM   4896  HB1 TYR P 308      12.052  -3.460 -12.854  0.00  0.00      PROA  
ATOM   4897  HB2 TYR P 308      10.813  -4.264 -12.015  0.00  0.00      PROA  
ATOM   4898  CG  TYR P 308      10.165  -3.026 -13.654  0.00  0.00      PROA  
ATOM   4899  CD1 TYR P 308       9.967  -2.836 -15.072  0.00  0.00      PROA  
ATOM   4900  HD1 TYR P 308      10.571  -3.360 -15.826  0.00  0.00      PROA  
ATOM   4901  CE1 TYR P 308       8.989  -1.950 -15.569  0.00  0.00      PROA  
ATOM   4902  HE1 TYR P 308       8.956  -1.808 -16.619  0.00  0.00      PROA  
ATOM   4903  CZ  TYR P 308       8.060  -1.432 -14.734  0.00  0.00      PROA  
ATOM   4904  OH  TYR P 308       7.131  -0.481 -15.265  0.00  0.00      PROA  
ATOM   4905  HH  TYR P 308       6.932   0.091 -14.510  0.00  0.00      PROA  
ATOM   4906  CD2 TYR P 308       9.176  -2.407 -12.794  0.00  0.00      PROA  
ATOM   4907  HD2 TYR P 308       9.211  -2.562 -11.725  0.00  0.00      PROA  
ATOM   4908  CE2 TYR P 308       8.160  -1.610 -13.353  0.00  0.00      PROA  
ATOM   4909  HE2 TYR P 308       7.425  -1.113 -12.692  0.00  0.00      PROA  
ATOM   4910  C   TYR P 308      12.366  -6.123 -12.992  0.00  0.00      PROA  
ATOM   4911  O   TYR P 308      13.596  -5.970 -13.084  0.00  0.00      PROA  
ATOM   4912  N   ILE P 309      11.805  -7.002 -12.171  0.00  0.00      PROA  
ATOM   4913  HN  ILE P 309      10.882  -7.198 -12.223  0.00  0.00      PROA  
ATOM   4914  CA  ILE P 309      12.648  -7.923 -11.361  0.00  0.00      PROA  
ATOM   4915  HA  ILE P 309      13.328  -7.275 -10.857  0.00  0.00      PROA  
ATOM   4916  CB  ILE P 309      11.843  -8.626 -10.220  0.00  0.00      PROA  
ATOM   4917  HB  ILE P 309      11.256  -9.388 -10.752  0.00  0.00      PROA  
ATOM   4918  CG2 ILE P 309      12.819  -9.273  -9.203  0.00  0.00      PROA  
ATOM   4919 HG21 ILE P 309      12.210 -10.061  -8.774  0.00  0.00      PROA  
ATOM   4920 HG22 ILE P 309      13.287  -8.644  -8.454  0.00  0.00      PROA  
ATOM   4921 HG23 ILE P 309      13.609  -9.865  -9.717  0.00  0.00      PROA  
ATOM   4922  CG1 ILE P 309      10.821  -7.771  -9.458  0.00  0.00      PROA  
ATOM   4923 HG11 ILE P 309      10.178  -8.364  -8.710  0.00  0.00      PROA  
ATOM   4924 HG12 ILE P 309       9.992  -7.563 -10.180  0.00  0.00      PROA  
ATOM   4925  CD  ILE P 309      11.310  -6.441  -8.896  0.00  0.00      PROA  
ATOM   4926  HD1 ILE P 309      10.816  -5.998  -8.000  0.00  0.00      PROA  
ATOM   4927  HD2 ILE P 309      11.333  -5.626  -9.618  0.00  0.00      PROA  
ATOM   4928  HD3 ILE P 309      12.389  -6.545  -8.617  0.00  0.00      PROA  
ATOM   4929  C   ILE P 309      13.462  -8.845 -12.175  0.00  0.00      PROA  
ATOM   4930  O   ILE P 309      14.678  -8.894 -12.130  0.00  0.00      PROA  
ATOM   4931  N   ALA P 310      12.769  -9.484 -13.205  0.00  0.00      PROA  
ATOM   4932  HN  ALA P 310      11.778  -9.287 -13.288  0.00  0.00      PROA  
ATOM   4933  CA  ALA P 310      13.323 -10.357 -14.285  0.00  0.00      PROA  
ATOM   4934  HA  ALA P 310      13.908 -11.123 -13.813  0.00  0.00      PROA  
ATOM   4935  CB  ALA P 310      12.169 -10.959 -15.027  0.00  0.00      PROA  
ATOM   4936  HB1 ALA P 310      12.526 -11.543 -15.948  0.00  0.00      PROA  
ATOM   4937  HB2 ALA P 310      11.579 -10.132 -15.404  0.00  0.00      PROA  
ATOM   4938  HB3 ALA P 310      11.610 -11.626 -14.299  0.00  0.00      PROA  
ATOM   4939  C   ALA P 310      14.273  -9.624 -15.107  0.00  0.00      PROA  
ATOM   4940  O   ALA P 310      15.333 -10.181 -15.441  0.00  0.00      PROA  
ATOM   4941  N   ASP P 311      14.041  -8.464 -15.581  0.00  0.00      PROA  
ATOM   4942  HN  ASP P 311      13.120  -8.202 -15.420  0.00  0.00      PROA  
ATOM   4943  CA  ASP P 311      14.806  -7.769 -16.673  0.00  0.00      PROA  
ATOM   4944  HA  ASP P 311      15.188  -8.532 -17.273  0.00  0.00      PROA  
ATOM   4945  CB  ASP P 311      13.755  -7.010 -17.532  0.00  0.00      PROA  
ATOM   4946  HB1 ASP P 311      13.530  -6.128 -16.921  0.00  0.00      PROA  
ATOM   4947  HB2 ASP P 311      12.816  -7.513 -17.641  0.00  0.00      PROA  
ATOM   4948  CG  ASP P 311      14.185  -6.620 -18.860  0.00  0.00      PROA  
ATOM   4949  OD1 ASP P 311      15.097  -7.296 -19.425  0.00  0.00      PROA  
ATOM   4950  OD2 ASP P 311      13.499  -5.790 -19.490  0.00  0.00      PROA  
ATOM   4951  C   ASP P 311      16.079  -7.006 -16.257  0.00  0.00      PROA  
ATOM   4952  O   ASP P 311      17.009  -6.920 -17.020  0.00  0.00      PROA  
ATOM   4953  N   ALA P 312      16.121  -6.588 -14.975  0.00  0.00      PROA  
ATOM   4954  HN  ALA P 312      15.371  -6.847 -14.366  0.00  0.00      PROA  
ATOM   4955  CA  ALA P 312      17.267  -5.895 -14.551  0.00  0.00      PROA  
ATOM   4956  HA  ALA P 312      17.907  -5.492 -15.333  0.00  0.00      PROA  
ATOM   4957  CB  ALA P 312      16.803  -4.657 -13.813  0.00  0.00      PROA  
ATOM   4958  HB1 ALA P 312      15.754  -4.822 -13.361  0.00  0.00      PROA  
ATOM   4959  HB2 ALA P 312      16.863  -3.727 -14.466  0.00  0.00      PROA  
ATOM   4960  HB3 ALA P 312      17.459  -4.416 -12.959  0.00  0.00      PROA  
ATOM   4961  C   ALA P 312      18.077  -6.908 -13.739  0.00  0.00      PROA  
ATOM   4962  O   ALA P 312      19.253  -6.632 -13.452  0.00  0.00      PROA  
ATOM   4963  N   ASN P 313      17.579  -8.211 -13.499  0.00  0.00      PROA  
ATOM   4964  HN  ASN P 313      16.639  -8.417 -13.806  0.00  0.00      PROA  
ATOM   4965  CA  ASN P 313      18.396  -9.233 -12.934  0.00  0.00      PROA  
ATOM   4966  HA  ASN P 313      17.701 -10.080 -12.977  0.00  0.00      PROA  
ATOM   4967  CB  ASN P 313      19.773  -9.643 -13.534  0.00  0.00      PROA  
ATOM   4968  HB1 ASN P 313      20.159 -10.487 -13.043  0.00  0.00      PROA  
ATOM   4969  HB2 ASN P 313      20.474  -8.758 -13.529  0.00  0.00      PROA  
ATOM   4970  CG  ASN P 313      19.557 -10.164 -14.944  0.00  0.00      PROA  
ATOM   4971  OD1 ASN P 313      20.055  -9.602 -15.864  0.00  0.00      PROA  
ATOM   4972  ND2 ASN P 313      18.793 -11.271 -15.055  0.00  0.00      PROA  
ATOM   4973 HD21 ASN P 313      18.481 -11.576 -15.932  0.00  0.00      PROA  
ATOM   4974 HD22 ASN P 313      18.414 -11.755 -14.349  0.00  0.00      PROA  
ATOM   4975  C   ASN P 313      18.517  -8.971 -11.455  0.00  0.00      PROA  
ATOM   4976  O   ASN P 313      19.537  -9.293 -10.838  0.00  0.00      PROA  
ATOM   4977  N   CYS P 314      17.440  -8.388 -10.795  0.00  0.00      PROA  
ATOM   4978  HN  CYS P 314      16.646  -8.276 -11.300  0.00  0.00      PROA  
ATOM   4979  CA  CYS P 314      17.526  -7.891  -9.390  0.00  0.00      PROA  
ATOM   4980  HA  CYS P 314      18.555  -8.038  -9.164  0.00  0.00      PROA  
ATOM   4981  CB  CYS P 314      17.039  -6.424  -9.238  0.00  0.00      PROA  
ATOM   4982  HB1 CYS P 314      17.763  -5.827  -9.848  0.00  0.00      PROA  
ATOM   4983  HB2 CYS P 314      17.083  -6.022  -8.210  0.00  0.00      PROA  
ATOM   4984  SG  CYS P 314      15.407  -5.937  -9.993  0.00  0.00      PROA  
ATOM   4985  HG1 CYS P 314      15.827  -6.413 -11.148  0.00  0.00      PROA  
ATOM   4986  C   CYS P 314      16.775  -8.725  -8.335  0.00  0.00      PROA  
ATOM   4987  O   CYS P 314      16.410  -8.345  -7.237  0.00  0.00      PROA  
ATOM   4988  N   GLY P 315      16.598 -10.048  -8.657  0.00  0.00      PROA  
ATOM   4989  HN  GLY P 315      16.982 -10.402  -9.533  0.00  0.00      PROA  
ATOM   4990  CA  GLY P 315      15.864 -11.063  -7.900  0.00  0.00      PROA  
ATOM   4991  HA1 GLY P 315      14.996 -10.751  -7.417  0.00  0.00      PROA  
ATOM   4992  HA2 GLY P 315      16.619 -11.519  -7.242  0.00  0.00      PROA  
ATOM   4993  C   GLY P 315      15.497 -11.973  -8.913  0.00  0.00      PROA  
ATOM   4994  O   GLY P 315      16.183 -12.066  -9.903  0.00  0.00      PROA  
ATOM   4995  N   THR P 316      14.314 -12.627  -8.709  0.00  0.00      PROA  
ATOM   4996  HN  THR P 316      13.821 -12.563  -7.841  0.00  0.00      PROA  
ATOM   4997  CA  THR P 316      13.673 -13.516  -9.689  0.00  0.00      PROA  
ATOM   4998  HA  THR P 316      13.593 -13.016 -10.620  0.00  0.00      PROA  
ATOM   4999  CB  THR P 316      14.499 -14.774  -9.914  0.00  0.00      PROA  
ATOM   5000  HB  THR P 316      15.561 -14.504  -9.903  0.00  0.00      PROA  
ATOM   5001  OG1 THR P 316      14.266 -15.389 -11.142  0.00  0.00      PROA  
ATOM   5002  HG1 THR P 316      14.726 -16.175 -11.090  0.00  0.00      PROA  
ATOM   5003  CG2 THR P 316      14.054 -15.836  -8.828  0.00  0.00      PROA  
ATOM   5004 HG21 THR P 316      14.762 -16.718  -8.946  0.00  0.00      PROA  
ATOM   5005 HG22 THR P 316      13.007 -16.218  -8.962  0.00  0.00      PROA  
ATOM   5006 HG23 THR P 316      14.221 -15.511  -7.798  0.00  0.00      PROA  
ATOM   5007  C   THR P 316      12.159 -13.744  -9.447  0.00  0.00      PROA  
ATOM   5008  O   THR P 316      11.576 -13.231  -8.465  0.00  0.00      PROA  
ATOM   5009  N   VAL P 317      11.468 -14.422 -10.373  0.00  0.00      PROA  
ATOM   5010  HN  VAL P 317      12.016 -14.856 -11.055  0.00  0.00      PROA  
ATOM   5011  CA  VAL P 317      10.055 -14.513 -10.462  0.00  0.00      PROA  
ATOM   5012  HA  VAL P 317       9.670 -14.267  -9.530  0.00  0.00      PROA  
ATOM   5013  CB  VAL P 317       9.558 -13.687 -11.667  0.00  0.00      PROA  
ATOM   5014  HB  VAL P 317      10.143 -14.091 -12.520  0.00  0.00      PROA  
ATOM   5015  CG1 VAL P 317       7.994 -14.021 -11.941  0.00  0.00      PROA  
ATOM   5016 HG11 VAL P 317       7.599 -13.183 -12.584  0.00  0.00      PROA  
ATOM   5017 HG12 VAL P 317       7.472 -13.793 -11.005  0.00  0.00      PROA  
ATOM   5018 HG13 VAL P 317       7.840 -15.034 -12.360  0.00  0.00      PROA  
ATOM   5019  CG2 VAL P 317       9.879 -12.188 -11.433  0.00  0.00      PROA  
ATOM   5020 HG21 VAL P 317      10.933 -11.991 -11.290  0.00  0.00      PROA  
ATOM   5021 HG22 VAL P 317       9.349 -11.792 -10.520  0.00  0.00      PROA  
ATOM   5022 HG23 VAL P 317       9.724 -11.684 -12.503  0.00  0.00      PROA  
ATOM   5023  C   VAL P 317       9.740 -15.920 -10.662  0.00  0.00      PROA  
ATOM   5024  O   VAL P 317      10.387 -16.637 -11.444  0.00  0.00      PROA  
ATOM   5025  N   ILE P 318       8.740 -16.365  -9.894  0.00  0.00      PROA  
ATOM   5026  HN  ILE P 318       8.481 -15.675  -9.253  0.00  0.00      PROA  
ATOM   5027  CA  ILE P 318       8.019 -17.600 -10.012  0.00  0.00      PROA  
ATOM   5028  HA  ILE P 318       8.722 -18.360 -10.379  0.00  0.00      PROA  
ATOM   5029  CB  ILE P 318       7.518 -18.029  -8.664  0.00  0.00      PROA  
ATOM   5030  HB  ILE P 318       6.685 -17.305  -8.303  0.00  0.00      PROA  
ATOM   5031  CG2 ILE P 318       6.846 -19.424  -8.630  0.00  0.00      PROA  
ATOM   5032 HG21 ILE P 318       6.446 -19.595  -7.635  0.00  0.00      PROA  
ATOM   5033 HG22 ILE P 318       7.545 -20.262  -8.891  0.00  0.00      PROA  
ATOM   5034 HG23 ILE P 318       5.999 -19.522  -9.355  0.00  0.00      PROA  
ATOM   5035  CG1 ILE P 318       8.606 -17.967  -7.539  0.00  0.00      PROA  
ATOM   5036 HG11 ILE P 318       8.103 -18.234  -6.569  0.00  0.00      PROA  
ATOM   5037 HG12 ILE P 318       9.054 -16.906  -7.423  0.00  0.00      PROA  
ATOM   5038  CD  ILE P 318       9.698 -19.026  -7.755  0.00  0.00      PROA  
ATOM   5039  HD1 ILE P 318      10.294 -18.724  -8.606  0.00  0.00      PROA  
ATOM   5040  HD2 ILE P 318       9.308 -19.989  -7.960  0.00  0.00      PROA  
ATOM   5041  HD3 ILE P 318      10.516 -19.044  -6.965  0.00  0.00      PROA  
ATOM   5042  C   ILE P 318       6.846 -17.505 -11.024  0.00  0.00      PROA  
ATOM   5043  O   ILE P 318       5.894 -16.784 -10.824  0.00  0.00      PROA  
ATOM   5044  N   ALA P 319       6.984 -18.298 -12.085  0.00  0.00      PROA  
ATOM   5045  HN  ALA P 319       7.817 -18.825 -12.196  0.00  0.00      PROA  
ATOM   5046  CA  ALA P 319       5.990 -18.324 -13.111  0.00  0.00      PROA  
ATOM   5047  HA  ALA P 319       6.037 -17.247 -13.463  0.00  0.00      PROA  
ATOM   5048  CB  ALA P 319       6.307 -19.347 -14.200  0.00  0.00      PROA  
ATOM   5049  HB1 ALA P 319       5.606 -19.348 -15.072  0.00  0.00      PROA  
ATOM   5050  HB2 ALA P 319       6.303 -20.419 -13.893  0.00  0.00      PROA  
ATOM   5051  HB3 ALA P 319       7.329 -19.048 -14.653  0.00  0.00      PROA  
ATOM   5052  C   ALA P 319       4.576 -18.591 -12.638  0.00  0.00      PROA  
ATOM   5053  O   ALA P 319       4.408 -19.246 -11.617  0.00  0.00      PROA  
ATOM   5054  N   GLU P 320       3.571 -18.209 -13.359  0.00  0.00      PROA  
ATOM   5055  HN  GLU P 320       3.700 -17.787 -14.252  0.00  0.00      PROA  
ATOM   5056  CA  GLU P 320       2.189 -18.524 -13.135  0.00  0.00      PROA  
ATOM   5057  HA  GLU P 320       2.020 -18.945 -12.187  0.00  0.00      PROA  
ATOM   5058  CB  GLU P 320       1.341 -17.247 -13.151  0.00  0.00      PROA  
ATOM   5059  HB1 GLU P 320       1.568 -16.712 -14.118  0.00  0.00      PROA  
ATOM   5060  HB2 GLU P 320       1.605 -16.505 -12.396  0.00  0.00      PROA  
ATOM   5061  CG  GLU P 320      -0.225 -17.433 -13.017  0.00  0.00      PROA  
ATOM   5062  HG1 GLU P 320      -0.650 -18.184 -13.646  0.00  0.00      PROA
[truncated: 7,075,166 more chars]
