# Supplementary material for: A Lead-Based Fragment Library Screening of the Glycosyltransferase WaaG from Escherichia coli
Source: Pharmaceuticals (Basel). 2022 Feb 9;15(2):209. doi: 10.3390/ph15020209 (PMC8877264; doi:10.3390/ph15020209)
Supplement: Supplementary file 1 [file pharmaceuticals-15-00209-s001.zip › pharmaceuticals-1578293/WaaG+B33_clusteranalysis.pdb]

CRYST1   97.842   97.831   97.811  90.00  90.00  90.00 P 1           1
ATOM      1  N   ILE P   2     -11.323  27.144   4.603  0.00  0.00      PROA  
ATOM      2  HT1 ILE P   2     -12.309  27.204   4.168  0.00  0.00      PROA  
ATOM      3  HT2 ILE P   2     -10.684  27.289   3.835  0.00  0.00      PROA  
ATOM      4  HT3 ILE P   2     -11.299  27.911   5.354  0.00  0.00      PROA  
ATOM      5  CA  ILE P   2     -10.954  25.761   5.119  0.00  0.00      PROA  
ATOM      6  HA  ILE P   2      -9.901  25.766   5.579  0.00  0.00      PROA  
ATOM      7  CB  ILE P   2     -11.951  25.460   6.191  0.00  0.00      PROA  
ATOM      8  HB  ILE P   2     -12.082  26.365   6.873  0.00  0.00      PROA  
ATOM      9  CG2 ILE P   2     -13.471  25.308   5.832  0.00  0.00      PROA  
ATOM     10 HG21 ILE P   2     -14.060  24.675   6.576  0.00  0.00      PROA  
ATOM     11 HG22 ILE P   2     -13.453  24.652   4.939  0.00  0.00      PROA  
ATOM     12 HG23 ILE P   2     -13.966  26.221   5.586  0.00  0.00      PROA  
ATOM     13  CG1 ILE P   2     -11.499  24.285   7.139  0.00  0.00      PROA  
ATOM     14 HG11 ILE P   2     -11.266  23.412   6.508  0.00  0.00      PROA  
ATOM     15 HG12 ILE P   2     -12.377  23.977   7.790  0.00  0.00      PROA  
ATOM     16  CD  ILE P   2     -10.370  24.529   8.102  0.00  0.00      PROA  
ATOM     17  HD1 ILE P   2     -10.281  25.606   8.264  0.00  0.00      PROA  
ATOM     18  HD2 ILE P   2      -9.402  24.102   7.685  0.00  0.00      PROA  
ATOM     19  HD3 ILE P   2     -10.491  24.095   9.082  0.00  0.00      PROA  
ATOM     20  C   ILE P   2     -10.908  24.692   3.997  0.00  0.00      PROA  
ATOM     21  O   ILE P   2     -11.844  24.580   3.132  0.00  0.00      PROA  
ATOM     22  N   VAL P   3      -9.749  23.924   3.949  0.00  0.00      PROA  
ATOM     23  HN  VAL P   3      -8.962  24.034   4.548  0.00  0.00      PROA  
ATOM     24  CA  VAL P   3      -9.690  22.817   3.057  0.00  0.00      PROA  
ATOM     25  HA  VAL P   3     -10.315  22.984   2.171  0.00  0.00      PROA  
ATOM     26  CB  VAL P   3      -8.319  22.579   2.619  0.00  0.00      PROA  
ATOM     27  HB  VAL P   3      -7.578  22.270   3.388  0.00  0.00      PROA  
ATOM     28  CG1 VAL P   3      -8.295  21.332   1.730  0.00  0.00      PROA  
ATOM     29 HG11 VAL P   3      -7.330  21.188   1.204  0.00  0.00      PROA  
ATOM     30 HG12 VAL P   3      -9.176  21.337   1.048  0.00  0.00      PROA  
ATOM     31 HG13 VAL P   3      -8.374  20.381   2.293  0.00  0.00      PROA  
ATOM     32  CG2 VAL P   3      -7.690  23.875   1.936  0.00  0.00      PROA  
ATOM     33 HG21 VAL P   3      -6.725  23.659   1.467  0.00  0.00      PROA  
ATOM     34 HG22 VAL P   3      -7.656  24.680   2.711  0.00  0.00      PROA  
ATOM     35 HG23 VAL P   3      -8.399  24.310   1.246  0.00  0.00      PROA  
ATOM     36  C   VAL P   3     -10.253  21.581   3.794  0.00  0.00      PROA  
ATOM     37  O   VAL P   3      -9.883  21.330   4.933  0.00  0.00      PROA  
ATOM     38  N   ALA P   4     -11.233  20.829   3.209  0.00  0.00      PROA  
ATOM     39  HN  ALA P   4     -11.557  20.936   2.263  0.00  0.00      PROA  
ATOM     40  CA  ALA P   4     -11.950  19.843   3.975  0.00  0.00      PROA  
ATOM     41  HA  ALA P   4     -11.866  19.908   5.040  0.00  0.00      PROA  
ATOM     42  CB  ALA P   4     -13.464  19.983   3.666  0.00  0.00      PROA  
ATOM     43  HB1 ALA P   4     -13.637  21.085   3.885  0.00  0.00      PROA  
ATOM     44  HB2 ALA P   4     -14.127  19.290   4.304  0.00  0.00      PROA  
ATOM     45  HB3 ALA P   4     -13.744  20.041   2.585  0.00  0.00      PROA  
ATOM     46  C   ALA P   4     -11.492  18.476   3.551  0.00  0.00      PROA  
ATOM     47  O   ALA P   4     -11.477  18.192   2.352  0.00  0.00      PROA  
ATOM     48  N   PHE P   5     -11.019  17.588   4.480  0.00  0.00      PROA  
ATOM     49  HN  PHE P   5     -11.021  17.827   5.449  0.00  0.00      PROA  
ATOM     50  CA  PHE P   5     -10.480  16.312   4.070  0.00  0.00      PROA  
ATOM     51  HA  PHE P   5     -10.426  16.239   3.001  0.00  0.00      PROA  
ATOM     52  CB  PHE P   5      -9.094  16.077   4.676  0.00  0.00      PROA  
ATOM     53  HB1 PHE P   5      -8.818  14.976   4.763  0.00  0.00      PROA  
ATOM     54  HB2 PHE P   5      -9.147  16.315   5.793  0.00  0.00      PROA  
ATOM     55  CG  PHE P   5      -8.022  16.965   4.083  0.00  0.00      PROA  
ATOM     56  CD1 PHE P   5      -7.083  16.205   3.391  0.00  0.00      PROA  
ATOM     57  HD1 PHE P   5      -7.150  15.182   3.283  0.00  0.00      PROA  
ATOM     58  CE1 PHE P   5      -5.974  16.808   2.777  0.00  0.00      PROA  
ATOM     59  HE1 PHE P   5      -5.327  16.272   2.101  0.00  0.00      PROA  
ATOM     60  CZ  PHE P   5      -5.764  18.210   3.000  0.00  0.00      PROA  
ATOM     61  HZ  PHE P   5      -4.981  18.785   2.516  0.00  0.00      PROA  
ATOM     62  CD2 PHE P   5      -7.720  18.294   4.447  0.00  0.00      PROA  
ATOM     63  HD2 PHE P   5      -8.448  18.895   5.009  0.00  0.00      PROA  
ATOM     64  CE2 PHE P   5      -6.578  18.917   3.891  0.00  0.00      PROA  
ATOM     65  HE2 PHE P   5      -6.535  19.975   4.081  0.00  0.00      PROA  
ATOM     66  C   PHE P   5     -11.475  15.265   4.574  0.00  0.00      PROA  
ATOM     67  O   PHE P   5     -12.039  15.275   5.635  0.00  0.00      PROA  
ATOM     68  N   CYS P   6     -11.723  14.351   3.555  0.00  0.00      PROA  
ATOM     69  HN  CYS P   6     -11.113  14.305   2.793  0.00  0.00      PROA  
ATOM     70  CA  CYS P   6     -12.661  13.231   3.650  0.00  0.00      PROA  
ATOM     71  HA  CYS P   6     -13.214  13.239   4.643  0.00  0.00      PROA  
ATOM     72  CB  CYS P   6     -13.809  13.345   2.567  0.00  0.00      PROA  
ATOM     73  HB1 CYS P   6     -14.368  12.331   2.456  0.00  0.00      PROA  
ATOM     74  HB2 CYS P   6     -13.344  13.517   1.505  0.00  0.00      PROA  
ATOM     75  SG  CYS P   6     -14.946  14.711   2.825  0.00  0.00      PROA  
ATOM     76  HG1 CYS P   6     -15.833  14.349   1.925  0.00  0.00      PROA  
ATOM     77  C   CYS P   6     -12.094  11.793   3.468  0.00  0.00      PROA  
ATOM     78  O   CYS P   6     -11.665  11.458   2.377  0.00  0.00      PROA  
ATOM     79  N   LEU P   7     -12.182  11.003   4.541  0.00  0.00      PROA  
ATOM     80  HN  LEU P   7     -12.467  11.331   5.452  0.00  0.00      PROA  
ATOM     81  CA  LEU P   7     -11.787   9.635   4.613  0.00  0.00      PROA  
ATOM     82  HA  LEU P   7     -12.291   9.186   3.740  0.00  0.00      PROA  
ATOM     83  CB  LEU P   7     -10.228   9.418   4.644  0.00  0.00      PROA  
ATOM     84  HB1 LEU P   7      -9.784   9.814   3.700  0.00  0.00      PROA  
ATOM     85  HB2 LEU P   7     -10.018   8.312   4.793  0.00  0.00      PROA  
ATOM     86  CG  LEU P   7      -9.481  10.179   5.867  0.00  0.00      PROA  
ATOM     87  HG  LEU P   7     -10.003  10.037   6.835  0.00  0.00      PROA  
ATOM     88  CD1 LEU P   7      -8.165   9.352   6.113  0.00  0.00      PROA  
ATOM     89 HD11 LEU P   7      -7.768   9.670   7.155  0.00  0.00      PROA  
ATOM     90 HD12 LEU P   7      -7.392   9.662   5.411  0.00  0.00      PROA  
ATOM     91 HD13 LEU P   7      -8.235   8.227   6.139  0.00  0.00      PROA  
ATOM     92  CD2 LEU P   7      -9.251  11.668   5.684  0.00  0.00      PROA  
ATOM     93 HD21 LEU P   7      -8.414  11.857   4.953  0.00  0.00      PROA  
ATOM     94 HD22 LEU P   7      -8.875  12.151   6.587  0.00  0.00      PROA  
ATOM     95 HD23 LEU P   7     -10.181  12.075   5.248  0.00  0.00      PROA  
ATOM     96  C   LEU P   7     -12.487   9.068   5.871  0.00  0.00      PROA  
ATOM     97  O   LEU P   7     -12.708   9.846   6.819  0.00  0.00      PROA  
ATOM     98  N   TYR P   8     -12.864   7.735   5.884  0.00  0.00      PROA  
ATOM     99  HN  TYR P   8     -12.780   7.329   4.941  0.00  0.00      PROA  
ATOM    100  CA  TYR P   8     -13.542   7.053   6.926  0.00  0.00      PROA  
ATOM    101  HA  TYR P   8     -14.370   7.744   7.056  0.00  0.00      PROA  
ATOM    102  CB  TYR P   8     -14.051   5.612   6.435  0.00  0.00      PROA  
ATOM    103  HB1 TYR P   8     -14.818   5.059   7.076  0.00  0.00      PROA  
ATOM    104  HB2 TYR P   8     -13.224   4.870   6.347  0.00  0.00      PROA  
ATOM    105  CG  TYR P   8     -14.845   5.699   5.101  0.00  0.00      PROA  
ATOM    106  CD1 TYR P   8     -15.853   6.700   4.866  0.00  0.00      PROA  
ATOM    107  HD1 TYR P   8     -16.159   7.352   5.650  0.00  0.00      PROA  
ATOM    108  CE1 TYR P   8     -16.528   6.754   3.657  0.00  0.00      PROA  
ATOM    109  HE1 TYR P   8     -17.326   7.513   3.545  0.00  0.00      PROA  
ATOM    110  CZ  TYR P   8     -16.303   5.781   2.672  0.00  0.00      PROA  
ATOM    111  OH  TYR P   8     -17.172   5.587   1.526  0.00  0.00      PROA  
ATOM    112  HH  TYR P   8     -17.047   4.660   1.141  0.00  0.00      PROA  
ATOM    113  CD2 TYR P   8     -14.623   4.699   4.142  0.00  0.00      PROA  
ATOM    114  HD2 TYR P   8     -13.912   3.922   4.307  0.00  0.00      PROA  
ATOM    115  CE2 TYR P   8     -15.325   4.760   2.896  0.00  0.00      PROA  
ATOM    116  HE2 TYR P   8     -14.967   4.031   2.194  0.00  0.00      PROA  
ATOM    117  C   TYR P   8     -12.863   6.998   8.229  0.00  0.00      PROA  
ATOM    118  O   TYR P   8     -13.406   7.218   9.272  0.00  0.00      PROA  
ATOM    119  N   LYS P   9     -11.563   6.572   8.274  0.00  0.00      PROA  
ATOM    120  HN  LYS P   9     -11.196   6.399   7.395  0.00  0.00      PROA  
ATOM    121  CA  LYS P   9     -10.809   6.346   9.404  0.00  0.00      PROA  
ATOM    122  HA  LYS P   9     -11.134   7.110  10.112  0.00  0.00      PROA  
ATOM    123  CB  LYS P   9     -10.897   4.897  10.017  0.00  0.00      PROA  
ATOM    124  HB1 LYS P   9     -10.223   4.811  10.877  0.00  0.00      PROA  
ATOM    125  HB2 LYS P   9     -10.467   4.240   9.185  0.00  0.00      PROA  
ATOM    126  CG  LYS P   9     -12.327   4.527  10.521  0.00  0.00      PROA  
ATOM    127  HG1 LYS P   9     -12.996   4.244   9.687  0.00  0.00      PROA  
ATOM    128  HG2 LYS P   9     -12.908   5.254  11.078  0.00  0.00      PROA  
ATOM    129  CD  LYS P   9     -12.249   3.257  11.529  0.00  0.00      PROA  
ATOM    130  HD1 LYS P   9     -13.216   2.946  11.834  0.00  0.00      PROA  
ATOM    131  HD2 LYS P   9     -11.776   3.698  12.409  0.00  0.00      PROA  
ATOM    132  CE  LYS P   9     -11.472   2.064  10.973  0.00  0.00      PROA  
ATOM    133  HE1 LYS P   9     -10.428   2.415  10.882  0.00  0.00      PROA  
ATOM    134  HE2 LYS P   9     -11.924   1.822  10.025  0.00  0.00      PROA  
ATOM    135  NZ  LYS P   9     -11.399   0.908  11.872  0.00  0.00      PROA  
ATOM    136  HZ1 LYS P   9     -12.228   0.185  11.692  0.00  0.00      PROA  
ATOM    137  HZ2 LYS P   9     -11.374   1.232  12.859  0.00  0.00      PROA  
ATOM    138  HZ3 LYS P   9     -10.592   0.370  11.693  0.00  0.00      PROA  
ATOM    139  C   LYS P   9      -9.336   6.746   9.337  0.00  0.00      PROA  
ATOM    140  O   LYS P   9      -8.695   6.557   8.285  0.00  0.00      PROA  
ATOM    141  N   TYR P  10      -8.771   7.270  10.485  0.00  0.00      PROA  
ATOM    142  HN  TYR P  10      -9.332   7.413  11.277  0.00  0.00      PROA  
ATOM    143  CA  TYR P  10      -7.369   7.650  10.566  0.00  0.00      PROA  
ATOM    144  HA  TYR P  10      -6.830   7.329   9.677  0.00  0.00      PROA  
ATOM    145  CB  TYR P  10      -7.101   9.199  10.740  0.00  0.00      PROA  
ATOM    146  HB1 TYR P  10      -7.654   9.532  11.672  0.00  0.00      PROA  
ATOM    147  HB2 TYR P  10      -7.569   9.780   9.941  0.00  0.00      PROA  
ATOM    148  CG  TYR P  10      -5.619   9.522  10.956  0.00  0.00      PROA  
ATOM    149  CD1 TYR P  10      -4.659   9.432   9.944  0.00  0.00      PROA  
ATOM    150  HD1 TYR P  10      -4.986   9.047   8.986  0.00  0.00      PROA  
ATOM    151  CE1 TYR P  10      -3.306   9.750  10.217  0.00  0.00      PROA  
ATOM    152  HE1 TYR P  10      -2.557   9.740   9.378  0.00  0.00      PROA  
ATOM    153  CZ  TYR P  10      -2.905  10.235  11.528  0.00  0.00      PROA  
ATOM    154  OH  TYR P  10      -1.607  10.396  11.985  0.00  0.00      PROA  
ATOM    155  HH  TYR P  10      -1.823  10.853  12.816  0.00  0.00      PROA  
ATOM    156  CD2 TYR P  10      -5.185   9.874  12.183  0.00  0.00      PROA  
ATOM    157  HD2 TYR P  10      -5.947  10.002  12.937  0.00  0.00      PROA  
ATOM    158  CE2 TYR P  10      -3.921  10.322  12.484  0.00  0.00      PROA  
ATOM    159  HE2 TYR P  10      -3.791  10.739  13.455  0.00  0.00      PROA  
ATOM    160  C   TYR P  10      -6.801   6.877  11.730  0.00  0.00      PROA  
ATOM    161  O   TYR P  10      -7.357   6.935  12.814  0.00  0.00      PROA  
ATOM    162  N   PHE P  11      -5.719   6.176  11.537  0.00  0.00      PROA  
ATOM    163  HN  PHE P  11      -5.374   6.185  10.595  0.00  0.00      PROA  
ATOM    164  CA  PHE P  11      -5.016   5.559  12.594  0.00  0.00      PROA  
ATOM    165  HA  PHE P  11      -5.015   6.196  13.455  0.00  0.00      PROA  
ATOM    166  CB  PHE P  11      -5.525   4.132  13.020  0.00  0.00      PROA  
ATOM    167  HB1 PHE P  11      -6.505   4.307  13.561  0.00  0.00      PROA  
ATOM    168  HB2 PHE P  11      -4.750   3.739  13.732  0.00  0.00      PROA  
ATOM    169  CG  PHE P  11      -5.765   3.304  11.803  0.00  0.00      PROA  
ATOM    170  CD1 PHE P  11      -4.672   2.596  11.358  0.00  0.00      PROA  
ATOM    171  HD1 PHE P  11      -3.702   2.618  11.884  0.00  0.00      PROA  
ATOM    172  CE1 PHE P  11      -4.724   1.930  10.086  0.00  0.00      PROA  
ATOM    173  HE1 PHE P  11      -3.777   1.440   9.844  0.00  0.00      PROA  
ATOM    174  CZ  PHE P  11      -5.837   2.109   9.259  0.00  0.00      PROA  
ATOM    175  HZ  PHE P  11      -5.848   1.746   8.250  0.00  0.00      PROA  
ATOM    176  CD2 PHE P  11      -6.987   3.357  11.064  0.00  0.00      PROA  
ATOM    177  HD2 PHE P  11      -7.825   4.037  11.329  0.00  0.00      PROA  
ATOM    178  CE2 PHE P  11      -6.955   2.757   9.795  0.00  0.00      PROA  
ATOM    179  HE2 PHE P  11      -7.865   2.901   9.171  0.00  0.00      PROA  
ATOM    180  C   PHE P  11      -3.580   5.516  11.960  0.00  0.00      PROA  
ATOM    181  O   PHE P  11      -3.457   5.502  10.724  0.00  0.00      PROA  
ATOM    182  N   PRO P  12      -2.533   5.683  12.739  0.00  0.00      PROA  
ATOM    183  CD  PRO P  12      -2.495   5.368  14.127  0.00  0.00      PROA  
ATOM    184  HD1 PRO P  12      -2.024   4.378  14.311  0.00  0.00      PROA  
ATOM    185  HD2 PRO P  12      -3.419   5.380  14.726  0.00  0.00      PROA  
ATOM    186  CA  PRO P  12      -1.371   6.476  12.206  0.00  0.00      PROA  
ATOM    187  HA  PRO P  12      -1.731   7.506  12.014  0.00  0.00      PROA  
ATOM    188  CB  PRO P  12      -0.568   6.681  13.472  0.00  0.00      PROA  
ATOM    189  HB1 PRO P  12      -0.212   7.717  13.530  0.00  0.00      PROA  
ATOM    190  HB2 PRO P  12       0.320   5.975  13.543  0.00  0.00      PROA  
ATOM    191  CG  PRO P  12      -1.589   6.433  14.620  0.00  0.00      PROA  
ATOM    192  HG1 PRO P  12      -1.014   6.153  15.559  0.00  0.00      PROA  
ATOM    193  HG2 PRO P  12      -2.201   7.309  14.915  0.00  0.00      PROA  
ATOM    194  C   PRO P  12      -0.582   5.994  10.956  0.00  0.00      PROA  
ATOM    195  O   PRO P  12      -0.251   6.809  10.025  0.00  0.00      PROA  
ATOM    196  N   PHE P  13      -0.190   4.694  10.941  0.00  0.00      PROA  
ATOM    197  HN  PHE P  13      -0.539   4.134  11.711  0.00  0.00      PROA  
ATOM    198  CA  PHE P  13       0.857   4.334   9.992  0.00  0.00      PROA  
ATOM    199  HA  PHE P  13       1.477   5.197   9.713  0.00  0.00      PROA  
ATOM    200  CB  PHE P  13       1.917   3.455  10.712  0.00  0.00      PROA  
ATOM    201  HB1 PHE P  13       2.797   3.139  10.034  0.00  0.00      PROA  
ATOM    202  HB2 PHE P  13       1.414   2.483  10.924  0.00  0.00      PROA  
ATOM    203  CG  PHE P  13       2.495   4.020  12.040  0.00  0.00      PROA  
ATOM    204  CD1 PHE P  13       2.585   3.320  13.209  0.00  0.00      PROA  
ATOM    205  HD1 PHE P  13       2.280   2.288  13.342  0.00  0.00      PROA  
ATOM    206  CE1 PHE P  13       3.127   3.857  14.385  0.00  0.00      PROA  
ATOM    207  HE1 PHE P  13       3.080   3.363  15.285  0.00  0.00      PROA  
ATOM    208  CZ  PHE P  13       3.610   5.163  14.384  0.00  0.00      PROA  
ATOM    209  HZ  PHE P  13       3.859   5.616  15.280  0.00  0.00      PROA  
ATOM    210  CD2 PHE P  13       3.075   5.258  11.952  0.00  0.00      PROA  
ATOM    211  HD2 PHE P  13       2.945   5.872  11.094  0.00  0.00      PROA  
ATOM    212  CE2 PHE P  13       3.627   5.883  13.114  0.00  0.00      PROA  
ATOM    213  HE2 PHE P  13       3.920   6.908  13.156  0.00  0.00      PROA  
ATOM    214  C   PHE P  13       0.360   3.708   8.706  0.00  0.00      PROA  
ATOM    215  O   PHE P  13       1.111   3.294   7.825  0.00  0.00      PROA  
ATOM    216  N   GLY P  14      -0.946   3.589   8.586  0.00  0.00      PROA  
ATOM    217  HN  GLY P  14      -1.499   3.980   9.334  0.00  0.00      PROA  
ATOM    218  CA  GLY P  14      -1.738   3.033   7.508  0.00  0.00      PROA  
ATOM    219  HA1 GLY P  14      -2.799   3.031   7.793  0.00  0.00      PROA  
ATOM    220  HA2 GLY P  14      -1.459   2.043   7.554  0.00  0.00      PROA  
ATOM    221  C   GLY P  14      -1.453   3.455   6.118  0.00  0.00      PROA  
ATOM    222  O   GLY P  14      -1.290   4.682   5.929  0.00  0.00      PROA  
ATOM    223  N   GLY P  15      -1.536   2.550   5.183  0.00  0.00      PROA  
ATOM    224  HN  GLY P  15      -1.643   1.577   5.449  0.00  0.00      PROA  
ATOM    225  CA  GLY P  15      -1.186   2.763   3.799  0.00  0.00      PROA  
ATOM    226  HA1 GLY P  15      -1.024   1.786   3.370  0.00  0.00      PROA  
ATOM    227  HA2 GLY P  15      -0.348   3.438   3.666  0.00  0.00      PROA  
ATOM    228  C   GLY P  15      -2.209   3.468   2.971  0.00  0.00      PROA  
ATOM    229  O   GLY P  15      -2.821   2.874   2.089  0.00  0.00      PROA  
ATOM    230  N   LEU P  16      -2.389   4.816   3.266  0.00  0.00      PROA  
ATOM    231  HN  LEU P  16      -1.741   5.193   3.938  0.00  0.00      PROA  
ATOM    232  CA  LEU P  16      -3.393   5.638   2.783  0.00  0.00      PROA  
ATOM    233  HA  LEU P  16      -3.016   6.057   1.939  0.00  0.00      PROA  
ATOM    234  CB  LEU P  16      -4.759   4.946   2.417  0.00  0.00      PROA  
ATOM    235  HB1 LEU P  16      -5.170   4.345   3.284  0.00  0.00      PROA  
ATOM    236  HB2 LEU P  16      -4.592   4.299   1.506  0.00  0.00      PROA  
ATOM    237  CG  LEU P  16      -5.945   5.734   1.822  0.00  0.00      PROA  
ATOM    238  HG  LEU P  16      -6.441   6.458   2.536  0.00  0.00      PROA  
ATOM    239  CD1 LEU P  16      -5.542   6.616   0.571  0.00  0.00      PROA  
ATOM    240 HD11 LEU P  16      -6.495   7.167   0.355  0.00  0.00      PROA  
ATOM    241 HD12 LEU P  16      -5.187   5.973  -0.256  0.00  0.00      PROA  
ATOM    242 HD13 LEU P  16      -4.702   7.227   0.884  0.00  0.00      PROA  
ATOM    243  CD2 LEU P  16      -7.102   4.886   1.365  0.00  0.00      PROA  
ATOM    244 HD21 LEU P  16      -6.700   4.142   0.564  0.00  0.00      PROA  
ATOM    245 HD22 LEU P  16      -8.015   5.379   0.919  0.00  0.00      PROA  
ATOM    246 HD23 LEU P  16      -7.512   4.335   2.173  0.00  0.00      PROA  
ATOM    247  C   LEU P  16      -3.532   6.751   3.906  0.00  0.00      PROA  
ATOM    248  O   LEU P  16      -3.645   7.920   3.645  0.00  0.00      PROA  
ATOM    249  N   GLN P  17      -3.574   6.309   5.173  0.00  0.00      PROA  
ATOM    250  HN  GLN P  17      -3.355   5.381   5.349  0.00  0.00      PROA  
ATOM    251  CA  GLN P  17      -3.675   7.129   6.365  0.00  0.00      PROA  
ATOM    252  HA  GLN P  17      -4.443   7.839   6.176  0.00  0.00      PROA  
ATOM    253  CB  GLN P  17      -4.004   6.265   7.596  0.00  0.00      PROA  
ATOM    254  HB1 GLN P  17      -3.739   6.912   8.556  0.00  0.00      PROA  
ATOM    255  HB2 GLN P  17      -3.270   5.415   7.593  0.00  0.00      PROA  
ATOM    256  CG  GLN P  17      -5.467   5.735   7.799  0.00  0.00      PROA  
ATOM    257  HG1 GLN P  17      -6.140   6.669   7.821  0.00  0.00      PROA  
ATOM    258  HG2 GLN P  17      -5.558   5.077   8.635  0.00  0.00      PROA  
ATOM    259  CD  GLN P  17      -5.899   4.827   6.585  0.00  0.00      PROA  
ATOM    260  OE1 GLN P  17      -5.129   3.984   6.121  0.00  0.00      PROA  
ATOM    261  NE2 GLN P  17      -7.019   5.141   5.962  0.00  0.00      PROA  
ATOM    262 HE21 GLN P  17      -7.643   5.880   6.263  0.00  0.00      PROA  
ATOM    263 HE22 GLN P  17      -7.207   4.674   5.148  0.00  0.00      PROA  
ATOM    264  C   GLN P  17      -2.547   7.984   6.774  0.00  0.00      PROA  
ATOM    265  O   GLN P  17      -2.714   9.166   7.039  0.00  0.00      PROA  
ATOM    266  N   ARG P  18      -1.347   7.415   6.733  0.00  0.00      PROA  
ATOM    267  HN  ARG P  18      -1.143   6.506   6.432  0.00  0.00      PROA  
ATOM    268  CA  ARG P  18      -0.102   8.217   6.855  0.00  0.00      PROA  
ATOM    269  HA  ARG P  18      -0.214   8.820   7.737  0.00  0.00      PROA  
ATOM    270  CB  ARG P  18       1.112   7.260   7.148  0.00  0.00      PROA  
ATOM    271  HB1 ARG P  18       1.188   6.453   6.419  0.00  0.00      PROA  
ATOM    272  HB2 ARG P  18       0.881   6.665   8.061  0.00  0.00      PROA  
ATOM    273  CG  ARG P  18       2.468   7.896   7.384  0.00  0.00      PROA  
ATOM    274  HG1 ARG P  18       2.291   8.662   8.151  0.00  0.00      PROA  
ATOM    275  HG2 ARG P  18       2.857   8.363   6.422  0.00  0.00      PROA  
ATOM    276  CD  ARG P  18       3.614   7.004   7.916  0.00  0.00      PROA  
ATOM    277  HD1 ARG P  18       3.353   6.591   8.838  0.00  0.00      PROA  
ATOM    278  HD2 ARG P  18       4.545   7.596   7.987  0.00  0.00      PROA  
ATOM    279  NE  ARG P  18       3.679   5.917   6.919  0.00  0.00      PROA  
ATOM    280  HE  ARG P  18       2.824   5.546   6.562  0.00  0.00      PROA  
ATOM    281  CZ  ARG P  18       4.770   5.540   6.287  0.00  0.00      PROA  
ATOM    282  NH1 ARG P  18       5.956   6.071   6.467  0.00  0.00      PROA  
ATOM    283 HH11 ARG P  18       6.159   6.669   7.272  0.00  0.00      PROA  
ATOM    284 HH12 ARG P  18       6.647   5.703   5.854  0.00  0.00      PROA  
ATOM    285  NH2 ARG P  18       4.680   4.578   5.407  0.00  0.00      PROA  
ATOM    286 HH21 ARG P  18       5.452   4.685   4.764  0.00  0.00      PROA  
ATOM    287 HH22 ARG P  18       3.756   4.438   5.066  0.00  0.00      PROA  
ATOM    288  C   ARG P  18       0.221   9.101   5.612  0.00  0.00      PROA  
ATOM    289  O   ARG P  18       0.571  10.290   5.831  0.00  0.00      PROA  
ATOM    290  N   ASP P  19       0.012   8.535   4.440  0.00  0.00      PROA  
ATOM    291  HN  ASP P  19      -0.361   7.613   4.452  0.00  0.00      PROA  
ATOM    292  CA  ASP P  19       0.085   9.150   3.172  0.00  0.00      PROA  
ATOM    293  HA  ASP P  19       1.031   9.509   3.044  0.00  0.00      PROA  
ATOM    294  CB  ASP P  19      -0.040   8.141   2.014  0.00  0.00      PROA  
ATOM    295  HB1 ASP P  19       0.357   8.662   1.072  0.00  0.00      PROA  
ATOM    296  HB2 ASP P  19      -1.082   7.770   1.782  0.00  0.00      PROA  
ATOM    297  CG  ASP P  19       0.730   6.909   2.261  0.00  0.00      PROA  
ATOM    298  OD1 ASP P  19       1.798   6.771   1.679  0.00  0.00      PROA  
ATOM    299  OD2 ASP P  19       0.301   6.119   3.170  0.00  0.00      PROA  
ATOM    300  C   ASP P  19      -0.854  10.382   3.030  0.00  0.00      PROA  
ATOM    301  O   ASP P  19      -0.487  11.449   2.559  0.00  0.00      PROA  
ATOM    302  N   PHE P  20      -2.062  10.310   3.641  0.00  0.00      PROA  
ATOM    303  HN  PHE P  20      -2.372   9.459   3.933  0.00  0.00      PROA  
ATOM    304  CA  PHE P  20      -2.876  11.526   3.978  0.00  0.00      PROA  
ATOM    305  HA  PHE P  20      -3.035  12.104   3.093  0.00  0.00      PROA  
ATOM    306  CB  PHE P  20      -4.281  11.045   4.412  0.00  0.00      PROA  
ATOM    307  HB1 PHE P  20      -4.095  10.060   4.839  0.00  0.00      PROA  
ATOM    308  HB2 PHE P  20      -4.922  10.796   3.552  0.00  0.00      PROA  
ATOM    309  CG  PHE P  20      -5.059  11.860   5.404  0.00  0.00      PROA  
ATOM    310  CD1 PHE P  20      -5.636  13.029   4.942  0.00  0.00      PROA  
ATOM    311  HD1 PHE P  20      -5.476  13.215   3.898  0.00  0.00      PROA  
ATOM    312  CE1 PHE P  20      -6.312  13.867   5.869  0.00  0.00      PROA  
ATOM    313  HE1 PHE P  20      -6.727  14.817   5.518  0.00  0.00      PROA  
ATOM    314  CZ  PHE P  20      -6.456  13.421   7.214  0.00  0.00      PROA  
ATOM    315  HZ  PHE P  20      -6.901  14.076   7.940  0.00  0.00      PROA  
ATOM    316  CD2 PHE P  20      -5.201  11.486   6.759  0.00  0.00      PROA  
ATOM    317  HD2 PHE P  20      -4.806  10.525   6.934  0.00  0.00      PROA  
ATOM    318  CE2 PHE P  20      -5.871  12.222   7.707  0.00  0.00      PROA  
ATOM    319  HE2 PHE P  20      -6.052  11.950   8.713  0.00  0.00      PROA  
ATOM    320  C   PHE P  20      -2.219  12.547   4.986  0.00  0.00      PROA  
ATOM    321  O   PHE P  20      -2.144  13.758   4.681  0.00  0.00      PROA  
ATOM    322  N   MET P  21      -1.632  12.098   6.119  0.00  0.00      PROA  
ATOM    323  HN  MET P  21      -1.542  11.130   6.099  0.00  0.00      PROA  
ATOM    324  CA  MET P  21      -0.844  12.956   7.054  0.00  0.00      PROA  
ATOM    325  HA  MET P  21      -1.541  13.610   7.462  0.00  0.00      PROA  
ATOM    326  CB  MET P  21      -0.376  12.176   8.255  0.00  0.00      PROA  
ATOM    327  HB1 MET P  21       0.361  11.437   7.899  0.00  0.00      PROA  
ATOM    328  HB2 MET P  21      -1.302  11.612   8.610  0.00  0.00      PROA  
ATOM    329  CG  MET P  21       0.230  13.026   9.384  0.00  0.00      PROA  
ATOM    330  HG1 MET P  21       1.250  13.436   9.106  0.00  0.00      PROA  
ATOM    331  HG2 MET P  21       0.502  12.373  10.228  0.00  0.00      PROA  
ATOM    332  SD  MET P  21      -0.800  14.416  10.089  0.00  0.00      PROA  
ATOM    333  CE  MET P  21      -2.118  13.455  10.780  0.00  0.00      PROA  
ATOM    334  HE1 MET P  21      -1.733  12.933  11.698  0.00  0.00      PROA  
ATOM    335  HE2 MET P  21      -2.438  12.665  10.110  0.00  0.00      PROA  
ATOM    336  HE3 MET P  21      -3.059  13.977  11.148  0.00  0.00      PROA  
ATOM    337  C   MET P  21       0.293  13.834   6.483  0.00  0.00      PROA  
ATOM    338  O   MET P  21       0.348  15.026   6.662  0.00  0.00      PROA  
ATOM    339  N   ARG P  22       1.224  13.257   5.650  0.00  0.00      PROA  
ATOM    340  HN  ARG P  22       1.381  12.243   5.669  0.00  0.00      PROA  
ATOM    341  CA  ARG P  22       2.222  14.095   4.999  0.00  0.00      PROA  
ATOM    342  HA  ARG P  22       2.751  14.550   5.801  0.00  0.00      PROA  
ATOM    343  CB  ARG P  22       3.156  13.095   4.329  0.00  0.00      PROA  
ATOM    344  HB1 ARG P  22       3.720  12.550   5.056  0.00  0.00      PROA  
ATOM    345  HB2 ARG P  22       3.929  13.613   3.767  0.00  0.00      PROA  
ATOM    346  CG  ARG P  22       2.483  12.020   3.386  0.00  0.00      PROA  
ATOM    347  HG1 ARG P  22       2.172  12.497   2.470  0.00  0.00      PROA  
ATOM    348  HG2 ARG P  22       1.596  11.599   3.865  0.00  0.00      PROA  
ATOM    349  CD  ARG P  22       3.336  10.817   2.958  0.00  0.00      PROA  
ATOM    350  HD1 ARG P  22       2.826  10.090   2.252  0.00  0.00      PROA  
ATOM    351  HD2 ARG P  22       3.592  10.270   3.830  0.00  0.00      PROA  
ATOM    352  NE  ARG P  22       4.577  11.410   2.323  0.00  0.00      PROA  
ATOM    353  HE  ARG P  22       5.252  11.922   2.881  0.00  0.00      PROA  
ATOM    354  CZ  ARG P  22       5.195  10.919   1.246  0.00  0.00      PROA  
ATOM    355  NH1 ARG P  22       6.433  11.264   1.049  0.00  0.00      PROA  
ATOM    356 HH11 ARG P  22       6.854  11.940   1.677  0.00  0.00      PROA  
ATOM    357 HH12 ARG P  22       6.742  11.261   0.054  0.00  0.00      PROA  
ATOM    358  NH2 ARG P  22       4.698  10.095   0.374  0.00  0.00      PROA  
ATOM    359 HH21 ARG P  22       3.762   9.716   0.585  0.00  0.00      PROA  
ATOM    360 HH22 ARG P  22       5.308   9.579  -0.181  0.00  0.00      PROA  
ATOM    361  C   ARG P  22       1.652  15.236   4.091  0.00  0.00      PROA  
ATOM    362  O   ARG P  22       1.958  16.388   4.125  0.00  0.00      PROA  
ATOM    363  N   ILE P  23       0.643  14.921   3.171  0.00  0.00      PROA  
ATOM    364  HN  ILE P  23       0.331  13.999   3.100  0.00  0.00      PROA  
ATOM    365  CA  ILE P  23      -0.046  15.960   2.334  0.00  0.00      PROA  
ATOM    366  HA  ILE P  23       0.795  16.410   1.842  0.00  0.00      PROA  
ATOM    367  CB  ILE P  23      -0.907  15.104   1.371  0.00  0.00      PROA  
ATOM    368  HB  ILE P  23      -1.574  14.341   1.916  0.00  0.00      PROA  
ATOM    369  CG2 ILE P  23      -1.906  15.988   0.556  0.00  0.00      PROA  
ATOM    370 HG21 ILE P  23      -2.354  15.320  -0.255  0.00  0.00      PROA  
ATOM    371 HG22 ILE P  23      -1.450  16.855   0.039  0.00  0.00      PROA  
ATOM    372 HG23 ILE P  23      -2.605  16.314   1.330  0.00  0.00      PROA  
ATOM    373  CG1 ILE P  23       0.030  14.450   0.376  0.00  0.00      PROA  
ATOM    374 HG11 ILE P  23       0.961  14.172   0.833  0.00  0.00      PROA  
ATOM    375 HG12 ILE P  23       0.340  15.252  -0.377  0.00  0.00      PROA  
ATOM    376  CD  ILE P  23      -0.606  13.302  -0.526  0.00  0.00      PROA  
ATOM    377  HD1 ILE P  23      -1.196  13.795  -1.297  0.00  0.00      PROA  
ATOM    378  HD2 ILE P  23      -1.247  12.562  -0.018  0.00  0.00      PROA  
ATOM    379  HD3 ILE P  23       0.269  12.847  -1.059  0.00  0.00      PROA  
ATOM    380  C   ILE P  23      -0.886  16.965   3.062  0.00  0.00      PROA  
ATOM    381  O   ILE P  23      -0.955  18.161   2.679  0.00  0.00      PROA  
ATOM    382  N   ALA P  24      -1.556  16.558   4.185  0.00  0.00      PROA  
ATOM    383  HN  ALA P  24      -1.612  15.600   4.433  0.00  0.00      PROA  
ATOM    384  CA  ALA P  24      -2.318  17.428   5.081  0.00  0.00      PROA  
ATOM    385  HA  ALA P  24      -2.852  18.138   4.476  0.00  0.00      PROA  
ATOM    386  CB  ALA P  24      -3.240  16.623   6.061  0.00  0.00      PROA  
ATOM    387  HB1 ALA P  24      -3.825  17.371   6.707  0.00  0.00      PROA  
ATOM    388  HB2 ALA P  24      -2.631  15.937   6.643  0.00  0.00      PROA  
ATOM    389  HB3 ALA P  24      -3.972  16.003   5.575  0.00  0.00      PROA  
ATOM    390  C   ALA P  24      -1.402  18.260   5.905  0.00  0.00      PROA  
ATOM    391  O   ALA P  24      -1.588  19.471   6.146  0.00  0.00      PROA  
ATOM    392  N   SER P  25      -0.274  17.715   6.267  0.00  0.00      PROA  
ATOM    393  HN  SER P  25      -0.109  16.774   5.949  0.00  0.00      PROA  
ATOM    394  CA  SER P  25       0.846  18.567   6.839  0.00  0.00      PROA  
ATOM    395  HA  SER P  25       0.453  19.084   7.743  0.00  0.00      PROA  
ATOM    396  CB  SER P  25       2.040  17.596   7.327  0.00  0.00      PROA  
ATOM    397  HB1 SER P  25       2.761  18.271   7.765  0.00  0.00      PROA  
ATOM    398  HB2 SER P  25       2.559  16.981   6.480  0.00  0.00      PROA  
ATOM    399  OG  SER P  25       1.635  16.801   8.458  0.00  0.00      PROA  
ATOM    400  HG1 SER P  25       1.029  16.087   8.250  0.00  0.00      PROA  
ATOM    401  C   SER P  25       1.364  19.647   5.953  0.00  0.00      PROA  
ATOM    402  O   SER P  25       1.786  20.715   6.399  0.00  0.00      PROA  
ATOM    403  N   THR P  26       1.491  19.285   4.670  0.00  0.00      PROA  
ATOM    404  HN  THR P  26       1.362  18.301   4.414  0.00  0.00      PROA  
ATOM    405  CA  THR P  26       2.088  20.149   3.633  0.00  0.00      PROA  
ATOM    406  HA  THR P  26       2.907  20.563   4.047  0.00  0.00      PROA  
ATOM    407  CB  THR P  26       2.437  19.450   2.381  0.00  0.00      PROA  
ATOM    408  HB  THR P  26       1.567  18.897   1.906  0.00  0.00      PROA  
ATOM    409  OG1 THR P  26       3.549  18.626   2.629  0.00  0.00      PROA  
ATOM    410  HG1 THR P  26       3.214  17.940   3.262  0.00  0.00      PROA  
ATOM    411  CG2 THR P  26       3.008  20.410   1.292  0.00  0.00      PROA  
ATOM    412 HG21 THR P  26       3.680  21.208   1.655  0.00  0.00      PROA  
ATOM    413 HG22 THR P  26       2.149  20.952   0.749  0.00  0.00      PROA  
ATOM    414 HG23 THR P  26       3.606  19.862   0.595  0.00  0.00      PROA  
ATOM    415  C   THR P  26       1.243  21.346   3.360  0.00  0.00      PROA  
ATOM    416  O   THR P  26       1.693  22.465   3.412  0.00  0.00      PROA  
ATOM    417  N   VAL P  27      -0.090  21.132   3.230  0.00  0.00      PROA  
ATOM    418  HN  VAL P  27      -0.509  20.193   3.341  0.00  0.00      PROA  
ATOM    419  CA  VAL P  27      -1.116  22.172   2.994  0.00  0.00      PROA  
ATOM    420  HA  VAL P  27      -0.777  22.825   2.156  0.00  0.00      PROA  
ATOM    421  CB  VAL P  27      -2.461  21.458   2.674  0.00  0.00      PROA  
ATOM    422  HB  VAL P  27      -2.441  20.542   3.321  0.00  0.00      PROA  
ATOM    423  CG1 VAL P  27      -3.730  22.249   2.951  0.00  0.00      PROA  
ATOM    424 HG11 VAL P  27      -3.677  22.717   3.988  0.00  0.00      PROA  
ATOM    425 HG12 VAL P  27      -4.665  21.630   3.148  0.00  0.00      PROA  
ATOM    426 HG13 VAL P  27      -3.810  23.037   2.091  0.00  0.00      PROA  
ATOM    427  CG2 VAL P  27      -2.618  20.906   1.223  0.00  0.00      PROA  
ATOM    428 HG21 VAL P  27      -2.450  21.688   0.489  0.00  0.00      PROA  
ATOM    429 HG22 VAL P  27      -3.682  20.552   1.069  0.00  0.00      PROA  
ATOM    430 HG23 VAL P  27      -1.803  20.148   1.084  0.00  0.00      PROA  
ATOM    431  C   VAL P  27      -1.046  23.086   4.250  0.00  0.00      PROA  
ATOM    432  O   VAL P  27      -1.137  24.306   4.111  0.00  0.00      PROA  
ATOM    433  N   ALA P  28      -1.003  22.413   5.439  0.00  0.00      PROA  
ATOM    434  HN  ALA P  28      -0.789  21.465   5.493  0.00  0.00      PROA  
ATOM    435  CA  ALA P  28      -1.065  23.107   6.682  0.00  0.00      PROA  
ATOM    436  HA  ALA P  28      -1.910  23.794   6.679  0.00  0.00      PROA  
ATOM    437  CB  ALA P  28      -1.400  22.228   7.867  0.00  0.00      PROA  
ATOM    438  HB1 ALA P  28      -0.580  21.538   7.978  0.00  0.00      PROA  
ATOM    439  HB2 ALA P  28      -2.247  21.548   7.570  0.00  0.00      PROA  
ATOM    440  HB3 ALA P  28      -1.606  22.695   8.785  0.00  0.00      PROA  
ATOM    441  C   ALA P  28       0.243  23.905   7.039  0.00  0.00      PROA  
ATOM    442  O   ALA P  28       0.171  25.014   7.558  0.00  0.00      PROA  
ATOM    443  N   ALA P  29       1.428  23.381   6.822  0.00  0.00      PROA  
ATOM    444  HN  ALA P  29       1.496  22.424   6.495  0.00  0.00      PROA  
ATOM    445  CA  ALA P  29       2.659  24.073   6.974  0.00  0.00      PROA  
ATOM    446  HA  ALA P  29       2.636  24.526   7.961  0.00  0.00      PROA  
ATOM    447  CB  ALA P  29       3.856  23.220   6.934  0.00  0.00      PROA  
ATOM    448  HB1 ALA P  29       4.782  23.740   7.189  0.00  0.00      PROA  
ATOM    449  HB2 ALA P  29       4.017  22.931   5.913  0.00  0.00      PROA  
ATOM    450  HB3 ALA P  29       3.752  22.348   7.569  0.00  0.00      PROA  
ATOM    451  C   ALA P  29       2.761  25.243   5.991  0.00  0.00      PROA  
ATOM    452  O   ALA P  29       3.295  26.297   6.309  0.00  0.00      PROA  
ATOM    453  N   ARG P  30       2.196  25.133   4.751  0.00  0.00      PROA  
ATOM    454  HN  ARG P  30       1.850  24.238   4.446  0.00  0.00      PROA  
ATOM    455  CA  ARG P  30       1.972  26.249   3.770  0.00  0.00      PROA  
ATOM    456  HA  ARG P  30       2.938  26.843   3.610  0.00  0.00      PROA  
ATOM    457  CB  ARG P  30       1.544  25.709   2.362  0.00  0.00      PROA  
ATOM    458  HB1 ARG P  30       1.156  26.596   1.782  0.00  0.00      PROA  
ATOM    459  HB2 ARG P  30       0.690  25.026   2.486  0.00  0.00      PROA  
ATOM    460  CG  ARG P  30       2.680  25.068   1.423  0.00  0.00      PROA  
ATOM    461  HG1 ARG P  30       2.962  24.120   1.819  0.00  0.00      PROA  
ATOM    462  HG2 ARG P  30       3.596  25.724   1.437  0.00  0.00      PROA  
ATOM    463  CD  ARG P  30       2.309  24.875  -0.041  0.00  0.00      PROA  
ATOM    464  HD1 ARG P  30       2.169  25.922  -0.476  0.00  0.00      PROA  
ATOM    465  HD2 ARG P  30       1.413  24.231  -0.131  0.00  0.00      PROA  
ATOM    466  NE  ARG P  30       3.430  24.297  -0.851  0.00  0.00      PROA  
ATOM    467  HE  ARG P  30       4.293  24.063  -0.302  0.00  0.00      PROA  
ATOM    468  CZ  ARG P  30       3.351  23.960  -2.127  0.00  0.00      PROA  
ATOM    469  NH1 ARG P  30       2.324  24.185  -2.981  0.00  0.00      PROA  
ATOM    470 HH11 ARG P  30       2.338  23.832  -3.979  0.00  0.00      PROA  
ATOM    471 HH12 ARG P  30       1.442  24.644  -2.718  0.00  0.00      PROA  
ATOM    472  NH2 ARG P  30       4.432  23.377  -2.693  0.00  0.00      PROA  
ATOM    473 HH21 ARG P  30       5.223  23.066  -2.086  0.00  0.00      PROA  
ATOM    474 HH22 ARG P  30       4.463  23.273  -3.709  0.00  0.00      PROA  
ATOM    475  C   ARG P  30       1.003  27.354   4.174  0.00  0.00      PROA  
ATOM    476  O   ARG P  30       0.954  28.363   3.485  0.00  0.00      PROA  
ATOM    477  N   GLY P  31       0.217  27.189   5.235  0.00  0.00      PROA  
ATOM    478  HN  GLY P  31       0.280  26.363   5.797  0.00  0.00      PROA  
ATOM    479  CA  GLY P  31      -0.716  28.327   5.637  0.00  0.00      PROA  
ATOM    480  HA1 GLY P  31      -0.542  29.230   5.087  0.00  0.00      PROA  
ATOM    481  HA2 GLY P  31      -0.491  28.485   6.734  0.00  0.00      PROA  
ATOM    482  C   GLY P  31      -2.221  28.020   5.509  0.00  0.00      PROA  
ATOM    483  O   GLY P  31      -3.026  28.633   6.161  0.00  0.00      PROA  
ATOM    484  N   HSD P  32      -2.565  27.074   4.635  0.00  0.00      PROA  
ATOM    485  HN  HSD P  32      -1.857  26.480   4.229  0.00  0.00      PROA  
ATOM    486  CA  HSD P  32      -3.950  26.729   4.497  0.00  0.00      PROA  
ATOM    487  HA  HSD P  32      -4.570  27.674   4.287  0.00  0.00      PROA  
ATOM    488  CB  HSD P  32      -4.213  25.848   3.241  0.00  0.00      PROA  
ATOM    489  HB1 HSD P  32      -5.263  25.484   3.211  0.00  0.00      PROA  
ATOM    490  HB2 HSD P  32      -3.512  25.016   3.146  0.00  0.00      PROA  
ATOM    491  ND1 HSD P  32      -4.671  27.524   1.270  0.00  0.00      PROA  
ATOM    492  HD1 HSD P  32      -5.646  27.545   1.405  0.00  0.00      PROA  
ATOM    493  CG  HSD P  32      -3.887  26.680   2.071  0.00  0.00      PROA  
ATOM    494  CE1 HSD P  32      -3.891  28.113   0.405  0.00  0.00      PROA  
ATOM    495  HE1 HSD P  32      -4.149  28.792  -0.392  0.00  0.00      PROA  
ATOM    496  NE2 HSD P  32      -2.645  27.768   0.578  0.00  0.00      PROA  
ATOM    497  CD2 HSD P  32      -2.636  26.890   1.606  0.00  0.00      PROA  
ATOM    498  HD2 HSD P  32      -1.663  26.512   1.857  0.00  0.00      PROA  
ATOM    499  C   HSD P  32      -4.502  26.010   5.671  0.00  0.00      PROA  
ATOM    500  O   HSD P  32      -3.725  25.310   6.320  0.00  0.00      PROA  
ATOM    501  N   HSD P  33      -5.762  26.074   5.924  0.00  0.00      PROA  
ATOM    502  HN  HSD P  33      -6.354  26.537   5.235  0.00  0.00      PROA  
ATOM    503  CA  HSD P  33      -6.387  25.508   7.114  0.00  0.00      PROA  
ATOM    504  HA  HSD P  33      -5.630  25.490   7.935  0.00  0.00      PROA  
ATOM    505  CB  HSD P  33      -7.505  26.435   7.545  0.00  0.00      PROA  
ATOM    506  HB1 HSD P  33      -8.043  26.106   8.444  0.00  0.00      PROA  
ATOM    507  HB2 HSD P  33      -8.292  26.441   6.746  0.00  0.00      PROA  
ATOM    508  ND1 HSD P  33      -5.781  27.843   8.883  0.00  0.00      PROA  
ATOM    509  HD1 HSD P  33      -5.316  27.115   9.366  0.00  0.00      PROA  
ATOM    510  CG  HSD P  33      -6.875  27.709   8.019  0.00  0.00      PROA  
ATOM    511  CE1 HSD P  33      -5.473  29.165   8.905  0.00  0.00      PROA  
ATOM    512  HE1 HSD P  33      -4.691  29.543   9.515  0.00  0.00      PROA  
ATOM    513  NE2 HSD P  33      -6.339  29.852   8.176  0.00  0.00      PROA  
ATOM    514  CD2 HSD P  33      -7.246  28.970   7.673  0.00  0.00      PROA  
ATOM    515  HD2 HSD P  33      -8.091  29.272   7.158  0.00  0.00      PROA  
ATOM    516  C   HSD P  33      -6.939  24.153   6.791  0.00  0.00      PROA  
ATOM    517  O   HSD P  33      -7.678  24.002   5.833  0.00  0.00      PROA  
ATOM    518  N   VAL P  34      -6.504  23.076   7.533  0.00  0.00      PROA  
ATOM    519  HN  VAL P  34      -5.808  23.216   8.256  0.00  0.00      PROA  
ATOM    520  CA  VAL P  34      -6.995  21.700   7.325  0.00  0.00      PROA  
ATOM    521  HA  VAL P  34      -7.423  21.602   6.448  0.00  0.00      PROA  
ATOM    522  CB  VAL P  34      -5.873  20.711   7.528  0.00  0.00      PROA  
ATOM    523  HB  VAL P  34      -5.378  20.975   8.520  0.00  0.00      PROA  
ATOM    524  CG1 VAL P  34      -6.162  19.218   7.609  0.00  0.00      PROA  
ATOM    525 HG11 VAL P  34      -5.245  18.681   7.965  0.00  0.00      PROA  
ATOM    526 HG12 VAL P  34      -6.377  18.945   6.565  0.00  0.00      PROA  
ATOM    527 HG13 VAL P  34      -6.893  18.881   8.362  0.00  0.00      PROA  
ATOM    528  CG2 VAL P  34      -4.821  20.890   6.488  0.00  0.00      PROA  
ATOM    529 HG21 VAL P  34      -4.357  21.878   6.620  0.00  0.00      PROA  
ATOM    530 HG22 VAL P  34      -5.208  20.727   5.485  0.00  0.00      PROA  
ATOM    531 HG23 VAL P  34      -4.058  20.094   6.689  0.00  0.00      PROA  
ATOM    532  C   VAL P  34      -8.239  21.410   8.205  0.00  0.00      PROA  
ATOM    533  O   VAL P  34      -8.378  21.869   9.343  0.00  0.00      PROA  
ATOM    534  N   ARG P  35      -9.219  20.625   7.663  0.00  0.00      PROA  
ATOM    535  HN  ARG P  35      -9.215  20.326   6.738  0.00  0.00      PROA  
ATOM    536  CA  ARG P  35     -10.339  20.140   8.533  0.00  0.00      PROA  
ATOM    537  HA  ARG P  35     -10.071  20.070   9.606  0.00  0.00      PROA  
ATOM    538  CB  ARG P  35     -11.629  21.085   8.289  0.00  0.00      PROA  
ATOM    539  HB1 ARG P  35     -11.737  21.142   7.182  0.00  0.00      PROA  
ATOM    540  HB2 ARG P  35     -11.389  22.110   8.719  0.00  0.00      PROA  
ATOM    541  CG  ARG P  35     -12.918  20.569   8.917  0.00  0.00      PROA  
ATOM    542  HG1 ARG P  35     -13.036  20.485  10.044  0.00  0.00      PROA  
ATOM    543  HG2 ARG P  35     -13.118  19.566   8.485  0.00  0.00      PROA  
ATOM    544  CD  ARG P  35     -14.128  21.482   8.600  0.00  0.00      PROA  
ATOM    545  HD1 ARG P  35     -15.035  20.958   8.737  0.00  0.00      PROA  
ATOM    546  HD2 ARG P  35     -14.209  21.738   7.554  0.00  0.00      PROA  
ATOM    547  NE  ARG P  35     -14.045  22.699   9.470  0.00  0.00      PROA  
ATOM    548  HE  ARG P  35     -13.606  22.569  10.346  0.00  0.00      PROA  
ATOM    549  CZ  ARG P  35     -14.895  23.736   9.458  0.00  0.00      PROA  
ATOM    550  NH1 ARG P  35     -15.779  23.982   8.476  0.00  0.00      PROA  
ATOM    551 HH11 ARG P  35     -15.719  23.502   7.593  0.00  0.00      PROA  
ATOM    552 HH12 ARG P  35     -16.232  24.856   8.432  0.00  0.00      PROA  
ATOM    553  NH2 ARG P  35     -14.990  24.473  10.578  0.00  0.00      PROA  
ATOM    554 HH21 ARG P  35     -15.527  25.350  10.521  0.00  0.00      PROA  
ATOM    555 HH22 ARG P  35     -14.530  24.181  11.430  0.00  0.00      PROA  
ATOM    556  C   ARG P  35     -10.764  18.773   8.103  0.00  0.00      PROA  
ATOM    557  O   ARG P  35     -11.040  18.422   6.963  0.00  0.00      PROA  
ATOM    558  N   VAL P  36     -10.725  17.879   9.047  0.00  0.00      PROA  
ATOM    559  HN  VAL P  36     -10.434  18.106  10.000  0.00  0.00      PROA  
ATOM    560  CA  VAL P  36     -10.917  16.484   8.801  0.00  0.00      PROA  
ATOM    561  HA  VAL P  36     -10.675  16.174   7.781  0.00  0.00      PROA  
ATOM    562  CB  VAL P  36      -9.907  15.609   9.609  0.00  0.00      PROA  
ATOM    563  HB  VAL P  36     -10.084  15.759  10.681  0.00  0.00      PROA  
ATOM    564  CG1 VAL P  36     -10.045  14.093   9.314  0.00  0.00      PROA  
ATOM    565 HG11 VAL P  36     -11.075  13.806   9.318  0.00  0.00      PROA  
ATOM    566 HG12 VAL P  36      -9.459  13.456   9.981  0.00  0.00      PROA  
ATOM    567 HG13 VAL P  36      -9.708  13.810   8.352  0.00  0.00      PROA  
ATOM    568  CG2 VAL P  36      -8.454  16.052   9.220  0.00  0.00      PROA  
ATOM    569 HG21 VAL P  36      -7.745  15.617   9.859  0.00  0.00      PROA  
ATOM    570 HG22 VAL P  36      -8.432  17.193   9.421  0.00  0.00      PROA  
ATOM    571 HG23 VAL P  36      -8.187  15.800   8.160  0.00  0.00      PROA  
ATOM    572  C   VAL P  36     -12.362  16.187   9.167  0.00  0.00      PROA  
ATOM    573  O   VAL P  36     -12.830  16.445  10.276  0.00  0.00      PROA  
ATOM    574  N   TYR P  37     -13.101  15.476   8.232  0.00  0.00      PROA  
ATOM    575  HN  TYR P  37     -12.756  15.179   7.341  0.00  0.00      PROA  
ATOM    576  CA  TYR P  37     -14.350  14.853   8.540  0.00  0.00      PROA  
ATOM    577  HA  TYR P  37     -14.668  15.153   9.555  0.00  0.00      PROA  
ATOM    578  CB  TYR P  37     -15.521  15.153   7.531  0.00  0.00      PROA  
ATOM    579  HB1 TYR P  37     -16.392  14.467   7.858  0.00  0.00      PROA  
ATOM    580  HB2 TYR P  37     -15.146  14.983   6.506  0.00  0.00      PROA  
ATOM    581  CG  TYR P  37     -15.969  16.621   7.748  0.00  0.00      PROA  
ATOM    582  CD1 TYR P  37     -16.741  16.987   8.858  0.00  0.00      PROA  
ATOM    583  HD1 TYR P  37     -17.110  16.289   9.625  0.00  0.00      PROA  
ATOM    584  CE1 TYR P  37     -17.363  18.221   8.966  0.00  0.00      PROA  
ATOM    585  HE1 TYR P  37     -17.940  18.525   9.821  0.00  0.00      PROA  
ATOM    586  CZ  TYR P  37     -17.029  19.129   7.961  0.00  0.00      PROA  
ATOM    587  OH  TYR P  37     -17.415  20.498   7.913  0.00  0.00      PROA  
ATOM    588  HH  TYR P  37     -17.758  20.747   8.745  0.00  0.00      PROA  
ATOM    589  CD2 TYR P  37     -15.733  17.504   6.714  0.00  0.00      PROA  
ATOM    590  HD2 TYR P  37     -15.277  17.243   5.764  0.00  0.00      PROA  
ATOM    591  CE2 TYR P  37     -16.335  18.773   6.800  0.00  0.00      PROA  
ATOM    592  HE2 TYR P  37     -16.167  19.458   5.973  0.00  0.00      PROA  
ATOM    593  C   TYR P  37     -14.164  13.361   8.535  0.00  0.00      PROA  
ATOM    594  O   TYR P  37     -14.065  12.773   7.502  0.00  0.00      PROA  
ATOM    595  N   THR P  38     -14.063  12.720   9.712  0.00  0.00      PROA  
ATOM    596  HN  THR P  38     -14.072  13.290  10.532  0.00  0.00      PROA  
ATOM    597  CA  THR P  38     -13.757  11.311   9.743  0.00  0.00      PROA  
ATOM    598  HA  THR P  38     -13.829  10.900   8.747  0.00  0.00      PROA  
ATOM    599  CB  THR P  38     -12.304  11.094  10.113  0.00  0.00      PROA  
ATOM    600  HB  THR P  38     -11.668  11.674   9.387  0.00  0.00      PROA  
ATOM    601  OG1 THR P  38     -11.813   9.774  10.035  0.00  0.00      PROA  
ATOM    602  HG1 THR P  38     -12.082   9.395   9.223  0.00  0.00      PROA  
ATOM    603  CG2 THR P  38     -12.081  11.631  11.543  0.00  0.00      PROA  
ATOM    604 HG21 THR P  38     -12.334  12.676  11.642  0.00  0.00      PROA  
ATOM    605 HG22 THR P  38     -11.055  11.548  11.940  0.00  0.00      PROA  
ATOM    606 HG23 THR P  38     -12.621  11.046  12.374  0.00  0.00      PROA  
ATOM    607  C   THR P  38     -14.617  10.499  10.703  0.00  0.00      PROA  
ATOM    608  O   THR P  38     -15.436  11.119  11.443  0.00  0.00      PROA  
ATOM    609  N   GLN P  39     -14.669   9.159  10.723  0.00  0.00      PROA  
ATOM    610  HN  GLN P  39     -14.182   8.581  10.037  0.00  0.00      PROA  
ATOM    611  CA  GLN P  39     -15.459   8.360  11.672  0.00  0.00      PROA  
ATOM    612  HA  GLN P  39     -16.230   9.033  11.941  0.00  0.00      PROA  
ATOM    613  CB  GLN P  39     -16.069   6.992  11.109  0.00  0.00      PROA  
ATOM    614  HB1 GLN P  39     -16.740   6.653  11.853  0.00  0.00      PROA  
ATOM    615  HB2 GLN P  39     -15.254   6.272  10.992  0.00  0.00      PROA  
ATOM    616  CG  GLN P  39     -16.807   7.159   9.749  0.00  0.00      PROA  
ATOM    617  HG1 GLN P  39     -16.185   7.666   9.008  0.00  0.00      PROA  
ATOM    618  HG2 GLN P  39     -17.706   7.812   9.939  0.00  0.00      PROA  
ATOM    619  CD  GLN P  39     -17.215   5.788   9.220  0.00  0.00      PROA  
ATOM    620  OE1 GLN P  39     -16.571   4.766   9.422  0.00  0.00      PROA  
ATOM    621  NE2 GLN P  39     -18.157   5.815   8.210  0.00  0.00      PROA  
ATOM    622 HE21 GLN P  39     -18.330   4.960   7.675  0.00  0.00      PROA  
ATOM    623 HE22 GLN P  39     -18.603   6.690   8.025  0.00  0.00      PROA  
ATOM    624  C   GLN P  39     -14.773   8.232  13.002  0.00  0.00      PROA  
ATOM    625  O   GLN P  39     -15.387   8.013  14.032  0.00  0.00      PROA  
ATOM    626  N   SER P  40     -13.419   8.184  12.983  0.00  0.00      PROA  
ATOM    627  HN  SER P  40     -12.893   8.427  12.172  0.00  0.00      PROA  
ATOM    628  CA  SER P  40     -12.737   8.147  14.186  0.00  0.00      PROA  
ATOM    629  HA  SER P  40     -13.070   8.922  14.833  0.00  0.00      PROA  
ATOM    630  CB  SER P  40     -12.763   6.861  15.038  0.00  0.00      PROA  
ATOM    631  HB1 SER P  40     -13.771   6.806  15.522  0.00  0.00      PROA  
ATOM    632  HB2 SER P  40     -12.044   6.843  15.900  0.00  0.00      PROA  
ATOM    633  OG  SER P  40     -12.483   5.737  14.240  0.00  0.00      PROA  
ATOM    634  HG1 SER P  40     -11.498   5.787  14.132  0.00  0.00      PROA  
ATOM    635  C   SER P  40     -11.299   8.477  13.894  0.00  0.00      PROA  
ATOM    636  O   SER P  40     -10.834   8.394  12.759  0.00  0.00      PROA  
ATOM    637  N   TRP P  41     -10.592   9.045  14.944  0.00  0.00      PROA  
ATOM    638  HN  TRP P  41     -11.005   9.324  15.812  0.00  0.00      PROA  
ATOM    639  CA  TRP P  41      -9.227   9.516  14.815  0.00  0.00      PROA  
ATOM    640  HA  TRP P  41      -8.800   9.216  13.883  0.00  0.00      PROA  
ATOM    641  CB  TRP P  41      -9.266  11.020  14.950  0.00  0.00      PROA  
ATOM    642  HB1 TRP P  41      -9.862  11.260  15.950  0.00  0.00      PROA  
ATOM    643  HB2 TRP P  41      -9.907  11.430  14.128  0.00  0.00      PROA  
ATOM    644  CG  TRP P  41      -7.917  11.721  14.871  0.00  0.00      PROA  
ATOM    645  CD1 TRP P  41      -6.933  11.886  15.825  0.00  0.00      PROA  
ATOM    646  HD1 TRP P  41      -7.141  11.709  16.883  0.00  0.00      PROA  
ATOM    647  NE1 TRP P  41      -5.853  12.659  15.338  0.00  0.00      PROA  
ATOM    648  HE1 TRP P  41      -4.914  12.627  15.697  0.00  0.00      PROA  
ATOM    649  CE2 TRP P  41      -6.076  12.881  14.002  0.00  0.00      PROA  
ATOM    650  CD2 TRP P  41      -7.321  12.278  13.653  0.00  0.00      PROA  
ATOM    651  CE3 TRP P  41      -7.751  12.309  12.287  0.00  0.00      PROA  
ATOM    652  HE3 TRP P  41      -8.560  11.764  12.014  0.00  0.00      PROA  
ATOM    653  CZ3 TRP P  41      -6.976  12.991  11.330  0.00  0.00      PROA  
ATOM    654  HZ3 TRP P  41      -7.319  13.261  10.396  0.00  0.00      PROA  
ATOM    655  CZ2 TRP P  41      -5.295  13.527  13.068  0.00  0.00      PROA  
ATOM    656  HZ2 TRP P  41      -4.458  14.077  13.379  0.00  0.00      PROA  
ATOM    657  CH2 TRP P  41      -5.783  13.606  11.775  0.00  0.00      PROA  
ATOM    658  HH2 TRP P  41      -5.328  14.335  11.160  0.00  0.00      PROA  
ATOM    659  C   TRP P  41      -8.391   8.831  15.907  0.00  0.00      PROA  
ATOM    660  O   TRP P  41      -8.858   8.715  17.061  0.00  0.00      PROA  
ATOM    661  N   GLU P  42      -7.215   8.344  15.599  0.00  0.00      PROA  
ATOM    662  HN  GLU P  42      -6.954   8.340  14.634  0.00  0.00      PROA  
ATOM    663  CA  GLU P  42      -6.317   7.768  16.469  0.00  0.00      PROA  
ATOM    664  HA  GLU P  42      -6.643   8.079  17.479  0.00  0.00      PROA  
ATOM    665  CB  GLU P  42      -6.189   6.233  16.301  0.00  0.00      PROA  
ATOM    666  HB1 GLU P  42      -5.235   5.900  16.807  0.00  0.00      PROA  
ATOM    667  HB2 GLU P  42      -6.035   6.026  15.249  0.00  0.00      PROA  
ATOM    668  CG  GLU P  42      -7.363   5.387  16.895  0.00  0.00      PROA  
ATOM    669  HG1 GLU P  42      -8.243   5.982  16.584  0.00  0.00      PROA  
ATOM    670  HG2 GLU P  42      -7.243   5.412  17.997  0.00  0.00      PROA  
ATOM    671  CD  GLU P  42      -7.550   3.955  16.390  0.00  0.00      PROA  
ATOM    672  OE1 GLU P  42      -8.517   3.747  15.626  0.00  0.00      PROA  
ATOM    673  OE2 GLU P  42      -6.681   3.118  16.683  0.00  0.00      PROA  
ATOM    674  C   GLU P  42      -4.934   8.479  16.403  0.00  0.00      PROA  
ATOM    675  O   GLU P  42      -4.401   8.762  15.328  0.00  0.00      PROA  
ATOM    676  N   GLY P  43      -4.305   8.619  17.577  0.00  0.00      PROA  
ATOM    677  HN  GLY P  43      -4.631   8.119  18.419  0.00  0.00      PROA  
ATOM    678  CA  GLY P  43      -3.028   9.284  17.707  0.00  0.00      PROA  
ATOM    679  HA1 GLY P  43      -2.374   9.020  16.823  0.00  0.00      PROA  
ATOM    680  HA2 GLY P  43      -2.445   8.985  18.508  0.00  0.00      PROA  
ATOM    681  C   GLY P  43      -3.208  10.737  17.875  0.00  0.00      PROA  
ATOM    682  O   GLY P  43      -4.225  11.342  18.087  0.00  0.00      PROA  
ATOM    683  N   ASP P  44      -2.143  11.478  17.911  0.00  0.00      PROA  
ATOM    684  HN  ASP P  44      -1.187  11.025  17.741  0.00  0.00      PROA  
ATOM    685  CA  ASP P  44      -2.031  12.959  18.027  0.00  0.00      PROA  
ATOM    686  HA  ASP P  44      -2.587  13.329  18.838  0.00  0.00      PROA  
ATOM    687  CB  ASP P  44      -0.551  13.424  18.222  0.00  0.00      PROA  
ATOM    688  HB1 ASP P  44      -0.531  14.530  18.358  0.00  0.00      PROA  
ATOM    689  HB2 ASP P  44       0.101  13.352  17.284  0.00  0.00      PROA  
ATOM    690  CG  ASP P  44       0.289  12.733  19.289  0.00  0.00      PROA  
ATOM    691  OD1 ASP P  44       0.105  13.016  20.473  0.00  0.00      PROA  
ATOM    692  OD2 ASP P  44       1.128  11.869  18.916  0.00  0.00      PROA  
ATOM    693  C   ASP P  44      -2.691  13.642  16.858  0.00  0.00      PROA  
ATOM    694  O   ASP P  44      -2.762  12.982  15.798  0.00  0.00      PROA  
ATOM    695  N   CYS P  45      -3.151  14.909  16.987  0.00  0.00      PROA  
ATOM    696  HN  CYS P  45      -2.946  15.401  17.851  0.00  0.00      PROA  
ATOM    697  CA  CYS P  45      -3.831  15.684  15.938  0.00  0.00      PROA  
ATOM    698  HA  CYS P  45      -3.704  15.218  14.990  0.00  0.00      PROA  
ATOM    699  CB  CYS P  45      -5.298  16.061  16.302  0.00  0.00      PROA  
ATOM    700  HB1 CYS P  45      -5.386  16.741  17.202  0.00  0.00      PROA  
ATOM    701  HB2 CYS P  45      -5.874  15.128  16.626  0.00  0.00      PROA  
ATOM    702  SG  CYS P  45      -6.183  16.758  14.872  0.00  0.00      PROA  
ATOM    703  HG1 CYS P  45      -5.606  17.860  14.728  0.00  0.00      PROA  
ATOM    704  C   CYS P  45      -3.052  17.026  15.739  0.00  0.00      PROA  
ATOM    705  O   CYS P  45      -2.961  17.805  16.672  0.00  0.00      PROA  
ATOM    706  N   PRO P  46      -2.372  17.328  14.624  0.00  0.00      PROA  
ATOM    707  CD  PRO P  46      -2.020  16.390  13.645  0.00  0.00      PROA  
ATOM    708  HD1 PRO P  46      -2.836  16.123  12.990  0.00  0.00      PROA  
ATOM    709  HD2 PRO P  46      -1.504  15.501  14.032  0.00  0.00      PROA  
ATOM    710  CA  PRO P  46      -1.733  18.673  14.441  0.00  0.00      PROA  
ATOM    711  HA  PRO P  46      -0.958  18.652  15.214  0.00  0.00      PROA  
ATOM    712  CB  PRO P  46      -1.048  18.588  13.051  0.00  0.00      PROA  
ATOM    713  HB1 PRO P  46      -0.016  19.036  13.012  0.00  0.00      PROA  
ATOM    714  HB2 PRO P  46      -1.749  18.915  12.246  0.00  0.00      PROA  
ATOM    715  CG  PRO P  46      -0.947  17.081  12.853  0.00  0.00      PROA  
ATOM    716  HG1 PRO P  46      -0.830  16.847  11.800  0.00  0.00      PROA  
ATOM    717  HG2 PRO P  46       0.086  16.809  13.179  0.00  0.00      PROA  
ATOM    718  C   PRO P  46      -2.533  19.879  14.745  0.00  0.00      PROA  
ATOM    719  O   PRO P  46      -3.691  20.011  14.373  0.00  0.00      PROA  
ATOM    720  N   LYS P  47      -1.918  20.790  15.451  0.00  0.00      PROA  
ATOM    721  HN  LYS P  47      -0.934  20.618  15.635  0.00  0.00      PROA  
ATOM    722  CA  LYS P  47      -2.436  22.010  15.941  0.00  0.00      PROA  
ATOM    723  HA  LYS P  47      -3.293  21.766  16.619  0.00  0.00      PROA  
ATOM    724  CB  LYS P  47      -1.392  22.723  16.780  0.00  0.00      PROA  
ATOM    725  HB1 LYS P  47      -0.500  22.991  16.137  0.00  0.00      PROA  
ATOM    726  HB2 LYS P  47      -1.085  21.921  17.496  0.00  0.00      PROA  
ATOM    727  CG  LYS P  47      -1.978  23.973  17.482  0.00  0.00      PROA  
ATOM    728  HG1 LYS P  47      -2.906  23.820  18.046  0.00  0.00      PROA  
ATOM    729  HG2 LYS P  47      -2.182  24.657  16.650  0.00  0.00      PROA  
ATOM    730  CD  LYS P  47      -1.031  24.696  18.424  0.00  0.00      PROA  
ATOM    731  HD1 LYS P  47      -0.096  24.958  17.807  0.00  0.00      PROA  
ATOM    732  HD2 LYS P  47      -0.874  24.122  19.387  0.00  0.00      PROA  
ATOM    733  CE  LYS P  47      -1.552  26.130  18.632  0.00  0.00      PROA  
ATOM    734  HE1 LYS P  47      -2.056  26.639  17.770  0.00  0.00      PROA  
ATOM    735  HE2 LYS P  47      -0.645  26.812  18.870  0.00  0.00      PROA  
ATOM    736  NZ  LYS P  47      -2.589  26.161  19.744  0.00  0.00      PROA  
ATOM    737  HZ1 LYS P  47      -3.151  25.331  19.704  0.00  0.00      PROA  
ATOM    738  HZ2 LYS P  47      -3.172  27.044  19.696  0.00  0.00      PROA  
ATOM    739  HZ3 LYS P  47      -2.066  26.155  20.681  0.00  0.00      PROA  
ATOM    740  C   LYS P  47      -3.069  22.906  14.917  0.00  0.00      PROA  
ATOM    741  O   LYS P  47      -4.153  23.471  15.083  0.00  0.00      PROA  
ATOM    742  N   ALA P  48      -2.442  23.086  13.701  0.00  0.00      PROA  
ATOM    743  HN  ALA P  48      -1.508  22.721  13.627  0.00  0.00      PROA  
ATOM    744  CA  ALA P  48      -3.034  23.754  12.626  0.00  0.00      PROA  
ATOM    745  HA  ALA P  48      -3.277  24.776  12.818  0.00  0.00      PROA  
ATOM    746  CB  ALA P  48      -1.988  23.836  11.502  0.00  0.00      PROA  
ATOM    747  HB1 ALA P  48      -2.306  24.399  10.586  0.00  0.00      PROA  
ATOM    748  HB2 ALA P  48      -1.492  22.896  11.126  0.00  0.00      PROA  
ATOM    749  HB3 ALA P  48      -1.173  24.454  11.880  0.00  0.00      PROA  
ATOM    750  C   ALA P  48      -4.323  23.071  12.071  0.00  0.00      PROA  
ATOM    751  O   ALA P  48      -5.068  23.741  11.358  0.00  0.00      PROA  
ATOM    752  N   PHE P  49      -4.590  21.782  12.344  0.00  0.00      PROA  
ATOM    753  HN  PHE P  49      -3.991  21.158  12.866  0.00  0.00      PROA  
ATOM    754  CA  PHE P  49      -5.832  21.168  11.821  0.00  0.00      PROA  
ATOM    755  HA  PHE P  49      -6.117  21.470  10.829  0.00  0.00      PROA  
ATOM    756  CB  PHE P  49      -5.715  19.605  11.774  0.00  0.00      PROA  
ATOM    757  HB1 PHE P  49      -6.694  19.238  11.448  0.00  0.00      PROA  
ATOM    758  HB2 PHE P  49      -5.526  19.194  12.814  0.00  0.00      PROA  
ATOM    759  CG  PHE P  49      -4.623  18.974  10.907  0.00  0.00      PROA  
ATOM    760  CD1 PHE P  49      -3.536  19.605  10.353  0.00  0.00      PROA  
ATOM    761  HD1 PHE P  49      -3.293  20.600  10.609  0.00  0.00      PROA  
ATOM    762  CE1 PHE P  49      -2.607  18.880   9.591  0.00  0.00      PROA  
ATOM    763  HE1 PHE P  49      -1.847  19.466   9.207  0.00  0.00      PROA  
ATOM    764  CZ  PHE P  49      -2.761  17.464   9.360  0.00  0.00      PROA  
ATOM    765  HZ  PHE P  49      -2.099  16.956   8.722  0.00  0.00      PROA  
ATOM    766  CD2 PHE P  49      -4.784  17.627  10.768  0.00  0.00      PROA  
ATOM    767  HD2 PHE P  49      -5.659  17.084  11.174  0.00  0.00      PROA  
ATOM    768  CE2 PHE P  49      -3.851  16.838  10.043  0.00  0.00      PROA  
ATOM    769  HE2 PHE P  49      -4.082  15.780   9.997  0.00  0.00      PROA  
ATOM    770  C   PHE P  49      -7.064  21.298  12.721  0.00  0.00      PROA  
ATOM    771  O   PHE P  49      -6.965  21.570  13.931  0.00  0.00      PROA  
ATOM    772  N   GLU P  50      -8.274  20.990  12.234  0.00  0.00      PROA  
ATOM    773  HN  GLU P  50      -8.427  20.875  11.256  0.00  0.00      PROA  
ATOM    774  CA  GLU P  50      -9.513  20.794  13.009  0.00  0.00      PROA  
ATOM    775  HA  GLU P  50      -9.308  20.810  14.092  0.00  0.00      PROA  
ATOM    776  CB  GLU P  50     -10.609  21.754  12.502  0.00  0.00      PROA  
ATOM    777  HB1 GLU P  50     -10.986  21.284  11.501  0.00  0.00      PROA  
ATOM    778  HB2 GLU P  50     -10.195  22.724  12.316  0.00  0.00      PROA  
ATOM    779  CG  GLU P  50     -11.780  21.946  13.488  0.00  0.00      PROA  
ATOM    780  HG1 GLU P  50     -11.399  22.339  14.454  0.00  0.00      PROA  
ATOM    781  HG2 GLU P  50     -12.376  20.996  13.553  0.00  0.00      PROA  
ATOM    782  CD  GLU P  50     -12.735  22.949  12.971  0.00  0.00      PROA  
ATOM    783  OE1 GLU P  50     -12.449  24.163  13.004  0.00  0.00      PROA  
ATOM    784  OE2 GLU P  50     -13.828  22.541  12.586  0.00  0.00      PROA  
ATOM    785  C   GLU P  50      -9.983  19.360  12.774  0.00  0.00      PROA  
ATOM    786  O   GLU P  50      -9.852  18.856  11.657  0.00  0.00      PROA  
ATOM    787  N   LEU P  51     -10.424  18.748  13.788  0.00  0.00      PROA  
ATOM    788  HN  LEU P  51     -10.430  19.174  14.746  0.00  0.00      PROA  
ATOM    789  CA  LEU P  51     -10.876  17.382  13.811  0.00  0.00      PROA  
ATOM    790  HA  LEU P  51     -10.755  16.942  12.849  0.00  0.00      PROA  
ATOM    791  CB  LEU P  51     -10.043  16.559  14.819  0.00  0.00      PROA  
ATOM    792  HB1 LEU P  51     -10.201  17.105  15.786  0.00  0.00      PROA  
ATOM    793  HB2 LEU P  51      -8.936  16.549  14.694  0.00  0.00      PROA  
ATOM    794  CG  LEU P  51     -10.428  15.095  14.776  0.00  0.00      PROA  
ATOM    795  HG  LEU P  51     -11.530  14.982  14.667  0.00  0.00      PROA  
ATOM    796  CD1 LEU P  51      -9.821  14.389  13.517  0.00  0.00      PROA  
ATOM    797 HD11 LEU P  51      -8.729  14.532  13.611  0.00  0.00      PROA  
ATOM    798 HD12 LEU P  51     -10.187  14.873  12.574  0.00  0.00      PROA  
ATOM    799 HD13 LEU P  51     -10.209  13.327  13.459  0.00  0.00      PROA  
ATOM    800  CD2 LEU P  51     -10.034  14.360  16.026  0.00  0.00      PROA  
ATOM    801 HD21 LEU P  51     -10.366  14.841  16.962  0.00  0.00      PROA  
ATOM    802 HD22 LEU P  51      -8.907  14.277  16.144  0.00  0.00      PROA  
ATOM    803 HD23 LEU P  51     -10.450  13.326  15.962  0.00  0.00      PROA  
ATOM    804  C   LEU P  51     -12.394  17.217  14.150  0.00  0.00      PROA  
ATOM    805  O   LEU P  51     -12.776  17.364  15.347  0.00  0.00      PROA  
ATOM    806  N   ILE P  52     -13.168  16.819  13.182  0.00  0.00      PROA  
ATOM    807  HN  ILE P  52     -12.863  16.772  12.209  0.00  0.00      PROA  
ATOM    808  CA  ILE P  52     -14.558  16.551  13.321  0.00  0.00      PROA  
ATOM    809  HA  ILE P  52     -14.732  16.806  14.380  0.00  0.00      PROA  
ATOM    810  CB  ILE P  52     -15.414  17.414  12.403  0.00  0.00      PROA  
ATOM    811  HB  ILE P  52     -15.181  17.007  11.365  0.00  0.00      PROA  
ATOM    812  CG2 ILE P  52     -16.902  17.180  12.750  0.00  0.00      PROA  
ATOM    813 HG21 ILE P  52     -17.142  17.386  13.828  0.00  0.00      PROA  
ATOM    814 HG22 ILE P  52     -17.223  16.119  12.531  0.00  0.00      PROA  
ATOM    815 HG23 ILE P  52     -17.483  17.754  12.134  0.00  0.00      PROA  
ATOM    816  CG1 ILE P  52     -15.019  18.842  12.497  0.00  0.00      PROA  
ATOM    817 HG11 ILE P  52     -13.902  18.911  12.209  0.00  0.00      PROA  
ATOM    818 HG12 ILE P  52     -15.142  19.261  13.508  0.00  0.00      PROA  
ATOM    819  CD  ILE P  52     -15.785  19.742  11.480  0.00  0.00      PROA  
ATOM    820  HD1 ILE P  52     -15.408  20.829  11.498  0.00  0.00      PROA  
ATOM    821  HD2 ILE P  52     -16.887  19.672  11.717  0.00  0.00      PROA  
ATOM    822  HD3 ILE P  52     -15.686  19.256  10.483  0.00  0.00      PROA  
ATOM    823  C   ILE P  52     -14.687  15.085  13.090  0.00  0.00      PROA  
ATOM    824  O   ILE P  52     -14.617  14.522  11.976  0.00  0.00      PROA  
ATOM    825  N   GLN P  53     -14.959  14.369  14.250  0.00  0.00      PROA  
ATOM    826  HN  GLN P  53     -14.889  14.864  15.121  0.00  0.00      PROA  
ATOM    827  CA  GLN P  53     -15.391  12.891  14.309  0.00  0.00      PROA  
ATOM    828  HA  GLN P  53     -14.990  12.266  13.512  0.00  0.00      PROA  
ATOM    829  CB  GLN P  53     -14.997  12.249  15.670  0.00  0.00      PROA  
ATOM    830  HB1 GLN P  53     -15.467  11.214  15.791  0.00  0.00      PROA  
ATOM    831  HB2 GLN P  53     -15.300  12.943  16.518  0.00  0.00      PROA  
ATOM    832  CG  GLN P  53     -13.448  12.173  15.748  0.00  0.00      PROA  
ATOM    833  HG1 GLN P  53     -13.107  13.141  15.948  0.00  0.00      PROA  
ATOM    834  HG2 GLN P  53     -13.004  11.718  14.812  0.00  0.00      PROA  
ATOM    835  CD  GLN P  53     -13.007  11.310  16.937  0.00  0.00      PROA  
ATOM    836  OE1 GLN P  53     -12.104  10.423  16.798  0.00  0.00      PROA  
ATOM    837  NE2 GLN P  53     -13.625  11.437  18.117  0.00  0.00      PROA  
ATOM    838 HE21 GLN P  53     -13.325  10.782  18.759  0.00  0.00      PROA  
ATOM    839 HE22 GLN P  53     -14.485  11.890  18.208  0.00  0.00      PROA  
ATOM    840  C   GLN P  53     -16.893  12.791  14.153  0.00  0.00      PROA  
ATOM    841  O   GLN P  53     -17.661  13.053  15.094  0.00  0.00      PROA  
ATOM    842  N   VAL P  54     -17.402  12.418  12.919  0.00  0.00      PROA  
ATOM    843  HN  VAL P  54     -16.716  12.080  12.329  0.00  0.00      PROA  
ATOM    844  CA  VAL P  54     -18.769  12.313  12.417  0.00  0.00      PROA  
ATOM    845  HA  VAL P  54     -19.214  13.269  12.462  0.00  0.00      PROA  
ATOM    846  CB  VAL P  54     -18.764  11.999  10.938  0.00  0.00      PROA  
ATOM    847  HB  VAL P  54     -18.055  11.183  10.707  0.00  0.00      PROA  
ATOM    848  CG1 VAL P  54     -20.150  11.673  10.334  0.00  0.00      PROA  
ATOM    849 HG11 VAL P  54     -20.924  12.306  10.791  0.00  0.00      PROA  
ATOM    850 HG12 VAL P  54     -20.262  10.676  10.727  0.00  0.00      PROA  
ATOM    851 HG13 VAL P  54     -20.201  11.715   9.257  0.00  0.00      PROA  
ATOM    852  CG2 VAL P  54     -17.997  13.175  10.280  0.00  0.00      PROA  
ATOM    853 HG21 VAL P  54     -18.537  14.133  10.563  0.00  0.00      PROA  
ATOM    854 HG22 VAL P  54     -18.022  13.044   9.149  0.00  0.00      PROA  
ATOM    855 HG23 VAL P  54     -16.971  13.163  10.593  0.00  0.00      PROA  
ATOM    856  C   VAL P  54     -19.492  11.191  13.184  0.00  0.00      PROA  
ATOM    857  O   VAL P  54     -19.061  10.013  13.049  0.00  0.00      PROA  
ATOM    858  N   PRO P  55     -20.582  11.337  13.906  0.00  0.00      PROA  
ATOM    859  CD  PRO P  55     -21.234  12.684  13.995  0.00  0.00      PROA  
ATOM    860  HD1 PRO P  55     -21.705  13.045  13.032  0.00  0.00      PROA  
ATOM    861  HD2 PRO P  55     -20.506  13.476  14.199  0.00  0.00      PROA  
ATOM    862  CA  PRO P  55     -21.196  10.339  14.749  0.00  0.00      PROA  
ATOM    863  HA  PRO P  55     -20.483   9.692  15.252  0.00  0.00      PROA  
ATOM    864  CB  PRO P  55     -21.942  11.312  15.803  0.00  0.00      PROA  
ATOM    865  HB1 PRO P  55     -21.273  11.596  16.684  0.00  0.00      PROA  
ATOM    866  HB2 PRO P  55     -22.912  10.893  16.160  0.00  0.00      PROA  
ATOM    867  CG  PRO P  55     -22.296  12.595  15.054  0.00  0.00      PROA  
ATOM    868  HG1 PRO P  55     -23.323  12.507  14.654  0.00  0.00      PROA  
ATOM    869  HG2 PRO P  55     -22.246  13.565  15.589  0.00  0.00      PROA  
ATOM    870  C   PRO P  55     -22.253   9.496  14.107  0.00  0.00      PROA  
ATOM    871  O   PRO P  55     -23.475   9.733  14.229  0.00  0.00      PROA  
ATOM    872  N   VAL P  56     -21.738   8.524  13.317  0.00  0.00      PROA  
ATOM    873  HN  VAL P  56     -20.749   8.376  13.283  0.00  0.00      PROA  
ATOM    874  CA  VAL P  56     -22.541   7.480  12.722  0.00  0.00      PROA  
ATOM    875  HA  VAL P  56     -23.470   7.906  12.249  0.00  0.00      PROA  
ATOM    876  CB  VAL P  56     -21.835   6.780  11.556  0.00  0.00      PROA  
ATOM    877  HB  VAL P  56     -22.530   6.112  11.047  0.00  0.00      PROA  
ATOM    878  CG1 VAL P  56     -21.515   7.784  10.385  0.00  0.00      PROA  
ATOM    879 HG11 VAL P  56     -21.026   7.258   9.534  0.00  0.00      PROA  
ATOM    880 HG12 VAL P  56     -20.869   8.633  10.568  0.00  0.00      PROA  
ATOM    881 HG13 VAL P  56     -22.476   8.207  10.012  0.00  0.00      PROA  
ATOM    882  CG2 VAL P  56     -20.546   6.118  12.075  0.00  0.00      PROA  
ATOM    883 HG21 VAL P  56     -19.921   7.091  12.325  0.00  0.00      PROA  
ATOM    884 HG22 VAL P  56     -20.056   5.460  11.351  0.00  0.00      PROA  
ATOM    885 HG23 VAL P  56     -20.713   5.624  13.045  0.00  0.00      PROA  
ATOM    886  C   VAL P  56     -23.003   6.419  13.798  0.00  0.00      PROA  
ATOM    887  O   VAL P  56     -22.437   6.277  14.837  0.00  0.00      PROA  
ATOM    888  N   LYS P  57     -24.034   5.661  13.504  0.00  0.00      PROA  
ATOM    889  HN  LYS P  57     -24.553   5.818  12.657  0.00  0.00      PROA  
ATOM    890  CA  LYS P  57     -24.660   4.849  14.483  0.00  0.00      PROA  
ATOM    891  HA  LYS P  57     -24.012   4.628  15.313  0.00  0.00      PROA  
ATOM    892  CB  LYS P  57     -25.965   5.489  15.069  0.00  0.00      PROA  
ATOM    893  HB1 LYS P  57     -25.655   6.557  15.092  0.00  0.00      PROA  
ATOM    894  HB2 LYS P  57     -26.023   5.171  16.179  0.00  0.00      PROA  
ATOM    895  CG  LYS P  57     -27.236   5.257  14.236  0.00  0.00      PROA  
ATOM    896  HG1 LYS P  57     -27.467   4.128  14.228  0.00  0.00      PROA  
ATOM    897  HG2 LYS P  57     -26.953   5.569  13.215  0.00  0.00      PROA  
ATOM    898  CD  LYS P  57     -28.557   5.903  14.677  0.00  0.00      PROA  
ATOM    899  HD1 LYS P  57     -28.741   5.792  15.763  0.00  0.00      PROA  
ATOM    900  HD2 LYS P  57     -29.432   5.452  14.150  0.00  0.00      PROA  
ATOM    901  CE  LYS P  57     -28.398   7.418  14.405  0.00  0.00      PROA  
ATOM    902  HE1 LYS P  57     -27.514   7.809  14.904  0.00  0.00      PROA  
ATOM    903  HE2 LYS P  57     -29.366   7.912  14.576  0.00  0.00      PROA  
ATOM    904  NZ  LYS P  57     -28.200   7.746  12.939  0.00  0.00      PROA  
ATOM    905  HZ1 LYS P  57     -28.675   6.952  12.415  0.00  0.00      PROA  
ATOM    906  HZ2 LYS P  57     -27.148   7.649  12.660  0.00  0.00      PROA  
ATOM    907  HZ3 LYS P  57     -28.571   8.687  12.682  0.00  0.00      PROA  
ATOM    908  C   LYS P  57     -24.898   3.490  13.797  0.00  0.00      PROA  
ATOM    909  O   LYS P  57     -25.022   2.429  14.399  0.00  0.00      PROA  
ATOM    910  N   SER P  58     -25.001   3.439  12.464  0.00  0.00      PROA  
ATOM    911  HN  SER P  58     -25.026   4.262  11.937  0.00  0.00      PROA  
ATOM    912  CA  SER P  58     -25.208   2.262  11.690  0.00  0.00      PROA  
ATOM    913  HA  SER P  58     -26.246   2.009  11.830  0.00  0.00      PROA  
ATOM    914  CB  SER P  58     -25.048   2.495  10.193  0.00  0.00      PROA  
ATOM    915  HB1 SER P  58     -25.134   1.497   9.724  0.00  0.00      PROA  
ATOM    916  HB2 SER P  58     -24.030   2.839   9.919  0.00  0.00      PROA  
ATOM    917  OG  SER P  58     -26.087   3.399   9.695  0.00  0.00      PROA  
ATOM    918  HG1 SER P  58     -25.812   4.318  10.084  0.00  0.00      PROA  
ATOM    919  C   SER P  58     -24.332   1.117  12.080  0.00  0.00      PROA  
ATOM    920  O   SER P  58     -23.174   1.288  12.524  0.00  0.00      PROA  
ATOM    921  N   HSD P  59     -24.840  -0.098  11.895  0.00  0.00      PROA  
ATOM    922  HN  HSD P  59     -25.819  -0.074  11.632  0.00  0.00      PROA  
ATOM    923  CA  HSD P  59     -24.123  -1.327  12.133  0.00  0.00      PROA  
ATOM    924  HA  HSD P  59     -23.491  -1.102  12.970  0.00  0.00      PROA  
ATOM    925  CB  HSD P  59     -25.082  -2.395  12.588  0.00  0.00      PROA  
ATOM    926  HB1 HSD P  59     -24.507  -3.339  12.869  0.00  0.00      PROA  
ATOM    927  HB2 HSD P  59     -25.813  -2.564  11.762  0.00  0.00      PROA  
ATOM    928  ND1 HSD P  59     -26.970  -2.568  14.207  0.00  0.00      PROA  
ATOM    929  HD1 HSD P  59     -27.674  -3.061  13.650  0.00  0.00      PROA  
ATOM    930  CG  HSD P  59     -25.771  -2.030  13.846  0.00  0.00      PROA  
ATOM    931  CE1 HSD P  59     -27.242  -2.080  15.482  0.00  0.00      PROA  
ATOM    932  HE1 HSD P  59     -28.189  -2.161  16.019  0.00  0.00      PROA  
ATOM    933  NE2 HSD P  59     -26.247  -1.381  15.955  0.00  0.00      PROA  
ATOM    934  CD2 HSD P  59     -25.292  -1.324  14.897  0.00  0.00      PROA  
ATOM    935  HD2 HSD P  59     -24.533  -0.619  15.065  0.00  0.00      PROA  
ATOM    936  C   HSD P  59     -23.374  -1.786  10.795  0.00  0.00      PROA  
ATOM    937  O   HSD P  59     -22.229  -2.105  10.863  0.00  0.00      PROA  
ATOM    938  N   THR P  60     -24.083  -1.719   9.653  0.00  0.00      PROA  
ATOM    939  HN  THR P  60     -24.979  -1.316   9.653  0.00  0.00      PROA  
ATOM    940  CA  THR P  60     -23.517  -1.968   8.293  0.00  0.00      PROA  
ATOM    941  HA  THR P  60     -22.935  -2.848   8.456  0.00  0.00      PROA  
ATOM    942  CB  THR P  60     -24.462  -2.391   7.181  0.00  0.00      PROA  
ATOM    943  HB  THR P  60     -23.811  -2.737   6.340  0.00  0.00      PROA  
ATOM    944  OG1 THR P  60     -25.257  -1.257   6.807  0.00  0.00      PROA  
ATOM    945  HG1 THR P  60     -26.005  -1.308   7.449  0.00  0.00      PROA  
ATOM    946  CG2 THR P  60     -25.426  -3.521   7.587  0.00  0.00      PROA  
ATOM    947 HG21 THR P  60     -26.126  -3.380   8.417  0.00  0.00      PROA  
ATOM    948 HG22 THR P  60     -24.756  -4.341   7.928  0.00  0.00      PROA  
ATOM    949 HG23 THR P  60     -26.134  -3.899   6.753  0.00  0.00      PROA  
ATOM    950  C   THR P  60     -22.561  -0.938   7.880  0.00  0.00      PROA  
ATOM    951  O   THR P  60     -22.709   0.235   8.154  0.00  0.00      PROA  
ATOM    952  N   ASN P  61     -21.598  -1.400   7.074  0.00  0.00      PROA  
ATOM    953  HN  ASN P  61     -21.483  -2.373   7.132  0.00  0.00      PROA  
ATOM    954  CA  ASN P  61     -20.607  -0.596   6.298  0.00  0.00      PROA  
ATOM    955  HA  ASN P  61     -20.185   0.077   7.016  0.00  0.00      PROA  
ATOM    956  CB  ASN P  61     -19.517  -1.403   5.608  0.00  0.00      PROA  
ATOM    957  HB1 ASN P  61     -18.771  -0.677   5.188  0.00  0.00      PROA  
ATOM    958  HB2 ASN P  61     -20.051  -2.080   4.806  0.00  0.00      PROA  
ATOM    959  CG  ASN P  61     -18.876  -2.310   6.586  0.00  0.00      PROA  
ATOM    960  OD1 ASN P  61     -18.564  -1.875   7.704  0.00  0.00      PROA  
ATOM    961  ND2 ASN P  61     -18.607  -3.602   6.321  0.00  0.00      PROA  
ATOM    962 HD21 ASN P  61     -18.110  -4.207   6.971  0.00  0.00      PROA  
ATOM    963 HD22 ASN P  61     -18.757  -3.902   5.445  0.00  0.00      PROA  
ATOM    964  C   ASN P  61     -21.374   0.345   5.391  0.00  0.00      PROA  
ATOM    965  O   ASN P  61     -21.139   1.532   5.500  0.00  0.00      PROA  
ATOM    966  N   HSD P  62     -22.327  -0.106   4.546  0.00  0.00      PROA  
ATOM    967  HN  HSD P  62     -22.547  -1.071   4.593  0.00  0.00      PROA  
ATOM    968  CA  HSD P  62     -23.141   0.664   3.690  0.00  0.00      PROA  
ATOM    969  HA  HSD P  62     -22.435   1.265   3.064  0.00  0.00      PROA  
ATOM    970  CB  HSD P  62     -24.032  -0.082   2.703  0.00  0.00      PROA  
ATOM    971  HB1 HSD P  62     -24.173  -1.064   3.142  0.00  0.00      PROA  
ATOM    972  HB2 HSD P  62     -23.453  -0.261   1.771  0.00  0.00      PROA  
ATOM    973  ND1 HSD P  62     -26.462   0.166   2.331  0.00  0.00      PROA  
ATOM    974  HD1 HSD P  62     -26.760  -0.611   2.950  0.00  0.00      PROA  
ATOM    975  CG  HSD P  62     -25.236   0.618   2.167  0.00  0.00      PROA  
ATOM    976  CE1 HSD P  62     -27.294   0.769   1.543  0.00  0.00      PROA  
ATOM    977  HE1 HSD P  62     -28.345   0.666   1.333  0.00  0.00      PROA  
ATOM    978  NE2 HSD P  62     -26.635   1.709   0.862  0.00  0.00      PROA  
ATOM    979  CD2 HSD P  62     -25.341   1.631   1.270  0.00  0.00      PROA  
ATOM    980  HD2 HSD P  62     -24.628   2.358   0.824  0.00  0.00      PROA  
ATOM    981  C   HSD P  62     -23.935   1.768   4.383  0.00  0.00      PROA  
ATOM    982  O   HSD P  62     -23.942   2.934   4.029  0.00  0.00      PROA  
ATOM    983  N   GLY P  63     -24.560   1.430   5.502  0.00  0.00      PROA  
ATOM    984  HN  GLY P  63     -24.593   0.525   5.870  0.00  0.00      PROA  
ATOM    985  CA  GLY P  63     -25.110   2.473   6.301  0.00  0.00      PROA  
ATOM    986  HA1 GLY P  63     -25.593   1.984   7.081  0.00  0.00      PROA  
ATOM    987  HA2 GLY P  63     -25.786   2.976   5.688  0.00  0.00      PROA  
ATOM    988  C   GLY P  63     -24.122   3.411   6.914  0.00  0.00      PROA  
ATOM    989  O   GLY P  63     -24.259   4.661   6.751  0.00  0.00      PROA  
ATOM    990  N   ARG P  64     -23.048   2.937   7.550  0.00  0.00      PROA  
ATOM    991  HN  ARG P  64     -22.913   1.941   7.513  0.00  0.00      PROA  
ATOM    992  CA  ARG P  64     -22.018   3.805   8.115  0.00  0.00      PROA  
ATOM    993  HA  ARG P  64     -22.497   4.379   8.864  0.00  0.00      PROA  
ATOM    994  CB  ARG P  64     -20.762   3.080   8.738  0.00  0.00      PROA  
ATOM    995  HB1 ARG P  64     -19.828   3.675   8.850  0.00  0.00      PROA  
ATOM    996  HB2 ARG P  64     -20.548   2.282   8.153  0.00  0.00      PROA  
ATOM    997  CG  ARG P  64     -21.047   2.538  10.176  0.00  0.00      PROA  
ATOM    998  HG1 ARG P  64     -22.063   2.104  10.109  0.00  0.00      PROA  
ATOM    999  HG2 ARG P  64     -21.058   3.406  10.821  0.00  0.00      PROA  
ATOM   1000  CD  ARG P  64     -20.146   1.509  10.612  0.00  0.00      PROA  
ATOM   1001  HD1 ARG P  64     -19.076   1.853  10.574  0.00  0.00      PROA  
ATOM   1002  HD2 ARG P  64     -20.321   0.642   9.936  0.00  0.00      PROA  
ATOM   1003  NE  ARG P  64     -20.513   1.194  12.003  0.00  0.00      PROA  
ATOM   1004  HE  ARG P  64     -21.408   1.313  12.272  0.00  0.00      PROA  
ATOM   1005  CZ  ARG P  64     -19.713   0.842  12.982  0.00  0.00      PROA  
ATOM   1006  NH1 ARG P  64     -18.420   0.630  12.834  0.00  0.00      PROA  
ATOM   1007 HH11 ARG P  64     -18.055   0.782  11.925  0.00  0.00      PROA  
ATOM   1008 HH12 ARG P  64     -17.989   0.208  13.624  0.00  0.00      PROA  
ATOM   1009  NH2 ARG P  64     -20.193   0.602  14.167  0.00  0.00      PROA  
ATOM   1010 HH21 ARG P  64     -21.077   0.852  14.468  0.00  0.00      PROA  
ATOM   1011 HH22 ARG P  64     -19.534   0.323  14.909  0.00  0.00      PROA  
ATOM   1012  C   ARG P  64     -21.454   4.871   7.150  0.00  0.00      PROA  
ATOM   1013  O   ARG P  64     -21.504   6.059   7.440  0.00  0.00      PROA  
ATOM   1014  N   ASN P  65     -21.108   4.365   6.000  0.00  0.00      PROA  
ATOM   1015  HN  ASN P  65     -21.132   3.379   5.912  0.00  0.00      PROA  
ATOM   1016  CA  ASN P  65     -20.497   5.167   4.974  0.00  0.00      PROA  
ATOM   1017  HA  ASN P  65     -19.799   5.844   5.374  0.00  0.00      PROA  
ATOM   1018  CB  ASN P  65     -19.746   4.150   4.037  0.00  0.00      PROA  
ATOM   1019  HB1 ASN P  65     -19.228   4.696   3.242  0.00  0.00      PROA  
ATOM   1020  HB2 ASN P  65     -20.408   3.404   3.600  0.00  0.00      PROA  
ATOM   1021  CG  ASN P  65     -18.619   3.407   4.792  0.00  0.00      PROA  
ATOM   1022  OD1 ASN P  65     -18.057   3.734   5.831  0.00  0.00      PROA  
ATOM   1023  ND2 ASN P  65     -18.133   2.345   4.105  0.00  0.00      PROA  
ATOM   1024 HD21 ASN P  65     -17.376   1.815   4.534  0.00  0.00      PROA  
ATOM   1025 HD22 ASN P  65     -18.497   2.081   3.185  0.00  0.00      PROA  
ATOM   1026  C   ASN P  65     -21.454   6.102   4.277  0.00  0.00      PROA  
ATOM   1027  O   ASN P  65     -21.123   7.198   3.844  0.00  0.00      PROA  
ATOM   1028  N   ALA P  66     -22.822   5.790   4.271  0.00  0.00      PROA  
ATOM   1029  HN  ALA P  66     -23.277   4.932   4.559  0.00  0.00      PROA  
ATOM   1030  CA  ALA P  66     -23.845   6.640   3.743  0.00  0.00      PROA  
ATOM   1031  HA  ALA P  66     -23.501   7.202   2.849  0.00  0.00      PROA  
ATOM   1032  CB  ALA P  66     -25.079   5.841   3.351  0.00  0.00      PROA  
ATOM   1033  HB1 ALA P  66     -25.554   5.205   4.179  0.00  0.00      PROA  
ATOM   1034  HB2 ALA P  66     -24.886   5.101   2.597  0.00  0.00      PROA  
ATOM   1035  HB3 ALA P  66     -25.867   6.556   2.981  0.00  0.00      PROA  
ATOM   1036  C   ALA P  66     -24.306   7.681   4.715  0.00  0.00      PROA  
ATOM   1037  O   ALA P  66     -24.559   8.835   4.443  0.00  0.00      PROA  
ATOM   1038  N   GLU P  67     -24.310   7.330   5.978  0.00  0.00      PROA  
ATOM   1039  HN  GLU P  67     -24.077   6.412   6.255  0.00  0.00      PROA  
ATOM   1040  CA  GLU P  67     -24.659   8.116   7.168  0.00  0.00      PROA  
ATOM   1041  HA  GLU P  67     -25.569   8.591   6.986  0.00  0.00      PROA  
ATOM   1042  CB  GLU P  67     -24.717   7.112   8.444  0.00  0.00      PROA  
ATOM   1043  HB1 GLU P  67     -23.733   6.723   8.645  0.00  0.00      PROA  
ATOM   1044  HB2 GLU P  67     -25.436   6.259   8.225  0.00  0.00      PROA  
ATOM   1045  CG  GLU P  67     -25.422   7.826   9.636  0.00  0.00      PROA  
ATOM   1046  HG1 GLU P  67     -26.435   8.167   9.354  0.00  0.00      PROA  
ATOM   1047  HG2 GLU P  67     -24.780   8.680   9.828  0.00  0.00      PROA  
ATOM   1048  CD  GLU P  67     -25.512   6.896  10.871  0.00  0.00      PROA  
ATOM   1049  OE1 GLU P  67     -25.391   5.643  10.778  0.00  0.00      PROA  
ATOM   1050  OE2 GLU P  67     -25.726   7.520  11.961  0.00  0.00      PROA  
ATOM   1051  C   GLU P  67     -23.607   9.185   7.383  0.00  0.00      PROA  
ATOM   1052  O   GLU P  67     -23.881  10.358   7.489  0.00  0.00      PROA  
ATOM   1053  N   TYR P  68     -22.328   8.800   7.345  0.00  0.00      PROA  
ATOM   1054  HN  TYR P  68     -22.081   7.876   7.090  0.00  0.00      PROA  
ATOM   1055  CA  TYR P  68     -21.212   9.653   7.343  0.00  0.00      PROA  
ATOM   1056  HA  TYR P  68     -21.108  10.239   8.258  0.00  0.00      PROA  
ATOM   1057  CB  TYR P  68     -20.005   8.724   7.205  0.00  0.00      PROA  
ATOM   1058  HB1 TYR P  68     -20.207   7.884   6.541  0.00  0.00      PROA  
ATOM   1059  HB2 TYR P  68     -19.881   8.220   8.140  0.00  0.00      PROA  
ATOM   1060  CG  TYR P  68     -18.706   9.341   6.822  0.00  0.00      PROA  
ATOM   1061  CD1 TYR P  68     -17.947  10.023   7.770  0.00  0.00      PROA  
ATOM   1062  HD1 TYR P  68     -18.323   9.955   8.799  0.00  0.00      PROA  
ATOM   1063  CE1 TYR P  68     -16.805  10.717   7.286  0.00  0.00      PROA  
ATOM   1064  HE1 TYR P  68     -16.274  11.302   8.071  0.00  0.00      PROA  
ATOM   1065  CZ  TYR P  68     -16.550  10.817   5.912  0.00  0.00      PROA  
ATOM   1066  OH  TYR P  68     -15.379  11.529   5.529  0.00  0.00      PROA  
ATOM   1067  HH  TYR P  68     -14.967  11.917   6.336  0.00  0.00      PROA  
ATOM   1068  CD2 TYR P  68     -18.379   9.364   5.419  0.00  0.00      PROA  
ATOM   1069  HD2 TYR P  68     -18.933   8.808   4.697  0.00  0.00      PROA  
ATOM   1070  CE2 TYR P  68     -17.278  10.109   4.980  0.00  0.00      PROA  
ATOM   1071  HE2 TYR P  68     -17.083  10.201   3.896  0.00  0.00      PROA  
ATOM   1072  C   TYR P  68     -21.225  10.708   6.204  0.00  0.00      PROA  
ATOM   1073  O   TYR P  68     -21.151  11.895   6.505  0.00  0.00      PROA  
ATOM   1074  N   TYR P  69     -21.530  10.288   4.913  0.00  0.00      PROA  
ATOM   1075  HN  TYR P  69     -21.708   9.289   4.832  0.00  0.00      PROA  
ATOM   1076  CA  TYR P  69     -21.602  11.180   3.762  0.00  0.00      PROA  
ATOM   1077  HA  TYR P  69     -20.747  11.808   3.804  0.00  0.00      PROA  
ATOM   1078  CB  TYR P  69     -21.449  10.368   2.454  0.00  0.00      PROA  
ATOM   1079  HB1 TYR P  69     -22.027   9.432   2.621  0.00  0.00      PROA  
ATOM   1080  HB2 TYR P  69     -20.441  10.020   2.129  0.00  0.00      PROA  
ATOM   1081  CG  TYR P  69     -21.915  11.095   1.254  0.00  0.00      PROA  
ATOM   1082  CD1 TYR P  69     -21.126  12.116   0.710  0.00  0.00      PROA  
ATOM   1083  HD1 TYR P  69     -20.204  12.462   1.176  0.00  0.00      PROA  
ATOM   1084  CE1 TYR P  69     -21.563  12.834  -0.403  0.00  0.00      PROA  
ATOM   1085  HE1 TYR P  69     -21.066  13.658  -0.834  0.00  0.00      PROA  
ATOM   1086  CZ  TYR P  69     -22.839  12.573  -0.959  0.00  0.00      PROA  
ATOM   1087  OH  TYR P  69     -23.379  13.543  -1.834  0.00  0.00      PROA  
ATOM   1088  HH  TYR P  69     -24.391  13.428  -1.779  0.00  0.00      PROA  
ATOM   1089  CD2 TYR P  69     -23.136  10.809   0.639  0.00  0.00      PROA  
ATOM   1090  HD2 TYR P  69     -23.785  10.065   1.118  0.00  0.00      PROA  
ATOM   1091  CE2 TYR P  69     -23.561  11.526  -0.400  0.00  0.00      PROA  
ATOM   1092  HE2 TYR P  69     -24.560  11.288  -0.741  0.00  0.00      PROA  
ATOM   1093  C   TYR P  69     -22.780  12.116   3.950  0.00  0.00      PROA  
ATOM   1094  O   TYR P  69     -22.806  13.303   3.672  0.00  0.00      PROA  
ATOM   1095  N   ALA P  70     -23.943  11.569   4.440  0.00  0.00      PROA  
ATOM   1096  HN  ALA P  70     -24.144  10.613   4.606  0.00  0.00      PROA  
ATOM   1097  CA  ALA P  70     -25.105  12.468   4.819  0.00  0.00      PROA  
ATOM   1098  HA  ALA P  70     -25.457  12.926   3.924  0.00  0.00      PROA  
ATOM   1099  CB  ALA P  70     -26.209  11.548   5.374  0.00  0.00      PROA  
ATOM   1100  HB1 ALA P  70     -25.991  11.164   6.345  0.00  0.00      PROA  
ATOM   1101  HB2 ALA P  70     -26.537  10.783   4.616  0.00  0.00      PROA  
ATOM   1102  HB3 ALA P  70     -27.122  12.200   5.597  0.00  0.00      PROA  
ATOM   1103  C   ALA P  70     -24.895  13.643   5.836  0.00  0.00      PROA  
ATOM   1104  O   ALA P  70     -25.253  14.835   5.625  0.00  0.00      PROA  
ATOM   1105  N   TRP P  71     -24.244  13.244   6.927  0.00  0.00      PROA  
ATOM   1106  HN  TRP P  71     -24.073  12.325   7.046  0.00  0.00      PROA  
ATOM   1107  CA  TRP P  71     -23.863  14.229   7.989  0.00  0.00      PROA  
ATOM   1108  HA  TRP P  71     -24.762  14.708   8.213  0.00  0.00      PROA  
ATOM   1109  CB  TRP P  71     -23.453  13.421   9.235  0.00  0.00      PROA  
ATOM   1110  HB1 TRP P  71     -22.453  12.938   9.143  0.00  0.00      PROA  
ATOM   1111  HB2 TRP P  71     -24.192  12.572   9.412  0.00  0.00      PROA  
ATOM   1112  CG  TRP P  71     -23.315  14.248  10.458  0.00  0.00      PROA  
ATOM   1113  CD1 TRP P  71     -24.248  14.243  11.441  0.00  0.00      PROA  
ATOM   1114  HD1 TRP P  71     -25.214  13.697  11.401  0.00  0.00      PROA  
ATOM   1115  NE1 TRP P  71     -23.825  15.093  12.464  0.00  0.00      PROA  
ATOM   1116  HE1 TRP P  71     -24.362  15.437  13.193  0.00  0.00      PROA  
ATOM   1117  CE2 TRP P  71     -22.599  15.580  12.181  0.00  0.00      PROA  
ATOM   1118  CD2 TRP P  71     -22.201  15.043  10.944  0.00  0.00      PROA  
ATOM   1119  CE3 TRP P  71     -20.882  15.266  10.565  0.00  0.00      PROA  
ATOM   1120  HE3 TRP P  71     -20.474  14.814   9.766  0.00  0.00      PROA  
ATOM   1121  CZ3 TRP P  71     -20.102  16.136  11.260  0.00  0.00      PROA  
ATOM   1122  HZ3 TRP P  71     -19.108  16.438  10.869  0.00  0.00      PROA  
ATOM   1123  CZ2 TRP P  71     -21.792  16.391  12.969  0.00  0.00      PROA  
ATOM   1124  HZ2 TRP P  71     -22.053  16.765  14.005  0.00  0.00      PROA  
ATOM   1125  CH2 TRP P  71     -20.517  16.718  12.469  0.00  0.00      PROA  
ATOM   1126  HH2 TRP P  71     -19.956  17.360  13.010  0.00  0.00      PROA  
ATOM   1127  C   TRP P  71     -22.842  15.240   7.595  0.00  0.00      PROA  
ATOM   1128  O   TRP P  71     -22.949  16.472   8.065  0.00  0.00      PROA  
ATOM   1129  N   VAL P  72     -21.883  14.834   6.751  0.00  0.00      PROA  
ATOM   1130  HN  VAL P  72     -21.827  13.857   6.580  0.00  0.00      PROA  
ATOM   1131  CA  VAL P  72     -20.854  15.678   6.199  0.00  0.00      PROA  
ATOM   1132  HA  VAL P  72     -20.446  16.258   7.053  0.00  0.00      PROA  
ATOM   1133  CB  VAL P  72     -19.885  14.716   5.602  0.00  0.00      PROA  
ATOM   1134  HB  VAL P  72     -20.431  13.869   5.015  0.00  0.00      PROA  
ATOM   1135  CG1 VAL P  72     -18.829  15.501   4.661  0.00  0.00      PROA  
ATOM   1136 HG11 VAL P  72     -19.411  15.771   3.737  0.00  0.00      PROA  
ATOM   1137 HG12 VAL P  72     -17.967  14.839   4.406  0.00  0.00      PROA  
ATOM   1138 HG13 VAL P  72     -18.502  16.462   5.023  0.00  0.00      PROA  
ATOM   1139  CG2 VAL P  72     -18.958  14.071   6.689  0.00  0.00      PROA  
ATOM   1140 HG21 VAL P  72     -18.699  14.709   7.429  0.00  0.00      PROA  
ATOM   1141 HG22 VAL P  72     -18.023  13.633   6.224  0.00  0.00      PROA  
ATOM   1142 HG23 VAL P  72     -19.530  13.259   7.206  0.00  0.00      PROA  
ATOM   1143  C   VAL P  72     -21.442  16.690   5.287  0.00  0.00      PROA  
ATOM   1144  O   VAL P  72     -21.178  17.844   5.394  0.00  0.00      PROA  
ATOM   1145  N   GLN P  73     -22.404  16.189   4.392  0.00  0.00      PROA  
ATOM   1146  HN  GLN P  73     -22.468  15.201   4.251  0.00  0.00      PROA  
ATOM   1147  CA  GLN P  73     -23.099  17.060   3.462  0.00  0.00      PROA  
ATOM   1148  HA  GLN P  73     -22.273  17.653   2.915  0.00  0.00      PROA  
ATOM   1149  CB  GLN P  73     -23.856  16.119   2.436  0.00  0.00      PROA  
ATOM   1150  HB1 GLN P  73     -24.676  16.557   1.802  0.00  0.00      PROA  
ATOM   1151  HB2 GLN P  73     -24.329  15.423   3.119  0.00  0.00      PROA  
ATOM   1152  CG  GLN P  73     -22.768  15.467   1.486  0.00  0.00      PROA  
ATOM   1153  HG1 GLN P  73     -23.236  14.663   0.876  0.00  0.00      PROA  
ATOM   1154  HG2 GLN P  73     -21.895  15.022   2.035  0.00  0.00      PROA  
ATOM   1155  CD  GLN P  73     -22.227  16.541   0.597  0.00  0.00      PROA  
ATOM   1156  OE1 GLN P  73     -22.679  17.636   0.476  0.00  0.00      PROA  
ATOM   1157  NE2 GLN P  73     -21.080  16.139  -0.068  0.00  0.00      PROA  
ATOM   1158 HE21 GLN P  73     -20.774  16.747  -0.789  0.00  0.00      PROA  
ATOM   1159 HE22 GLN P  73     -20.642  15.227   0.111  0.00  0.00      PROA  
ATOM   1160  C   GLN P  73     -23.883  18.172   4.053  0.00  0.00      PROA  
ATOM   1161  O   GLN P  73     -23.811  19.324   3.590  0.00  0.00      PROA  
ATOM   1162  N   ASN P  74     -24.646  17.953   5.158  0.00  0.00      PROA  
ATOM   1163  HN  ASN P  74     -24.795  17.085   5.664  0.00  0.00      PROA  
ATOM   1164  CA  ASN P  74     -25.304  19.066   5.846  0.00  0.00      PROA  
ATOM   1165  HA  ASN P  74     -25.910  19.558   5.156  0.00  0.00      PROA  
ATOM   1166  CB  ASN P  74     -26.233  18.350   6.961  0.00  0.00      PROA  
ATOM   1167  HB1 ASN P  74     -25.530  17.724   7.498  0.00  0.00      PROA  
ATOM   1168  HB2 ASN P  74     -27.060  17.729   6.485  0.00  0.00      PROA  
ATOM   1169  CG  ASN P  74     -26.852  19.292   8.013  0.00  0.00      PROA  
ATOM   1170  OD1 ASN P  74     -26.607  19.170   9.221  0.00  0.00      PROA  
ATOM   1171  ND2 ASN P  74     -27.762  20.213   7.597  0.00  0.00      PROA  
ATOM   1172 HD21 ASN P  74     -27.742  20.989   8.298  0.00  0.00      PROA  
ATOM   1173 HD22 ASN P  74     -27.979  20.304   6.636  0.00  0.00      PROA  
ATOM   1174  C   ASN P  74     -24.489  20.263   6.403  0.00  0.00      PROA  
ATOM   1175  O   ASN P  74     -24.849  21.445   6.316  0.00  0.00      PROA  
ATOM   1176  N   HSD P  75     -23.363  19.961   7.021  0.00  0.00      PROA  
ATOM   1177  HN  HSD P  75     -23.290  19.086   7.468  0.00  0.00      PROA  
ATOM   1178  CA  HSD P  75     -22.216  20.843   7.343  0.00  0.00      PROA  
ATOM   1179  HA  HSD P  75     -22.724  21.663   7.920  0.00  0.00      PROA  
ATOM   1180  CB  HSD P  75     -21.038  20.102   8.195  0.00  0.00      PROA  
ATOM   1181  HB1 HSD P  75     -20.104  20.737   8.247  0.00  0.00      PROA  
ATOM   1182  HB2 HSD P  75     -20.762  19.109   7.652  0.00  0.00      PROA  
ATOM   1183  ND1 HSD P  75     -22.117  18.715   9.988  0.00  0.00      PROA  
ATOM   1184  HD1 HSD P  75     -22.124  17.909   9.370  0.00  0.00      PROA  
ATOM   1185  CG  HSD P  75     -21.641  19.928   9.516  0.00  0.00      PROA  
ATOM   1186  CE1 HSD P  75     -22.688  18.928  11.191  0.00  0.00      PROA  
ATOM   1187  HE1 HSD P  75     -22.989  18.047  11.832  0.00  0.00      PROA  
ATOM   1188  NE2 HSD P  75     -22.504  20.186  11.596  0.00  0.00      PROA  
ATOM   1189  CD2 HSD P  75     -21.805  20.781  10.507  0.00  0.00      PROA  
ATOM   1190  HD2 HSD P  75     -21.641  21.847  10.660  0.00  0.00      PROA  
ATOM   1191  C   HSD P  75     -21.568  21.484   6.190  0.00  0.00      PROA  
ATOM   1192  O   HSD P  75     -21.229  22.667   6.284  0.00  0.00      PROA  
ATOM   1193  N   LEU P  76     -21.345  20.920   4.949  0.00  0.00      PROA  
ATOM   1194  HN  LEU P  76     -21.414  19.970   4.800  0.00  0.00      PROA  
ATOM   1195  CA  LEU P  76     -20.948  21.641   3.825  0.00  0.00      PROA  
ATOM   1196  HA  LEU P  76     -20.038  22.134   4.069  0.00  0.00      PROA  
ATOM   1197  CB  LEU P  76     -20.538  20.647   2.736  0.00  0.00      PROA  
ATOM   1198  HB1 LEU P  76     -20.283  21.187   1.795  0.00  0.00      PROA  
ATOM   1199  HB2 LEU P  76     -21.225  19.849   2.597  0.00  0.00      PROA  
ATOM   1200  CG  LEU P  76     -19.171  19.881   2.887  0.00  0.00      PROA  
ATOM   1201  HG  LEU P  76     -19.131  19.517   3.901  0.00  0.00      PROA  
ATOM   1202  CD1 LEU P  76     -18.956  18.690   1.899  0.00  0.00      PROA  
ATOM   1203 HD11 LEU P  76     -17.998  18.240   1.952  0.00  0.00      PROA  
ATOM   1204 HD12 LEU P  76     -19.116  18.948   0.837  0.00  0.00      PROA  
ATOM   1205 HD13 LEU P  76     -19.756  17.898   2.086  0.00  0.00      PROA  
ATOM   1206  CD2 LEU P  76     -18.037  20.871   2.823  0.00  0.00      PROA  
ATOM   1207 HD21 LEU P  76     -17.853  21.204   1.817  0.00  0.00      PROA  
ATOM   1208 HD22 LEU P  76     -17.131  20.396   3.209  0.00  0.00      PROA  
ATOM   1209 HD23 LEU P  76     -18.325  21.699   3.486  0.00  0.00      PROA  
ATOM   1210  C   LEU P  76     -21.968  22.643   3.339  0.00  0.00      PROA  
ATOM   1211  O   LEU P  76     -21.628  23.768   2.904  0.00  0.00      PROA  
ATOM   1212  N   LYS P  77     -23.289  22.440   3.427  0.00  0.00      PROA  
ATOM   1213  HN  LYS P  77     -23.548  21.596   3.837  0.00  0.00      PROA  
ATOM   1214  CA  LYS P  77     -24.269  23.482   3.152  0.00  0.00      PROA  
ATOM   1215  HA  LYS P  77     -24.153  23.795   2.164  0.00  0.00      PROA  
ATOM   1216  CB  LYS P  77     -25.714  23.011   3.205  0.00  0.00      PROA  
ATOM   1217  HB1 LYS P  77     -26.403  23.780   2.815  0.00  0.00      PROA  
ATOM   1218  HB2 LYS P  77     -25.940  22.834   4.299  0.00  0.00      PROA  
ATOM   1219  CG  LYS P  77     -26.124  21.752   2.328  0.00  0.00      PROA  
ATOM   1220  HG1 LYS P  77     -27.237  21.569   2.371  0.00  0.00      PROA  
ATOM   1221  HG2 LYS P  77     -25.583  20.838   2.619  0.00  0.00      PROA  
ATOM   1222  CD  LYS P  77     -25.726  21.891   0.837  0.00  0.00      PROA  
ATOM   1223  HD1 LYS P  77     -26.141  20.964   0.366  0.00  0.00      PROA  
ATOM   1224  HD2 LYS P  77     -24.622  21.808   0.634  0.00  0.00      PROA  
ATOM   1225  CE  LYS P  77     -26.202  23.109   0.086  0.00  0.00      PROA  
ATOM   1226  HE1 LYS P  77     -25.893  24.033   0.656  0.00  0.00      PROA  
ATOM   1227  HE2 LYS P  77     -27.335  23.251   0.115  0.00  0.00      PROA  
ATOM   1228  NZ  LYS P  77     -25.711  23.282  -1.288  0.00  0.00      PROA  
ATOM   1229  HZ1 LYS P  77     -26.297  24.112  -1.722  0.00  0.00      PROA  
ATOM   1230  HZ2 LYS P  77     -25.815  22.379  -1.802  0.00  0.00      PROA  
ATOM   1231  HZ3 LYS P  77     -24.726  23.690  -1.236  0.00  0.00      PROA  
ATOM   1232  C   LYS P  77     -24.115  24.675   4.107  0.00  0.00      PROA  
ATOM   1233  O   LYS P  77     -24.388  25.816   3.695  0.00  0.00      PROA  
ATOM   1234  N   GLU P  78     -23.720  24.528   5.389  0.00  0.00      PROA  
ATOM   1235  HN  GLU P  78     -23.586  23.628   5.767  0.00  0.00      PROA  
ATOM   1236  CA  GLU P  78     -23.453  25.665   6.245  0.00  0.00      PROA  
ATOM   1237  HA  GLU P  78     -24.251  26.361   6.040  0.00  0.00      PROA  
ATOM   1238  CB  GLU P  78     -23.474  25.273   7.740  0.00  0.00      PROA  
ATOM   1239  HB1 GLU P  78     -22.476  24.832   8.058  0.00  0.00      PROA  
ATOM   1240  HB2 GLU P  78     -24.325  24.414   7.729  0.00  0.00      PROA  
ATOM   1241  CG  GLU P  78     -24.066  26.345   8.633  0.00  0.00      PROA  
ATOM   1242  HG1 GLU P  78     -25.122  26.550   8.596  0.00  0.00      PROA  
ATOM   1243  HG2 GLU P  78     -23.368  27.245   8.405  0.00  0.00      PROA  
ATOM   1244  CD  GLU P  78     -23.882  25.878  10.107  0.00  0.00      PROA  
ATOM   1245  OE1 GLU P  78     -22.966  26.232  10.849  0.00  0.00      PROA  
ATOM   1246  OE2 GLU P  78     -24.763  25.023  10.596  0.00  0.00      PROA  
ATOM   1247  C   GLU P  78     -22.182  26.401   5.979  0.00  0.00      PROA  
ATOM   1248  O   GLU P  78     -22.136  27.618   5.768  0.00  0.00      PROA  
ATOM   1249  N   HSD P  79     -21.119  25.639   5.754  0.00  0.00      PROA  
ATOM   1250  HN  HSD P  79     -21.148  24.721   6.076  0.00  0.00      PROA  
ATOM   1251  CA  HSD P  79     -19.749  26.163   5.337  0.00  0.00      PROA  
ATOM   1252  HA  HSD P  79     -19.740  27.183   5.108  0.00  0.00      PROA  
ATOM   1253  CB  HSD P  79     -18.720  26.036   6.527  0.00  0.00      PROA  
ATOM   1254  HB1 HSD P  79     -17.785  26.574   6.254  0.00  0.00      PROA  
ATOM   1255  HB2 HSD P  79     -18.528  25.008   6.775  0.00  0.00      PROA  
ATOM   1256  ND1 HSD P  79     -19.926  26.064   8.757  0.00  0.00      PROA  
ATOM   1257  HD1 HSD P  79     -19.961  25.058   8.931  0.00  0.00      PROA  
ATOM   1258  CG  HSD P  79     -19.312  26.756   7.759  0.00  0.00      PROA  
ATOM   1259  CE1 HSD P  79     -20.200  26.993   9.724  0.00  0.00      PROA  
ATOM   1260  HE1 HSD P  79     -20.600  26.682  10.642  0.00  0.00      PROA  
ATOM   1261  NE2 HSD P  79     -19.794  28.189   9.465  0.00  0.00      PROA  
ATOM   1262  CD2 HSD P  79     -19.195  28.038   8.186  0.00  0.00      PROA  
ATOM   1263  HD2 HSD P  79     -18.861  28.853   7.546  0.00  0.00      PROA  
ATOM   1264  C   HSD P  79     -19.207  25.539   4.088  0.00  0.00      PROA  
ATOM   1265  O   HSD P  79     -18.592  24.437   4.113  0.00  0.00      PROA  
ATOM   1266  N   PRO P  80     -19.405  26.130   2.975  0.00  0.00      PROA  
ATOM   1267  CD  PRO P  80     -20.557  26.986   2.744  0.00  0.00      PROA  
ATOM   1268  HD1 PRO P  80     -20.474  27.927   3.382  0.00  0.00      PROA  
ATOM   1269  HD2 PRO P  80     -21.490  26.445   2.987  0.00  0.00      PROA  
ATOM   1270  CA  PRO P  80     -18.575  26.053   1.753  0.00  0.00      PROA  
ATOM   1271  HA  PRO P  80     -18.929  25.136   1.198  0.00  0.00      PROA  
ATOM   1272  CB  PRO P  80     -19.014  27.314   0.971  0.00  0.00      PROA  
ATOM   1273  HB1 PRO P  80     -18.821  27.268  -0.112  0.00  0.00      PROA  
ATOM   1274  HB2 PRO P  80     -18.497  28.158   1.346  0.00  0.00      PROA  
ATOM   1275  CG  PRO P  80     -20.500  27.344   1.286  0.00  0.00      PROA  
ATOM   1276  HG1 PRO P  80     -21.003  28.286   1.056  0.00  0.00      PROA  
ATOM   1277  HG2 PRO P  80     -21.054  26.529   0.800  0.00  0.00      PROA  
ATOM   1278  C   PRO P  80     -17.054  25.859   1.941  0.00  0.00      PROA  
ATOM   1279  O   PRO P  80     -16.380  26.646   2.644  0.00  0.00      PROA  
ATOM   1280  N   ALA P  81     -16.502  24.811   1.356  0.00  0.00      PROA  
ATOM   1281  HN  ALA P  81     -16.892  24.138   0.762  0.00  0.00      PROA  
ATOM   1282  CA  ALA P  81     -15.042  24.514   1.514  0.00  0.00      PROA  
ATOM   1283  HA  ALA P  81     -14.711  24.717   2.487  0.00  0.00      PROA  
ATOM   1284  CB  ALA P  81     -14.822  22.982   1.299  0.00  0.00      PROA  
ATOM   1285  HB1 ALA P  81     -13.752  22.712   1.247  0.00  0.00      PROA  
ATOM   1286  HB2 ALA P  81     -15.375  22.654   0.347  0.00  0.00      PROA  
ATOM   1287  HB3 ALA P  81     -15.284  22.476   2.121  0.00  0.00      PROA  
ATOM   1288  C   ALA P  81     -14.223  25.180   0.497  0.00  0.00      PROA  
ATOM   1289  O   ALA P  81     -14.700  25.607  -0.559  0.00  0.00      PROA  
ATOM   1290  N   ASP P  82     -12.897  25.455   0.819  0.00  0.00      PROA  
ATOM   1291  HN  ASP P  82     -12.443  25.316   1.722  0.00  0.00      PROA  
ATOM   1292  CA  ASP P  82     -12.009  25.952  -0.242  0.00  0.00      PROA  
ATOM   1293  HA  ASP P  82     -12.426  26.839  -0.670  0.00  0.00      PROA  
ATOM   1294  CB  ASP P  82     -10.601  26.362   0.360  0.00  0.00      PROA  
ATOM   1295  HB1 ASP P  82      -9.898  26.740  -0.425  0.00  0.00      PROA  
ATOM   1296  HB2 ASP P  82     -10.154  25.477   0.839  0.00  0.00      PROA  
ATOM   1297  CG  ASP P  82     -10.713  27.366   1.442  0.00  0.00      PROA  
ATOM   1298  OD1 ASP P  82      -9.851  27.386   2.290  0.00  0.00      PROA  
ATOM   1299  OD2 ASP P  82     -11.744  28.133   1.641  0.00  0.00      PROA  
ATOM   1300  C   ASP P  82     -11.804  24.841  -1.326  0.00  0.00      PROA  
ATOM   1301  O   ASP P  82     -11.776  25.059  -2.542  0.00  0.00      PROA  
ATOM   1302  N   ARG P  83     -11.638  23.573  -0.848  0.00  0.00      PROA  
ATOM   1303  HN  ARG P  83     -11.560  23.479   0.114  0.00  0.00      PROA  
ATOM   1304  CA  ARG P  83     -11.452  22.388  -1.642  0.00  0.00      PROA  
ATOM   1305  HA  ARG P  83     -12.129  22.435  -2.482  0.00  0.00      PROA  
ATOM   1306  CB  ARG P  83     -10.039  22.102  -2.151  0.00  0.00      PROA  
ATOM   1307  HB1 ARG P  83      -9.396  21.563  -1.461  0.00  0.00      PROA  
ATOM   1308  HB2 ARG P  83      -9.481  23.017  -2.258  0.00  0.00      PROA  
ATOM   1309  CG  ARG P  83      -9.950  21.354  -3.510  0.00  0.00      PROA  
ATOM   1310  HG1 ARG P  83     -10.686  20.493  -3.406  0.00  0.00      PROA  
ATOM   1311  HG2 ARG P  83      -9.027  20.800  -3.575  0.00  0.00      PROA  
ATOM   1312  CD  ARG P  83     -10.139  22.110  -4.916  0.00  0.00      PROA  
ATOM   1313  HD1 ARG P  83     -10.371  21.311  -5.707  0.00  0.00      PROA  
ATOM   1314  HD2 ARG P  83      -9.288  22.690  -5.177  0.00  0.00      PROA  
ATOM   1315  NE  ARG P  83     -11.300  23.071  -4.820  0.00  0.00      PROA  
ATOM   1316  HE  ARG P  83     -11.603  23.467  -3.995  0.00  0.00      PROA  
ATOM   1317  CZ  ARG P  83     -11.949  23.395  -5.937  0.00  0.00      PROA  
ATOM   1318  NH1 ARG P  83     -11.490  23.225  -7.165  0.00  0.00      PROA  
ATOM   1319 HH11 ARG P  83     -11.903  23.779  -7.828  0.00  0.00      PROA  
ATOM   1320 HH12 ARG P  83     -10.600  22.761  -7.413  0.00  0.00      PROA  
ATOM   1321  NH2 ARG P  83     -13.072  24.051  -5.856  0.00  0.00      PROA  
ATOM   1322 HH21 ARG P  83     -13.601  24.072  -5.013  0.00  0.00      PROA  
ATOM   1323 HH22 ARG P  83     -13.493  24.224  -6.723  0.00  0.00      PROA  
ATOM   1324  C   ARG P  83     -11.905  21.168  -0.776  0.00  0.00      PROA  
ATOM   1325  O   ARG P  83     -11.498  21.182   0.364  0.00  0.00      PROA  
ATOM   1326  N   VAL P  84     -12.788  20.262  -1.252  0.00  0.00      PROA  
ATOM   1327  HN  VAL P  84     -13.263  20.464  -2.079  0.00  0.00      PROA  
ATOM   1328  CA  VAL P  84     -13.019  18.985  -0.606  0.00  0.00      PROA  
ATOM   1329  HA  VAL P  84     -12.821  19.025   0.462  0.00  0.00      PROA  
ATOM   1330  CB  VAL P  84     -14.486  18.628  -0.713  0.00  0.00      PROA  
ATOM   1331  HB  VAL P  84     -14.860  18.463  -1.770  0.00  0.00      PROA  
ATOM   1332  CG1 VAL P  84     -14.768  17.240   0.012  0.00  0.00      PROA  
ATOM   1333 HG11 VAL P  84     -15.875  17.002  -0.000  0.00  0.00      PROA  
ATOM   1334 HG12 VAL P  84     -14.467  17.241   1.076  0.00  0.00      PROA  
ATOM   1335 HG13 VAL P  84     -14.259  16.332  -0.474  0.00  0.00      PROA  
ATOM   1336  CG2 VAL P  84     -15.262  19.778  -0.002  0.00  0.00      PROA  
ATOM   1337 HG21 VAL P  84     -15.364  20.757  -0.587  0.00  0.00      PROA  
ATOM   1338 HG22 VAL P  84     -14.789  20.015   0.971  0.00  0.00      PROA  
ATOM   1339 HG23 VAL P  84     -16.263  19.455   0.237  0.00  0.00      PROA  
ATOM   1340  C   VAL P  84     -12.122  17.879  -1.121  0.00  0.00      PROA  
ATOM   1341  O   VAL P  84     -12.197  17.459  -2.279  0.00  0.00      PROA  
ATOM   1342  N   VAL P  85     -11.142  17.393  -0.335  0.00  0.00      PROA  
ATOM   1343  HN  VAL P  85     -11.043  17.785   0.602  0.00  0.00      PROA  
ATOM   1344  CA  VAL P  85     -10.201  16.367  -0.840  0.00  0.00      PROA  
ATOM   1345  HA  VAL P  85      -9.965  16.325  -1.847  0.00  0.00      PROA  
ATOM   1346  CB  VAL P  85      -8.830  16.666  -0.194  0.00  0.00      PROA  
ATOM   1347  HB  VAL P  85      -8.824  16.554   0.863  0.00  0.00      PROA  
ATOM   1348  CG1 VAL P  85      -7.828  15.566  -0.691  0.00  0.00      PROA  
ATOM   1349 HG11 VAL P  85      -6.925  15.685  -0.119  0.00  0.00      PROA  
ATOM   1350 HG12 VAL P  85      -7.477  15.693  -1.773  0.00  0.00      PROA  
ATOM   1351 HG13 VAL P  85      -8.092  14.512  -0.553  0.00  0.00      PROA  
ATOM   1352  CG2 VAL P  85      -8.267  18.064  -0.496  0.00  0.00      PROA  
ATOM   1353 HG21 VAL P  85      -8.934  18.808   0.075  0.00  0.00      PROA  
ATOM   1354 HG22 VAL P  85      -8.198  18.250  -1.604  0.00  0.00      PROA  
ATOM   1355 HG23 VAL P  85      -7.209  18.135  -0.097  0.00  0.00      PROA  
ATOM   1356  C   VAL P  85     -10.513  14.957  -0.248  0.00  0.00      PROA  
ATOM   1357  O   VAL P  85     -10.670  14.742   0.956  0.00  0.00      PROA  
ATOM   1358  N   GLY P  86     -10.661  13.971  -1.164  0.00  0.00      PROA  
ATOM   1359  HN  GLY P  86     -10.479  14.272  -2.166  0.00  0.00      PROA  
ATOM   1360  CA  GLY P  86     -10.939  12.615  -0.843  0.00  0.00      PROA  
ATOM   1361  HA1 GLY P  86     -11.586  12.236  -1.682  0.00  0.00      PROA  
ATOM   1362  HA2 GLY P  86     -11.347  12.518   0.103  0.00  0.00      PROA  
ATOM   1363  C   GLY P  86      -9.794  11.671  -0.985  0.00  0.00      PROA  
ATOM   1364  O   GLY P  86      -9.233  11.463  -2.049  0.00  0.00      PROA  
ATOM   1365  N   PHE P  87      -9.623  10.949   0.101  0.00  0.00      PROA  
ATOM   1366  HN  PHE P  87     -10.173  11.092   0.923  0.00  0.00      PROA  
ATOM   1367  CA  PHE P  87      -8.634   9.836   0.030  0.00  0.00      PROA  
ATOM   1368  HA  PHE P  87      -8.018   9.907  -0.859  0.00  0.00      PROA  
ATOM   1369  CB  PHE P  87      -7.712   9.886   1.374  0.00  0.00      PROA  
ATOM   1370  HB1 PHE P  87      -7.202   8.891   1.479  0.00  0.00      PROA  
ATOM   1371  HB2 PHE P  87      -8.253  10.038   2.314  0.00  0.00      PROA  
ATOM   1372  CG  PHE P  87      -6.679  11.038   1.215  0.00  0.00      PROA  
ATOM   1373  CD1 PHE P  87      -5.397  10.636   0.810  0.00  0.00      PROA  
ATOM   1374  HD1 PHE P  87      -5.284   9.618   0.576  0.00  0.00      PROA  
ATOM   1375  CE1 PHE P  87      -4.392  11.504   0.608  0.00  0.00      PROA  
ATOM   1376  HE1 PHE P  87      -3.443  11.075   0.207  0.00  0.00      PROA  
ATOM   1377  CZ  PHE P  87      -4.647  12.863   0.812  0.00  0.00      PROA  
ATOM   1378  HZ  PHE P  87      -3.886  13.643   0.662  0.00  0.00      PROA  
ATOM   1379  CD2 PHE P  87      -6.885  12.417   1.515  0.00  0.00      PROA  
ATOM   1380  HD2 PHE P  87      -7.785  12.848   2.003  0.00  0.00      PROA  
ATOM   1381  CE2 PHE P  87      -5.902  13.308   1.237  0.00  0.00      PROA  
ATOM   1382  HE2 PHE P  87      -6.085  14.338   1.458  0.00  0.00      PROA  
ATOM   1383  C   PHE P  87      -9.392   8.535  -0.085  0.00  0.00      PROA  
ATOM   1384  O   PHE P  87      -8.828   7.444  -0.173  0.00  0.00      PROA  
ATOM   1385  N   ASN P  88     -10.739   8.614   0.076  0.00  0.00      PROA  
ATOM   1386  HN  ASN P  88     -11.075   9.461   0.412  0.00  0.00      PROA  
ATOM   1387  CA  ASN P  88     -11.718   7.629  -0.287  0.00  0.00      PROA  
ATOM   1388  HA  ASN P  88     -11.222   6.806  -0.609  0.00  0.00      PROA  
ATOM   1389  CB  ASN P  88     -12.586   7.279   0.992  0.00  0.00      PROA  
ATOM   1390  HB1 ASN P  88     -13.468   6.656   0.674  0.00  0.00      PROA  
ATOM   1391  HB2 ASN P  88     -12.934   8.342   1.334  0.00  0.00      PROA  
ATOM   1392  CG  ASN P  88     -11.790   6.586   2.074  0.00  0.00      PROA  
ATOM   1393  OD1 ASN P  88     -11.740   6.993   3.256  0.00  0.00      PROA  
ATOM   1394  ND2 ASN P  88     -11.189   5.386   1.785  0.00  0.00      PROA  
ATOM   1395 HD21 ASN P  88     -10.764   4.892   2.503  0.00  0.00      PROA  
ATOM   1396 HD22 ASN P  88     -11.312   4.934   0.947  0.00  0.00      PROA  
ATOM   1397  C   ASN P  88     -12.583   8.176  -1.495  0.00  0.00      PROA  
ATOM   1398  O   ASN P  88     -12.679   9.372  -1.653  0.00  0.00      PROA  
ATOM   1399  N   LYS P  89     -13.174   7.331  -2.392  0.00  0.00      PROA  
ATOM   1400  HN  LYS P  89     -13.074   6.420  -2.294  0.00  0.00      PROA  
ATOM   1401  CA  LYS P  89     -14.156   7.780  -3.443  0.00  0.00      PROA  
ATOM   1402  HA  LYS P  89     -13.783   8.710  -3.866  0.00  0.00      PROA  
ATOM   1403  CB  LYS P  89     -14.283   6.592  -4.449  0.00  0.00      PROA  
ATOM   1404  HB1 LYS P  89     -15.016   6.954  -5.206  0.00  0.00      PROA  
ATOM   1405  HB2 LYS P  89     -14.675   5.656  -3.921  0.00  0.00      PROA  
ATOM   1406  CG  LYS P  89     -12.913   6.168  -5.033  0.00  0.00      PROA  
ATOM   1407  HG1 LYS P  89     -12.170   6.128  -4.217  0.00  0.00      PROA  
ATOM   1408  HG2 LYS P  89     -12.577   6.838  -5.814  0.00  0.00      PROA  
ATOM   1409  CD  LYS P  89     -13.071   4.716  -5.565  0.00  0.00      PROA  
ATOM   1410  HD1 LYS P  89     -14.141   4.608  -5.856  0.00  0.00      PROA  
ATOM   1411  HD2 LYS P  89     -13.001   4.014  -4.687  0.00  0.00      PROA  
ATOM   1412  CE  LYS P  89     -12.040   4.286  -6.612  0.00  0.00      PROA  
ATOM   1413  HE1 LYS P  89     -11.007   4.654  -6.381  0.00  0.00      PROA  
ATOM   1414  HE2 LYS P  89     -12.174   4.728  -7.612  0.00  0.00      PROA  
ATOM   1415  NZ  LYS P  89     -11.895   2.780  -6.617  0.00  0.00      PROA  
ATOM   1416  HZ1 LYS P  89     -11.048   2.391  -7.090  0.00  0.00      PROA  
ATOM   1417  HZ2 LYS P  89     -12.718   2.222  -6.981  0.00  0.00      PROA  
ATOM   1418  HZ3 LYS P  89     -11.703   2.400  -5.604  0.00  0.00      PROA  
ATOM   1419  C   LYS P  89     -15.521   8.043  -2.831  0.00  0.00      PROA  
ATOM   1420  O   LYS P  89     -15.956   7.361  -1.925  0.00  0.00      PROA  
ATOM   1421  N   MET P  90     -16.251   9.117  -3.268  0.00  0.00      PROA  
ATOM   1422  HN  MET P  90     -15.934   9.718  -4.007  0.00  0.00      PROA  
ATOM   1423  CA  MET P  90     -17.589   9.461  -2.836  0.00  0.00      PROA  
ATOM   1424  HA  MET P  90     -18.241   8.574  -2.983  0.00  0.00      PROA  
ATOM   1425  CB  MET P  90     -17.730   9.939  -1.372  0.00  0.00      PROA  
ATOM   1426  HB1 MET P  90     -17.669   9.054  -0.689  0.00  0.00      PROA  
ATOM   1427  HB2 MET P  90     -18.697  10.416  -1.148  0.00  0.00      PROA  
ATOM   1428  CG  MET P  90     -16.607  10.950  -0.984  0.00  0.00      PROA  
ATOM   1429  HG1 MET P  90     -16.829  11.822  -1.617  0.00  0.00      PROA  
ATOM   1430  HG2 MET P  90     -15.646  10.686  -1.392  0.00  0.00      PROA  
ATOM   1431  SD  MET P  90     -16.448  11.412   0.724  0.00  0.00      PROA  
ATOM   1432  CE  MET P  90     -15.593   9.804   1.146  0.00  0.00      PROA  
ATOM   1433  HE1 MET P  90     -16.236   9.097   1.631  0.00  0.00      PROA  
ATOM   1434  HE2 MET P  90     -14.679  10.013   1.660  0.00  0.00      PROA  
ATOM   1435  HE3 MET P  90     -15.373   9.099   0.308  0.00  0.00      PROA  
ATOM   1436  C   MET P  90     -18.031  10.511  -3.753  0.00  0.00      PROA  
ATOM   1437  O   MET P  90     -17.215  11.023  -4.536  0.00  0.00      PROA  
ATOM   1438  N   PRO P  91     -19.320  10.848  -3.911  0.00  0.00      PROA  
ATOM   1439  CD  PRO P  91     -20.447  10.119  -3.269  0.00  0.00      PROA  
ATOM   1440  HD1 PRO P  91     -20.541  10.446  -2.163  0.00  0.00      PROA  
ATOM   1441  HD2 PRO P  91     -20.205   9.053  -3.288  0.00  0.00      PROA  
ATOM   1442  CA  PRO P  91     -19.858  12.019  -4.615  0.00  0.00      PROA  
ATOM   1443  HA  PRO P  91     -19.366  12.013  -5.576  0.00  0.00      PROA  
ATOM   1444  CB  PRO P  91     -21.397  11.794  -4.642  0.00  0.00      PROA  
ATOM   1445  HB1 PRO P  91     -21.762  11.926  -5.720  0.00  0.00      PROA  
ATOM   1446  HB2 PRO P  91     -21.895  12.603  -4.027  0.00  0.00      PROA  
ATOM   1447  CG  PRO P  91     -21.708  10.457  -4.017  0.00  0.00      PROA  
ATOM   1448  HG1 PRO P  91     -22.632  10.490  -3.373  0.00  0.00      PROA  
ATOM   1449  HG2 PRO P  91     -21.909   9.752  -4.801  0.00  0.00      PROA  
ATOM   1450  C   PRO P  91     -19.514  13.316  -3.920  0.00  0.00      PROA  
ATOM   1451  O   PRO P  91     -19.219  13.319  -2.765  0.00  0.00      PROA  
ATOM   1452  N   GLY P  92     -19.570  14.429  -4.625  0.00  0.00      PROA  
ATOM   1453  HN  GLY P  92     -19.782  14.429  -5.579  0.00  0.00      PROA  
ATOM   1454  CA  GLY P  92     -19.338  15.760  -4.081  0.00  0.00      PROA  
ATOM   1455  HA1 GLY P  92     -19.649  15.715  -3.096  0.00  0.00      PROA  
ATOM   1456  HA2 GLY P  92     -19.852  16.548  -4.609  0.00  0.00      PROA  
ATOM   1457  C   GLY P  92     -17.836  16.075  -3.978  0.00  0.00      PROA  
ATOM   1458  O   GLY P  92     -17.438  17.092  -3.365  0.00  0.00      PROA  
ATOM   1459  N   LEU P  93     -16.949  15.318  -4.626  0.00  0.00      PROA  
ATOM   1460  HN  LEU P  93     -17.322  14.766  -5.306  0.00  0.00      PROA  
ATOM   1461  CA  LEU P  93     -15.490  15.613  -4.489  0.00  0.00      PROA  
ATOM   1462  HA  LEU P  93     -15.241  15.995  -3.483  0.00  0.00      PROA  
ATOM   1463  CB  LEU P  93     -14.683  14.291  -4.709  0.00  0.00      PROA  
ATOM   1464  HB1 LEU P  93     -13.691  14.570  -4.872  0.00  0.00      PROA  
ATOM   1465  HB2 LEU P  93     -15.110  13.974  -5.626  0.00  0.00      PROA  
ATOM   1466  CG  LEU P  93     -14.729  13.265  -3.562  0.00  0.00      PROA  
ATOM   1467  HG  LEU P  93     -15.757  12.909  -3.535  0.00  0.00      PROA  
ATOM   1468  CD1 LEU P  93     -13.875  12.031  -3.796  0.00  0.00      PROA  
ATOM   1469 HD11 LEU P  93     -12.817  12.300  -3.894  0.00  0.00      PROA  
ATOM   1470 HD12 LEU P  93     -14.195  11.494  -4.705  0.00  0.00      PROA  
ATOM   1471 HD13 LEU P  93     -13.966  11.285  -2.929  0.00  0.00      PROA  
ATOM   1472  CD2 LEU P  93     -14.491  13.829  -2.168  0.00  0.00      PROA  
ATOM   1473 HD21 LEU P  93     -14.599  13.072  -1.409  0.00  0.00      PROA  
ATOM   1474 HD22 LEU P  93     -15.158  14.627  -1.819  0.00  0.00      PROA  
ATOM   1475 HD23 LEU P  93     -13.498  14.355  -2.108  0.00  0.00      PROA  
ATOM   1476  C   LEU P  93     -15.013  16.641  -5.477  0.00  0.00      PROA  
ATOM   1477  O   LEU P  93     -15.308  16.633  -6.700  0.00  0.00      PROA  
ATOM   1478  N   ASP P  94     -14.194  17.601  -4.976  0.00  0.00      PROA  
ATOM   1479  HN  ASP P  94     -14.200  17.774  -3.968  0.00  0.00      PROA  
ATOM   1480  CA  ASP P  94     -13.466  18.472  -5.906  0.00  0.00      PROA  
ATOM   1481  HA  ASP P  94     -13.953  18.779  -6.818  0.00  0.00      PROA  
ATOM   1482  CB  ASP P  94     -13.186  19.741  -5.086  0.00  0.00      PROA  
ATOM   1483  HB1 ASP P  94     -12.690  20.467  -5.797  0.00  0.00      PROA  
ATOM   1484  HB2 ASP P  94     -12.529  19.523  -4.258  0.00  0.00      PROA  
ATOM   1485  CG  ASP P  94     -14.514  20.358  -4.572  0.00  0.00      PROA  
ATOM   1486  OD1 ASP P  94     -15.457  20.473  -5.395  0.00  0.00      PROA  
ATOM   1487  OD2 ASP P  94     -14.593  20.754  -3.431  0.00  0.00      PROA  
ATOM   1488  C   ASP P  94     -12.130  17.819  -6.309  0.00  0.00      PROA  
ATOM   1489  O   ASP P  94     -11.725  17.876  -7.447  0.00  0.00      PROA  
ATOM   1490  N   VAL P  95     -11.557  17.108  -5.361  0.00  0.00      PROA  
ATOM   1491  HN  VAL P  95     -11.934  17.120  -4.460  0.00  0.00      PROA  
ATOM   1492  CA  VAL P  95     -10.235  16.488  -5.704  0.00  0.00      PROA  
ATOM   1493  HA  VAL P  95     -10.216  16.218  -6.714  0.00  0.00      PROA  
ATOM   1494  CB  VAL P  95      -9.018  17.286  -5.323  0.00  0.00      PROA  
ATOM   1495  HB  VAL P  95      -8.968  17.514  -4.249  0.00  0.00      PROA  
ATOM   1496  CG1 VAL P  95      -7.804  16.488  -5.781  0.00  0.00      PROA  
ATOM   1497 HG11 VAL P  95      -7.646  16.602  -6.865  0.00  0.00      PROA  
ATOM   1498 HG12 VAL P  95      -7.905  15.432  -5.439  0.00  0.00      PROA  
ATOM   1499 HG13 VAL P  95      -6.967  16.983  -5.241  0.00  0.00      PROA  
ATOM   1500  CG2 VAL P  95      -9.032  18.686  -5.988  0.00  0.00      PROA  
ATOM   1501 HG21 VAL P  95      -8.150  19.315  -5.729  0.00  0.00      PROA  
ATOM   1502 HG22 VAL P  95      -9.896  19.334  -5.815  0.00  0.00      PROA  
ATOM   1503 HG23 VAL P  95      -8.927  18.521  -7.090  0.00  0.00      PROA  
ATOM   1504  C   VAL P  95     -10.296  15.119  -5.101  0.00  0.00      PROA  
ATOM   1505  O   VAL P  95     -10.442  14.858  -3.899  0.00  0.00      PROA  
ATOM   1506  N   TYR P  96     -10.069  14.080  -5.938  0.00  0.00      PROA  
ATOM   1507  HN  TYR P  96      -9.808  14.332  -6.869  0.00  0.00      PROA  
ATOM   1508  CA  TYR P  96      -9.861  12.708  -5.474  0.00  0.00      PROA  
ATOM   1509  HA  TYR P  96     -10.278  12.662  -4.534  0.00  0.00      PROA  
ATOM   1510  CB  TYR P  96     -10.682  11.688  -6.450  0.00  0.00      PROA  
ATOM   1511  HB1 TYR P  96     -10.265  11.748  -7.477  0.00  0.00      PROA  
ATOM   1512  HB2 TYR P  96     -11.803  11.960  -6.330  0.00  0.00      PROA  
ATOM   1513  CG  TYR P  96     -10.342  10.229  -6.116  0.00  0.00      PROA  
ATOM   1514  CD1 TYR P  96     -10.481   9.818  -4.739  0.00  0.00      PROA  
ATOM   1515  HD1 TYR P  96     -10.786  10.584  -4.012  0.00  0.00      PROA  
ATOM   1516  CE1 TYR P  96     -10.158   8.432  -4.410  0.00  0.00      PROA  
ATOM   1517  HE1 TYR P  96     -10.293   8.106  -3.405  0.00  0.00      PROA  
ATOM   1518  CZ  TYR P  96      -9.806   7.568  -5.460  0.00  0.00      PROA  
ATOM   1519  OH  TYR P  96      -9.460   6.222  -5.152  0.00  0.00      PROA  
ATOM   1520  HH  TYR P  96      -9.711   6.060  -4.262  0.00  0.00      PROA  
ATOM   1521  CD2 TYR P  96      -9.973   9.265  -7.121  0.00  0.00      PROA  
ATOM   1522  HD2 TYR P  96      -9.825   9.528  -8.098  0.00  0.00      PROA  
ATOM   1523  CE2 TYR P  96      -9.791   7.920  -6.813  0.00  0.00      PROA  
ATOM   1524  HE2 TYR P  96      -9.530   7.190  -7.546  0.00  0.00      PROA  
ATOM   1525  C   TYR P  96      -8.377  12.223  -5.620  0.00  0.00      PROA  
ATOM   1526  O   TYR P  96      -7.746  12.179  -6.709  0.00  0.00      PROA  
ATOM   1527  N   PHE P  97      -7.780  11.699  -4.499  0.00  0.00      PROA  
ATOM   1528  HN  PHE P  97      -8.288  11.572  -3.606  0.00  0.00      PROA  
ATOM   1529  CA  PHE P  97      -6.382  11.112  -4.518  0.00  0.00      PROA  
ATOM   1530  HA  PHE P  97      -5.720  11.598  -5.240  0.00  0.00      PROA  
ATOM   1531  CB  PHE P  97      -5.840  11.217  -3.012  0.00  0.00      PROA  
ATOM   1532  HB1 PHE P  97      -6.483  10.895  -2.267  0.00  0.00      PROA  
ATOM   1533  HB2 PHE P  97      -5.798  12.294  -2.845  0.00  0.00      PROA  
ATOM   1534  CG  PHE P  97      -4.456  10.644  -2.837  0.00  0.00      PROA  
ATOM   1535  CD1 PHE P  97      -3.287  11.425  -3.168  0.00  0.00      PROA  
ATOM   1536  HD1 PHE P  97      -3.407  12.398  -3.457  0.00  0.00      PROA  
ATOM   1537  CE1 PHE P  97      -2.010  10.830  -3.029  0.00  0.00      PROA  
ATOM   1538  HE1 PHE P  97      -1.246  11.228  -3.565  0.00  0.00      PROA  
ATOM   1539  CZ  PHE P  97      -1.896   9.510  -2.421  0.00  0.00      PROA  
ATOM   1540  HZ  PHE P  97      -0.912   9.044  -2.386  0.00  0.00      PROA  
ATOM   1541  CD2 PHE P  97      -4.324   9.386  -2.199  0.00  0.00      PROA  
ATOM   1542  HD2 PHE P  97      -5.238   8.989  -1.850  0.00  0.00      PROA  
ATOM   1543  CE2 PHE P  97      -3.057   8.859  -1.918  0.00  0.00      PROA  
ATOM   1544  HE2 PHE P  97      -2.909   7.850  -1.473  0.00  0.00      PROA  
ATOM   1545  C   PHE P  97      -6.433   9.561  -4.855  0.00  0.00      PROA  
ATOM   1546  O   PHE P  97      -6.980   8.792  -4.017  0.00  0.00      PROA  
ATOM   1547  N   ALA P  98      -5.944   9.077  -5.981  0.00  0.00      PROA  
ATOM   1548  HN  ALA P  98      -5.458   9.691  -6.598  0.00  0.00      PROA  
ATOM   1549  CA  ALA P  98      -6.217   7.686  -6.324  0.00  0.00      PROA  
ATOM   1550  HA  ALA P  98      -7.037   7.361  -5.733  0.00  0.00      PROA  
ATOM   1551  CB  ALA P  98      -6.534   7.621  -7.813  0.00  0.00      PROA  
ATOM   1552  HB1 ALA P  98      -5.577   7.853  -8.378  0.00  0.00      PROA  
ATOM   1553  HB2 ALA P  98      -7.208   8.449  -8.160  0.00  0.00      PROA  
ATOM   1554  HB3 ALA P  98      -6.890   6.605  -8.062  0.00  0.00      PROA  
ATOM   1555  C   ALA P  98      -5.161   6.715  -5.938  0.00  0.00      PROA  
ATOM   1556  O   ALA P  98      -4.202   6.572  -6.726  0.00  0.00      PROA  
ATOM   1557  N   ALA P  99      -5.318   6.036  -4.770  0.00  0.00      PROA  
ATOM   1558  HN  ALA P  99      -6.084   6.178  -4.112  0.00  0.00      PROA  
ATOM   1559  CA  ALA P  99      -4.373   4.951  -4.386  0.00  0.00      PROA  
ATOM   1560  HA  ALA P  99      -3.518   4.874  -5.070  0.00  0.00      PROA  
ATOM   1561  CB  ALA P  99      -3.833   5.207  -2.979  0.00  0.00      PROA  
ATOM   1562  HB1 ALA P  99      -4.653   5.231  -2.211  0.00  0.00      PROA  
ATOM   1563  HB2 ALA P  99      -3.396   6.278  -3.090  0.00  0.00      PROA  
ATOM   1564  HB3 ALA P  99      -2.947   4.618  -2.652  0.00  0.00      PROA  
ATOM   1565  C   ALA P  99      -5.105   3.649  -4.264  0.00  0.00      PROA  
ATOM   1566  O   ALA P  99      -4.621   2.653  -3.737  0.00  0.00      PROA  
ATOM   1567  N   ASP P 100      -6.354   3.703  -4.849  0.00  0.00      PROA  
ATOM   1568  HN  ASP P 100      -6.635   4.602  -5.164  0.00  0.00      PROA  
ATOM   1569  CA  ASP P 100      -7.210   2.616  -5.034  0.00  0.00      PROA  
ATOM   1570  HA  ASP P 100      -6.772   1.763  -4.600  0.00  0.00      PROA  
ATOM   1571  CB  ASP P 100      -8.509   2.847  -4.224  0.00  0.00      PROA  
ATOM   1572  HB1 ASP P 100      -8.888   3.744  -4.731  0.00  0.00      PROA  
ATOM   1573  HB2 ASP P 100      -8.250   3.081  -3.168  0.00  0.00      PROA  
ATOM   1574  CG  ASP P 100      -9.522   1.760  -4.326  0.00  0.00      PROA  
ATOM   1575  OD1 ASP P 100      -9.073   0.578  -4.341  0.00  0.00      PROA  
ATOM   1576  OD2 ASP P 100     -10.738   2.042  -4.339  0.00  0.00      PROA  
ATOM   1577  C   ASP P 100      -7.291   2.238  -6.538  0.00  0.00      PROA  
ATOM   1578  O   ASP P 100      -6.889   2.961  -7.424  0.00  0.00      PROA  
ATOM   1579  N   VAL P 101      -7.850   1.033  -6.768  0.00  0.00      PROA  
ATOM   1580  HN  VAL P 101      -8.276   0.552  -5.963  0.00  0.00      PROA  
ATOM   1581  CA  VAL P 101      -7.856   0.354  -8.024  0.00  0.00      PROA  
ATOM   1582  HA  VAL P 101      -7.222   0.888  -8.741  0.00  0.00      PROA  
ATOM   1583  CB  VAL P 101      -7.531  -1.114  -7.924  0.00  0.00      PROA  
ATOM   1584  HB  VAL P 101      -7.653  -1.510  -8.955  0.00  0.00      PROA  
ATOM   1585  CG1 VAL P 101      -6.069  -1.163  -7.384  0.00  0.00      PROA  
ATOM   1586 HG11 VAL P 101      -6.081  -0.800  -6.368  0.00  0.00      PROA  
ATOM   1587 HG12 VAL P 101      -5.212  -0.681  -8.004  0.00  0.00      PROA  
ATOM   1588 HG13 VAL P 101      -5.721  -2.230  -7.296  0.00  0.00      PROA  
ATOM   1589  CG2 VAL P 101      -8.546  -1.979  -7.144  0.00  0.00      PROA  
ATOM   1590 HG21 VAL P 101      -8.803  -1.519  -6.189  0.00  0.00      PROA  
ATOM   1591 HG22 VAL P 101      -8.006  -2.905  -7.026  0.00  0.00      PROA  
ATOM   1592 HG23 VAL P 101      -9.395  -2.203  -7.842  0.00  0.00      PROA  
ATOM   1593  C   VAL P 101      -9.275   0.566  -8.502  0.00  0.00      PROA  
ATOM   1594  O   VAL P 101     -10.088   1.210  -7.812  0.00  0.00      PROA  
ATOM   1595  N   CYS P 102      -9.682   0.110  -9.738  0.00  0.00      PROA  
ATOM   1596  HN  CYS P 102      -9.002  -0.075 -10.403  0.00  0.00      PROA  
ATOM   1597  CA  CYS P 102     -11.110   0.048 -10.203  0.00  0.00      PROA  
ATOM   1598  HA  CYS P 102     -11.701   0.976  -9.846  0.00  0.00      PROA  
ATOM   1599  CB  CYS P 102     -11.280   0.149 -11.774  0.00  0.00      PROA  
ATOM   1600  HB1 CYS P 102     -10.729  -0.611 -12.359  0.00  0.00      PROA  
ATOM   1601  HB2 CYS P 102     -10.962   1.152 -12.198  0.00  0.00      PROA  
ATOM   1602  SG  CYS P 102     -13.049   0.199 -12.304  0.00  0.00      PROA  
ATOM   1603  HG1 CYS P 102     -13.680   0.585 -11.184  0.00  0.00      PROA  
ATOM   1604  C   CYS P 102     -11.760  -1.173  -9.645  0.00  0.00      PROA  
ATOM   1605  O   CYS P 102     -11.497  -2.322  -9.964  0.00  0.00      PROA  
ATOM   1606  N   TYR P 103     -12.741  -0.929  -8.730  0.00  0.00      PROA  
ATOM   1607  HN  TYR P 103     -13.013   0.028  -8.538  0.00  0.00      PROA  
ATOM   1608  CA  TYR P 103     -13.451  -1.968  -8.020  0.00  0.00      PROA  
ATOM   1609  HA  TYR P 103     -12.733  -2.639  -7.532  0.00  0.00      PROA  
ATOM   1610  CB  TYR P 103     -14.277  -1.248  -6.867  0.00  0.00      PROA  
ATOM   1611  HB1 TYR P 103     -14.988  -0.634  -7.439  0.00  0.00      PROA  
ATOM   1612  HB2 TYR P 103     -13.613  -0.581  -6.309  0.00  0.00      PROA  
ATOM   1613  CG  TYR P 103     -15.063  -2.034  -5.922  0.00  0.00      PROA  
ATOM   1614  CD1 TYR P 103     -14.318  -3.044  -5.176  0.00  0.00      PROA  
ATOM   1615  HD1 TYR P 103     -13.236  -3.036  -5.356  0.00  0.00      PROA  
ATOM   1616  CE1 TYR P 103     -14.952  -3.706  -4.151  0.00  0.00      PROA  
ATOM   1617  HE1 TYR P 103     -14.443  -4.250  -3.270  0.00  0.00      PROA  
ATOM   1618  CZ  TYR P 103     -16.330  -3.627  -3.970  0.00  0.00      PROA  
ATOM   1619  OH  TYR P 103     -16.973  -4.241  -2.894  0.00  0.00      PROA  
ATOM   1620  HH  TYR P 103     -16.305  -4.816  -2.424  0.00  0.00      PROA  
ATOM   1621  CD2 TYR P 103     -16.444  -1.934  -5.811  0.00  0.00      PROA  
ATOM   1622  HD2 TYR P 103     -16.992  -1.320  -6.494  0.00  0.00      PROA  
ATOM   1623  CE2 TYR P 103     -17.053  -2.804  -4.901  0.00  0.00      PROA  
ATOM   1624  HE2 TYR P 103     -18.045  -2.563  -4.613  0.00  0.00      PROA  
ATOM   1625  C   TYR P 103     -14.333  -2.930  -8.816  0.00  0.00      PROA  
ATOM   1626  O   TYR P 103     -14.246  -4.176  -8.525  0.00  0.00      PROA  
ATOM   1627  N   ALA P 104     -15.057  -2.426  -9.773  0.00  0.00      PROA  
ATOM   1628  HN  ALA P 104     -15.030  -1.402  -9.793  0.00  0.00      PROA  
ATOM   1629  CA  ALA P 104     -16.138  -3.166 -10.400  0.00  0.00      PROA  
ATOM   1630  HA  ALA P 104     -16.795  -3.558  -9.580  0.00  0.00      PROA  
ATOM   1631  CB  ALA P 104     -16.901  -2.161 -11.310  0.00  0.00      PROA  
ATOM   1632  HB1 ALA P 104     -16.112  -1.735 -12.017  0.00  0.00      PROA  
ATOM   1633  HB2 ALA P 104     -17.385  -1.303 -10.757  0.00  0.00      PROA  
ATOM   1634  HB3 ALA P 104     -17.707  -2.590 -11.824  0.00  0.00      PROA  
ATOM   1635  C   ALA P 104     -15.668  -4.376 -11.084  0.00  0.00      PROA  
ATOM   1636  O   ALA P 104     -16.204  -5.460 -11.018  0.00  0.00      PROA  
ATOM   1637  N   GLU P 105     -14.497  -4.213 -11.835  0.00  0.00      PROA  
ATOM   1638  HN  GLU P 105     -14.103  -3.311 -11.864  0.00  0.00      PROA  
ATOM   1639  CA  GLU P 105     -13.846  -5.226 -12.591  0.00  0.00      PROA  
ATOM   1640  HA  GLU P 105     -14.655  -5.656 -13.226  0.00  0.00      PROA  
ATOM   1641  CB  GLU P 105     -12.902  -4.638 -13.666  0.00  0.00      PROA  
ATOM   1642  HB1 GLU P 105     -12.347  -3.814 -13.205  0.00  0.00      PROA  
ATOM   1643  HB2 GLU P 105     -13.524  -4.237 -14.457  0.00  0.00      PROA  
ATOM   1644  CG  GLU P 105     -11.951  -5.731 -14.276  0.00  0.00      PROA  
ATOM   1645  HG1 GLU P 105     -12.490  -6.651 -14.432  0.00  0.00      PROA  
ATOM   1646  HG2 GLU P 105     -11.149  -5.879 -13.524  0.00  0.00      PROA  
ATOM   1647  CD  GLU P 105     -11.232  -5.428 -15.551  0.00  0.00      PROA  
ATOM   1648  OE1 GLU P 105     -10.177  -4.752 -15.653  0.00  0.00      PROA  
ATOM   1649  OE2 GLU P 105     -11.646  -6.025 -16.607  0.00  0.00      PROA  
ATOM   1650  C   GLU P 105     -13.236  -6.296 -11.663  0.00  0.00      PROA  
ATOM   1651  O   GLU P 105     -13.489  -7.523 -11.761  0.00  0.00      PROA  
ATOM   1652  N   LYS P 106     -12.444  -5.830 -10.672  0.00  0.00      PROA  
ATOM   1653  HN  LYS P 106     -12.319  -4.827 -10.549  0.00  0.00      PROA  
ATOM   1654  CA  LYS P 106     -11.754  -6.714  -9.750  0.00  0.00      PROA  
ATOM   1655  HA  LYS P 106     -11.188  -7.385 -10.451  0.00  0.00      PROA  
ATOM   1656  CB  LYS P 106     -10.882  -5.835  -8.833  0.00  0.00      PROA  
ATOM   1657  HB1 LYS P 106     -11.510  -5.012  -8.399  0.00  0.00      PROA  
ATOM   1658  HB2 LYS P 106     -10.119  -5.394  -9.518  0.00  0.00      PROA  
ATOM   1659  CG  LYS P 106     -10.122  -6.570  -7.757  0.00  0.00      PROA  
ATOM   1660  HG1 LYS P 106      -9.535  -7.485  -8.196  0.00  0.00      PROA  
ATOM   1661  HG2 LYS P 106     -10.867  -7.009  -7.066  0.00  0.00      PROA  
ATOM   1662  CD  LYS P 106      -9.151  -5.657  -7.009  0.00  0.00      PROA  
ATOM   1663  HD1 LYS P 106      -9.759  -4.887  -6.514  0.00  0.00      PROA  
ATOM   1664  HD2 LYS P 106      -8.456  -5.339  -7.803  0.00  0.00      PROA  
ATOM   1665  CE  LYS P 106      -8.274  -6.388  -5.953  0.00  0.00      PROA  
ATOM   1666  HE1 LYS P 106      -7.631  -5.676  -5.388  0.00  0.00      PROA  
ATOM   1667  HE2 LYS P 106      -7.684  -7.203  -6.410  0.00  0.00      PROA  
ATOM   1668  NZ  LYS P 106      -9.137  -7.044  -4.891  0.00  0.00      PROA  
ATOM   1669  HZ1 LYS P 106      -9.701  -6.354  -4.476  0.00  0.00      PROA  
ATOM   1670  HZ2 LYS P 106      -8.756  -7.575  -4.063  0.00  0.00      PROA  
ATOM   1671  HZ3 LYS P 106      -9.736  -7.745  -5.384  0.00  0.00      PROA  
ATOM   1672  C   LYS P 106     -12.645  -7.618  -8.916  0.00  0.00      PROA  
ATOM   1673  O   LYS P 106     -12.348  -8.828  -8.832  0.00  0.00      PROA  
ATOM   1674  N   VAL P 107     -13.791  -7.155  -8.288  0.00  0.00      PROA  
ATOM   1675  HN  VAL P 107     -14.036  -6.198  -8.261  0.00  0.00      PROA  
ATOM   1676  CA  VAL P 107     -14.694  -8.017  -7.551  0.00  0.00      PROA  
ATOM   1677  HA  VAL P 107     -14.123  -8.749  -7.029  0.00  0.00      PROA  
ATOM   1678  CB  VAL P 107     -15.566  -7.199  -6.538  0.00  0.00      PROA  
ATOM   1679  HB  VAL P 107     -15.692  -6.278  -7.160  0.00  0.00      PROA  
ATOM   1680  CG1 VAL P 107     -16.797  -7.973  -6.011  0.00  0.00      PROA  
ATOM   1681 HG11 VAL P 107     -17.143  -7.480  -5.123  0.00  0.00      PROA  
ATOM   1682 HG12 VAL P 107     -16.503  -8.961  -5.626  0.00  0.00      PROA  
ATOM   1683 HG13 VAL P 107     -17.509  -7.970  -6.866  0.00  0.00      PROA  
ATOM   1684  CG2 VAL P 107     -14.735  -6.884  -5.276  0.00  0.00      PROA  
ATOM   1685 HG21 VAL P 107     -15.285  -6.149  -4.582  0.00  0.00      PROA  
ATOM   1686 HG22 VAL P 107     -13.846  -6.311  -5.640  0.00  0.00      PROA  
ATOM   1687 HG23 VAL P 107     -14.452  -7.816  -4.842  0.00  0.00      PROA  
ATOM   1688  C   VAL P 107     -15.602  -8.908  -8.393  0.00  0.00      PROA  
ATOM   1689  O   VAL P 107     -15.980 -10.032  -7.991  0.00  0.00      PROA  
ATOM   1690  N   ALA P 108     -15.913  -8.475  -9.579  0.00  0.00      PROA  
ATOM   1691  HN  ALA P 108     -15.745  -7.532  -9.929  0.00  0.00      PROA  
ATOM   1692  CA  ALA P 108     -16.465  -9.289 -10.634  0.00  0.00      PROA  
ATOM   1693  HA  ALA P 108     -17.306  -9.791 -10.258  0.00  0.00      PROA  
ATOM   1694  CB  ALA P 108     -16.755  -8.396 -11.848  0.00  0.00      PROA  
ATOM   1695  HB1 ALA P 108     -15.805  -7.857 -12.176  0.00  0.00      PROA  
ATOM   1696  HB2 ALA P 108     -17.481  -7.604 -11.520  0.00  0.00      PROA  
ATOM   1697  HB3 ALA P 108     -17.356  -8.964 -12.670  0.00  0.00      PROA  
ATOM   1698  C   ALA P 108     -15.648 -10.378 -11.110  0.00  0.00      PROA  
ATOM   1699  O   ALA P 108     -16.104 -11.474 -11.319  0.00  0.00      PROA  
ATOM   1700  N   GLN P 109     -14.295 -10.158 -11.283  0.00  0.00      PROA  
ATOM   1701  HN  GLN P 109     -13.919  -9.236 -11.028  0.00  0.00      PROA  
ATOM   1702  CA  GLN P 109     -13.283 -11.195 -11.536  0.00  0.00      PROA  
ATOM   1703  HA  GLN P 109     -13.580 -11.810 -12.354  0.00  0.00      PROA  
ATOM   1704  CB  GLN P 109     -11.873 -10.532 -11.794  0.00  0.00      PROA  
ATOM   1705  HB1 GLN P 109     -11.007 -11.243 -11.718  0.00  0.00      PROA  
ATOM   1706  HB2 GLN P 109     -11.674  -9.803 -11.079  0.00  0.00      PROA  
ATOM   1707  CG  GLN P 109     -11.790  -9.957 -13.263  0.00  0.00      PROA  
ATOM   1708  HG1 GLN P 109     -12.719  -9.367 -13.401  0.00  0.00      PROA  
ATOM   1709  HG2 GLN P 109     -11.671 -10.774 -14.021  0.00  0.00      PROA  
ATOM   1710  CD  GLN P 109     -10.507  -9.038 -13.489  0.00  0.00      PROA  
ATOM   1711  OE1 GLN P 109      -9.816  -8.772 -12.524  0.00  0.00      PROA  
ATOM   1712  NE2 GLN P 109     -10.317  -8.510 -14.714  0.00  0.00      PROA  
ATOM   1713 HE21 GLN P 109     -10.866  -8.799 -15.521  0.00  0.00      PROA  
ATOM   1714 HE22 GLN P 109      -9.545  -7.867 -14.744  0.00  0.00      PROA  
ATOM   1715  C   GLN P 109     -13.201 -12.088 -10.338  0.00  0.00      PROA  
ATOM   1716  O   GLN P 109     -13.375 -13.298 -10.449  0.00  0.00      PROA  
ATOM   1717  N   GLU P 110     -12.984 -11.525  -9.105  0.00  0.00      PROA  
ATOM   1718  HN  GLU P 110     -12.871 -10.544  -8.983  0.00  0.00      PROA  
ATOM   1719  CA  GLU P 110     -12.677 -12.207  -7.884  0.00  0.00      PROA  
ATOM   1720  HA  GLU P 110     -12.055 -13.028  -8.198  0.00  0.00      PROA  
ATOM   1721  CB  GLU P 110     -11.879 -11.256  -6.833  0.00  0.00      PROA  
ATOM   1722  HB1 GLU P 110     -11.895 -11.731  -5.899  0.00  0.00      PROA  
ATOM   1723  HB2 GLU P 110     -12.377 -10.275  -6.612  0.00  0.00      PROA  
ATOM   1724  CG  GLU P 110     -10.464 -11.042  -7.384  0.00  0.00      PROA  
ATOM   1725  HG1 GLU P 110     -10.453 -10.747  -8.427  0.00  0.00      PROA  
ATOM   1726  HG2 GLU P 110      -9.961 -12.082  -7.256  0.00  0.00      PROA  
ATOM   1727  CD  GLU P 110      -9.710 -10.050  -6.515  0.00  0.00      PROA  
ATOM   1728  OE1 GLU P 110     -10.313  -9.292  -5.731  0.00  0.00      PROA  
ATOM   1729  OE2 GLU P 110      -8.447 -10.069  -6.506  0.00  0.00      PROA  
ATOM   1730  C   GLU P 110     -13.676 -12.995  -7.089  0.00  0.00      PROA  
ATOM   1731  O   GLU P 110     -13.426 -14.093  -6.576  0.00  0.00      PROA  
ATOM   1732  N   LYS P 111     -14.873 -12.420  -6.998  0.00  0.00      PROA  
ATOM   1733  HN  LYS P 111     -15.151 -11.619  -7.584  0.00  0.00      PROA  
ATOM   1734  CA  LYS P 111     -15.937 -13.091  -6.215  0.00  0.00      PROA  
ATOM   1735  HA  LYS P 111     -15.778 -14.105  -5.852  0.00  0.00      PROA  
ATOM   1736  CB  LYS P 111     -16.427 -12.145  -5.025  0.00  0.00      PROA  
ATOM   1737  HB1 LYS P 111     -17.363 -12.516  -4.503  0.00  0.00      PROA  
ATOM   1738  HB2 LYS P 111     -16.562 -11.094  -5.516  0.00  0.00      PROA  
ATOM   1739  CG  LYS P 111     -15.400 -12.163  -3.877  0.00  0.00      PROA  
ATOM   1740  HG1 LYS P 111     -15.998 -11.568  -3.122  0.00  0.00      PROA  
ATOM   1741  HG2 LYS P 111     -14.531 -11.531  -4.054  0.00  0.00      PROA  
ATOM   1742  CD  LYS P 111     -15.088 -13.462  -3.191  0.00  0.00      PROA  
ATOM   1743  HD1 LYS P 111     -14.496 -14.085  -3.923  0.00  0.00      PROA  
ATOM   1744  HD2 LYS P 111     -16.058 -14.004  -2.977  0.00  0.00      PROA  
ATOM   1745  CE  LYS P 111     -14.223 -13.340  -1.871  0.00  0.00      PROA  
ATOM   1746  HE1 LYS P 111     -14.124 -14.344  -1.442  0.00  0.00      PROA  
ATOM   1747  HE2 LYS P 111     -14.659 -12.721  -1.055  0.00  0.00      PROA  
ATOM   1748  NZ  LYS P 111     -12.903 -12.684  -2.226  0.00  0.00      PROA  
ATOM   1749  HZ1 LYS P 111     -13.044 -11.682  -2.214  0.00  0.00      PROA  
ATOM   1750  HZ2 LYS P 111     -12.516 -12.996  -3.151  0.00  0.00      PROA  
ATOM   1751  HZ3 LYS P 111     -12.239 -12.937  -1.449  0.00  0.00      PROA  
ATOM   1752  C   LYS P 111     -17.103 -13.332  -7.083  0.00  0.00      PROA  
ATOM   1753  O   LYS P 111     -17.289 -12.630  -8.054  0.00  0.00      PROA  
ATOM   1754  N   GLY P 112     -17.973 -14.295  -6.665  0.00  0.00      PROA  
ATOM   1755  HN  GLY P 112     -17.708 -14.912  -5.905  0.00  0.00      PROA  
ATOM   1756  CA  GLY P 112     -19.144 -14.786  -7.447  0.00  0.00      PROA  
ATOM   1757  HA1 GLY P 112     -19.545 -15.667  -6.963  0.00  0.00      PROA  
ATOM   1758  HA2 GLY P 112     -18.847 -14.949  -8.388  0.00  0.00      PROA  
ATOM   1759  C   GLY P 112     -20.238 -13.790  -7.643  0.00  0.00      PROA  
ATOM   1760  O   GLY P 112     -20.246 -12.717  -7.036  0.00  0.00      PROA  
ATOM   1761  N   PHE P 113     -21.316 -14.228  -8.322  0.00  0.00      PROA  
ATOM   1762  HN  PHE P 113     -21.332 -15.176  -8.682  0.00  0.00      PROA  
ATOM   1763  CA  PHE P 113     -22.374 -13.268  -8.666  0.00  0.00      PROA  
ATOM   1764  HA  PHE P 113     -21.854 -12.433  -9.178  0.00  0.00      PROA  
ATOM   1765  CB  PHE P 113     -23.411 -14.151  -9.389  0.00  0.00      PROA  
ATOM   1766  HB1 PHE P 113     -23.578 -15.162  -8.865  0.00  0.00      PROA  
ATOM   1767  HB2 PHE P 113     -22.858 -14.670 -10.247  0.00  0.00      PROA  
ATOM   1768  CG  PHE P 113     -24.761 -13.546  -9.840  0.00  0.00      PROA  
ATOM   1769  CD1 PHE P 113     -24.810 -12.763 -11.052  0.00  0.00      PROA  
ATOM   1770  HD1 PHE P 113     -23.916 -12.632 -11.575  0.00  0.00      PROA  
ATOM   1771  CE1 PHE P 113     -25.895 -12.101 -11.429  0.00  0.00      PROA  
ATOM   1772  HE1 PHE P 113     -25.756 -11.458 -12.283  0.00  0.00      PROA  
ATOM   1773  CZ  PHE P 113     -27.146 -12.286 -10.671  0.00  0.00      PROA  
ATOM   1774  HZ  PHE P 113     -27.945 -11.711 -10.994  0.00  0.00      PROA  
ATOM   1775  CD2 PHE P 113     -25.970 -13.747  -9.147  0.00  0.00      PROA  
ATOM   1776  HD2 PHE P 113     -26.130 -14.474  -8.296  0.00  0.00      PROA  
ATOM   1777  CE2 PHE P 113     -27.127 -13.074  -9.559  0.00  0.00      PROA  
ATOM   1778  HE2 PHE P 113     -27.982 -13.119  -8.885  0.00  0.00      PROA  
ATOM   1779  C   PHE P 113     -23.098 -12.545  -7.436  0.00  0.00      PROA  
ATOM   1780  O   PHE P 113     -23.240 -11.324  -7.490  0.00  0.00      PROA  
ATOM   1781  N   LEU P 114     -23.573 -13.307  -6.393  0.00  0.00      PROA  
ATOM   1782  HN  LEU P 114     -23.361 -14.302  -6.460  0.00  0.00      PROA  
ATOM   1783  CA  LEU P 114     -24.372 -12.934  -5.180  0.00  0.00      PROA  
ATOM   1784  HA  LEU P 114     -25.371 -12.528  -5.479  0.00  0.00      PROA  
ATOM   1785  CB  LEU P 114     -24.622 -14.114  -4.175  0.00  0.00      PROA  
ATOM   1786  HB1 LEU P 114     -24.927 -13.659  -3.227  0.00  0.00      PROA  
ATOM   1787  HB2 LEU P 114     -23.656 -14.497  -4.051  0.00  0.00      PROA  
ATOM   1788  CG  LEU P 114     -25.561 -15.346  -4.554  0.00  0.00      PROA  
ATOM   1789  HG  LEU P 114     -24.967 -16.014  -5.222  0.00  0.00      PROA  
ATOM   1790  CD1 LEU P 114     -26.084 -16.053  -3.303  0.00  0.00      PROA  
ATOM   1791 HD11 LEU P 114     -25.277 -16.530  -2.658  0.00  0.00      PROA  
ATOM   1792 HD12 LEU P 114     -26.747 -16.802  -3.621  0.00  0.00      PROA  
ATOM   1793 HD13 LEU P 114     -26.703 -15.445  -2.760  0.00  0.00      PROA  
ATOM   1794  CD2 LEU P 114     -26.820 -14.811  -5.278  0.00  0.00      PROA  
ATOM   1795 HD21 LEU P 114     -27.214 -13.996  -4.629  0.00  0.00      PROA  
ATOM   1796 HD22 LEU P 114     -27.544 -15.655  -5.486  0.00  0.00      PROA  
ATOM   1797 HD23 LEU P 114     -26.534 -14.355  -6.199  0.00  0.00      PROA  
ATOM   1798  C   LEU P 114     -23.603 -11.761  -4.416  0.00  0.00      PROA  
ATOM   1799  O   LEU P 114     -24.262 -10.822  -3.894  0.00  0.00      PROA  
ATOM   1800  N   TYR P 115     -22.329 -11.868  -4.390  0.00  0.00      PROA  
ATOM   1801  HN  TYR P 115     -21.866 -12.617  -4.770  0.00  0.00      PROA  
ATOM   1802  CA  TYR P 115     -21.472 -10.880  -3.785  0.00  0.00      PROA  
ATOM   1803  HA  TYR P 115     -21.717 -10.776  -2.699  0.00  0.00      PROA  
ATOM   1804  CB  TYR P 115     -20.034 -11.362  -3.968  0.00  0.00      PROA  
ATOM   1805  HB1 TYR P 115     -19.769 -11.323  -5.063  0.00  0.00      PROA  
ATOM   1806  HB2 TYR P 115     -20.006 -12.375  -3.660  0.00  0.00      PROA  
ATOM   1807  CG  TYR P 115     -19.030 -10.615  -3.113  0.00  0.00      PROA  
ATOM   1808  CD1 TYR P 115     -18.678 -11.188  -1.860  0.00  0.00      PROA  
ATOM   1809  HD1 TYR P 115     -19.154 -12.105  -1.432  0.00  0.00      PROA  
ATOM   1810  CE1 TYR P 115     -17.619 -10.556  -1.201  0.00  0.00      PROA  
ATOM   1811  HE1 TYR P 115     -17.237 -11.074  -0.342  0.00  0.00      PROA  
ATOM   1812  CZ  TYR P 115     -17.072  -9.380  -1.581  0.00  0.00      PROA  
ATOM   1813  OH  TYR P 115     -16.153  -8.688  -0.797  0.00  0.00      PROA  
ATOM   1814  HH  TYR P 115     -15.997  -9.195   0.038  0.00  0.00      PROA  
ATOM   1815  CD2 TYR P 115     -18.425  -9.373  -3.528  0.00  0.00      PROA  
ATOM   1816  HD2 TYR P 115     -18.665  -9.011  -4.518  0.00  0.00      PROA  
ATOM   1817  CE2 TYR P 115     -17.410  -8.785  -2.814  0.00  0.00      PROA  
ATOM   1818  HE2 TYR P 115     -17.006  -7.852  -3.144  0.00  0.00      PROA  
ATOM   1819  C   TYR P 115     -21.631  -9.404  -4.343  0.00  0.00      PROA  
ATOM   1820  O   TYR P 115     -21.566  -8.428  -3.619  0.00  0.00      PROA  
ATOM   1821  N   ARG P 116     -21.898  -9.266  -5.654  0.00  0.00      PROA  
ATOM   1822  HN  ARG P 116     -22.019 -10.030  -6.335  0.00  0.00      PROA  
ATOM   1823  CA  ARG P 116     -22.065  -7.936  -6.293  0.00  0.00      PROA  
ATOM   1824  HA  ARG P 116     -21.527  -7.137  -5.728  0.00  0.00      PROA  
ATOM   1825  CB  ARG P 116     -21.582  -7.860  -7.810  0.00  0.00      PROA  
ATOM   1826  HB1 ARG P 116     -21.702  -6.813  -8.135  0.00  0.00      PROA  
ATOM   1827  HB2 ARG P 116     -22.176  -8.532  -8.523  0.00  0.00      PROA  
ATOM   1828  CG  ARG P 116     -20.015  -8.069  -8.064  0.00  0.00      PROA  
ATOM   1829  HG1 ARG P 116     -19.608  -7.544  -7.207  0.00  0.00      PROA  
ATOM   1830  HG2 ARG P 116     -19.794  -7.499  -9.016  0.00  0.00      PROA  
ATOM   1831  CD  ARG P 116     -19.519  -9.489  -8.155  0.00  0.00      PROA  
ATOM   1832  HD1 ARG P 116     -19.834 -10.206  -7.340  0.00  0.00      PROA  
ATOM   1833  HD2 ARG P 116     -18.453  -9.601  -8.339  0.00  0.00      PROA  
ATOM   1834  NE  ARG P 116     -20.178  -9.984  -9.395  0.00  0.00      PROA  
ATOM   1835  HE  ARG P 116     -20.848  -9.406  -9.838  0.00  0.00      PROA  
ATOM   1836  CZ  ARG P 116     -19.798 -10.981 -10.210  0.00  0.00      PROA  
ATOM   1837  NH1 ARG P 116     -19.022 -11.972 -10.008  0.00  0.00      PROA  
ATOM   1838 HH11 ARG P 116     -18.417 -12.003  -9.250  0.00  0.00      PROA  
ATOM   1839 HH12 ARG P 116     -18.899 -12.661 -10.752  0.00  0.00      PROA  
ATOM   1840  NH2 ARG P 116     -20.582 -11.070 -11.252  0.00  0.00      PROA  
ATOM   1841 HH21 ARG P 116     -20.216 -11.673 -11.939  0.00  0.00      PROA  
ATOM   1842 HH22 ARG P 116     -21.271 -10.339 -11.366  0.00  0.00      PROA  
ATOM   1843  C   ARG P 116     -23.516  -7.337  -6.203  0.00  0.00      PROA  
ATOM   1844  O   ARG P 116     -23.773  -6.120  -6.468  0.00  0.00      PROA  
ATOM   1845  N   LEU P 117     -24.408  -8.175  -5.709  0.00  0.00      PROA  
ATOM   1846  HN  LEU P 117     -24.196  -9.172  -5.581  0.00  0.00      PROA  
ATOM   1847  CA  LEU P 117     -25.685  -7.695  -5.382  0.00  0.00      PROA  
ATOM   1848  HA  LEU P 117     -26.025  -6.994  -6.150  0.00  0.00      PROA  
ATOM   1849  CB  LEU P 117     -26.643  -8.954  -5.418  0.00  0.00      PROA  
ATOM   1850  HB1 LEU P 117     -27.691  -8.487  -5.313  0.00  0.00      PROA  
ATOM   1851  HB2 LEU P 117     -26.355  -9.747  -4.611  0.00  0.00      PROA  
ATOM   1852  CG  LEU P 117     -26.755  -9.807  -6.695  0.00  0.00      PROA  
ATOM   1853  HG  LEU P 117     -25.791 -10.368  -6.664  0.00  0.00      PROA  
ATOM   1854  CD1 LEU P 117     -27.887 -10.804  -6.683  0.00  0.00      PROA  
ATOM   1855 HD11 LEU P 117     -27.837 -11.471  -7.568  0.00  0.00      PROA  
ATOM   1856 HD12 LEU P 117     -28.905 -10.324  -6.706  0.00  0.00      PROA  
ATOM   1857 HD13 LEU P 117     -27.814 -11.436  -5.772  0.00  0.00      PROA  
ATOM   1858  CD2 LEU P 117     -26.911  -8.932  -7.954  0.00  0.00      PROA  
ATOM   1859 HD21 LEU P 117     -27.831  -8.328  -7.940  0.00  0.00      PROA  
ATOM   1860 HD22 LEU P 117     -27.010  -9.711  -8.779  0.00  0.00      PROA  
ATOM   1861 HD23 LEU P 117     -26.059  -8.193  -8.180  0.00  0.00      PROA  
ATOM   1862  C   LEU P 117     -25.866  -7.008  -4.054  0.00  0.00      PROA  
ATOM   1863  O   LEU P 117     -26.933  -6.399  -3.730  0.00  0.00      PROA  
ATOM   1864  N   THR P 118     -24.805  -7.183  -3.190  0.00  0.00      PROA  
ATOM   1865  HN  THR P 118     -24.045  -7.689  -3.521  0.00  0.00      PROA  
ATOM   1866  CA  THR P 118     -24.651  -6.740  -1.838  0.00  0.00      PROA  
ATOM   1867  HA  THR P 118     -25.393  -7.101  -1.133  0.00  0.00      PROA  
ATOM   1868  CB  THR P 118     -23.492  -7.248  -1.012  0.00  0.00      PROA  
ATOM   1869  HB  THR P 118     -23.543  -6.827   0.015  0.00  0.00      PROA  
ATOM   1870  OG1 THR P 118     -22.189  -6.864  -1.549  0.00  0.00      PROA  
ATOM   1871  HG1 THR P 118     -21.955  -7.454  -2.348  0.00  0.00      PROA  
ATOM   1872  CG2 THR P 118     -23.555  -8.723  -0.859  0.00  0.00      PROA  
ATOM   1873 HG21 THR P 118     -23.390  -9.209  -1.848  0.00  0.00      PROA  
ATOM   1874 HG22 THR P 118     -24.468  -9.114  -0.429  0.00  0.00      PROA  
ATOM   1875 HG23 THR P 118     -22.779  -9.088  -0.213  0.00  0.00      PROA  
ATOM   1876  C   THR P 118     -24.550  -5.291  -1.785  0.00  0.00      PROA  
ATOM   1877  O   THR P 118     -24.074  -4.606  -2.689  0.00  0.00      PROA  
ATOM   1878  N   SER P 119     -25.074  -4.737  -0.663  0.00  0.00      PROA  
ATOM   1879  HN  SER P 119     -25.545  -5.289   0.005  0.00  0.00      PROA  
ATOM   1880  CA  SER P 119     -24.869  -3.331  -0.243  0.00  0.00      PROA  
ATOM   1881  HA  SER P 119     -25.310  -2.688  -1.043  0.00  0.00      PROA  
ATOM   1882  CB  SER P 119     -25.696  -2.961   0.984  0.00  0.00      PROA  
ATOM   1883  HB1 SER P 119     -26.748  -3.168   0.942  0.00  0.00      PROA  
ATOM   1884  HB2 SER P 119     -25.608  -1.866   1.032  0.00  0.00      PROA  
ATOM   1885  OG  SER P 119     -25.177  -3.575   2.179  0.00  0.00      PROA  
ATOM   1886  HG1 SER P 119     -25.609  -3.102   2.909  0.00  0.00      PROA  
ATOM   1887  C   SER P 119     -23.402  -2.893  -0.191  0.00  0.00      PROA  
ATOM   1888  O   SER P 119     -23.047  -1.753  -0.431  0.00  0.00      PROA  
ATOM   1889  N   ARG P 120     -22.513  -3.736   0.284  0.00  0.00      PROA  
ATOM   1890  HN  ARG P 120     -22.764  -4.612   0.675  0.00  0.00      PROA  
ATOM   1891  CA  ARG P 120     -21.146  -3.434   0.364  0.00  0.00      PROA  
ATOM   1892  HA  ARG P 120     -21.046  -2.507   0.953  0.00  0.00      PROA  
ATOM   1893  CB  ARG P 120     -20.457  -4.620   1.119  0.00  0.00      PROA  
ATOM   1894  HB1 ARG P 120     -20.512  -5.529   0.429  0.00  0.00      PROA  
ATOM   1895  HB2 ARG P 120     -21.171  -4.883   1.958  0.00  0.00      PROA  
ATOM   1896  CG  ARG P 120     -19.063  -4.239   1.641  0.00  0.00      PROA  
ATOM   1897  HG1 ARG P 120     -19.215  -3.672   2.613  0.00  0.00      PROA  
ATOM   1898  HG2 ARG P 120     -18.507  -3.683   0.907  0.00  0.00      PROA  
ATOM   1899  CD  ARG P 120     -18.198  -5.465   2.092  0.00  0.00      PROA  
ATOM   1900  HD1 ARG P 120     -17.684  -5.840   1.176  0.00  0.00      PROA  
ATOM   1901  HD2 ARG P 120     -18.929  -6.094   2.613  0.00  0.00      PROA  
ATOM   1902  NE  ARG P 120     -17.114  -5.036   3.027  0.00  0.00      PROA  
ATOM   1903  HE  ARG P 120     -16.865  -4.123   3.014  0.00  0.00      PROA  
ATOM   1904  CZ  ARG P 120     -16.584  -5.846   3.921  0.00  0.00      PROA  
ATOM   1905  NH1 ARG P 120     -16.733  -7.099   3.873  0.00  0.00      PROA  
ATOM   1906 HH11 ARG P 120     -17.343  -7.461   3.166  0.00  0.00      PROA  
ATOM   1907 HH12 ARG P 120     -16.264  -7.673   4.578  0.00  0.00      PROA  
ATOM   1908  NH2 ARG P 120     -15.844  -5.268   4.894  0.00  0.00      PROA  
ATOM   1909 HH21 ARG P 120     -15.738  -4.293   4.820  0.00  0.00      PROA  
ATOM   1910 HH22 ARG P 120     -15.336  -5.791   5.548  0.00  0.00      PROA  
ATOM   1911  C   ARG P 120     -20.515  -3.167  -0.987  0.00  0.00      PROA  
ATOM   1912  O   ARG P 120     -19.844  -2.188  -1.211  0.00  0.00      PROA  
ATOM   1913  N   TYR P 121     -20.779  -4.075  -1.933  0.00  0.00      PROA  
ATOM   1914  HN  TYR P 121     -21.401  -4.794  -1.772  0.00  0.00      PROA  
ATOM   1915  CA  TYR P 121     -20.401  -3.771  -3.330  0.00  0.00      PROA  
ATOM   1916  HA  TYR P 121     -19.363  -3.477  -3.342  0.00  0.00      PROA  
ATOM   1917  CB  TYR P 121     -20.377  -5.059  -4.213  0.00  0.00      PROA  
ATOM   1918  HB1 TYR P 121     -21.356  -5.618  -4.175  0.00  0.00      PROA  
ATOM   1919  HB2 TYR P 121     -19.556  -5.723  -3.862  0.00  0.00      PROA  
ATOM   1920  CG  TYR P 121     -20.044  -4.756  -5.707  0.00  0.00      PROA  
ATOM   1921  CD1 TYR P 121     -18.790  -5.015  -6.283  0.00  0.00      PROA  
ATOM   1922  HD1 TYR P 121     -17.877  -5.210  -5.713  0.00  0.00      PROA  
ATOM   1923  CE1 TYR P 121     -18.551  -4.773  -7.642  0.00  0.00      PROA  
ATOM   1924  HE1 TYR P 121     -17.567  -4.870  -8.065  0.00  0.00      PROA  
ATOM   1925  CZ  TYR P 121     -19.642  -4.332  -8.464  0.00  0.00      PROA  
ATOM   1926  OH  TYR P 121     -19.424  -4.097  -9.808  0.00  0.00      PROA  
ATOM   1927  HH  TYR P 121     -19.851  -3.227 -10.096  0.00  0.00      PROA  
ATOM   1928  CD2 TYR P 121     -21.074  -4.202  -6.504  0.00  0.00      PROA  
ATOM   1929  HD2 TYR P 121     -22.053  -3.961  -6.114  0.00  0.00      PROA  
ATOM   1930  CE2 TYR P 121     -20.854  -4.007  -7.889  0.00  0.00      PROA  
ATOM   1931  HE2 TYR P 121     -21.756  -3.627  -8.363  0.00  0.00      PROA  
ATOM   1932  C   TYR P 121     -21.112  -2.574  -3.987  0.00  0.00      PROA  
ATOM   1933  O   TYR P 121     -20.510  -1.725  -4.684  0.00  0.00      PROA  
ATOM   1934  N   ARG P 122     -22.488  -2.502  -3.850  0.00  0.00      PROA  
ATOM   1935  HN  ARG P 122     -22.947  -3.182  -3.380  0.00  0.00      PROA  
ATOM   1936  CA  ARG P 122     -23.286  -1.495  -4.500  0.00  0.00      PROA  
ATOM   1937  HA  ARG P 122     -23.120  -1.589  -5.521  0.00  0.00      PROA  
ATOM   1938  CB  ARG P 122     -24.823  -1.753  -4.463  0.00  0.00      PROA  
ATOM   1939  HB1 ARG P 122     -25.319  -0.876  -4.911  0.00  0.00      PROA  
ATOM   1940  HB2 ARG P 122     -25.067  -1.850  -3.452  0.00  0.00      PROA  
ATOM   1941  CG  ARG P 122     -25.138  -2.975  -5.349  0.00  0.00      PROA  
ATOM   1942  HG1 ARG P 122     -24.695  -3.901  -4.950  0.00  0.00      PROA  
ATOM   1943  HG2 ARG P 122     -24.771  -2.772  -6.406  0.00  0.00      PROA  
ATOM   1944  CD  ARG P 122     -26.656  -3.316  -5.505  0.00  0.00      PROA  
ATOM   1945  HD1 ARG P 122     -26.646  -4.143  -6.267  0.00  0.00      PROA  
ATOM   1946  HD2 ARG P 122     -27.234  -2.499  -5.980  0.00  0.00      PROA  
ATOM   1947  NE  ARG P 122     -27.138  -3.750  -4.129  0.00  0.00      PROA  
ATOM   1948  HE  ARG P 122     -27.136  -4.745  -3.954  0.00  0.00      PROA  
ATOM   1949  CZ  ARG P 122     -27.666  -2.923  -3.238  0.00  0.00      PROA  
ATOM   1950  NH1 ARG P 122     -27.919  -1.622  -3.447  0.00  0.00      PROA  
ATOM   1951 HH11 ARG P 122     -28.077  -1.186  -4.335  0.00  0.00      PROA  
ATOM   1952 HH12 ARG P 122     -28.357  -1.290  -2.636  0.00  0.00      PROA  
ATOM   1953  NH2 ARG P 122     -28.036  -3.427  -2.080  0.00  0.00      PROA  
ATOM   1954 HH21 ARG P 122     -28.499  -2.802  -1.421  0.00  0.00      PROA  
ATOM   1955 HH22 ARG P 122     -28.172  -4.384  -1.997  0.00  0.00      PROA  
ATOM   1956  C   ARG P 122     -22.883  -0.076  -4.180  0.00  0.00      PROA  
ATOM   1957  O   ARG P 122     -22.677   0.720  -5.038  0.00  0.00      PROA  
ATOM   1958  N   HSD P 123     -22.702   0.173  -2.861  0.00  0.00      PROA  
ATOM   1959  HN  HSD P 123     -22.948  -0.447  -2.152  0.00  0.00      PROA  
ATOM   1960  CA  HSD P 123     -22.301   1.478  -2.370  0.00  0.00      PROA  
ATOM   1961  HA  HSD P 123     -22.973   2.120  -2.898  0.00  0.00      PROA  
ATOM   1962  CB  HSD P 123     -22.466   1.672  -0.874  0.00  0.00      PROA  
ATOM   1963  HB1 HSD P 123     -23.255   0.984  -0.453  0.00  0.00      PROA  
ATOM   1964  HB2 HSD P 123     -22.934   2.711  -0.740  0.00  0.00      PROA  
ATOM   1965  ND1 HSD P 123     -20.706   0.226   0.220  0.00  0.00      PROA  
ATOM   1966  HD1 HSD P 123     -20.805  -0.621  -0.304  0.00  0.00      PROA  
ATOM   1967  CG  HSD P 123     -21.252   1.457   0.015  0.00  0.00      PROA  
ATOM   1968  CE1 HSD P 123     -19.595   0.374   0.996  0.00  0.00      PROA  
ATOM   1969  HE1 HSD P 123     -18.858  -0.410   1.178  0.00  0.00      PROA  
ATOM   1970  NE2 HSD P 123     -19.424   1.652   1.311  0.00  0.00      PROA  
ATOM   1971  CD2 HSD P 123     -20.406   2.317   0.609  0.00  0.00      PROA  
ATOM   1972  HD2 HSD P 123     -20.536   3.397   0.725  0.00  0.00      PROA  
ATOM   1973  C   HSD P 123     -20.853   1.915  -2.768  0.00  0.00      PROA  
ATOM   1974  O   HSD P 123     -20.655   3.081  -3.074  0.00  0.00      PROA  
ATOM   1975  N   TYR P 124     -19.896   0.997  -2.743  0.00  0.00      PROA  
ATOM   1976  HN  TYR P 124     -20.054  -0.002  -2.458  0.00  0.00      PROA  
ATOM   1977  CA  TYR P 124     -18.482   1.254  -3.011  0.00  0.00      PROA  
ATOM   1978  HA  TYR P 124     -18.247   2.142  -2.500  0.00  0.00      PROA  
ATOM   1979  CB  TYR P 124     -17.654   0.197  -2.490  0.00  0.00      PROA  
ATOM   1980  HB1 TYR P 124     -18.094  -0.820  -2.730  0.00  0.00      PROA  
ATOM   1981  HB2 TYR P 124     -17.872   0.235  -1.358  0.00  0.00      PROA  
ATOM   1982  CG  TYR P 124     -16.129   0.214  -2.609  0.00  0.00      PROA  
ATOM   1983  CD1 TYR P 124     -15.397   1.421  -3.001  0.00  0.00      PROA  
ATOM   1984  HD1 TYR P 124     -15.848   2.341  -3.194  0.00  0.00      PROA  
ATOM   1985  CE1 TYR P 124     -14.012   1.398  -2.915  0.00  0.00      PROA  
ATOM   1986  HE1 TYR P 124     -13.506   2.309  -3.166  0.00  0.00      PROA  
ATOM   1987  CZ  TYR P 124     -13.364   0.251  -2.487  0.00  0.00      PROA  
ATOM   1988  OH  TYR P 124     -11.979   0.196  -2.496  0.00  0.00      PROA  
ATOM   1989  HH  TYR P 124     -11.638   0.859  -3.057  0.00  0.00      PROA  
ATOM   1990  CD2 TYR P 124     -15.419  -0.860  -2.128  0.00  0.00      PROA  
ATOM   1991  HD2 TYR P 124     -15.983  -1.751  -1.735  0.00  0.00      PROA  
ATOM   1992  CE2 TYR P 124     -14.036  -0.835  -2.023  0.00  0.00      PROA  
ATOM   1993  HE2 TYR P 124     -13.495  -1.731  -1.759  0.00  0.00      PROA  
ATOM   1994  C   TYR P 124     -18.295   1.580  -4.502  0.00  0.00      PROA  
ATOM   1995  O   TYR P 124     -17.535   2.371  -5.019  0.00  0.00      PROA  
ATOM   1996  N   ALA P 125     -19.089   0.822  -5.274  0.00  0.00      PROA  
ATOM   1997  HN  ALA P 125     -19.735   0.097  -4.886  0.00  0.00      PROA  
ATOM   1998  CA  ALA P 125     -19.200   1.048  -6.718  0.00  0.00      PROA  
ATOM   1999  HA  ALA P 125     -18.220   1.151  -7.155  0.00  0.00      PROA  
ATOM   2000  CB  ALA P 125     -19.971  -0.208  -7.277  0.00  0.00      PROA  
ATOM   2001  HB1 ALA P 125     -19.533  -1.131  -6.731  0.00  0.00      PROA  
ATOM   2002  HB2 ALA P 125     -19.890  -0.279  -8.356  0.00  0.00      PROA  
ATOM   2003  HB3 ALA P 125     -21.029  -0.165  -6.906  0.00  0.00      PROA  
ATOM   2004  C   ALA P 125     -19.911   2.367  -7.063  0.00  0.00      PROA  
ATOM   2005  O   ALA P 125     -19.509   3.110  -7.981  0.00  0.00      PROA  
ATOM   2006  N   ALA P 126     -21.046   2.614  -6.399  0.00  0.00      PROA  
ATOM   2007  HN  ALA P 126     -21.389   1.904  -5.719  0.00  0.00      PROA  
ATOM   2008  CA  ALA P 126     -21.765   3.839  -6.671  0.00  0.00      PROA  
ATOM   2009  HA  ALA P 126     -21.962   3.984  -7.744  0.00  0.00      PROA  
ATOM   2010  CB  ALA P 126     -23.111   3.849  -5.982  0.00  0.00      PROA  
ATOM   2011  HB1 ALA P 126     -22.873   4.010  -4.895  0.00  0.00      PROA  
ATOM   2012  HB2 ALA P 126     -23.506   2.934  -6.230  0.00  0.00      PROA  
ATOM   2013  HB3 ALA P 126     -23.706   4.683  -6.302  0.00  0.00      PROA  
ATOM   2014  C   ALA P 126     -20.934   5.107  -6.326  0.00  0.00      PROA  
ATOM   2015  O   ALA P 126     -20.942   6.102  -7.062  0.00  0.00      PROA  
ATOM   2016  N   PHE P 127     -20.202   4.998  -5.225  0.00  0.00      PROA  
ATOM   2017  HN  PHE P 127     -20.370   4.182  -4.644  0.00  0.00      PROA  
ATOM   2018  CA  PHE P 127     -19.257   5.966  -4.868  0.00  0.00      PROA  
ATOM   2019  HA  PHE P 127     -19.655   6.981  -4.916  0.00  0.00      PROA  
ATOM   2020  CB  PHE P 127     -18.781   5.685  -3.370  0.00  0.00      PROA  
ATOM   2021  HB1 PHE P 127     -17.820   6.175  -3.063  0.00  0.00      PROA  
ATOM   2022  HB2 PHE P 127     -18.623   4.614  -3.234  0.00  0.00      PROA  
ATOM   2023  CG  PHE P 127     -19.819   6.111  -2.275  0.00  0.00      PROA  
ATOM   2024  CD1 PHE P 127     -21.261   6.136  -2.342  0.00  0.00      PROA  
ATOM   2025  HD1 PHE P 127     -21.715   5.846  -3.337  0.00  0.00      PROA  
ATOM   2026  CE1 PHE P 127     -22.024   6.577  -1.263  0.00  0.00      PROA  
ATOM   2027  HE1 PHE P 127     -23.075   6.805  -1.304  0.00  0.00      PROA  
ATOM   2028  CZ  PHE P 127     -21.447   7.058  -0.083  0.00  0.00      PROA  
ATOM   2029  HZ  PHE P 127     -22.024   7.441   0.779  0.00  0.00      PROA  
ATOM   2030  CD2 PHE P 127     -19.300   6.441  -1.018  0.00  0.00      PROA  
ATOM   2031  HD2 PHE P 127     -18.313   6.257  -0.733  0.00  0.00      PROA  
ATOM   2032  CE2 PHE P 127     -20.085   6.905   0.059  0.00  0.00      PROA  
ATOM   2033  HE2 PHE P 127     -19.623   7.058   1.007  0.00  0.00      PROA  
ATOM   2034  C   PHE P 127     -18.072   6.076  -5.803  0.00  0.00      PROA  
ATOM   2035  O   PHE P 127     -17.585   7.206  -6.097  0.00  0.00      PROA  
ATOM   2036  N   GLU P 128     -17.518   4.914  -6.270  0.00  0.00      PROA  
ATOM   2037  HN  GLU P 128     -17.747   4.049  -5.830  0.00  0.00      PROA  
ATOM   2038  CA  GLU P 128     -16.532   4.967  -7.344  0.00  0.00      PROA  
ATOM   2039  HA  GLU P 128     -15.698   5.641  -7.098  0.00  0.00      PROA  
ATOM   2040  CB  GLU P 128     -16.042   3.537  -7.664  0.00  0.00      PROA  
ATOM   2041  HB1 GLU P 128     -16.889   2.872  -7.970  0.00  0.00      PROA  
ATOM   2042  HB2 GLU P 128     -15.568   2.989  -6.853  0.00  0.00      PROA  
ATOM   2043  CG  GLU P 128     -15.074   3.356  -8.867  0.00  0.00      PROA  
ATOM   2044  HG1 GLU P 128     -14.314   4.165  -8.871  0.00  0.00      PROA  
ATOM   2045  HG2 GLU P 128     -15.696   3.566  -9.736  0.00  0.00      PROA  
ATOM   2046  CD  GLU P 128     -14.471   1.969  -8.963  0.00  0.00      PROA  
ATOM   2047  OE1 GLU P 128     -14.917   1.337  -9.984  0.00  0.00      PROA  
ATOM   2048  OE2 GLU P 128     -13.521   1.548  -8.281  0.00  0.00      PROA  
ATOM   2049  C   GLU P 128     -17.074   5.572  -8.737  0.00  0.00      PROA  
ATOM   2050  O   GLU P 128     -16.464   6.551  -9.184  0.00  0.00      PROA  
ATOM   2051  N   ARG P 129     -18.275   5.199  -9.179  0.00  0.00      PROA  
ATOM   2052  HN  ARG P 129     -18.712   4.388  -8.845  0.00  0.00      PROA  
ATOM   2053  CA  ARG P 129     -19.014   5.830 -10.290  0.00  0.00      PROA  
ATOM   2054  HA  ARG P 129     -18.441   5.654 -11.180  0.00  0.00      PROA  
ATOM   2055  CB  ARG P 129     -20.377   5.157 -10.518  0.00  0.00      PROA  
ATOM   2056  HB1 ARG P 129     -20.826   5.047  -9.501  0.00  0.00      PROA  
ATOM   2057  HB2 ARG P 129     -20.190   4.141 -10.883  0.00  0.00      PROA  
ATOM   2058  CG  ARG P 129     -21.404   5.845 -11.350  0.00  0.00      PROA  
ATOM   2059  HG1 ARG P 129     -21.658   6.810 -10.888  0.00  0.00      PROA  
ATOM   2060  HG2 ARG P 129     -22.373   5.191 -11.329  0.00  0.00      PROA  
ATOM   2061  CD  ARG P 129     -20.979   5.998 -12.908  0.00  0.00      PROA  
ATOM   2062  HD1 ARG P 129     -20.792   4.971 -13.366  0.00  0.00      PROA  
ATOM   2063  HD2 ARG P 129     -19.983   6.522 -13.001  0.00  0.00      PROA  
ATOM   2064  NE  ARG P 129     -21.990   6.780 -13.653  0.00  0.00      PROA  
ATOM   2065  HE  ARG P 129     -22.441   7.520 -13.154  0.00  0.00      PROA  
ATOM   2066  CZ  ARG P 129     -22.164   6.738 -15.032  0.00  0.00      PROA  
ATOM   2067  NH1 ARG P 129     -21.609   5.836 -15.825  0.00  0.00      PROA  
ATOM   2068 HH11 ARG P 129     -21.165   5.061 -15.413  0.00  0.00      PROA  
ATOM   2069 HH12 ARG P 129     -22.077   5.623 -16.685  0.00  0.00      PROA  
ATOM   2070  NH2 ARG P 129     -22.917   7.573 -15.627  0.00  0.00      PROA  
ATOM   2071 HH21 ARG P 129     -23.351   8.235 -15.049  0.00  0.00      PROA  
ATOM   2072 HH22 ARG P 129     -22.684   7.839 -16.563  0.00  0.00      PROA  
ATOM   2073  C   ARG P 129     -19.228   7.325 -10.144  0.00  0.00      PROA  
ATOM   2074  O   ARG P 129     -18.785   8.084 -11.050  0.00  0.00      PROA  
ATOM   2075  N   ALA P 130     -19.651   7.852  -8.997  0.00  0.00      PROA  
ATOM   2076  HN  ALA P 130     -19.929   7.182  -8.313  0.00  0.00      PROA  
ATOM   2077  CA  ALA P 130     -19.727   9.319  -8.872  0.00  0.00      PROA  
ATOM   2078  HA  ALA P 130     -20.541   9.756  -9.534  0.00  0.00      PROA  
ATOM   2079  CB  ALA P 130     -20.206   9.484  -7.453  0.00  0.00      PROA  
ATOM   2080  HB1 ALA P 130     -20.507  10.572  -7.334  0.00  0.00      PROA  
ATOM   2081  HB2 ALA P 130     -19.550   9.236  -6.641  0.00  0.00      PROA  
ATOM   2082  HB3 ALA P 130     -21.131   9.010  -7.234  0.00  0.00      PROA  
ATOM   2083  C   ALA P 130     -18.442  10.020  -9.135  0.00  0.00      PROA  
ATOM   2084  O   ALA P 130     -18.312  11.018  -9.857  0.00  0.00      PROA  
ATOM   2085  N   THR P 131     -17.266   9.560  -8.587  0.00  0.00      PROA  
ATOM   2086  HN  THR P 131     -17.367   8.770  -8.017  0.00  0.00      PROA  
ATOM   2087  CA  THR P 131     -15.927  10.089  -8.612  0.00  0.00      PROA  
ATOM   2088  HA  THR P 131     -15.944  11.132  -8.264  0.00  0.00      PROA  
ATOM   2089  CB  THR P 131     -15.064   9.199  -7.786  0.00  0.00      PROA  
ATOM   2090  HB  THR P 131     -14.917   8.178  -8.190  0.00  0.00      PROA  
ATOM   2091  OG1 THR P 131     -15.598   9.131  -6.458  0.00  0.00      PROA  
ATOM   2092  HG1 THR P 131     -16.292   8.453  -6.524  0.00  0.00      PROA  
ATOM   2093  CG2 THR P 131     -13.695   9.850  -7.607  0.00  0.00      PROA  
ATOM   2094 HG21 THR P 131     -13.080   9.425  -6.785  0.00  0.00      PROA  
ATOM   2095 HG22 THR P 131     -13.849  10.905  -7.335  0.00  0.00      PROA  
ATOM   2096 HG23 THR P 131     -13.071   9.703  -8.495  0.00  0.00      PROA  
ATOM   2097  C   THR P 131     -15.401  10.191 -10.040  0.00  0.00      PROA  
ATOM   2098  O   THR P 131     -14.678  11.230 -10.314  0.00  0.00      PROA  
ATOM   2099  N   PHE P 132     -15.804   9.304 -10.942  0.00  0.00      PROA  
ATOM   2100  HN  PHE P 132     -16.423   8.512 -10.683  0.00  0.00      PROA  
ATOM   2101  CA  PHE P 132     -15.305   9.201 -12.291  0.00  0.00      PROA  
ATOM   2102  HA  PHE P 132     -14.580   9.968 -12.424  0.00  0.00      PROA  
ATOM   2103  CB  PHE P 132     -14.664   7.854 -12.557  0.00  0.00      PROA  
ATOM   2104  HB1 PHE P 132     -14.253   7.874 -13.649  0.00  0.00      PROA  
ATOM   2105  HB2 PHE P 132     -15.278   6.952 -12.389  0.00  0.00      PROA  
ATOM   2106  CG  PHE P 132     -13.465   7.726 -11.692  0.00  0.00      PROA  
ATOM   2107  CD1 PHE P 132     -13.378   6.872 -10.638  0.00  0.00      PROA  
ATOM   2108  HD1 PHE P 132     -14.294   6.386 -10.328  0.00  0.00      PROA  
ATOM   2109  CE1 PHE P 132     -12.295   6.836  -9.774  0.00  0.00      PROA  
ATOM   2110  HE1 PHE P 132     -12.293   6.125  -8.929  0.00  0.00      PROA  
ATOM   2111  CZ  PHE P 132     -11.166   7.576 -10.149  0.00  0.00      PROA  
ATOM   2112  HZ  PHE P 132     -10.285   7.485  -9.524  0.00  0.00      PROA  
ATOM   2113  CD2 PHE P 132     -12.400   8.612 -11.911  0.00  0.00      PROA  
ATOM   2114  HD2 PHE P 132     -12.410   9.369 -12.767  0.00  0.00      PROA  
ATOM   2115  CE2 PHE P 132     -11.279   8.535 -11.129  0.00  0.00      PROA  
ATOM   2116  HE2 PHE P 132     -10.477   9.186 -11.406  0.00  0.00      PROA  
ATOM   2117  C   PHE P 132     -16.286   9.535 -13.432  0.00  0.00      PROA  
ATOM   2118  O   PHE P 132     -15.788   9.662 -14.580  0.00  0.00      PROA  
ATOM   2119  N   GLU P 133     -17.624   9.697 -13.192  0.00  0.00      PROA  
ATOM   2120  HN  GLU P 133     -17.971   9.549 -12.232  0.00  0.00      PROA  
ATOM   2121  CA  GLU P 133     -18.607  10.018 -14.188  0.00  0.00      PROA  
ATOM   2122  HA  GLU P 133     -18.572   9.168 -14.908  0.00  0.00      PROA  
ATOM   2123  CB  GLU P 133     -19.995  10.017 -13.462  0.00  0.00      PROA  
ATOM   2124  HB1 GLU P 133     -19.737  10.465 -12.423  0.00  0.00      PROA  
ATOM   2125  HB2 GLU P 133     -20.242   8.954 -13.196  0.00  0.00      PROA  
ATOM   2126  CG  GLU P 133     -21.213  10.757 -14.108  0.00  0.00      PROA  
ATOM   2127  HG1 GLU P 133     -21.298  10.268 -15.073  0.00  0.00      PROA  
ATOM   2128  HG2 GLU P 133     -21.052  11.881 -14.272  0.00  0.00      PROA  
ATOM   2129  CD  GLU P 133     -22.474  10.562 -13.287  0.00  0.00      PROA  
ATOM   2130  OE1 GLU P 133     -23.003   9.447 -13.178  0.00  0.00      PROA  
ATOM   2131  OE2 GLU P 133     -22.823  11.603 -12.686  0.00  0.00      PROA  
ATOM   2132  C   GLU P 133     -18.441  11.312 -14.869  0.00  0.00      PROA  
ATOM   2133  O   GLU P 133     -18.048  12.379 -14.291  0.00  0.00      PROA  
ATOM   2134  N   GLN P 134     -18.678  11.319 -16.202  0.00  0.00      PROA  
ATOM   2135  HN  GLN P 134     -19.010  10.531 -16.715  0.00  0.00      PROA  
ATOM   2136  CA  GLN P 134     -18.707  12.518 -17.058  0.00  0.00      PROA  
ATOM   2137  HA  GLN P 134     -17.742  12.949 -16.918  0.00  0.00      PROA  
ATOM   2138  CB  GLN P 134     -18.684  12.198 -18.569  0.00  0.00      PROA  
ATOM   2139  HB1 GLN P 134     -18.768  13.125 -19.204  0.00  0.00      PROA  
ATOM   2140  HB2 GLN P 134     -19.690  11.688 -18.816  0.00  0.00      PROA  
ATOM   2141  CG  GLN P 134     -17.393  11.348 -19.001  0.00  0.00      PROA  
ATOM   2142  HG1 GLN P 134     -17.512  10.373 -18.459  0.00  0.00      PROA  
ATOM   2143  HG2 GLN P 134     -16.433  11.928 -18.920  0.00  0.00      PROA  
ATOM   2144  CD  GLN P 134     -17.417  11.164 -20.576  0.00  0.00      PROA  
ATOM   2145  OE1 GLN P 134     -16.652  11.816 -21.252  0.00  0.00      PROA  
ATOM   2146  NE2 GLN P 134     -18.369  10.337 -21.084  0.00  0.00      PROA  
ATOM   2147 HE21 GLN P 134     -19.055   9.864 -20.495  0.00  0.00      PROA  
ATOM   2148 HE22 GLN P 134     -18.323  10.167 -22.083  0.00  0.00      PROA  
ATOM   2149  C   GLN P 134     -19.703  13.698 -16.809  0.00  0.00      PROA  
ATOM   2150  O   GLN P 134     -20.891  13.492 -16.506  0.00  0.00      PROA  
ATOM   2151  N   GLY P 135     -19.150  14.937 -16.873  0.00  0.00      PROA  
ATOM   2152  HN  GLY P 135     -18.152  15.053 -17.096  0.00  0.00      PROA  
ATOM   2153  CA  GLY P 135     -19.778  16.232 -16.631  0.00  0.00      PROA  
ATOM   2154  HA1 GLY P 135     -20.855  16.062 -16.625  0.00  0.00      PROA  
ATOM   2155  HA2 GLY P 135     -19.303  16.837 -17.370  0.00  0.00      PROA  
ATOM   2156  C   GLY P 135     -19.595  16.810 -15.272  0.00  0.00      PROA  
ATOM   2157  O   GLY P 135     -20.460  17.538 -14.751  0.00  0.00      PROA  
ATOM   2158  N   LYS P 136     -18.525  16.400 -14.567  0.00  0.00      PROA  
ATOM   2159  HN  LYS P 136     -17.924  15.645 -14.886  0.00  0.00      PROA  
ATOM   2160  CA  LYS P 136     -18.290  16.832 -13.180  0.00  0.00      PROA  
ATOM   2161  HA  LYS P 136     -18.953  17.691 -13.062  0.00  0.00      PROA  
ATOM   2162  CB  LYS P 136     -18.465  15.699 -12.137  0.00  0.00      PROA  
ATOM   2163  HB1 LYS P 136     -17.988  15.959 -11.092  0.00  0.00      PROA  
ATOM   2164  HB2 LYS P 136     -17.954  14.812 -12.444  0.00  0.00      PROA  
ATOM   2165  CG  LYS P 136     -19.943  15.444 -11.857  0.00  0.00      PROA  
ATOM   2166  HG1 LYS P 136     -20.395  15.592 -12.773  0.00  0.00      PROA  
ATOM   2167  HG2 LYS P 136     -20.228  16.247 -11.134  0.00  0.00      PROA  
ATOM   2168  CD  LYS P 136     -20.327  14.052 -11.226  0.00  0.00      PROA  
ATOM   2169  HD1 LYS P 136     -19.589  13.928 -10.340  0.00  0.00      PROA  
ATOM   2170  HD2 LYS P 136     -20.132  13.297 -12.070  0.00  0.00      PROA  
ATOM   2171  CE  LYS P 136     -21.762  14.018 -10.644  0.00  0.00      PROA  
ATOM   2172  HE1 LYS P 136     -21.820  14.849  -9.927  0.00  0.00      PROA  
ATOM   2173  HE2 LYS P 136     -21.632  13.014 -10.147  0.00  0.00      PROA  
ATOM   2174  NZ  LYS P 136     -22.801  13.990 -11.650  0.00  0.00      PROA  
ATOM   2175  HZ1 LYS P 136     -22.402  14.265 -12.596  0.00  0.00      PROA  
ATOM   2176  HZ2 LYS P 136     -23.531  14.724 -11.437  0.00  0.00      PROA  
ATOM   2177  HZ3 LYS P 136     -23.152  13.069 -11.705  0.00  0.00      PROA  
ATOM   2178  C   LYS P 136     -16.924  17.427 -13.137  0.00  0.00      PROA  
ATOM   2179  O   LYS P 136     -16.113  17.332 -14.048  0.00  0.00      PROA  
ATOM   2180  N   SER P 137     -16.547  18.093 -12.039  0.00  0.00      PROA  
ATOM   2181  HN  SER P 137     -17.146  17.946 -11.208  0.00  0.00      PROA  
ATOM   2182  CA  SER P 137     -15.287  18.888 -11.959  0.00  0.00      PROA  
ATOM   2183  HA  SER P 137     -14.953  19.034 -12.947  0.00  0.00      PROA  
ATOM   2184  CB  SER P 137     -15.672  20.269 -11.395  0.00  0.00      PROA  
ATOM   2185  HB1 SER P 137     -14.710  20.876 -11.151  0.00  0.00      PROA  
ATOM   2186  HB2 SER P 137     -16.165  20.179 -10.417  0.00  0.00      PROA  
ATOM   2187  OG  SER P 137     -16.413  21.066 -12.277  0.00  0.00      PROA  
ATOM   2188  HG1 SER P 137     -15.939  20.907 -13.137  0.00  0.00      PROA  
ATOM   2189  C   SER P 137     -14.341  18.312 -10.965  0.00  0.00      PROA  
ATOM   2190  O   SER P 137     -13.295  18.884 -10.653  0.00  0.00      PROA  
ATOM   2191  N   THR P 138     -14.662  17.079 -10.528  0.00  0.00      PROA  
ATOM   2192  HN  THR P 138     -15.586  16.747 -10.727  0.00  0.00      PROA  
ATOM   2193  CA  THR P 138     -13.720  16.263  -9.715  0.00  0.00      PROA  
ATOM   2194  HA  THR P 138     -13.512  16.863  -8.797  0.00  0.00      PROA  
ATOM   2195  CB  THR P 138     -14.303  14.852  -9.222  0.00  0.00      PROA  
ATOM   2196  HB  THR P 138     -14.524  14.172 -10.059  0.00  0.00      PROA  
ATOM   2197  OG1 THR P 138     -15.629  14.948  -8.707  0.00  0.00      PROA  
ATOM   2198  HG1 THR P 138     -15.648  15.534  -7.929  0.00  0.00      PROA  
ATOM   2199  CG2 THR P 138     -13.477  14.280  -8.086  0.00  0.00      PROA  
ATOM   2200 HG21 THR P 138     -13.466  14.944  -7.153  0.00  0.00      PROA  
ATOM   2201 HG22 THR P 138     -12.428  14.046  -8.272  0.00  0.00      PROA  
ATOM   2202 HG23 THR P 138     -14.025  13.291  -7.834  0.00  0.00      PROA  
ATOM   2203  C   THR P 138     -12.398  16.026 -10.336  0.00  0.00      PROA  
ATOM   2204  O   THR P 138     -12.327  15.275 -11.327  0.00  0.00      PROA  
ATOM   2205  N   LYS P 139     -11.320  16.558  -9.786  0.00  0.00      PROA  
ATOM   2206  HN  LYS P 139     -11.350  17.211  -9.057  0.00  0.00      PROA  
ATOM   2207  CA  LYS P 139      -9.987  16.366 -10.232  0.00  0.00      PROA  
ATOM   2208  HA  LYS P 139     -10.024  16.245 -11.299  0.00  0.00      PROA  
ATOM   2209  CB  LYS P 139      -9.082  17.604  -9.987  0.00  0.00      PROA  
ATOM   2210  HB1 LYS P 139      -8.054  17.578 -10.427  0.00  0.00      PROA  
ATOM   2211  HB2 LYS P 139      -8.931  17.676  -8.847  0.00  0.00      PROA  
ATOM   2212  CG  LYS P 139      -9.723  18.973 -10.434  0.00  0.00      PROA  
ATOM   2213  HG1 LYS P 139      -9.125  19.841 -10.060  0.00  0.00      PROA  
ATOM   2214  HG2 LYS P 139     -10.743  19.131  -9.971  0.00  0.00      PROA  
ATOM   2215  CD  LYS P 139      -9.821  19.086 -11.923  0.00  0.00      PROA  
ATOM   2216  HD1 LYS P 139     -10.621  18.404 -12.299  0.00  0.00      PROA  
ATOM   2217  HD2 LYS P 139      -8.840  18.771 -12.289  0.00  0.00      PROA  
ATOM   2218  CE  LYS P 139     -10.288  20.493 -12.442  0.00  0.00      PROA  
ATOM   2219  HE1 LYS P 139      -9.666  21.200 -11.951  0.00  0.00      PROA  
ATOM   2220  HE2 LYS P 139     -11.345  20.626 -12.147  0.00  0.00      PROA  
ATOM   2221  NZ  LYS P 139     -10.226  20.759 -13.871  0.00  0.00      PROA  
ATOM   2222  HZ1 LYS P 139      -9.403  20.241 -14.244  0.00  0.00      PROA  
ATOM   2223  HZ2 LYS P 139     -10.052  21.785 -13.938  0.00  0.00      PROA  
ATOM   2224  HZ3 LYS P 139     -11.177  20.523 -14.284  0.00  0.00      PROA  
ATOM   2225  C   LYS P 139      -9.320  15.126  -9.697  0.00  0.00      PROA  
ATOM   2226  O   LYS P 139      -9.564  14.734  -8.516  0.00  0.00      PROA  
ATOM   2227  N   LEU P 140      -8.460  14.458 -10.531  0.00  0.00      PROA  
ATOM   2228  HN  LEU P 140      -8.173  14.911 -11.380  0.00  0.00      PROA  
ATOM   2229  CA  LEU P 140      -8.081  13.057 -10.267  0.00  0.00      PROA  
ATOM   2230  HA  LEU P 140      -8.448  12.751  -9.287  0.00  0.00      PROA  
ATOM   2231  CB  LEU P 140      -8.747  12.132 -11.384  0.00  0.00      PROA  
ATOM   2232  HB1 LEU P 140      -8.671  11.109 -10.981  0.00  0.00      PROA  
ATOM   2233  HB2 LEU P 140      -8.063  12.267 -12.308  0.00  0.00      PROA  
ATOM   2234  CG  LEU P 140     -10.198  12.504 -11.720  0.00  0.00      PROA  
ATOM   2235  HG  LEU P 140     -10.288  13.638 -12.005  0.00  0.00      PROA  
ATOM   2236  CD1 LEU P 140     -10.690  11.776 -12.905  0.00  0.00      PROA  
ATOM   2237 HD11 LEU P 140     -11.772  11.819 -13.081  0.00  0.00      PROA  
ATOM   2238 HD12 LEU P 140     -10.371  10.732 -12.829  0.00  0.00      PROA  
ATOM   2239 HD13 LEU P 140     -10.142  12.079 -13.803  0.00  0.00      PROA  
ATOM   2240  CD2 LEU P 140     -11.111  12.268 -10.503  0.00  0.00      PROA  
ATOM   2241 HD21 LEU P 140     -11.135  11.155 -10.414  0.00  0.00      PROA  
ATOM   2242 HD22 LEU P 140     -12.160  12.535 -10.725  0.00  0.00      PROA  
ATOM   2243 HD23 LEU P 140     -10.716  12.692  -9.542  0.00  0.00      PROA  
ATOM   2244  C   LEU P 140      -6.620  12.956 -10.036  0.00  0.00      PROA  
ATOM   2245  O   LEU P 140      -5.864  13.102 -10.971  0.00  0.00      PROA  
ATOM   2246  N   MET P 141      -6.012  12.750  -8.884  0.00  0.00      PROA  
ATOM   2247  HN  MET P 141      -6.598  12.616  -8.056  0.00  0.00      PROA  
ATOM   2248  CA  MET P 141      -4.521  12.720  -8.688  0.00  0.00      PROA  
ATOM   2249  HA  MET P 141      -3.966  13.071  -9.528  0.00  0.00      PROA  
ATOM   2250  CB  MET P 141      -4.159  13.398  -7.396  0.00  0.00      PROA  
ATOM   2251  HB1 MET P 141      -3.069  13.492  -7.131  0.00  0.00      PROA  
ATOM   2252  HB2 MET P 141      -4.605  12.796  -6.561  0.00  0.00      PROA  
ATOM   2253  CG  MET P 141      -4.814  14.835  -7.222  0.00  0.00      PROA  
ATOM   2254  HG1 MET P 141      -5.820  14.715  -6.803  0.00  0.00      PROA  
ATOM   2255  HG2 MET P 141      -4.801  15.253  -8.239  0.00  0.00      PROA  
ATOM   2256  SD  MET P 141      -4.010  16.042  -6.145  0.00  0.00      PROA  
ATOM   2257  CE  MET P 141      -3.682  15.006  -4.727  0.00  0.00      PROA  
ATOM   2258  HE1 MET P 141      -4.608  14.567  -4.375  0.00  0.00      PROA  
ATOM   2259  HE2 MET P 141      -3.251  15.561  -3.852  0.00  0.00      PROA  
ATOM   2260  HE3 MET P 141      -2.960  14.230  -4.851  0.00  0.00      PROA  
ATOM   2261  C   MET P 141      -4.064  11.302  -8.608  0.00  0.00      PROA  
ATOM   2262  O   MET P 141      -4.389  10.605  -7.631  0.00  0.00      PROA  
ATOM   2263  N   MET P 142      -3.326  10.814  -9.658  0.00  0.00      PROA  
ATOM   2264  HN  MET P 142      -3.060  11.525 -10.393  0.00  0.00      PROA  
ATOM   2265  CA  MET P 142      -3.231   9.377  -9.971  0.00  0.00      PROA  
ATOM   2266  HA  MET P 142      -3.983   8.801  -9.399  0.00  0.00      PROA  
ATOM   2267  CB  MET P 142      -3.535   9.048 -11.406  0.00  0.00      PROA  
ATOM   2268  HB1 MET P 142      -3.744   7.881 -11.423  0.00  0.00      PROA  
ATOM   2269  HB2 MET P 142      -2.669   9.181 -12.036  0.00  0.00      PROA  
ATOM   2270  CG  MET P 142      -4.832   9.679 -11.949  0.00  0.00      PROA  
ATOM   2271  HG1 MET P 142      -4.982   9.450 -13.008  0.00  0.00      PROA  
ATOM   2272  HG2 MET P 142      -4.741  10.778 -11.979  0.00  0.00      PROA  
ATOM   2273  SD  MET P 142      -6.360   9.304 -11.063  0.00  0.00      PROA  
ATOM   2274  CE  MET P 142      -6.365   7.526 -11.355  0.00  0.00      PROA  
ATOM   2275  HE1 MET P 142      -5.694   7.031 -10.612  0.00  0.00      PROA  
ATOM   2276  HE2 MET P 142      -6.044   7.389 -12.388  0.00  0.00      PROA  
ATOM   2277  HE3 MET P 142      -7.370   7.189 -11.001  0.00  0.00      PROA  
ATOM   2278  C   MET P 142      -1.863   8.953  -9.525  0.00  0.00      PROA  
ATOM   2279  O   MET P 142      -0.878   9.636  -9.553  0.00  0.00      PROA  
ATOM   2280  N   LEU P 143      -1.698   7.711  -9.052  0.00  0.00      PROA  
ATOM   2281  HN  LEU P 143      -2.558   7.138  -8.977  0.00  0.00      PROA  
ATOM   2282  CA  LEU P 143      -0.368   7.146  -8.816  0.00  0.00      PROA  
ATOM   2283  HA  LEU P 143       0.356   7.935  -8.565  0.00  0.00      PROA  
ATOM   2284  CB  LEU P 143      -0.525   6.063  -7.637  0.00  0.00      PROA  
ATOM   2285  HB1 LEU P 143       0.499   5.648  -7.513  0.00  0.00      PROA  
ATOM   2286  HB2 LEU P 143      -1.233   5.213  -7.836  0.00  0.00      PROA  
ATOM   2287  CG  LEU P 143      -0.893   6.690  -6.265  0.00  0.00      PROA  
ATOM   2288  HG  LEU P 143      -1.855   7.115  -6.422  0.00  0.00      PROA  
ATOM   2289  CD1 LEU P 143      -0.841   5.654  -5.157  0.00  0.00      PROA  
ATOM   2290 HD11 LEU P 143      -1.172   6.158  -4.259  0.00  0.00      PROA  
ATOM   2291 HD12 LEU P 143       0.114   5.275  -4.936  0.00  0.00      PROA  
ATOM   2292 HD13 LEU P 143      -1.493   4.801  -5.337  0.00  0.00      PROA  
ATOM   2293  CD2 LEU P 143       0.084   7.808  -5.839  0.00  0.00      PROA  
ATOM   2294 HD21 LEU P 143      -0.111   8.663  -6.480  0.00  0.00      PROA  
ATOM   2295 HD22 LEU P 143       1.101   7.507  -5.988  0.00  0.00      PROA  
ATOM   2296 HD23 LEU P 143      -0.047   8.004  -4.812  0.00  0.00      PROA  
ATOM   2297  C   LEU P 143       0.244   6.400  -9.959  0.00  0.00      PROA  
ATOM   2298  O   LEU P 143       1.451   6.259 -10.006  0.00  0.00      PROA  
ATOM   2299  N   THR P 144      -0.580   5.952 -10.859  0.00  0.00      PROA  
ATOM   2300  HN  THR P 144      -1.512   6.035 -10.714  0.00  0.00      PROA  
ATOM   2301  CA  THR P 144      -0.023   5.043 -11.929  0.00  0.00      PROA  
ATOM   2302  HA  THR P 144       0.955   5.443 -12.202  0.00  0.00      PROA  
ATOM   2303  CB  THR P 144       0.149   3.672 -11.406  0.00  0.00      PROA  
ATOM   2304  HB  THR P 144       0.609   3.772 -10.389  0.00  0.00      PROA  
ATOM   2305  OG1 THR P 144       0.992   2.855 -12.185  0.00  0.00      PROA  
ATOM   2306  HG1 THR P 144       1.910   3.336 -12.212  0.00  0.00      PROA  
ATOM   2307  CG2 THR P 144      -1.150   2.889 -11.180  0.00  0.00      PROA  
ATOM   2308 HG21 THR P 144      -1.817   3.053 -12.009  0.00  0.00      PROA  
ATOM   2309 HG22 THR P 144      -1.591   3.320 -10.245  0.00  0.00      PROA  
ATOM   2310 HG23 THR P 144      -0.867   1.859 -10.929  0.00  0.00      PROA  
ATOM   2311  C   THR P 144      -0.984   5.130 -13.105  0.00  0.00      PROA  
ATOM   2312  O   THR P 144      -2.143   5.430 -12.904  0.00  0.00      PROA  
ATOM   2313  N   ASP P 145      -0.558   4.899 -14.345  0.00  0.00      PROA  
ATOM   2314  HN  ASP P 145       0.404   4.671 -14.454  0.00  0.00      PROA  
ATOM   2315  CA  ASP P 145      -1.350   4.974 -15.523  0.00  0.00      PROA  
ATOM   2316  HA  ASP P 145      -1.845   5.907 -15.365  0.00  0.00      PROA  
ATOM   2317  CB  ASP P 145      -0.528   5.059 -16.864  0.00  0.00      PROA  
ATOM   2318  HB1 ASP P 145       0.290   5.832 -16.607  0.00  0.00      PROA  
ATOM   2319  HB2 ASP P 145      -1.150   5.419 -17.767  0.00  0.00      PROA  
ATOM   2320  CG  ASP P 145       0.236   3.877 -17.321  0.00  0.00      PROA  
ATOM   2321  OD1 ASP P 145       0.545   3.862 -18.499  0.00  0.00      PROA  
ATOM   2322  OD2 ASP P 145       0.539   2.978 -16.509  0.00  0.00      PROA  
ATOM   2323  C   ASP P 145      -2.503   4.029 -15.726  0.00  0.00      PROA  
ATOM   2324  O   ASP P 145      -3.496   4.434 -16.312  0.00  0.00      PROA  
ATOM   2325  N   LYS P 146      -2.310   2.807 -15.155  0.00  0.00      PROA  
ATOM   2326  HN  LYS P 146      -1.408   2.464 -14.821  0.00  0.00      PROA  
ATOM   2327  CA  LYS P 146      -3.282   1.677 -15.128  0.00  0.00      PROA  
ATOM   2328  HA  LYS P 146      -3.518   1.456 -16.118  0.00  0.00      PROA  
ATOM   2329  CB  LYS P 146      -2.788   0.383 -14.475  0.00  0.00      PROA  
ATOM   2330  HB1 LYS P 146      -2.439   0.730 -13.487  0.00  0.00      PROA  
ATOM   2331  HB2 LYS P 146      -1.903   0.012 -15.087  0.00  0.00      PROA  
ATOM   2332  CG  LYS P 146      -3.671  -0.846 -14.326  0.00  0.00      PROA  
ATOM   2333  HG1 LYS P 146      -4.530  -0.507 -13.589  0.00  0.00      PROA  
ATOM   2334  HG2 LYS P 146      -2.950  -1.627 -13.715  0.00  0.00      PROA  
ATOM   2335  CD  LYS P 146      -4.156  -1.396 -15.600  0.00  0.00      PROA  
ATOM   2336  HD1 LYS P 146      -3.230  -1.549 -16.219  0.00  0.00      PROA  
ATOM   2337  HD2 LYS P 146      -4.810  -0.607 -16.023  0.00  0.00      PROA  
ATOM   2338  CE  LYS P 146      -4.844  -2.742 -15.611  0.00  0.00      PROA  
ATOM   2339  HE1 LYS P 146      -4.243  -3.615 -15.387  0.00  0.00      PROA  
ATOM   2340  HE2 LYS P 146      -5.230  -2.963 -16.683  0.00  0.00      PROA  
ATOM   2341  NZ  LYS P 146      -6.031  -2.701 -14.816  0.00  0.00      PROA  
ATOM   2342  HZ1 LYS P 146      -5.800  -2.768 -13.818  0.00  0.00      PROA  
ATOM   2343  HZ2 LYS P 146      -6.754  -3.332 -15.147  0.00  0.00      PROA  
ATOM   2344  HZ3 LYS P 146      -6.552  -1.800 -14.808  0.00  0.00      PROA  
ATOM   2345  C   LYS P 146      -4.580   2.083 -14.600  0.00  0.00      PROA  
ATOM   2346  O   LYS P 146      -5.595   1.714 -15.160  0.00  0.00      PROA  
ATOM   2347  N   GLN P 147      -4.635   2.926 -13.555  0.00  0.00      PROA  
ATOM   2348  HN  GLN P 147      -3.832   3.166 -13.075  0.00  0.00      PROA  
ATOM   2349  CA  GLN P 147      -5.877   3.355 -13.006  0.00  0.00      PROA  
ATOM   2350  HA  GLN P 147      -6.513   2.549 -12.794  0.00  0.00      PROA  
ATOM   2351  CB  GLN P 147      -5.540   4.249 -11.788  0.00  0.00      PROA  
ATOM   2352  HB1 GLN P 147      -6.422   4.763 -11.318  0.00  0.00      PROA  
ATOM   2353  HB2 GLN P 147      -4.902   4.991 -12.130  0.00  0.00      PROA  
ATOM   2354  CG  GLN P 147      -4.776   3.601 -10.648  0.00  0.00      PROA  
ATOM   2355  HG1 GLN P 147      -3.907   2.961 -10.989  0.00  0.00      PROA  
ATOM   2356  HG2 GLN P 147      -5.461   2.935 -10.182  0.00  0.00      PROA  
ATOM   2357  CD  GLN P 147      -4.244   4.673  -9.713  0.00  0.00      PROA  
ATOM   2358  OE1 GLN P 147      -3.569   5.555 -10.154  0.00  0.00      PROA  
ATOM   2359  NE2 GLN P 147      -4.557   4.583  -8.399  0.00  0.00      PROA  
ATOM   2360 HE21 GLN P 147      -4.295   5.322  -7.711  0.00  0.00      PROA  
ATOM   2361 HE22 GLN P 147      -5.420   4.166  -8.081  0.00  0.00      PROA  
ATOM   2362  C   GLN P 147      -6.696   4.312 -13.925  0.00  0.00      PROA  
ATOM   2363  O   GLN P 147      -7.911   4.136 -14.112  0.00  0.00      PROA  
ATOM   2364  N   ILE P 148      -5.965   5.173 -14.632  0.00  0.00      PROA  
ATOM   2365  HN  ILE P 148      -4.990   4.974 -14.741  0.00  0.00      PROA  
ATOM   2366  CA  ILE P 148      -6.520   6.155 -15.564  0.00  0.00      PROA  
ATOM   2367  HA  ILE P 148      -7.235   6.807 -15.067  0.00  0.00      PROA  
ATOM   2368  CB  ILE P 148      -5.432   6.944 -16.278  0.00  0.00      PROA  
ATOM   2369  HB  ILE P 148      -4.704   6.206 -16.742  0.00  0.00      PROA  
ATOM   2370  CG2 ILE P 148      -5.993   7.906 -17.390  0.00  0.00      PROA  
ATOM   2371 HG21 ILE P 148      -6.502   7.403 -18.251  0.00  0.00      PROA  
ATOM   2372 HG22 ILE P 148      -5.175   8.484 -17.829  0.00  0.00      PROA  
ATOM   2373 HG23 ILE P 148      -6.667   8.691 -16.996  0.00  0.00      PROA  
ATOM   2374  CG1 ILE P 148      -4.549   7.742 -15.281  0.00  0.00      PROA  
ATOM   2375 HG11 ILE P 148      -4.213   6.966 -14.539  0.00  0.00      PROA  
ATOM   2376 HG12 ILE P 148      -5.207   8.415 -14.691  0.00  0.00      PROA  
ATOM   2377  CD  ILE P 148      -3.204   8.307 -15.904  0.00  0.00      PROA  
ATOM   2378  HD1 ILE P 148      -3.017   7.793 -16.895  0.00  0.00      PROA  
ATOM   2379  HD2 ILE P 148      -2.319   8.134 -15.188  0.00  0.00      PROA  
ATOM   2380  HD3 ILE P 148      -3.269   9.385 -16.110  0.00  0.00      PROA  
ATOM   2381  C   ILE P 148      -7.269   5.425 -16.638  0.00  0.00      PROA  
ATOM   2382  O   ILE P 148      -8.464   5.629 -16.919  0.00  0.00      PROA  
ATOM   2383  N   ALA P 149      -6.749   4.392 -17.296  0.00  0.00      PROA  
ATOM   2384  HN  ALA P 149      -5.828   4.097 -17.057  0.00  0.00      PROA  
ATOM   2385  CA  ALA P 149      -7.246   3.515 -18.277  0.00  0.00      PROA  
ATOM   2386  HA  ALA P 149      -7.519   4.215 -19.043  0.00  0.00      PROA  
ATOM   2387  CB  ALA P 149      -6.122   2.641 -18.918  0.00  0.00      PROA  
ATOM   2388  HB1 ALA P 149      -6.517   1.935 -19.613  0.00  0.00      PROA  
ATOM   2389  HB2 ALA P 149      -5.705   1.992 -18.129  0.00  0.00      PROA  
ATOM   2390  HB3 ALA P 149      -5.361   3.353 -19.350  0.00  0.00      PROA  
ATOM   2391  C   ALA P 149      -8.490   2.732 -17.945  0.00  0.00      PROA  
ATOM   2392  O   ALA P 149      -9.491   2.832 -18.585  0.00  0.00      PROA  
ATOM   2393  N   ASP P 150      -8.464   2.073 -16.730  0.00  0.00      PROA  
ATOM   2394  HN  ASP P 150      -7.554   2.023 -16.292  0.00  0.00      PROA  
ATOM   2395  CA  ASP P 150      -9.656   1.321 -16.263  0.00  0.00      PROA  
ATOM   2396  HA  ASP P 150      -9.971   0.582 -17.080  0.00  0.00      PROA  
ATOM   2397  CB  ASP P 150      -9.366   0.519 -14.937  0.00  0.00      PROA  
ATOM   2398  HB1 ASP P 150     -10.233  -0.020 -14.486  0.00  0.00      PROA  
ATOM   2399  HB2 ASP P 150      -9.046   1.107 -14.140  0.00  0.00      PROA  
ATOM   2400  CG  ASP P 150      -8.364  -0.550 -15.191  0.00  0.00      PROA  
ATOM   2401  OD1 ASP P 150      -8.070  -1.050 -16.299  0.00  0.00      PROA  
ATOM   2402  OD2 ASP P 150      -7.930  -1.084 -14.112  0.00  0.00      PROA  
ATOM   2403  C   ASP P 150     -10.884   2.200 -16.071  0.00  0.00      PROA  
ATOM   2404  O   ASP P 150     -11.995   1.824 -16.408  0.00  0.00      PROA  
ATOM   2405  N   PHE P 151     -10.682   3.404 -15.477  0.00  0.00      PROA  
ATOM   2406  HN  PHE P 151      -9.752   3.591 -15.218  0.00  0.00      PROA  
ATOM   2407  CA  PHE P 151     -11.673   4.387 -15.190  0.00  0.00      PROA  
ATOM   2408  HA  PHE P 151     -12.547   4.005 -14.771  0.00  0.00      PROA  
ATOM   2409  CB  PHE P 151     -11.171   5.483 -14.236  0.00  0.00      PROA  
ATOM   2410  HB1 PHE P 151     -11.977   6.291 -14.123  0.00  0.00      PROA  
ATOM   2411  HB2 PHE P 151     -10.275   5.975 -14.736  0.00  0.00      PROA  
ATOM   2412  CG  PHE P 151     -10.830   4.962 -12.841  0.00  0.00      PROA  
ATOM   2413  CD1 PHE P 151     -11.766   4.090 -12.190  0.00  0.00      PROA  
ATOM   2414  HD1 PHE P 151     -12.636   3.857 -12.699  0.00  0.00      PROA  
ATOM   2415  CE1 PHE P 151     -11.504   3.694 -10.911  0.00  0.00      PROA  
ATOM   2416  HE1 PHE P 151     -12.126   2.916 -10.477  0.00  0.00      PROA  
ATOM   2417  CZ  PHE P 151     -10.311   3.997 -10.205  0.00  0.00      PROA  
ATOM   2418  HZ  PHE P 151     -10.037   3.561  -9.267  0.00  0.00      PROA  
ATOM   2419  CD2 PHE P 151      -9.691   5.345 -12.210  0.00  0.00      PROA  
ATOM   2420  HD2 PHE P 151      -8.911   5.883 -12.699  0.00  0.00      PROA  
ATOM   2421  CE2 PHE P 151      -9.422   4.828 -10.918  0.00  0.00      PROA  
ATOM   2422  HE2 PHE P 151      -8.511   5.143 -10.361  0.00  0.00      PROA  
ATOM   2423  C   PHE P 151     -12.248   5.051 -16.448  0.00  0.00      PROA  
ATOM   2424  O   PHE P 151     -13.475   5.210 -16.574  0.00  0.00      PROA  
ATOM   2425  N   GLN P 152     -11.396   5.495 -17.437  0.00  0.00      PROA  
ATOM   2426  HN  GLN P 152     -10.390   5.341 -17.470  0.00  0.00      PROA  
ATOM   2427  CA  GLN P 152     -11.911   5.738 -18.824  0.00  0.00      PROA  
ATOM   2428  HA  GLN P 152     -12.597   6.638 -18.856  0.00  0.00      PROA  
ATOM   2429  CB  GLN P 152     -10.720   6.129 -19.637  0.00  0.00      PROA  
ATOM   2430  HB1 GLN P 152     -11.088   6.311 -20.674  0.00  0.00      PROA  
ATOM   2431  HB2 GLN P 152      -9.994   5.339 -19.699  0.00  0.00      PROA  
ATOM   2432  CG  GLN P 152     -10.178   7.493 -19.088  0.00  0.00      PROA  
ATOM   2433  HG1 GLN P 152      -9.507   7.467 -18.154  0.00  0.00      PROA  
ATOM   2434  HG2 GLN P 152     -11.083   8.142 -18.822  0.00  0.00      PROA  
ATOM   2435  CD  GLN P 152      -9.381   8.201 -20.192  0.00  0.00      PROA  
ATOM   2436  OE1 GLN P 152      -9.877   9.064 -20.868  0.00  0.00      PROA  
ATOM   2437  NE2 GLN P 152      -8.072   7.971 -20.337  0.00  0.00      PROA  
ATOM   2438 HE21 GLN P 152      -7.597   8.522 -21.001  0.00  0.00      PROA  
ATOM   2439 HE22 GLN P 152      -7.614   7.415 -19.704  0.00  0.00      PROA  
ATOM   2440  C   GLN P 152     -12.707   4.587 -19.517  0.00  0.00      PROA  
ATOM   2441  O   GLN P 152     -13.856   4.795 -19.928  0.00  0.00      PROA  
ATOM   2442  N   LYS P 153     -12.144   3.328 -19.532  0.00  0.00      PROA  
ATOM   2443  HN  LYS P 153     -11.168   3.205 -19.305  0.00  0.00      PROA  
ATOM   2444  CA  LYS P 153     -12.766   2.170 -20.044  0.00  0.00      PROA  
ATOM   2445  HA  LYS P 153     -13.011   2.293 -21.093  0.00  0.00      PROA  
ATOM   2446  CB  LYS P 153     -11.852   0.927 -19.823  0.00  0.00      PROA  
ATOM   2447  HB1 LYS P 153     -12.463   0.005 -20.017  0.00  0.00      PROA  
ATOM   2448  HB2 LYS P 153     -11.470   0.798 -18.781  0.00  0.00      PROA  
ATOM   2449  CG  LYS P 153     -10.718   0.870 -20.825  0.00  0.00      PROA  
ATOM   2450  HG1 LYS P 153     -10.021   1.788 -20.777  0.00  0.00      PROA  
ATOM   2451  HG2 LYS P 153     -10.925   0.870 -21.919  0.00  0.00      PROA  
ATOM   2452  CD  LYS P 153      -9.688  -0.307 -20.494  0.00  0.00      PROA  
ATOM   2453  HD1 LYS P 153      -9.303  -0.090 -19.498  0.00  0.00      PROA  
ATOM   2454  HD2 LYS P 153      -8.870  -0.209 -21.305  0.00  0.00      PROA  
ATOM   2455  CE  LYS P 153     -10.268  -1.737 -20.526  0.00  0.00      PROA  
ATOM   2456  HE1 LYS P 153     -10.719  -1.910 -21.554  0.00  0.00      PROA  
ATOM   2457  HE2 LYS P 153     -11.157  -1.934 -19.800  0.00  0.00      PROA  
ATOM   2458  NZ  LYS P 153      -9.268  -2.759 -20.168  0.00  0.00      PROA  
ATOM   2459  HZ1 LYS P 153      -9.696  -3.444 -19.543  0.00  0.00      PROA  
ATOM   2460  HZ2 LYS P 153      -8.454  -2.193 -19.713  0.00  0.00      PROA  
ATOM   2461  HZ3 LYS P 153      -8.946  -3.151 -21.032  0.00  0.00      PROA  
ATOM   2462  C   LYS P 153     -14.159   1.902 -19.499  0.00  0.00      PROA  
ATOM   2463  O   LYS P 153     -15.080   1.553 -20.228  0.00  0.00      PROA  
ATOM   2464  N   HSD P 154     -14.421   2.079 -18.124  0.00  0.00      PROA  
ATOM   2465  HN  HSD P 154     -13.620   2.220 -17.521  0.00  0.00      PROA  
ATOM   2466  CA  HSD P 154     -15.778   1.912 -17.595  0.00  0.00      PROA  
ATOM   2467  HA  HSD P 154     -16.249   1.165 -18.219  0.00  0.00      PROA  
ATOM   2468  CB  HSD P 154     -15.786   1.183 -16.138  0.00  0.00      PROA  
ATOM   2469  HB1 HSD P 154     -16.838   0.927 -15.719  0.00  0.00      PROA  
ATOM   2470  HB2 HSD P 154     -15.354   1.897 -15.397  0.00  0.00      PROA  
ATOM   2471  ND1 HSD P 154     -13.769  -0.397 -16.014  0.00  0.00      PROA  
ATOM   2472  HD1 HSD P 154     -13.041   0.276 -15.794  0.00  0.00      PROA  
ATOM   2473  CG  HSD P 154     -15.087  -0.226 -16.159  0.00  0.00      PROA  
ATOM   2474  CE1 HSD P 154     -13.568  -1.731 -16.034  0.00  0.00      PROA  
ATOM   2475  HE1 HSD P 154     -12.692  -2.185 -15.590  0.00  0.00      PROA  
ATOM   2476  NE2 HSD P 154     -14.725  -2.429 -16.098  0.00  0.00      PROA  
ATOM   2477  CD2 HSD P 154     -15.659  -1.419 -16.168  0.00  0.00      PROA  
ATOM   2478  HD2 HSD P 154     -16.713  -1.663 -15.908  0.00  0.00      PROA  
ATOM   2479  C   HSD P 154     -16.555   3.267 -17.546  0.00  0.00      PROA  
ATOM   2480  O   HSD P 154     -17.725   3.275 -17.928  0.00  0.00      PROA  
ATOM   2481  N   TYR P 155     -15.948   4.399 -17.057  0.00  0.00      PROA  
ATOM   2482  HN  TYR P 155     -14.930   4.400 -16.839  0.00  0.00      PROA  
ATOM   2483  CA  TYR P 155     -16.761   5.549 -16.681  0.00  0.00      PROA  
ATOM   2484  HA  TYR P 155     -17.820   5.267 -16.658  0.00  0.00      PROA  
ATOM   2485  CB  TYR P 155     -16.422   6.198 -15.337  0.00  0.00      PROA  
ATOM   2486  HB1 TYR P 155     -17.100   7.001 -15.095  0.00  0.00      PROA  
ATOM   2487  HB2 TYR P 155     -15.362   6.560 -15.345  0.00  0.00      PROA  
ATOM   2488  CG  TYR P 155     -16.629   5.107 -14.228  0.00  0.00      PROA  
ATOM   2489  CD1 TYR P 155     -17.954   4.651 -13.893  0.00  0.00      PROA  
ATOM   2490  HD1 TYR P 155     -18.781   5.102 -14.450  0.00  0.00      PROA  
ATOM   2491  CE1 TYR P 155     -18.080   3.542 -13.014  0.00  0.00      PROA  
ATOM   2492  HE1 TYR P 155     -19.074   3.238 -12.846  0.00  0.00      PROA  
ATOM   2493  CZ  TYR P 155     -16.942   3.012 -12.396  0.00  0.00      PROA  
ATOM   2494  OH  TYR P 155     -17.222   2.044 -11.382  0.00  0.00      PROA  
ATOM   2495  HH  TYR P 155     -16.514   1.865 -10.790  0.00  0.00      PROA  
ATOM   2496  CD2 TYR P 155     -15.467   4.466 -13.599  0.00  0.00      PROA  
ATOM   2497  HD2 TYR P 155     -14.484   4.791 -13.907  0.00  0.00      PROA  
ATOM   2498  CE2 TYR P 155     -15.630   3.432 -12.742  0.00  0.00      PROA  
ATOM   2499  HE2 TYR P 155     -14.787   3.179 -12.095  0.00  0.00      PROA  
ATOM   2500  C   TYR P 155     -16.718   6.641 -17.652  0.00  0.00      PROA  
ATOM   2501  O   TYR P 155     -17.456   7.622 -17.485  0.00  0.00      PROA  
ATOM   2502  N   GLN P 156     -15.874   6.533 -18.686  0.00  0.00      PROA  
ATOM   2503  HN  GLN P 156     -15.402   5.678 -18.573  0.00  0.00      PROA  
ATOM   2504  CA  GLN P 156     -15.749   7.349 -19.889  0.00  0.00      PROA  
ATOM   2505  HA  GLN P 156     -15.128   6.818 -20.643  0.00  0.00      PROA  
ATOM   2506  CB  GLN P 156     -17.147   7.509 -20.470  0.00  0.00      PROA  
ATOM   2507  HB1 GLN P 156     -17.169   8.212 -21.365  0.00  0.00      PROA  
ATOM   2508  HB2 GLN P 156     -17.886   7.925 -19.752  0.00  0.00      PROA  
ATOM   2509  CG  GLN P 156     -17.833   6.222 -20.974  0.00  0.00      PROA  
ATOM   2510  HG1 GLN P 156     -18.623   6.428 -21.718  0.00  0.00      PROA  
ATOM   2511  HG2 GLN P 156     -18.477   5.755 -20.192  0.00  0.00      PROA  
ATOM   2512  CD  GLN P 156     -16.856   5.349 -21.738  0.00  0.00      PROA  
ATOM   2513  OE1 GLN P 156     -16.195   5.766 -22.683  0.00  0.00      PROA  
ATOM   2514  NE2 GLN P 156     -16.639   4.143 -21.213  0.00  0.00      PROA  
ATOM   2515 HE21 GLN P 156     -15.849   3.617 -21.554  0.00  0.00      PROA  
ATOM   2516 HE22 GLN P 156     -17.115   3.895 -20.410  0.00  0.00      PROA  
ATOM   2517  C   GLN P 156     -15.066   8.748 -19.702  0.00  0.00      PROA  
ATOM   2518  O   GLN P 156     -14.847   9.490 -20.619  0.00  0.00      PROA  
ATOM   2519  N   THR P 157     -14.827   9.156 -18.443  0.00  0.00      PROA  
ATOM   2520  HN  THR P 157     -15.199   8.580 -17.733  0.00  0.00      PROA  
ATOM   2521  CA  THR P 157     -14.052  10.242 -17.817  0.00  0.00      PROA  
ATOM   2522  HA  THR P 157     -14.731  10.925 -17.360  0.00  0.00      PROA  
ATOM   2523  CB  THR P 157     -13.205   9.723 -16.643  0.00  0.00      PROA  
ATOM   2524  HB  THR P 157     -12.171   9.377 -17.034  0.00  0.00      PROA  
ATOM   2525  OG1 THR P 157     -13.870   8.632 -16.016  0.00  0.00      PROA  
ATOM   2526  HG1 THR P 157     -14.437   9.035 -15.373  0.00  0.00      PROA  
ATOM   2527  CG2 THR P 157     -13.048  10.738 -15.503  0.00  0.00      PROA  
ATOM   2528 HG21 THR P 157     -14.001  10.999 -15.019  0.00  0.00      PROA  
ATOM   2529 HG22 THR P 157     -12.555  11.622 -15.897  0.00  0.00      PROA  
ATOM   2530 HG23 THR P 157     -12.420  10.272 -14.699  0.00  0.00      PROA  
ATOM   2531  C   THR P 157     -13.174  11.081 -18.722  0.00  0.00      PROA  
ATOM   2532  O   THR P 157     -12.300  10.589 -19.378  0.00  0.00      PROA  
ATOM   2533  N   GLU P 158     -13.390  12.324 -18.733  0.00  0.00      PROA  
ATOM   2534  HN  GLU P 158     -14.224  12.729 -18.201  0.00  0.00      PROA  
ATOM   2535  CA  GLU P 158     -12.628  13.346 -19.427  0.00  0.00      PROA  
ATOM   2536  HA  GLU P 158     -12.840  13.235 -20.539  0.00  0.00      PROA  
ATOM   2537  CB  GLU P 158     -13.270  14.630 -19.075  0.00  0.00      PROA  
ATOM   2538  HB1 GLU P 158     -12.728  15.444 -19.693  0.00  0.00      PROA  
ATOM   2539  HB2 GLU P 158     -13.147  14.898 -17.993  0.00  0.00      PROA  
ATOM   2540  CG  GLU P 158     -14.801  14.609 -19.519  0.00  0.00      PROA  
ATOM   2541  HG1 GLU P 158     -15.132  13.792 -20.187  0.00  0.00      PROA  
ATOM   2542  HG2 GLU P 158     -14.982  15.645 -19.970  0.00  0.00      PROA  
ATOM   2543  CD  GLU P 158     -15.683  14.634 -18.237  0.00  0.00      PROA  
ATOM   2544  OE1 GLU P 158     -15.331  14.045 -17.189  0.00  0.00      PROA  
ATOM   2545  OE2 GLU P 158     -16.801  15.274 -18.280  0.00  0.00      PROA  
ATOM   2546  C   GLU P 158     -11.082  13.473 -19.138  0.00  0.00      PROA  
ATOM   2547  O   GLU P 158     -10.621  13.886 -18.058  0.00  0.00      PROA  
ATOM   2548  N   PRO P 159     -10.156  13.270 -20.158  0.00  0.00      PROA  
ATOM   2549  CD  PRO P 159     -10.465  12.632 -21.486  0.00  0.00      PROA  
ATOM   2550  HD1 PRO P 159     -11.161  13.280 -22.022  0.00  0.00      PROA  
ATOM   2551  HD2 PRO P 159     -10.895  11.643 -21.289  0.00  0.00      PROA  
ATOM   2552  CA  PRO P 159      -8.695  13.426 -20.084  0.00  0.00      PROA  
ATOM   2553  HA  PRO P 159      -8.422  12.549 -19.599  0.00  0.00      PROA  
ATOM   2554  CB  PRO P 159      -8.157  13.337 -21.464  0.00  0.00      PROA  
ATOM   2555  HB1 PRO P 159      -7.200  12.778 -21.462  0.00  0.00      PROA  
ATOM   2556  HB2 PRO P 159      -7.973  14.327 -21.970  0.00  0.00      PROA  
ATOM   2557  CG  PRO P 159      -9.171  12.569 -22.332  0.00  0.00      PROA  
ATOM   2558  HG1 PRO P 159      -9.249  13.112 -23.315  0.00  0.00      PROA  
ATOM   2559  HG2 PRO P 159      -9.010  11.432 -22.379  0.00  0.00      PROA  
ATOM   2560  C   PRO P 159      -8.068  14.555 -19.295  0.00  0.00      PROA  
ATOM   2561  O   PRO P 159      -7.117  14.299 -18.544  0.00  0.00      PROA  
ATOM   2562  N   GLU P 160      -8.588  15.821 -19.368  0.00  0.00      PROA  
ATOM   2563  HN  GLU P 160      -9.406  15.886 -19.956  0.00  0.00      PROA  
ATOM   2564  CA  GLU P 160      -7.931  16.926 -18.780  0.00  0.00      PROA  
ATOM   2565  HA  GLU P 160      -6.927  16.770 -18.913  0.00  0.00      PROA  
ATOM   2566  CB  GLU P 160      -8.425  18.245 -19.331  0.00  0.00      PROA  
ATOM   2567  HB1 GLU P 160      -8.141  18.253 -20.433  0.00  0.00      PROA  
ATOM   2568  HB2 GLU P 160      -7.779  19.085 -18.901  0.00  0.00      PROA  
ATOM   2569  CG  GLU P 160      -9.951  18.557 -19.194  0.00  0.00      PROA  
ATOM   2570  HG1 GLU P 160     -10.140  18.995 -18.200  0.00  0.00      PROA  
ATOM   2571  HG2 GLU P 160     -10.595  17.676 -19.212  0.00  0.00      PROA  
ATOM   2572  CD  GLU P 160     -10.339  19.497 -20.254  0.00  0.00      PROA  
ATOM   2573  OE1 GLU P 160     -11.120  18.957 -21.137  0.00  0.00      PROA  
ATOM   2574  OE2 GLU P 160      -9.966  20.691 -20.331  0.00  0.00      PROA  
ATOM   2575  C   GLU P 160      -8.012  16.862 -17.251  0.00  0.00      PROA  
ATOM   2576  O   GLU P 160      -7.172  17.484 -16.548  0.00  0.00      PROA  
ATOM   2577  N   ARG P 161      -9.023  16.182 -16.682  0.00  0.00      PROA  
ATOM   2578  HN  ARG P 161      -9.591  15.622 -17.303  0.00  0.00      PROA  
ATOM   2579  CA  ARG P 161      -9.109  15.922 -15.289  0.00  0.00      PROA  
ATOM   2580  HA  ARG P 161      -9.186  16.848 -14.723  0.00  0.00      PROA  
ATOM   2581  CB  ARG P 161     -10.339  15.053 -15.076  0.00  0.00      PROA  
ATOM   2582  HB1 ARG P 161     -10.315  14.652 -13.999  0.00  0.00      PROA  
ATOM   2583  HB2 ARG P 161     -10.162  14.176 -15.747  0.00  0.00      PROA  
ATOM   2584  CG  ARG P 161     -11.631  15.799 -15.380  0.00  0.00      PROA  
ATOM   2585  HG1 ARG P 161     -11.566  16.158 -16.418  0.00  0.00      PROA  
ATOM   2586  HG2 ARG P 161     -11.758  16.617 -14.628  0.00  0.00      PROA  
ATOM   2587  CD  ARG P 161     -12.901  14.839 -15.352  0.00  0.00      PROA  
ATOM   2588  HD1 ARG P 161     -12.735  14.021 -16.016  0.00  0.00      PROA  
ATOM   2589  HD2 ARG P 161     -13.776  15.363 -15.624  0.00  0.00      PROA  
ATOM   2590  NE  ARG P 161     -13.160  14.396 -13.962  0.00  0.00      PROA  
ATOM   2591  HE  ARG P 161     -12.677  14.867 -13.181  0.00  0.00      PROA  
ATOM   2592  CZ  ARG P 161     -14.275  13.761 -13.589  0.00  0.00      PROA  
ATOM   2593  NH1 ARG P 161     -15.221  13.357 -14.451  0.00  0.00      PROA  
ATOM   2594 HH11 ARG P 161     -15.198  13.686 -15.431  0.00  0.00      PROA  
ATOM   2595 HH12 ARG P 161     -15.968  12.848 -14.058  0.00  0.00      PROA  
ATOM   2596  NH2 ARG P 161     -14.456  13.492 -12.334  0.00  0.00      PROA  
ATOM   2597 HH21 ARG P 161     -13.619  13.559 -11.755  0.00  0.00      PROA  
ATOM   2598 HH22 ARG P 161     -15.292  12.970 -12.055  0.00  0.00      PROA  
ATOM   2599  C   ARG P 161      -7.921  15.212 -14.644  0.00  0.00      PROA  
ATOM   2600  O   ARG P 161      -7.464  15.460 -13.492  0.00  0.00      PROA  
ATOM   2601  N   PHE P 162      -7.338  14.237 -15.353  0.00  0.00      PROA  
ATOM   2602  HN  PHE P 162      -7.604  14.043 -16.317  0.00  0.00      PROA  
ATOM   2603  CA  PHE P 162      -6.330  13.384 -14.817  0.00  0.00      PROA  
ATOM   2604  HA  PHE P 162      -6.616  13.180 -13.816  0.00  0.00      PROA  
ATOM   2605  CB  PHE P 162      -6.333  12.077 -15.615  0.00  0.00      PROA  
ATOM   2606  HB1 PHE P 162      -5.509  11.414 -15.353  0.00  0.00      PROA  
ATOM   2607  HB2 PHE P 162      -6.145  12.363 -16.668  0.00  0.00      PROA  
ATOM   2608  CG  PHE P 162      -7.634  11.180 -15.565  0.00  0.00      PROA  
ATOM   2609  CD1 PHE P 162      -7.689  10.188 -14.624  0.00  0.00      PROA  
ATOM   2610  HD1 PHE P 162      -6.952  10.198 -13.817  0.00  0.00      PROA  
ATOM   2611  CE1 PHE P 162      -8.779   9.349 -14.701  0.00  0.00      PROA  
ATOM   2612  HE1 PHE P 162      -9.083   8.644 -13.923  0.00  0.00      PROA  
ATOM   2613  CZ  PHE P 162      -9.570   9.266 -15.870  0.00  0.00      PROA  
ATOM   2614  HZ  PHE P 162     -10.448   8.584 -15.791  0.00  0.00      PROA  
ATOM   2615  CD2 PHE P 162      -8.497  11.243 -16.719  0.00  0.00      PROA  
ATOM   2616  HD2 PHE P 162      -8.343  12.039 -17.477  0.00  0.00      PROA  
ATOM   2617  CE2 PHE P 162      -9.489  10.241 -16.876  0.00  0.00      PROA  
ATOM   2618  HE2 PHE P 162     -10.090  10.307 -17.768  0.00  0.00      PROA  
ATOM   2619  C   PHE P 162      -4.963  14.048 -14.694  0.00  0.00      PROA  
ATOM   2620  O   PHE P 162      -4.403  14.634 -15.679  0.00  0.00      PROA  
ATOM   2621  N   GLN P 163      -4.480  13.997 -13.412  0.00  0.00      PROA  
ATOM   2622  HN  GLN P 163      -4.953  13.521 -12.735  0.00  0.00      PROA  
ATOM   2623  CA  GLN P 163      -3.094  14.410 -13.053  0.00  0.00      PROA  
ATOM   2624  HA  GLN P 163      -2.542  14.641 -13.983  0.00  0.00      PROA  
ATOM   2625  CB  GLN P 163      -2.971  15.522 -11.931  0.00  0.00      PROA  
ATOM   2626  HB1 GLN P 163      -1.928  15.881 -12.004  0.00  0.00      PROA  
ATOM   2627  HB2 GLN P 163      -3.227  15.109 -10.948  0.00  0.00      PROA  
ATOM   2628  CG  GLN P 163      -3.980  16.718 -12.086  0.00  0.00      PROA  
ATOM   2629  HG1 GLN P 163      -3.688  17.496 -11.316  0.00  0.00      PROA  
ATOM   2630  HG2 GLN P 163      -4.981  16.194 -11.840  0.00  0.00      PROA  
ATOM   2631  CD  GLN P 163      -3.969  17.475 -13.404  0.00  0.00      PROA  
ATOM   2632  OE1 GLN P 163      -2.960  17.655 -14.068  0.00  0.00      PROA  
ATOM   2633  NE2 GLN P 163      -5.213  17.878 -13.858  0.00  0.00      PROA  
ATOM   2634 HE21 GLN P 163      -5.336  18.268 -14.719  0.00  0.00      PROA  
ATOM   2635 HE22 GLN P 163      -5.970  17.365 -13.497  0.00  0.00      PROA  
ATOM   2636  C   GLN P 163      -2.333  13.258 -12.529  0.00  0.00      PROA  
ATOM   2637  O   GLN P 163      -2.805  12.481 -11.680  0.00  0.00      PROA  
ATOM   2638  N   ILE P 164      -1.104  13.082 -13.051  0.00  0.00      PROA  
ATOM   2639  HN  ILE P 164      -0.776  13.680 -13.806  0.00  0.00      PROA  
ATOM   2640  CA  ILE P 164      -0.249  12.088 -12.533  0.00  0.00      PROA  
ATOM   2641  HA  ILE P 164      -0.831  11.368 -11.981  0.00  0.00      PROA  
ATOM   2642  CB  ILE P 164       0.351  11.229 -13.680  0.00  0.00      PROA  
ATOM   2643  HB  ILE P 164      -0.535  10.690 -14.188  0.00  0.00      PROA  
ATOM   2644  CG2 ILE P 164       1.014  12.042 -14.782  0.00  0.00      PROA  
ATOM   2645 HG21 ILE P 164       1.390  11.417 -15.593  0.00  0.00      PROA  
ATOM   2646 HG22 ILE P 164       1.805  12.741 -14.329  0.00  0.00      PROA  
ATOM   2647 HG23 ILE P 164       0.377  12.753 -15.249  0.00  0.00      PROA  
ATOM   2648  CG1 ILE P 164       1.206  10.036 -13.213  0.00  0.00      PROA  
ATOM   2649 HG11 ILE P 164       2.143  10.375 -12.565  0.00  0.00      PROA  
ATOM   2650 HG12 ILE P 164       1.684   9.517 -14.074  0.00  0.00      PROA  
ATOM   2651  CD  ILE P 164       0.607   8.972 -12.368  0.00  0.00      PROA  
ATOM   2652  HD1 ILE P 164       1.413   8.470 -11.796  0.00  0.00      PROA  
ATOM   2653  HD2 ILE P 164      -0.016   8.251 -12.952  0.00  0.00      PROA  
ATOM   2654  HD3 ILE P 164      -0.125   9.393 -11.640  0.00  0.00      PROA  
ATOM   2655  C   ILE P 164       0.729  12.680 -11.501  0.00  0.00      PROA  
ATOM   2656  O   ILE P 164       1.332  13.737 -11.759  0.00  0.00      PROA  
ATOM   2657  N   LEU P 165       0.748  12.123 -10.275  0.00  0.00      PROA  
ATOM   2658  HN  LEU P 165       0.126  11.402  -9.920  0.00  0.00      PROA  
ATOM   2659  CA  LEU P 165       1.689  12.340  -9.262  0.00  0.00      PROA  
ATOM   2660  HA  LEU P 165       1.807  13.438  -9.362  0.00  0.00      PROA  
ATOM   2661  CB  LEU P 165       1.204  11.891  -7.922  0.00  0.00      PROA  
ATOM   2662  HB1 LEU P 165       1.902  12.192  -7.178  0.00  0.00      PROA  
ATOM   2663  HB2 LEU P 165       1.137  10.821  -7.762  0.00  0.00      PROA  
ATOM   2664  CG  LEU P 165      -0.082  12.602  -7.391  0.00  0.00      PROA  
ATOM   2665  HG  LEU P 165      -0.953  12.493  -8.031  0.00  0.00      PROA  
ATOM   2666  CD1 LEU P 165      -0.450  11.750  -6.150  0.00  0.00      PROA  
ATOM   2667 HD11 LEU P 165      -0.436  10.575  -6.305  0.00  0.00      PROA  
ATOM   2668 HD12 LEU P 165      -1.541  11.885  -5.938  0.00  0.00      PROA  
ATOM   2669 HD13 LEU P 165       0.073  12.065  -5.175  0.00  0.00      PROA  
ATOM   2670  CD2 LEU P 165       0.124  14.152  -7.258  0.00  0.00      PROA  
ATOM   2671 HD21 LEU P 165       0.252  14.543  -8.272  0.00  0.00      PROA  
ATOM   2672 HD22 LEU P 165       0.967  14.378  -6.599  0.00  0.00      PROA  
ATOM   2673 HD23 LEU P 165      -0.820  14.644  -6.686  0.00  0.00      PROA  
ATOM   2674  C   LEU P 165       3.033  11.713  -9.571  0.00  0.00      PROA  
ATOM   2675  O   LEU P 165       3.067  10.484  -9.848  0.00  0.00      PROA  
ATOM   2676  N   PRO P 166       4.197  12.371  -9.633  0.00  0.00      PROA  
ATOM   2677  CD  PRO P 166       4.298  13.833  -9.762  0.00  0.00      PROA  
ATOM   2678  HD1 PRO P 166       3.952  14.302  -8.857  0.00  0.00      PROA  
ATOM   2679  HD2 PRO P 166       3.567  14.124 -10.542  0.00  0.00      PROA  
ATOM   2680  CA  PRO P 166       5.544  11.679  -9.678  0.00  0.00      PROA  
ATOM   2681  HA  PRO P 166       5.603  11.218 -10.661  0.00  0.00      PROA  
ATOM   2682  CB  PRO P 166       6.514  12.803  -9.640  0.00  0.00      PROA  
ATOM   2683  HB1 PRO P 166       7.461  12.504 -10.205  0.00  0.00      PROA  
ATOM   2684  HB2 PRO P 166       6.814  12.971  -8.644  0.00  0.00      PROA  
ATOM   2685  CG  PRO P 166       5.775  14.014 -10.203  0.00  0.00      PROA  
ATOM   2686  HG1 PRO P 166       6.241  14.920  -9.921  0.00  0.00      PROA  
ATOM   2687  HG2 PRO P 166       5.840  14.072 -11.260  0.00  0.00      PROA  
ATOM   2688  C   PRO P 166       5.715  10.685  -8.499  0.00  0.00      PROA  
ATOM   2689  O   PRO P 166       5.021  10.790  -7.493  0.00  0.00      PROA  
ATOM   2690  N   PRO P 167       6.560   9.687  -8.614  0.00  0.00      PROA  
ATOM   2691  CD  PRO P 167       7.419   9.486  -9.806  0.00  0.00      PROA  
ATOM   2692  HD1 PRO P 167       8.057  10.392  -9.805  0.00  0.00      PROA  
ATOM   2693  HD2 PRO P 167       6.829   9.382 -10.732  0.00  0.00      PROA  
ATOM   2694  CA  PRO P 167       6.857   8.786  -7.488  0.00  0.00      PROA  
ATOM   2695  HA  PRO P 167       6.183   7.986  -7.588  0.00  0.00      PROA  
ATOM   2696  CB  PRO P 167       8.268   8.346  -7.899  0.00  0.00      PROA  
ATOM   2697  HB1 PRO P 167       8.561   7.403  -7.364  0.00  0.00      PROA  
ATOM   2698  HB2 PRO P 167       8.970   9.168  -7.677  0.00  0.00      PROA  
ATOM   2699  CG  PRO P 167       8.212   8.262  -9.427  0.00  0.00      PROA  
ATOM   2700  HG1 PRO P 167       9.202   8.224  -9.932  0.00  0.00      PROA  
ATOM   2701  HG2 PRO P 167       7.630   7.316  -9.739  0.00  0.00      PROA  
ATOM   2702  C   PRO P 167       6.861   9.262  -6.023  0.00  0.00      PROA  
ATOM   2703  O   PRO P 167       7.397  10.363  -5.818  0.00  0.00      PROA  
ATOM   2704  N   GLY P 168       6.314   8.502  -5.016  0.00  0.00      PROA  
ATOM   2705  HN  GLY P 168       5.940   7.611  -5.201  0.00  0.00      PROA  
ATOM   2706  CA  GLY P 168       5.995   9.193  -3.728  0.00  0.00      PROA  
ATOM   2707  HA1 GLY P 168       5.091   8.844  -3.431  0.00  0.00      PROA  
ATOM   2708  HA2 GLY P 168       6.031  10.252  -3.821  0.00  0.00      PROA  
ATOM   2709  C   GLY P 168       6.885   8.875  -2.600  0.00  0.00      PROA  
ATOM   2710  O   GLY P 168       6.462   8.786  -1.429  0.00  0.00      PROA  
ATOM   2711  N   ILE P 169       8.153   8.557  -2.929  0.00  0.00      PROA  
ATOM   2712  HN  ILE P 169       8.441   8.929  -3.794  0.00  0.00      PROA  
ATOM   2713  CA  ILE P 169       9.131   7.976  -1.995  0.00  0.00      PROA  
ATOM   2714  HA  ILE P 169       8.738   7.101  -1.589  0.00  0.00      PROA  
ATOM   2715  CB  ILE P 169      10.457   7.741  -2.676  0.00  0.00      PROA  
ATOM   2716  HB  ILE P 169      11.041   8.659  -2.809  0.00  0.00      PROA  
ATOM   2717  CG2 ILE P 169      11.234   6.699  -1.813  0.00  0.00      PROA  
ATOM   2718 HG21 ILE P 169      12.138   6.368  -2.409  0.00  0.00      PROA  
ATOM   2719 HG22 ILE P 169      10.541   5.790  -1.610  0.00  0.00      PROA  
ATOM   2720 HG23 ILE P 169      11.645   7.187  -0.862  0.00  0.00      PROA  
ATOM   2721  CG1 ILE P 169      10.173   7.129  -4.195  0.00  0.00      PROA  
ATOM   2722 HG11 ILE P 169      11.186   6.948  -4.574  0.00  0.00      PROA  
ATOM   2723 HG12 ILE P 169       9.664   7.816  -4.894  0.00  0.00      PROA  
ATOM   2724  CD  ILE P 169       9.333   5.857  -4.153  0.00  0.00      PROA  
ATOM   2725  HD1 ILE P 169       8.390   5.989  -3.532  0.00  0.00      PROA  
ATOM   2726  HD2 ILE P 169       9.843   5.072  -3.566  0.00  0.00      PROA  
ATOM   2727  HD3 ILE P 169       9.075   5.488  -5.098  0.00  0.00      PROA  
ATOM   2728  C   ILE P 169       9.410   8.868  -0.844  0.00  0.00      PROA  
ATOM   2729  O   ILE P 169       9.469  10.128  -1.012  0.00  0.00      PROA  
ATOM   2730  N   TYR P 170       9.428   8.257   0.365  0.00  0.00      PROA  
ATOM   2731  HN  TYR P 170       9.402   7.272   0.438  0.00  0.00      PROA  
ATOM   2732  CA  TYR P 170       9.503   9.012   1.548  0.00  0.00      PROA  
ATOM   2733  HA  TYR P 170       8.805   9.816   1.442  0.00  0.00      PROA  
ATOM   2734  CB  TYR P 170       9.098   8.202   2.802  0.00  0.00      PROA  
ATOM   2735  HB1 TYR P 170       9.500   8.554   3.736  0.00  0.00      PROA  
ATOM   2736  HB2 TYR P 170       9.451   7.164   2.704  0.00  0.00      PROA  
ATOM   2737  CG  TYR P 170       7.624   7.928   3.016  0.00  0.00      PROA  
ATOM   2738  CD1 TYR P 170       6.918   7.048   2.205  0.00  0.00      PROA  
ATOM   2739  HD1 TYR P 170       7.412   6.553   1.393  0.00  0.00      PROA  
ATOM   2740  CE1 TYR P 170       5.538   6.890   2.460  0.00  0.00      PROA  
ATOM   2741  HE1 TYR P 170       5.015   6.195   1.786  0.00  0.00      PROA  
ATOM   2742  CZ  TYR P 170       4.885   7.609   3.383  0.00  0.00      PROA  
ATOM   2743  OH  TYR P 170       3.516   7.481   3.597  0.00  0.00      PROA  
ATOM   2744  HH  TYR P 170       3.039   7.023   2.920  0.00  0.00      PROA  
ATOM   2745  CD2 TYR P 170       7.021   8.634   4.126  0.00  0.00      PROA  
ATOM   2746  HD2 TYR P 170       7.571   9.237   4.817  0.00  0.00      PROA  
ATOM   2747  CE2 TYR P 170       5.626   8.472   4.298  0.00  0.00      PROA  
ATOM   2748  HE2 TYR P 170       5.019   8.973   5.083  0.00  0.00      PROA  
ATOM   2749  C   TYR P 170      10.900   9.637   1.746  0.00  0.00      PROA  
ATOM   2750  O   TYR P 170      11.874   8.914   1.472  0.00  0.00      PROA  
ATOM   2751  N   PRO P 171      11.039  10.907   2.216  0.00  0.00      PROA  
ATOM   2752  CD  PRO P 171      10.028  11.714   2.896  0.00  0.00      PROA  
ATOM   2753  HD1 PRO P 171       9.375  11.144   3.604  0.00  0.00      PROA  
ATOM   2754  HD2 PRO P 171       9.328  11.963   2.099  0.00  0.00      PROA  
ATOM   2755  CA  PRO P 171      12.305  11.628   2.058  0.00  0.00      PROA  
ATOM   2756  HA  PRO P 171      12.681  11.585   1.000  0.00  0.00      PROA  
ATOM   2757  CB  PRO P 171      12.017  12.955   2.619  0.00  0.00      PROA  
ATOM   2758  HB1 PRO P 171      11.696  13.684   1.840  0.00  0.00      PROA  
ATOM   2759  HB2 PRO P 171      12.879  13.422   3.191  0.00  0.00      PROA  
ATOM   2760  CG  PRO P 171      10.760  12.902   3.522  0.00  0.00      PROA  
ATOM   2761  HG1 PRO P 171      10.979  12.727   4.577  0.00  0.00      PROA  
ATOM   2762  HG2 PRO P 171      10.209  13.847   3.472  0.00  0.00      PROA  
ATOM   2763  C   PRO P 171      13.538  11.016   2.723  0.00  0.00      PROA  
ATOM   2764  O   PRO P 171      14.669  11.363   2.355  0.00  0.00      PROA  
ATOM   2765  N   ASP P 172      13.360  10.142   3.750  0.00  0.00      PROA  
ATOM   2766  HN  ASP P 172      12.402   9.752   4.048  0.00  0.00      PROA  
ATOM   2767  CA  ASP P 172      14.275   9.566   4.672  0.00  0.00      PROA  
ATOM   2768  HA  ASP P 172      15.176  10.179   4.731  0.00  0.00      PROA  
ATOM   2769  CB  ASP P 172      13.612   9.456   6.052  0.00  0.00      PROA  
ATOM   2770  HB1 ASP P 172      13.421  10.468   6.353  0.00  0.00      PROA  
ATOM   2771  HB2 ASP P 172      14.343   8.937   6.723  0.00  0.00      PROA  
ATOM   2772  CG  ASP P 172      12.310   8.728   6.173  0.00  0.00      PROA  
ATOM   2773  OD1 ASP P 172      11.452   8.876   5.283  0.00  0.00      PROA  
ATOM   2774  OD2 ASP P 172      12.036   8.081   7.226  0.00  0.00      PROA  
ATOM   2775  C   ASP P 172      14.700   8.147   4.148  0.00  0.00      PROA  
ATOM   2776  O   ASP P 172      15.507   7.517   4.812  0.00  0.00      PROA  
ATOM   2777  N   ARG P 173      14.189   7.578   3.054  0.00  0.00      PROA  
ATOM   2778  HN  ARG P 173      13.488   7.948   2.499  0.00  0.00      PROA  
ATOM   2779  CA  ARG P 173      14.566   6.252   2.558  0.00  0.00      PROA  
ATOM   2780  HA  ARG P 173      14.722   5.594   3.454  0.00  0.00      PROA  
ATOM   2781  CB  ARG P 173      13.365   5.515   1.762  0.00  0.00      PROA  
ATOM   2782  HB1 ARG P 173      13.742   4.640   1.223  0.00  0.00      PROA  
ATOM   2783  HB2 ARG P 173      12.944   6.300   1.146  0.00  0.00      PROA  
ATOM   2784  CG  ARG P 173      12.253   5.145   2.728  0.00  0.00      PROA  
ATOM   2785  HG1 ARG P 173      11.286   4.997   2.185  0.00  0.00      PROA  
ATOM   2786  HG2 ARG P 173      12.125   6.006   3.419  0.00  0.00      PROA  
ATOM   2787  CD  ARG P 173      12.539   3.937   3.535  0.00  0.00      PROA  
ATOM   2788  HD1 ARG P 173      13.312   4.051   4.367  0.00  0.00      PROA  
ATOM   2789  HD2 ARG P 173      13.007   3.222   2.788  0.00  0.00      PROA  
ATOM   2790  NE  ARG P 173      11.250   3.447   4.027  0.00  0.00      PROA  
ATOM   2791  HE  ARG P 173      10.631   3.013   3.342  0.00  0.00      PROA  
ATOM   2792  CZ  ARG P 173      10.774   3.511   5.264  0.00  0.00      PROA  
ATOM   2793  NH1 ARG P 173      11.513   3.706   6.309  0.00  0.00      PROA  
ATOM   2794 HH11 ARG P 173      12.363   4.175   6.186  0.00  0.00      PROA  
ATOM   2795 HH12 ARG P 173      11.036   3.796   7.223  0.00  0.00      PROA  
ATOM   2796  NH2 ARG P 173       9.568   3.095   5.403  0.00  0.00      PROA  
ATOM   2797 HH21 ARG P 173       9.059   2.997   4.561  0.00  0.00      PROA  
ATOM   2798 HH22 ARG P 173       9.203   3.275   6.320  0.00  0.00      PROA  
ATOM   2799  C   ARG P 173      15.742   6.218   1.678  0.00  0.00      PROA  
ATOM   2800  O   ARG P 173      16.335   5.191   1.410  0.00  0.00      PROA  
ATOM   2801  N   LYS P 174      16.142   7.427   1.286  0.00  0.00      PROA  
ATOM   2802  HN  LYS P 174      15.739   8.119   1.917  0.00  0.00      PROA  
ATOM   2803  CA  LYS P 174      17.364   7.699   0.658  0.00  0.00      PROA  
ATOM   2804  HA  LYS P 174      17.314   7.282  -0.404  0.00  0.00      PROA  
ATOM   2805  CB  LYS P 174      17.554   9.229   0.297  0.00  0.00      PROA  
ATOM   2806  HB1 LYS P 174      16.676   9.570  -0.380  0.00  0.00      PROA  
ATOM   2807  HB2 LYS P 174      18.431   9.244  -0.346  0.00  0.00      PROA  
ATOM   2808  CG  LYS P 174      17.801  10.175   1.398  0.00  0.00      PROA  
ATOM   2809  HG1 LYS P 174      18.912  10.020   1.733  0.00  0.00      PROA  
ATOM   2810  HG2 LYS P 174      16.991   9.923   2.190  0.00  0.00      PROA  
ATOM   2811  CD  LYS P 174      17.655  11.618   0.859  0.00  0.00      PROA  
ATOM   2812  HD1 LYS P 174      16.606  11.857   0.422  0.00  0.00      PROA  
ATOM   2813  HD2 LYS P 174      18.435  11.740   0.087  0.00  0.00      PROA  
ATOM   2814  CE  LYS P 174      17.988  12.664   2.023  0.00  0.00      PROA  
ATOM   2815  HE1 LYS P 174      19.085  12.538   2.222  0.00  0.00      PROA  
ATOM   2816  HE2 LYS P 174      17.463  12.422   2.935  0.00  0.00      PROA  
ATOM   2817  NZ  LYS P 174      17.703  14.022   1.552  0.00  0.00      PROA  
ATOM   2818  HZ1 LYS P 174      16.730  14.179   1.266  0.00  0.00      PROA  
ATOM   2819  HZ2 LYS P 174      18.358  14.326   0.742  0.00  0.00      PROA  
ATOM   2820  HZ3 LYS P 174      17.898  14.727   2.259  0.00  0.00      PROA  
ATOM   2821  C   LYS P 174      18.587   7.150   1.381  0.00  0.00      PROA  
ATOM   2822  O   LYS P 174      18.693   7.068   2.626  0.00  0.00      PROA  
ATOM   2823  N   TYR P 175      19.673   6.653   0.557  0.00  0.00      PROA  
ATOM   2824  HN  TYR P 175      19.472   6.494  -0.361  0.00  0.00      PROA  
ATOM   2825  CA  TYR P 175      20.834   5.857   1.056  0.00  0.00      PROA  
ATOM   2826  HA  TYR P 175      20.387   5.033   1.635  0.00  0.00      PROA  
ATOM   2827  CB  TYR P 175      21.526   5.054  -0.025  0.00  0.00      PROA  
ATOM   2828  HB1 TYR P 175      20.738   4.629  -0.741  0.00  0.00      PROA  
ATOM   2829  HB2 TYR P 175      22.280   4.281   0.476  0.00  0.00      PROA  
ATOM   2830  CG  TYR P 175      22.386   5.840  -1.058  0.00  0.00      PROA  
ATOM   2831  CD1 TYR P 175      23.792   5.854  -0.952  0.00  0.00      PROA  
ATOM   2832  HD1 TYR P 175      24.221   5.232  -0.099  0.00  0.00      PROA  
ATOM   2833  CE1 TYR P 175      24.579   6.410  -1.896  0.00  0.00      PROA  
ATOM   2834  HE1 TYR P 175      25.674   6.436  -1.843  0.00  0.00      PROA  
ATOM   2835  CZ  TYR P 175      24.036   6.959  -3.013  0.00  0.00      PROA  
ATOM   2836  OH  TYR P 175      24.874   7.505  -4.006  0.00  0.00      PROA  
ATOM   2837  HH  TYR P 175      24.191   7.957  -4.539  0.00  0.00      PROA  
ATOM   2838  CD2 TYR P 175      21.864   6.434  -2.220  0.00  0.00      PROA  
ATOM   2839  HD2 TYR P 175      20.835   6.562  -2.358  0.00  0.00      PROA  
ATOM   2840  CE2 TYR P 175      22.677   6.937  -3.253  0.00  0.00      PROA  
ATOM   2841  HE2 TYR P 175      22.223   7.453  -4.049  0.00  0.00      PROA  
ATOM   2842  C   TYR P 175      21.729   6.597   2.022  0.00  0.00      PROA  
ATOM   2843  O   TYR P 175      22.555   5.966   2.647  0.00  0.00      PROA  
ATOM   2844  N   SER P 176      21.597   7.976   2.252  0.00  0.00      PROA  
ATOM   2845  HN  SER P 176      20.845   8.461   1.834  0.00  0.00      PROA  
ATOM   2846  CA  SER P 176      22.491   8.755   3.073  0.00  0.00      PROA  
ATOM   2847  HA  SER P 176      23.375   8.231   3.432  0.00  0.00      PROA  
ATOM   2848  CB  SER P 176      22.973  10.025   2.311  0.00  0.00      PROA  
ATOM   2849  HB1 SER P 176      23.743   9.694   1.552  0.00  0.00      PROA  
ATOM   2850  HB2 SER P 176      23.522  10.703   2.938  0.00  0.00      PROA  
ATOM   2851  OG  SER P 176      21.891  10.664   1.636  0.00  0.00      PROA  
ATOM   2852  HG1 SER P 176      21.621  10.132   0.863  0.00  0.00      PROA  
ATOM   2853  C   SER P 176      21.793   9.199   4.368  0.00  0.00      PROA  
ATOM   2854  O   SER P 176      22.246  10.073   5.100  0.00  0.00      PROA  
ATOM   2855  N   GLU P 177      20.643   8.587   4.691  0.00  0.00      PROA  
ATOM   2856  HN  GLU P 177      20.191   7.925   4.095  0.00  0.00      PROA  
ATOM   2857  CA  GLU P 177      19.992   8.887   5.974  0.00  0.00      PROA  
ATOM   2858  HA  GLU P 177      20.381   9.797   6.391  0.00  0.00      PROA  
ATOM   2859  CB  GLU P 177      18.428   8.998   5.898  0.00  0.00      PROA  
ATOM   2860  HB1 GLU P 177      17.936   8.881   6.854  0.00  0.00      PROA  
ATOM   2861  HB2 GLU P 177      18.082   8.123   5.300  0.00  0.00      PROA  
ATOM   2862  CG  GLU P 177      18.067  10.284   5.135  0.00  0.00      PROA  
ATOM   2863  HG1 GLU P 177      17.058  10.139   4.722  0.00  0.00      PROA  
ATOM   2864  HG2 GLU P 177      18.815  10.341   4.286  0.00  0.00      PROA  
ATOM   2865  CD  GLU P 177      18.141  11.456   6.111  0.00  0.00      PROA  
ATOM   2866  OE1 GLU P 177      17.106  11.785   6.704  0.00  0.00      PROA  
ATOM   2867  OE2 GLU P 177      19.204  12.029   6.391  0.00  0.00      PROA  
ATOM   2868  C   GLU P 177      20.381   7.799   6.981  0.00  0.00      PROA  
ATOM   2869  O   GLU P 177      20.310   7.993   8.182  0.00  0.00      PROA  
ATOM   2870  N   GLN P 178      20.961   6.718   6.492  0.00  0.00      PROA  
ATOM   2871  HN  GLN P 178      20.817   6.477   5.582  0.00  0.00      PROA  
ATOM   2872  CA  GLN P 178      21.690   5.731   7.197  0.00  0.00      PROA  
ATOM   2873  HA  GLN P 178      21.188   5.352   8.078  0.00  0.00      PROA  
ATOM   2874  CB  GLN P 178      22.073   4.586   6.261  0.00  0.00      PROA  
ATOM   2875  HB1 GLN P 178      22.525   3.766   6.807  0.00  0.00      PROA  
ATOM   2876  HB2 GLN P 178      22.861   4.910   5.487  0.00  0.00      PROA  
ATOM   2877  CG  GLN P 178      20.930   3.953   5.394  0.00  0.00      PROA  
ATOM   2878  HG1 GLN P 178      21.193   2.884   5.180  0.00  0.00      PROA  
ATOM   2879  HG2 GLN P 178      20.771   4.506   4.460  0.00  0.00      PROA  
ATOM   2880  CD  GLN P 178      19.593   3.839   6.092  0.00  0.00      PROA  
ATOM   2881  OE1 GLN P 178      18.601   4.408   5.605  0.00  0.00      PROA  
ATOM   2882  NE2 GLN P 178      19.535   3.007   7.170  0.00  0.00      PROA  
ATOM   2883 HE21 GLN P 178      18.621   2.974   7.524  0.00  0.00      PROA  
ATOM   2884 HE22 GLN P 178      20.416   2.657   7.575  0.00  0.00      PROA  
ATOM   2885  C   GLN P 178      22.962   6.359   7.720  0.00  0.00      PROA  
ATOM   2886  O   GLN P 178      23.660   7.041   7.004  0.00  0.00      PROA  
ATOM   2887  N   ILE P 179      23.386   6.104   9.017  0.00  0.00      PROA  
ATOM   2888  HN  ILE P 179      22.955   5.382   9.522  0.00  0.00      PROA  
ATOM   2889  CA  ILE P 179      24.670   6.403   9.530  0.00  0.00      PROA  
ATOM   2890  HA  ILE P 179      24.753   7.501   9.526  0.00  0.00      PROA  
ATOM   2891  CB  ILE P 179      24.812   5.933  11.034  0.00  0.00      PROA  
ATOM   2892  HB  ILE P 179      24.536   4.875  11.103  0.00  0.00      PROA  
ATOM   2893  CG2 ILE P 179      26.299   6.149  11.475  0.00  0.00      PROA  
ATOM   2894 HG21 ILE P 179      26.772   7.082  11.505  0.00  0.00      PROA  
ATOM   2895 HG22 ILE P 179      27.018   5.465  10.937  0.00  0.00      PROA  
ATOM   2896 HG23 ILE P 179      26.416   5.713  12.533  0.00  0.00      PROA  
ATOM   2897  CG1 ILE P 179      23.918   6.727  11.980  0.00  0.00      PROA  
ATOM   2898 HG11 ILE P 179      24.084   6.279  12.967  0.00  0.00      PROA  
ATOM   2899 HG12 ILE P 179      22.863   6.616  11.670  0.00  0.00      PROA  
ATOM   2900  CD  ILE P 179      24.189   8.249  12.003  0.00  0.00      PROA  
ATOM   2901  HD1 ILE P 179      25.309   8.454  11.990  0.00  0.00      PROA  
ATOM   2902  HD2 ILE P 179      23.636   8.702  12.920  0.00  0.00      PROA  
ATOM   2903  HD3 ILE P 179      23.632   8.701  11.087  0.00  0.00      PROA  
ATOM   2904  C   ILE P 179      25.778   5.750   8.743  0.00  0.00      PROA  
ATOM   2905  O   ILE P 179      25.554   4.608   8.305  0.00  0.00      PROA  
ATOM   2906  N   PRO P 180      26.996   6.317   8.488  0.00  0.00      PROA  
ATOM   2907  CD  PRO P 180      27.356   7.785   8.582  0.00  0.00      PROA  
ATOM   2908  HD1 PRO P 180      27.853   7.910   9.640  0.00  0.00      PROA  
ATOM   2909  HD2 PRO P 180      26.548   8.512   8.600  0.00  0.00      PROA  
ATOM   2910  CA  PRO P 180      28.077   5.715   7.785  0.00  0.00      PROA  
ATOM   2911  HA  PRO P 180      27.655   5.426   6.869  0.00  0.00      PROA  
ATOM   2912  CB  PRO P 180      29.153   6.808   7.586  0.00  0.00      PROA  
ATOM   2913  HB1 PRO P 180      29.725   6.719   6.655  0.00  0.00      PROA  
ATOM   2914  HB2 PRO P 180      29.902   6.856   8.387  0.00  0.00      PROA  
ATOM   2915  CG  PRO P 180      28.420   8.134   7.590  0.00  0.00      PROA  
ATOM   2916  HG1 PRO P 180      29.161   8.966   7.901  0.00  0.00      PROA  
ATOM   2917  HG2 PRO P 180      28.025   8.416   6.595  0.00  0.00      PROA  
ATOM   2918  C   PRO P 180      28.613   4.436   8.473  0.00  0.00      PROA  
ATOM   2919  O   PRO P 180      28.912   4.506   9.711  0.00  0.00      PROA  
ATOM   2920  N   ASN P 181      28.791   3.308   7.696  0.00  0.00      PROA  
ATOM   2921  HN  ASN P 181      28.289   3.328   6.858  0.00  0.00      PROA  
ATOM   2922  CA  ASN P 181      29.651   2.174   8.008  0.00  0.00      PROA  
ATOM   2923  HA  ASN P 181      29.845   1.733   7.043  0.00  0.00      PROA  
ATOM   2924  CB  ASN P 181      31.026   2.572   8.584  0.00  0.00      PROA  
ATOM   2925  HB1 ASN P 181      31.643   1.633   8.642  0.00  0.00      PROA  
ATOM   2926  HB2 ASN P 181      30.933   3.061   9.538  0.00  0.00      PROA  
ATOM   2927  CG  ASN P 181      31.707   3.605   7.662  0.00  0.00      PROA  
ATOM   2928  OD1 ASN P 181      31.596   3.594   6.433  0.00  0.00      PROA  
ATOM   2929  ND2 ASN P 181      32.435   4.539   8.323  0.00  0.00      PROA  
ATOM   2930 HD21 ASN P 181      32.900   5.219   7.728  0.00  0.00      PROA  
ATOM   2931 HD22 ASN P 181      32.501   4.648   9.346  0.00  0.00      PROA  
ATOM   2932  C   ASN P 181      28.959   1.179   8.883  0.00  0.00      PROA  
ATOM   2933  O   ASN P 181      29.436   0.665   9.879  0.00  0.00      PROA  
ATOM   2934  N   SER P 182      27.627   0.939   8.584  0.00  0.00      PROA  
ATOM   2935  HN  SER P 182      27.302   1.137   7.628  0.00  0.00      PROA  
ATOM   2936  CA  SER P 182      26.566   0.697   9.601  0.00  0.00      PROA  
ATOM   2937  HA  SER P 182      27.108   0.377  10.544  0.00  0.00      PROA  
ATOM   2938  CB  SER P 182      25.527   1.865   9.811  0.00  0.00      PROA  
ATOM   2939  HB1 SER P 182      25.908   2.806  10.186  0.00  0.00      PROA  
ATOM   2940  HB2 SER P 182      24.792   1.500  10.604  0.00  0.00      PROA  
ATOM   2941  OG  SER P 182      24.816   2.052   8.571  0.00  0.00      PROA  
ATOM   2942  HG1 SER P 182      24.563   2.948   8.599  0.00  0.00      PROA  
ATOM   2943  C   SER P 182      25.820  -0.538   9.050  0.00  0.00      PROA  
ATOM   2944  O   SER P 182      25.108  -1.077   9.843  0.00  0.00      PROA  
ATOM   2945  N   ARG P 183      25.906  -1.094   7.807  0.00  0.00      PROA  
ATOM   2946  HN  ARG P 183      26.639  -0.742   7.237  0.00  0.00      PROA  
ATOM   2947  CA  ARG P 183      24.978  -2.189   7.329  0.00  0.00      PROA  
ATOM   2948  HA  ARG P 183      23.954  -2.039   7.496  0.00  0.00      PROA  
ATOM   2949  CB  ARG P 183      25.231  -2.532   5.789  0.00  0.00      PROA  
ATOM   2950  HB1 ARG P 183      26.315  -2.872   5.712  0.00  0.00      PROA  
ATOM   2951  HB2 ARG P 183      25.000  -1.645   5.131  0.00  0.00      PROA  
ATOM   2952  CG  ARG P 183      24.417  -3.790   5.283  0.00  0.00      PROA  
ATOM   2953  HG1 ARG P 183      23.278  -3.684   5.504  0.00  0.00      PROA  
ATOM   2954  HG2 ARG P 183      24.806  -4.633   5.859  0.00  0.00      PROA  
ATOM   2955  CD  ARG P 183      24.613  -4.196   3.733  0.00  0.00      PROA  
ATOM   2956  HD1 ARG P 183      25.669  -4.554   3.513  0.00  0.00      PROA  
ATOM   2957  HD2 ARG P 183      24.603  -3.240   3.128  0.00  0.00      PROA  
ATOM   2958  NE  ARG P 183      23.483  -5.120   3.284  0.00  0.00      PROA  
ATOM   2959  HE  ARG P 183      22.662  -4.743   2.961  0.00  0.00      PROA  
ATOM   2960  CZ  ARG P 183      23.704  -6.313   2.792  0.00  0.00      PROA  
ATOM   2961  NH1 ARG P 183      24.864  -6.805   2.772  0.00  0.00      PROA  
ATOM   2962 HH11 ARG P 183      25.573  -6.338   3.307  0.00  0.00      PROA  
ATOM   2963 HH12 ARG P 183      25.015  -7.801   2.597  0.00  0.00      PROA  
ATOM   2964  NH2 ARG P 183      22.787  -7.066   2.252  0.00  0.00      PROA  
ATOM   2965 HH21 ARG P 183      21.959  -6.649   2.063  0.00  0.00      PROA  
ATOM   2966 HH22 ARG P 183      22.980  -8.044   1.960  0.00  0.00      PROA  
ATOM   2967  C   ARG P 183      25.176  -3.410   8.221  0.00  0.00      PROA  
ATOM   2968  O   ARG P 183      24.194  -4.023   8.653  0.00  0.00      PROA  
ATOM   2969  N   GLU P 184      26.411  -3.830   8.560  0.00  0.00      PROA  
ATOM   2970  HN  GLU P 184      27.198  -3.407   8.136  0.00  0.00      PROA  
ATOM   2971  CA  GLU P 184      26.695  -4.924   9.477  0.00  0.00      PROA  
ATOM   2972  HA  GLU P 184      26.263  -5.787   9.042  0.00  0.00      PROA  
ATOM   2973  CB  GLU P 184      28.185  -5.217   9.679  0.00  0.00      PROA  
ATOM   2974  HB1 GLU P 184      28.237  -6.105  10.383  0.00  0.00      PROA  
ATOM   2975  HB2 GLU P 184      28.640  -4.320  10.170  0.00  0.00      PROA  
ATOM   2976  CG  GLU P 184      28.982  -5.665   8.474  0.00  0.00      PROA  
ATOM   2977  HG1 GLU P 184      29.094  -4.841   7.710  0.00  0.00      PROA  
ATOM   2978  HG2 GLU P 184      28.392  -6.414   7.904  0.00  0.00      PROA  
ATOM   2979  CD  GLU P 184      30.375  -6.224   8.751  0.00  0.00      PROA  
ATOM   2980  OE1 GLU P 184      30.931  -6.022   9.830  0.00  0.00      PROA  
ATOM   2981  OE2 GLU P 184      30.938  -6.858   7.822  0.00  0.00      PROA  
ATOM   2982  C   GLU P 184      26.071  -4.764  10.808  0.00  0.00      PROA  
ATOM   2983  O   GLU P 184      25.518  -5.773  11.326  0.00  0.00      PROA  
ATOM   2984  N   ILE P 185      26.149  -3.584  11.459  0.00  0.00      PROA  
ATOM   2985  HN  ILE P 185      26.811  -2.926  11.069  0.00  0.00      PROA  
ATOM   2986  CA  ILE P 185      25.492  -3.184  12.699  0.00  0.00      PROA  
ATOM   2987  HA  ILE P 185      25.910  -3.849  13.425  0.00  0.00      PROA  
ATOM   2988  CB  ILE P 185      25.805  -1.750  13.251  0.00  0.00      PROA  
ATOM   2989  HB  ILE P 185      25.251  -1.056  12.655  0.00  0.00      PROA  
ATOM   2990  CG2 ILE P 185      25.355  -1.840  14.703  0.00  0.00      PROA  
ATOM   2991 HG21 ILE P 185      25.713  -0.854  15.144  0.00  0.00      PROA  
ATOM   2992 HG22 ILE P 185      25.750  -2.715  15.271  0.00  0.00      PROA  
ATOM   2993 HG23 ILE P 185      24.248  -1.877  14.729  0.00  0.00      PROA  
ATOM   2994  CG1 ILE P 185      27.350  -1.450  13.075  0.00  0.00      PROA  
ATOM   2995 HG11 ILE P 185      27.568  -1.394  12.023  0.00  0.00      PROA  
ATOM   2996 HG12 ILE P 185      27.885  -2.366  13.511  0.00  0.00      PROA  
ATOM   2997  CD  ILE P 185      27.697  -0.101  13.727  0.00  0.00      PROA  
ATOM   2998  HD1 ILE P 185      28.667   0.272  13.334  0.00  0.00      PROA  
ATOM   2999  HD2 ILE P 185      27.676  -0.151  14.840  0.00  0.00      PROA  
ATOM   3000  HD3 ILE P 185      26.982   0.643  13.287  0.00  0.00      PROA  
ATOM   3001  C   ILE P 185      23.933  -3.307  12.588  0.00  0.00      PROA  
ATOM   3002  O   ILE P 185      23.298  -3.920  13.436  0.00  0.00      PROA  
ATOM   3003  N   TYR P 186      23.256  -2.885  11.512  0.00  0.00      PROA  
ATOM   3004  HN  TYR P 186      23.732  -2.445  10.711  0.00  0.00      PROA  
ATOM   3005  CA  TYR P 186      21.841  -3.156  11.352  0.00  0.00      PROA  
ATOM   3006  HA  TYR P 186      21.383  -2.899  12.322  0.00  0.00      PROA  
ATOM   3007  CB  TYR P 186      21.176  -2.397  10.119  0.00  0.00      PROA  
ATOM   3008  HB1 TYR P 186      20.142  -2.348  10.300  0.00  0.00      PROA  
ATOM   3009  HB2 TYR P 186      21.325  -2.815   9.080  0.00  0.00      PROA  
ATOM   3010  CG  TYR P 186      21.588  -0.914  10.108  0.00  0.00      PROA  
ATOM   3011  CD1 TYR P 186      21.681  -0.151  11.287  0.00  0.00      PROA  
ATOM   3012  HD1 TYR P 186      21.570  -0.658  12.292  0.00  0.00      PROA  
ATOM   3013  CE1 TYR P 186      21.957   1.210  11.315  0.00  0.00      PROA  
ATOM   3014  HE1 TYR P 186      21.912   1.768  12.261  0.00  0.00      PROA  
ATOM   3015  CZ  TYR P 186      22.045   1.890  10.079  0.00  0.00      PROA  
ATOM   3016  OH  TYR P 186      22.316   3.270   9.999  0.00  0.00      PROA  
ATOM   3017  HH  TYR P 186      21.937   3.639  10.869  0.00  0.00      PROA  
ATOM   3018  CD2 TYR P 186      21.669  -0.267   8.870  0.00  0.00      PROA  
ATOM   3019  HD2 TYR P 186      21.469  -0.869   7.980  0.00  0.00      PROA  
ATOM   3020  CE2 TYR P 186      21.900   1.111   8.850  0.00  0.00      PROA  
ATOM   3021  HE2 TYR P 186      21.982   1.735   7.993  0.00  0.00      PROA  
ATOM   3022  C   TYR P 186      21.587  -4.675  11.086  0.00  0.00      PROA  
ATOM   3023  O   TYR P 186      20.641  -5.232  11.710  0.00  0.00      PROA  
ATOM   3024  N   ARG P 187      22.462  -5.341  10.261  0.00  0.00      PROA  
ATOM   3025  HN  ARG P 187      23.084  -4.747   9.761  0.00  0.00      PROA  
ATOM   3026  CA  ARG P 187      22.521  -6.827  10.047  0.00  0.00      PROA  
ATOM   3027  HA  ARG P 187      21.600  -7.138   9.634  0.00  0.00      PROA  
ATOM   3028  CB  ARG P 187      23.422  -7.369   8.921  0.00  0.00      PROA  
ATOM   3029  HB1 ARG P 187      23.363  -8.474   8.992  0.00  0.00      PROA  
ATOM   3030  HB2 ARG P 187      24.488  -7.073   9.133  0.00  0.00      PROA  
ATOM   3031  CG  ARG P 187      22.928  -6.998   7.502  0.00  0.00      PROA  
ATOM   3032  HG1 ARG P 187      22.778  -5.864   7.530  0.00  0.00      PROA  
ATOM   3033  HG2 ARG P 187      21.985  -7.481   7.254  0.00  0.00      PROA  
ATOM   3034  CD  ARG P 187      23.922  -7.265   6.384  0.00  0.00      PROA  
ATOM   3035  HD1 ARG P 187      24.940  -6.789   6.708  0.00  0.00      PROA  
ATOM   3036  HD2 ARG P 187      23.427  -6.828   5.523  0.00  0.00      PROA  
ATOM   3037  NE  ARG P 187      24.208  -8.769   6.401  0.00  0.00      PROA  
ATOM   3038  HE  ARG P 187      25.018  -9.042   6.910  0.00  0.00      PROA  
ATOM   3039  CZ  ARG P 187      23.758  -9.627   5.483  0.00  0.00      PROA  
ATOM   3040  NH1 ARG P 187      22.716  -9.444   4.754  0.00  0.00      PROA  
ATOM   3041 HH11 ARG P 187      22.556 -10.049   4.006  0.00  0.00      PROA  
ATOM   3042 HH12 ARG P 187      22.104  -8.763   5.061  0.00  0.00      PROA  
ATOM   3043  NH2 ARG P 187      24.385 -10.788   5.363  0.00  0.00      PROA  
ATOM   3044 HH21 ARG P 187      25.002 -11.039   6.122  0.00  0.00      PROA  
ATOM   3045 HH22 ARG P 187      24.022 -11.529   4.809  0.00  0.00      PROA  
ATOM   3046  C   ARG P 187      22.635  -7.613  11.275  0.00  0.00      PROA  
ATOM   3047  O   ARG P 187      21.837  -8.485  11.507  0.00  0.00      PROA  
ATOM   3048  N   GLN P 188      23.485  -7.261  12.225  0.00  0.00      PROA  
ATOM   3049  HN  GLN P 188      24.216  -6.522  12.052  0.00  0.00      PROA  
ATOM   3050  CA  GLN P 188      23.598  -7.803  13.575  0.00  0.00      PROA  
ATOM   3051  HA  GLN P 188      23.594  -8.859  13.393  0.00  0.00      PROA  
ATOM   3052  CB  GLN P 188      24.893  -7.514  14.314  0.00  0.00      PROA  
ATOM   3053  HB1 GLN P 188      24.852  -7.786  15.360  0.00  0.00      PROA  
ATOM   3054  HB2 GLN P 188      24.905  -6.438  14.356  0.00  0.00      PROA  
ATOM   3055  CG  GLN P 188      26.198  -8.134  13.747  0.00  0.00      PROA  
ATOM   3056  HG1 GLN P 188      26.944  -8.104  14.563  0.00  0.00      PROA  
ATOM   3057  HG2 GLN P 188      26.554  -7.547  12.897  0.00  0.00      PROA  
ATOM   3058  CD  GLN P 188      26.182  -9.563  13.290  0.00  0.00      PROA  
ATOM   3059  OE1 GLN P 188      26.103 -10.490  14.092  0.00  0.00      PROA  
ATOM   3060  NE2 GLN P 188      26.234  -9.813  11.990  0.00  0.00      PROA  
ATOM   3061 HE21 GLN P 188      25.991 -10.793  11.751  0.00  0.00      PROA  
ATOM   3062 HE22 GLN P 188      26.178  -9.137  11.285  0.00  0.00      PROA  
ATOM   3063  C   GLN P 188      22.393  -7.598  14.456  0.00  0.00      PROA  
ATOM   3064  O   GLN P 188      22.001  -8.575  15.133  0.00  0.00      PROA  
ATOM   3065  N   LYS P 189      21.718  -6.385  14.314  0.00  0.00      PROA  
ATOM   3066  HN  LYS P 189      22.167  -5.667  13.737  0.00  0.00      PROA  
ATOM   3067  CA  LYS P 189      20.430  -6.160  14.968  0.00  0.00      PROA  
ATOM   3068  HA  LYS P 189      20.555  -6.311  16.048  0.00  0.00      PROA  
ATOM   3069  CB  LYS P 189      19.993  -4.748  14.981  0.00  0.00      PROA  
ATOM   3070  HB1 LYS P 189      20.161  -4.202  13.998  0.00  0.00      PROA  
ATOM   3071  HB2 LYS P 189      20.563  -4.171  15.771  0.00  0.00      PROA  
ATOM   3072  CG  LYS P 189      18.568  -4.506  15.421  0.00  0.00      PROA  
ATOM   3073  HG1 LYS P 189      18.287  -5.186  16.248  0.00  0.00      PROA  
ATOM   3074  HG2 LYS P 189      17.929  -4.937  14.629  0.00  0.00      PROA  
ATOM   3075  CD  LYS P 189      18.304  -3.071  15.802  0.00  0.00      PROA  
ATOM   3076  HD1 LYS P 189      19.026  -2.833  16.637  0.00  0.00      PROA  
ATOM   3077  HD2 LYS P 189      17.293  -2.797  16.050  0.00  0.00      PROA  
ATOM   3078  CE  LYS P 189      18.764  -2.118  14.768  0.00  0.00      PROA  
ATOM   3079  HE1 LYS P 189      19.808  -2.265  14.392  0.00  0.00      PROA  
ATOM   3080  HE2 LYS P 189      18.829  -1.085  15.189  0.00  0.00      PROA  
ATOM   3081  NZ  LYS P 189      17.891  -1.835  13.615  0.00  0.00      PROA  
ATOM   3082  HZ1 LYS P 189      18.218  -0.894  13.222  0.00  0.00      PROA  
ATOM   3083  HZ2 LYS P 189      16.860  -1.723  13.822  0.00  0.00      PROA  
ATOM   3084  HZ3 LYS P 189      17.966  -2.578  12.859  0.00  0.00      PROA  
ATOM   3085  C   LYS P 189      19.350  -7.204  14.491  0.00  0.00      PROA  
ATOM   3086  O   LYS P 189      18.539  -7.602  15.299  0.00  0.00      PROA  
ATOM   3087  N   ASN P 190      19.408  -7.528  13.135  0.00  0.00      PROA  
ATOM   3088  HN  ASN P 190      20.042  -7.044  12.555  0.00  0.00      PROA  
ATOM   3089  CA  ASN P 190      18.504  -8.398  12.414  0.00  0.00      PROA  
ATOM   3090  HA  ASN P 190      17.499  -8.451  12.894  0.00  0.00      PROA  
ATOM   3091  CB  ASN P 190      18.363  -7.894  10.954  0.00  0.00      PROA  
ATOM   3092  HB1 ASN P 190      17.725  -8.624  10.365  0.00  0.00      PROA  
ATOM   3093  HB2 ASN P 190      19.395  -7.804  10.546  0.00  0.00      PROA  
ATOM   3094  CG  ASN P 190      17.683  -6.524  10.870  0.00  0.00      PROA  
ATOM   3095  OD1 ASN P 190      18.042  -5.662  10.122  0.00  0.00      PROA  
ATOM   3096  ND2 ASN P 190      16.668  -6.366  11.726  0.00  0.00      PROA  
ATOM   3097 HD21 ASN P 190      16.331  -7.126  12.304  0.00  0.00      PROA  
ATOM   3098 HD22 ASN P 190      16.188  -5.487  11.814  0.00  0.00      PROA  
ATOM   3099  C   ASN P 190      18.943  -9.868  12.544  0.00  0.00      PROA  
ATOM   3100  O   ASN P 190      18.255 -10.797  12.105  0.00  0.00      PROA  
ATOM   3101  N   GLY P 191      20.029 -10.077  13.261  0.00  0.00      PROA  
ATOM   3102  HN  GLY P 191      20.537  -9.330  13.642  0.00  0.00      PROA  
ATOM   3103  CA  GLY P 191      20.546 -11.382  13.411  0.00  0.00      PROA  
ATOM   3104  HA1 GLY P 191      19.714 -12.009  13.689  0.00  0.00      PROA  
ATOM   3105  HA2 GLY P 191      21.297 -11.298  14.142  0.00  0.00      PROA  
ATOM   3106  C   GLY P 191      21.024 -12.046  12.205  0.00  0.00      PROA  
ATOM   3107  O   GLY P 191      20.872 -13.277  12.046  0.00  0.00      PROA  
ATOM   3108  N   ILE P 192      21.516 -11.216  11.210  0.00  0.00      PROA  
ATOM   3109  HN  ILE P 192      21.357 -10.205  11.299  0.00  0.00      PROA  
ATOM   3110  CA  ILE P 192      21.996 -11.818   9.969  0.00  0.00      PROA  
ATOM   3111  HA  ILE P 192      21.647 -12.828   9.925  0.00  0.00      PROA  
ATOM   3112  CB  ILE P 192      21.588 -11.101   8.715  0.00  0.00      PROA  
ATOM   3113  HB  ILE P 192      22.240 -10.206   8.508  0.00  0.00      PROA  
ATOM   3114  CG2 ILE P 192      21.779 -12.111   7.573  0.00  0.00      PROA  
ATOM   3115 HG21 ILE P 192      21.232 -13.020   7.881  0.00  0.00      PROA  
ATOM   3116 HG22 ILE P 192      22.795 -12.405   7.301  0.00  0.00      PROA  
ATOM   3117 HG23 ILE P 192      21.359 -11.762   6.659  0.00  0.00      PROA  
ATOM   3118  CG1 ILE P 192      20.134 -10.536   8.687  0.00  0.00      PROA  
ATOM   3119 HG11 ILE P 192      19.921 -10.138   7.728  0.00  0.00      PROA  
ATOM   3120 HG12 ILE P 192      19.842  -9.839   9.578  0.00  0.00      PROA  
ATOM   3121  CD  ILE P 192      19.127 -11.645   8.783  0.00  0.00      PROA  
ATOM   3122  HD1 ILE P 192      19.148 -12.143   9.811  0.00  0.00      PROA  
ATOM   3123  HD2 ILE P 192      19.179 -12.407   7.982  0.00  0.00      PROA  
ATOM   3124  HD3 ILE P 192      18.174 -11.220   8.540  0.00  0.00      PROA  
ATOM   3125  C   ILE P 192      23.483 -11.822  10.038  0.00  0.00      PROA  
ATOM   3126  O   ILE P 192      24.241 -10.851  10.131  0.00  0.00      PROA  
ATOM   3127  N   LYS P 193      23.978 -13.024   9.948  0.00  0.00      PROA  
ATOM   3128  HN  LYS P 193      23.431 -13.828  10.133  0.00  0.00      PROA  
ATOM   3129  CA  LYS P 193      25.417 -13.205   9.810  0.00  0.00      PROA  
ATOM   3130  HA  LYS P 193      25.859 -12.461  10.428  0.00  0.00      PROA  
ATOM   3131  CB  LYS P 193      25.839 -14.590  10.304  0.00  0.00      PROA  
ATOM   3132  HB1 LYS P 193      26.892 -14.750  10.058  0.00  0.00      PROA  
ATOM   3133  HB2 LYS P 193      25.473 -15.415   9.752  0.00  0.00      PROA  
ATOM   3134  CG  LYS P 193      25.474 -14.808  11.741  0.00  0.00      PROA  
ATOM   3135  HG1 LYS P 193      25.872 -15.818  12.043  0.00  0.00      PROA  
ATOM   3136  HG2 LYS P 193      24.332 -14.724  11.752  0.00  0.00      PROA  
ATOM   3137  CD  LYS P 193      26.097 -13.755  12.643  0.00  0.00      PROA  
ATOM   3138  HD1 LYS P 193      25.842 -12.784  12.277  0.00  0.00      PROA  
ATOM   3139  HD2 LYS P 193      27.213 -13.778  12.588  0.00  0.00      PROA  
ATOM   3140  CE  LYS P 193      25.656 -14.045  14.165  0.00  0.00      PROA  
ATOM   3141  HE1 LYS P 193      25.987 -15.088  14.393  0.00  0.00      PROA  
ATOM   3142  HE2 LYS P 193      24.594 -13.791  14.159  0.00  0.00      PROA  
ATOM   3143  NZ  LYS P 193      26.163 -13.055  15.105  0.00  0.00      PROA  
ATOM   3144  HZ1 LYS P 193      25.561 -13.086  15.984  0.00  0.00      PROA  
ATOM   3145  HZ2 LYS P 193      25.980 -12.123  14.730  0.00  0.00      PROA  
ATOM   3146  HZ3 LYS P 193      27.211 -13.217  15.337  0.00  0.00      PROA  
ATOM   3147  C   LYS P 193      25.907 -12.982   8.391  0.00  0.00      PROA  
ATOM   3148  O   LYS P 193      25.222 -12.739   7.411  0.00  0.00      PROA  
ATOM   3149  N   GLU P 194      27.237 -12.862   8.285  0.00  0.00      PROA  
ATOM   3150  HN  GLU P 194      27.738 -12.837   9.184  0.00  0.00      PROA  
ATOM   3151  CA  GLU P 194      28.077 -12.678   7.098  0.00  0.00      PROA  
ATOM   3152  HA  GLU P 194      28.087 -11.598   6.954  0.00  0.00      PROA  
ATOM   3153  CB  GLU P 194      29.542 -13.090   7.472  0.00  0.00      PROA  
ATOM   3154  HB1 GLU P 194      29.484 -14.194   7.680  0.00  0.00      PROA  
ATOM   3155  HB2 GLU P 194      29.717 -12.523   8.405  0.00  0.00      PROA  
ATOM   3156  CG  GLU P 194      30.596 -12.970   6.358  0.00  0.00      PROA  
ATOM   3157  HG1 GLU P 194      30.292 -13.633   5.499  0.00  0.00      PROA  
ATOM   3158  HG2 GLU P 194      31.530 -13.487   6.636  0.00  0.00      PROA  
ATOM   3159  CD  GLU P 194      31.006 -11.570   5.993  0.00  0.00      PROA  
ATOM   3160  OE1 GLU P 194      31.840 -11.353   5.025  0.00  0.00      PROA  
ATOM   3161  OE2 GLU P 194      30.483 -10.604   6.721  0.00  0.00      PROA  
ATOM   3162  C   GLU P 194      27.580 -13.426   5.860  0.00  0.00      PROA  
ATOM   3163  O   GLU P 194      27.304 -12.799   4.847  0.00  0.00      PROA  
ATOM   3164  N   GLN P 195      27.461 -14.756   5.976  0.00  0.00      PROA  
ATOM   3165  HN  GLN P 195      27.737 -15.243   6.806  0.00  0.00      PROA  
ATOM   3166  CA  GLN P 195      27.056 -15.659   4.883  0.00  0.00      PROA  
ATOM   3167  HA  GLN P 195      27.122 -15.187   3.955  0.00  0.00      PROA  
ATOM   3168  CB  GLN P 195      27.894 -16.943   4.874  0.00  0.00      PROA  
ATOM   3169  HB1 GLN P 195      28.930 -16.791   4.537  0.00  0.00      PROA  
ATOM   3170  HB2 GLN P 195      27.427 -17.545   4.055  0.00  0.00      PROA  
ATOM   3171  CG  GLN P 195      28.125 -17.698   6.149  0.00  0.00      PROA  
ATOM   3172  HG1 GLN P 195      29.028 -17.306   6.735  0.00  0.00      PROA  
ATOM   3173  HG2 GLN P 195      28.374 -18.758   5.982  0.00  0.00      PROA  
ATOM   3174  CD  GLN P 195      26.948 -17.755   7.180  0.00  0.00      PROA  
ATOM   3175  OE1 GLN P 195      27.002 -17.091   8.229  0.00  0.00      PROA  
ATOM   3176  NE2 GLN P 195      25.944 -18.614   6.840  0.00  0.00      PROA  
ATOM   3177 HE21 GLN P 195      25.983 -19.236   6.038  0.00  0.00      PROA  
ATOM   3178 HE22 GLN P 195      25.243 -18.728   7.466  0.00  0.00      PROA  
ATOM   3179  C   GLN P 195      25.617 -15.991   4.849  0.00  0.00      PROA  
ATOM   3180  O   GLN P 195      25.187 -16.980   4.272  0.00  0.00      PROA  
ATOM   3181  N   GLN P 196      24.806 -15.177   5.595  0.00  0.00      PROA  
ATOM   3182  HN  GLN P 196      25.162 -14.290   5.794  0.00  0.00      PROA  
ATOM   3183  CA  GLN P 196      23.375 -15.394   5.582  0.00  0.00      PROA  
ATOM   3184  HA  GLN P 196      23.130 -16.297   5.125  0.00  0.00      PROA  
ATOM   3185  CB  GLN P 196      22.675 -15.398   6.961  0.00  0.00      PROA  
ATOM   3186  HB1 GLN P 196      21.578 -15.551   6.804  0.00  0.00      PROA  
ATOM   3187  HB2 GLN P 196      22.764 -14.384   7.461  0.00  0.00      PROA  
ATOM   3188  CG  GLN P 196      23.025 -16.529   7.865  0.00  0.00      PROA  
ATOM   3189  HG1 GLN P 196      24.135 -16.505   7.995  0.00  0.00      PROA  
ATOM   3190  HG2 GLN P 196      22.819 -17.549   7.413  0.00  0.00      PROA  
ATOM   3191  CD  GLN P 196      22.305 -16.481   9.221  0.00  0.00      PROA  
ATOM   3192  OE1 GLN P 196      22.417 -15.427   9.924  0.00  0.00      PROA  
ATOM   3193  NE2 GLN P 196      21.576 -17.569   9.605  0.00  0.00      PROA  
ATOM   3194 HE21 GLN P 196      21.066 -17.503  10.432  0.00  0.00      PROA  
ATOM   3195 HE22 GLN P 196      21.164 -18.156   8.917  0.00  0.00      PROA  
ATOM   3196  C   GLN P 196      22.696 -14.365   4.680  0.00  0.00      PROA  
ATOM   3197  O   GLN P 196      23.310 -13.341   4.480  0.00  0.00      PROA  
ATOM   3198  N   ASN P 197      21.553 -14.645   4.109  0.00  0.00      PROA  
ATOM   3199  HN  ASN P 197      21.007 -15.505   4.317  0.00  0.00      PROA  
ATOM   3200  CA  ASN P 197      20.919 -13.712   3.189  0.00  0.00      PROA  
ATOM   3201  HA  ASN P 197      21.408 -12.736   3.035  0.00  0.00      PROA  
ATOM   3202  CB  ASN P 197      20.878 -14.236   1.709  0.00  0.00      PROA  
ATOM   3203  HB1 ASN P 197      20.087 -13.715   1.145  0.00  0.00      PROA  
ATOM   3204  HB2 ASN P 197      20.351 -15.266   1.749  0.00  0.00      PROA  
ATOM   3205  CG  ASN P 197      22.208 -14.314   0.892  0.00  0.00      PROA  
ATOM   3206  OD1 ASN P 197      22.439 -15.327   0.244  0.00  0.00      PROA  
ATOM   3207  ND2 ASN P 197      22.921 -13.232   0.761  0.00  0.00      PROA  
ATOM   3208 HD21 ASN P 197      23.552 -13.219  -0.025  0.00  0.00      PROA  
ATOM   3209 HD22 ASN P 197      22.768 -12.465   1.460  0.00  0.00      PROA  
ATOM   3210  C   ASN P 197      19.564 -13.333   3.741  0.00  0.00      PROA  
ATOM   3211  O   ASN P 197      18.974 -14.129   4.479  0.00  0.00      PROA  
ATOM   3212  N   LEU P 198      19.098 -12.030   3.547  0.00  0.00      PROA  
ATOM   3213  HN  LEU P 198      19.635 -11.299   3.085  0.00  0.00      PROA  
ATOM   3214  CA  LEU P 198      17.866 -11.566   4.086  0.00  0.00      PROA  
ATOM   3215  HA  LEU P 198      17.240 -12.344   4.556  0.00  0.00      PROA  
ATOM   3216  CB  LEU P 198      18.120 -10.364   5.139  0.00  0.00      PROA  
ATOM   3217  HB1 LEU P 198      18.837  -9.564   4.847  0.00  0.00      PROA  
ATOM   3218  HB2 LEU P 198      18.461 -10.864   5.999  0.00  0.00      PROA  
ATOM   3219  CG  LEU P 198      16.884  -9.491   5.481  0.00  0.00      PROA  
ATOM   3220  HG  LEU P 198      16.348  -9.061   4.578  0.00  0.00      PROA  
ATOM   3221  CD1 LEU P 198      15.777 -10.286   6.178  0.00  0.00      PROA  
ATOM   3222 HD11 LEU P 198      14.795  -9.800   6.048  0.00  0.00      PROA  
ATOM   3223 HD12 LEU P 198      16.140 -10.464   7.266  0.00  0.00      PROA  
ATOM   3224 HD13 LEU P 198      15.654 -11.234   5.540  0.00  0.00      PROA  
ATOM   3225  CD2 LEU P 198      17.327  -8.380   6.501  0.00  0.00      PROA  
ATOM   3226 HD21 LEU P 198      17.759  -8.786   7.428  0.00  0.00      PROA  
ATOM   3227 HD22 LEU P 198      16.515  -7.745   6.754  0.00  0.00      PROA  
ATOM   3228 HD23 LEU P 198      18.146  -7.767   6.045  0.00  0.00      PROA  
ATOM   3229  C   LEU P 198      17.044 -11.029   2.981  0.00  0.00      PROA  
ATOM   3230  O   LEU P 198      17.391  -9.973   2.423  0.00  0.00      PROA  
ATOM   3231  N   LEU P 199      15.917 -11.707   2.693  0.00  0.00      PROA  
ATOM   3232  HN  LEU P 199      15.748 -12.639   3.170  0.00  0.00      PROA  
ATOM   3233  CA  LEU P 199      14.914 -11.174   1.766  0.00  0.00      PROA  
ATOM   3234  HA  LEU P 199      15.471 -10.514   1.119  0.00  0.00      PROA  
ATOM   3235  CB  LEU P 199      14.107 -12.254   1.166  0.00  0.00      PROA  
ATOM   3236  HB1 LEU P 199      13.476 -11.751   0.388  0.00  0.00      PROA  
ATOM   3237  HB2 LEU P 199      13.455 -12.639   1.969  0.00  0.00      PROA  
ATOM   3238  CG  LEU P 199      14.853 -13.524   0.707  0.00  0.00      PROA  
ATOM   3239  HG  LEU P 199      15.419 -13.849   1.618  0.00  0.00      PROA  
ATOM   3240  CD1 LEU P 199      13.797 -14.505   0.311  0.00  0.00      PROA  
ATOM   3241 HD11 LEU P 199      13.014 -14.692   1.188  0.00  0.00      PROA  
ATOM   3242 HD12 LEU P 199      14.156 -15.467  -0.008  0.00  0.00      PROA  
ATOM   3243 HD13 LEU P 199      13.061 -14.024  -0.399  0.00  0.00      PROA  
ATOM   3244  CD2 LEU P 199      15.823 -13.214  -0.424  0.00  0.00      PROA  
ATOM   3245 HD21 LEU P 199      15.317 -12.593  -1.244  0.00  0.00      PROA  
ATOM   3246 HD22 LEU P 199      16.180 -14.097  -0.927  0.00  0.00      PROA  
ATOM   3247 HD23 LEU P 199      16.825 -12.754  -0.155  0.00  0.00      PROA  
ATOM   3248  C   LEU P 199      13.960 -10.387   2.626  0.00  0.00      PROA  
ATOM   3249  O   LEU P 199      13.883 -10.706   3.827  0.00  0.00      PROA  
ATOM   3250  N   LEU P 200      13.233  -9.390   2.072  0.00  0.00      PROA  
ATOM   3251  HN  LEU P 200      13.431  -9.012   1.147  0.00  0.00      PROA  
ATOM   3252  CA  LEU P 200      12.405  -8.482   2.792  0.00  0.00      PROA  
ATOM   3253  HA  LEU P 200      12.189  -8.935   3.745  0.00  0.00      PROA  
ATOM   3254  CB  LEU P 200      13.125  -7.129   3.168  0.00  0.00      PROA  
ATOM   3255  HB1 LEU P 200      13.410  -6.647   2.212  0.00  0.00      PROA  
ATOM   3256  HB2 LEU P 200      14.053  -7.355   3.795  0.00  0.00      PROA  
ATOM   3257  CG  LEU P 200      12.212  -6.051   3.844  0.00  0.00      PROA  
ATOM   3258  HG  LEU P 200      11.500  -5.728   3.064  0.00  0.00      PROA  
ATOM   3259  CD1 LEU P 200      11.497  -6.532   5.117  0.00  0.00      PROA  
ATOM   3260 HD11 LEU P 200      10.641  -7.155   4.946  0.00  0.00      PROA  
ATOM   3261 HD12 LEU P 200      11.142  -5.665   5.722  0.00  0.00      PROA  
ATOM   3262 HD13 LEU P 200      12.128  -7.084   5.796  0.00  0.00      PROA  
ATOM   3263  CD2 LEU P 200      13.033  -4.846   4.243  0.00  0.00      PROA  
ATOM   3264 HD21 LEU P 200      14.025  -5.087   4.749  0.00  0.00      PROA  
ATOM   3265 HD22 LEU P 200      12.409  -4.244   4.912  0.00  0.00      PROA  
ATOM   3266 HD23 LEU P 200      13.313  -4.262   3.325  0.00  0.00      PROA  
ATOM   3267  C   LEU P 200      11.112  -8.312   2.008  0.00  0.00      PROA  
ATOM   3268  O   LEU P 200      11.102  -8.280   0.777  0.00  0.00      PROA  
ATOM   3269  N   GLN P 201       9.961  -8.248   2.608  0.00  0.00      PROA  
ATOM   3270  HN  GLN P 201       9.970  -8.484   3.606  0.00  0.00      PROA  
ATOM   3271  CA  GLN P 201       8.654  -7.932   2.003  0.00  0.00      PROA  
ATOM   3272  HA  GLN P 201       8.840  -7.406   1.063  0.00  0.00      PROA  
ATOM   3273  CB  GLN P 201       7.660  -9.142   1.845  0.00  0.00      PROA  
ATOM   3274  HB1 GLN P 201       7.342  -9.508   2.812  0.00  0.00      PROA  
ATOM   3275  HB2 GLN P 201       8.255 -10.009   1.499  0.00  0.00      PROA  
ATOM   3276  CG  GLN P 201       6.467  -8.968   0.832  0.00  0.00      PROA  
ATOM   3277  HG1 GLN P 201       5.910  -9.908   0.619  0.00  0.00      PROA  
ATOM   3278  HG2 GLN P 201       6.770  -8.464  -0.112  0.00  0.00      PROA  
ATOM   3279  CD  GLN P 201       5.335  -8.106   1.426  0.00  0.00      PROA  
ATOM   3280  OE1 GLN P 201       5.224  -6.993   0.898  0.00  0.00      PROA  
ATOM   3281  NE2 GLN P 201       4.517  -8.597   2.404  0.00  0.00      PROA  
ATOM   3282 HE21 GLN P 201       3.813  -7.937   2.721  0.00  0.00      PROA  
ATOM   3283 HE22 GLN P 201       4.653  -9.531   2.759  0.00  0.00      PROA  
ATOM   3284  C   GLN P 201       7.971  -6.974   3.009  0.00  0.00      PROA  
ATOM   3285  O   GLN P 201       7.606  -7.422   4.098  0.00  0.00      PROA  
ATOM   3286  N   VAL P 202       7.756  -5.723   2.725  0.00  0.00      PROA  
ATOM   3287  HN  VAL P 202       7.883  -5.419   1.758  0.00  0.00      PROA  
ATOM   3288  CA  VAL P 202       7.106  -4.786   3.697  0.00  0.00      PROA  
ATOM   3289  HA  VAL P 202       7.007  -5.340   4.659  0.00  0.00      PROA  
ATOM   3290  CB  VAL P 202       7.852  -3.486   4.027  0.00  0.00      PROA  
ATOM   3291  HB  VAL P 202       7.936  -2.778   3.210  0.00  0.00      PROA  
ATOM   3292  CG1 VAL P 202       7.104  -2.661   5.013  0.00  0.00      PROA  
ATOM   3293 HG11 VAL P 202       7.714  -1.722   5.221  0.00  0.00      PROA  
ATOM   3294 HG12 VAL P 202       6.941  -3.099   6.047  0.00  0.00      PROA  
ATOM   3295 HG13 VAL P 202       6.057  -2.421   4.555  0.00  0.00      PROA  
ATOM   3296  CG2 VAL P 202       9.255  -3.710   4.592  0.00  0.00      PROA  
ATOM   3297 HG21 VAL P 202       9.244  -4.544   5.258  0.00  0.00      PROA  
ATOM   3298 HG22 VAL P 202       9.709  -2.818   5.094  0.00  0.00      PROA  
ATOM   3299 HG23 VAL P 202      10.049  -3.946   3.860  0.00  0.00      PROA  
ATOM   3300  C   VAL P 202       5.734  -4.466   3.074  0.00  0.00      PROA  
ATOM   3301  O   VAL P 202       5.642  -3.956   1.975  0.00  0.00      PROA  
ATOM   3302  N   GLY P 203       4.650  -4.722   3.756  0.00  0.00      PROA  
ATOM   3303  HN  GLY P 203       4.642  -4.964   4.709  0.00  0.00      PROA  
ATOM   3304  CA  GLY P 203       3.322  -4.544   3.234  0.00  0.00      PROA  
ATOM   3305  HA1 GLY P 203       3.236  -4.521   2.194  0.00  0.00      PROA  
ATOM   3306  HA2 GLY P 203       3.158  -3.564   3.550  0.00  0.00      PROA  
ATOM   3307  C   GLY P 203       2.247  -5.460   3.780  0.00  0.00      PROA  
ATOM   3308  O   GLY P 203       2.277  -6.665   3.610  0.00  0.00      PROA  
ATOM   3309  N   SER P 204       1.132  -4.876   4.258  0.00  0.00      PROA  
ATOM   3310  HN  SER P 204       1.050  -3.888   4.288  0.00  0.00      PROA  
ATOM   3311  CA  SER P 204      -0.039  -5.545   4.759  0.00  0.00      PROA  
ATOM   3312  HA  SER P 204       0.253  -6.355   5.411  0.00  0.00      PROA  
ATOM   3313  CB  SER P 204      -0.872  -4.542   5.605  0.00  0.00      PROA  
ATOM   3314  HB1 SER P 204      -1.793  -4.987   5.869  0.00  0.00      PROA  
ATOM   3315  HB2 SER P 204      -1.037  -3.706   4.890  0.00  0.00      PROA  
ATOM   3316  OG  SER P 204      -0.167  -4.145   6.819  0.00  0.00      PROA  
ATOM   3317  HG1 SER P 204       0.093  -3.212   6.700  0.00  0.00      PROA  
ATOM   3318  C   SER P 204      -0.896  -6.052   3.647  0.00  0.00      PROA  
ATOM   3319  O   SER P 204      -0.924  -5.542   2.511  0.00  0.00      PROA  
ATOM   3320  N   ASP P 205      -1.638  -7.141   3.822  0.00  0.00      PROA  
ATOM   3321  HN  ASP P 205      -1.800  -7.465   4.737  0.00  0.00      PROA  
ATOM   3322  CA  ASP P 205      -2.445  -7.854   2.889  0.00  0.00      PROA  
ATOM   3323  HA  ASP P 205      -3.224  -8.149   3.509  0.00  0.00      PROA  
ATOM   3324  CB  ASP P 205      -3.145  -7.109   1.721  0.00  0.00      PROA  
ATOM   3325  HB1 ASP P 205      -3.778  -7.770   1.106  0.00  0.00      PROA  
ATOM   3326  HB2 ASP P 205      -2.380  -6.641   1.114  0.00  0.00      PROA  
ATOM   3327  CG  ASP P 205      -4.121  -5.985   2.220  0.00  0.00      PROA  
ATOM   3328  OD1 ASP P 205      -4.662  -6.074   3.358  0.00  0.00      PROA  
ATOM   3329  OD2 ASP P 205      -4.443  -5.142   1.346  0.00  0.00      PROA  
ATOM   3330  C   ASP P 205      -1.648  -8.980   2.327  0.00  0.00      PROA  
ATOM   3331  O   ASP P 205      -1.453  -9.052   1.104  0.00  0.00      PROA  
ATOM   3332  N   PHE P 206      -1.096  -9.850   3.264  0.00  0.00      PROA  
ATOM   3333  HN  PHE P 206      -1.234  -9.717   4.243  0.00  0.00      PROA  
ATOM   3334  CA  PHE P 206      -0.227 -10.901   2.975  0.00  0.00      PROA  
ATOM   3335  HA  PHE P 206       0.725 -10.372   2.712  0.00  0.00      PROA  
ATOM   3336  CB  PHE P 206       0.180 -11.927   4.128  0.00  0.00      PROA  
ATOM   3337  HB1 PHE P 206       0.886 -12.764   3.777  0.00  0.00      PROA  
ATOM   3338  HB2 PHE P 206      -0.672 -12.461   4.529  0.00  0.00      PROA  
ATOM   3339  CG  PHE P 206       0.954 -11.227   5.269  0.00  0.00      PROA  
ATOM   3340  CD1 PHE P 206       1.431  -9.822   5.151  0.00  0.00      PROA  
ATOM   3341  HD1 PHE P 206       1.258  -9.151   4.254  0.00  0.00      PROA  
ATOM   3342  CE1 PHE P 206       2.202  -9.286   6.224  0.00  0.00      PROA  
ATOM   3343  HE1 PHE P 206       2.587  -8.321   6.060  0.00  0.00      PROA  
ATOM   3344  CZ  PHE P 206       2.511 -10.028   7.364  0.00  0.00      PROA  
ATOM   3345  HZ  PHE P 206       3.056  -9.599   8.149  0.00  0.00      PROA  
ATOM   3346  CD2 PHE P 206       1.266 -11.875   6.499  0.00  0.00      PROA  
ATOM   3347  HD2 PHE P 206       0.920 -12.838   6.719  0.00  0.00      PROA  
ATOM   3348  CE2 PHE P 206       2.017 -11.353   7.534  0.00  0.00      PROA  
ATOM   3349  HE2 PHE P 206       1.964 -11.800   8.501  0.00  0.00      PROA  
ATOM   3350  C   PHE P 206      -0.612 -11.826   1.755  0.00  0.00      PROA  
ATOM   3351  O   PHE P 206       0.238 -12.110   0.899  0.00  0.00      PROA  
ATOM   3352  N   GLY P 207      -1.877 -12.234   1.640  0.00  0.00      PROA  
ATOM   3353  HN  GLY P 207      -2.660 -11.947   2.196  0.00  0.00      PROA  
ATOM   3354  CA  GLY P 207      -2.259 -13.111   0.540  0.00  0.00      PROA  
ATOM   3355  HA1 GLY P 207      -3.331 -13.138   0.726  0.00  0.00      PROA  
ATOM   3356  HA2 GLY P 207      -1.939 -14.186   0.574  0.00  0.00      PROA  
ATOM   3357  C   GLY P 207      -2.041 -12.415  -0.806  0.00  0.00      PROA  
ATOM   3358  O   GLY P 207      -1.260 -12.909  -1.596  0.00  0.00      PROA  
ATOM   3359  N   ARG P 208      -2.556 -11.209  -0.987  0.00  0.00      PROA  
ATOM   3360  HN  ARG P 208      -3.173 -10.750  -0.278  0.00  0.00      PROA  
ATOM   3361  CA  ARG P 208      -2.246 -10.447  -2.184  0.00  0.00      PROA  
ATOM   3362  HA  ARG P 208      -2.606 -10.868  -3.161  0.00  0.00      PROA  
ATOM   3363  CB  ARG P 208      -3.206  -9.249  -2.090  0.00  0.00      PROA  
ATOM   3364  HB1 ARG P 208      -2.829  -8.617  -1.249  0.00  0.00      PROA  
ATOM   3365  HB2 ARG P 208      -4.238  -9.646  -1.887  0.00  0.00      PROA  
ATOM   3366  CG  ARG P 208      -3.226  -8.367  -3.337  0.00  0.00      PROA  
ATOM   3367  HG1 ARG P 208      -3.497  -9.002  -4.221  0.00  0.00      PROA  
ATOM   3368  HG2 ARG P 208      -2.285  -7.955  -3.632  0.00  0.00      PROA  
ATOM   3369  CD  ARG P 208      -4.261  -7.180  -3.337  0.00  0.00      PROA  
ATOM   3370  HD1 ARG P 208      -5.305  -7.539  -3.492  0.00  0.00      PROA  
ATOM   3371  HD2 ARG P 208      -4.052  -6.459  -4.094  0.00  0.00      PROA  
ATOM   3372  NE  ARG P 208      -3.897  -6.312  -2.153  0.00  0.00      PROA  
ATOM   3373  HE  ARG P 208      -4.566  -6.280  -1.499  0.00  0.00      PROA  
ATOM   3374  CZ  ARG P 208      -2.829  -5.595  -2.047  0.00  0.00      PROA  
ATOM   3375  NH1 ARG P 208      -1.936  -5.492  -3.056  0.00  0.00      PROA  
ATOM   3376 HH11 ARG P 208      -1.124  -4.895  -2.971  0.00  0.00      PROA  
ATOM   3377 HH12 ARG P 208      -2.026  -6.160  -3.814  0.00  0.00      PROA  
ATOM   3378  NH2 ARG P 208      -2.686  -4.825  -1.017  0.00  0.00      PROA  
ATOM   3379 HH21 ARG P 208      -3.241  -5.039  -0.175  0.00  0.00      PROA  
ATOM   3380 HH22 ARG P 208      -2.156  -3.985  -1.164  0.00  0.00      PROA  
ATOM   3381  C   ARG P 208      -0.839 -10.048  -2.356  0.00  0.00      PROA  
ATOM   3382  O   ARG P 208      -0.376 -10.047  -3.522  0.00  0.00      PROA  
ATOM   3383  N   LYS P 209      -0.096  -9.644  -1.319  0.00  0.00      PROA  
ATOM   3384  HN  LYS P 209      -0.583  -9.644  -0.442  0.00  0.00      PROA  
ATOM   3385  CA  LYS P 209       1.345  -9.218  -1.309  0.00  0.00      PROA  
ATOM   3386  HA  LYS P 209       1.540  -8.309  -1.903  0.00  0.00      PROA  
ATOM   3387  CB  LYS P 209       1.736  -8.643   0.091  0.00  0.00      PROA  
ATOM   3388  HB1 LYS P 209       2.797  -8.452   0.276  0.00  0.00      PROA  
ATOM   3389  HB2 LYS P 209       1.433  -9.338   0.870  0.00  0.00      PROA  
ATOM   3390  CG  LYS P 209       1.143  -7.248   0.480  0.00  0.00      PROA  
ATOM   3391  HG1 LYS P 209       1.366  -7.149   1.601  0.00  0.00      PROA  
ATOM   3392  HG2 LYS P 209       0.051  -7.199   0.368  0.00  0.00      PROA  
ATOM   3393  CD  LYS P 209       1.898  -6.162  -0.209  0.00  0.00      PROA  
ATOM   3394  HD1 LYS P 209       1.862  -6.364  -1.367  0.00  0.00      PROA  
ATOM   3395  HD2 LYS P 209       2.951  -6.190  -0.023  0.00  0.00      PROA  
ATOM   3396  CE  LYS P 209       1.249  -4.717  -0.076  0.00  0.00      PROA  
ATOM   3397  HE1 LYS P 209       1.326  -4.478   1.020  0.00  0.00      PROA  
ATOM   3398  HE2 LYS P 209       0.185  -4.826  -0.397  0.00  0.00      PROA  
ATOM   3399  NZ  LYS P 209       2.065  -3.716  -0.768  0.00  0.00      PROA  
ATOM   3400  HZ1 LYS P 209       1.548  -3.246  -1.532  0.00  0.00      PROA  
ATOM   3401  HZ2 LYS P 209       2.898  -4.141  -1.196  0.00  0.00      PROA  
ATOM   3402  HZ3 LYS P 209       2.402  -2.939  -0.231  0.00  0.00      PROA  
ATOM   3403  C   LYS P 209       2.382 -10.232  -1.768  0.00  0.00      PROA  
ATOM   3404  O   LYS P 209       3.506  -9.943  -2.103  0.00  0.00      PROA  
ATOM   3405  N   GLY P 210       1.872 -11.540  -1.743  0.00  0.00      PROA  
ATOM   3406  HN  GLY P 210       0.828 -11.561  -1.635  0.00  0.00      PROA  
ATOM   3407  CA  GLY P 210       2.640 -12.662  -2.328  0.00  0.00      PROA  
ATOM   3408  HA1 GLY P 210       3.305 -12.270  -3.003  0.00  0.00      PROA  
ATOM   3409  HA2 GLY P 210       1.856 -13.380  -2.741  0.00  0.00      PROA  
ATOM   3410  C   GLY P 210       3.534 -13.432  -1.405  0.00  0.00      PROA  
ATOM   3411  O   GLY P 210       4.617 -13.848  -1.852  0.00  0.00      PROA  
ATOM   3412  N   VAL P 211       3.086 -13.546  -0.150  0.00  0.00      PROA  
ATOM   3413  HN  VAL P 211       2.239 -13.014   0.131  0.00  0.00      PROA  
ATOM   3414  CA  VAL P 211       3.927 -14.306   0.793  0.00  0.00      PROA  
ATOM   3415  HA  VAL P 211       4.936 -14.010   0.570  0.00  0.00      PROA  
ATOM   3416  CB  VAL P 211       3.546 -14.077   2.286  0.00  0.00      PROA  
ATOM   3417  HB  VAL P 211       2.492 -14.439   2.497  0.00  0.00      PROA  
ATOM   3418  CG1 VAL P 211       4.505 -14.785   3.294  0.00  0.00      PROA  
ATOM   3419 HG11 VAL P 211       4.193 -14.642   4.338  0.00  0.00      PROA  
ATOM   3420 HG12 VAL P 211       5.528 -14.404   3.098  0.00  0.00      PROA  
ATOM   3421 HG13 VAL P 211       4.487 -15.921   3.132  0.00  0.00      PROA  
ATOM   3422  CG2 VAL P 211       3.505 -12.566   2.613  0.00  0.00      PROA  
ATOM   3423 HG21 VAL P 211       2.756 -12.022   2.093  0.00  0.00      PROA  
ATOM   3424 HG22 VAL P 211       4.497 -12.141   2.245  0.00  0.00      PROA  
ATOM   3425 HG23 VAL P 211       3.340 -12.326   3.680  0.00  0.00      PROA  
ATOM   3426  C   VAL P 211       4.057 -15.740   0.415  0.00  0.00      PROA  
ATOM   3427  O   VAL P 211       5.131 -16.260   0.325  0.00  0.00      PROA  
ATOM   3428  N   ASP P 212       2.958 -16.412   0.015  0.00  0.00      PROA  
ATOM   3429  HN  ASP P 212       2.092 -15.972  -0.045  0.00  0.00      PROA  
ATOM   3430  CA  ASP P 212       3.121 -17.827  -0.330  0.00  0.00      PROA  
ATOM   3431  HA  ASP P 212       3.494 -18.331   0.556  0.00  0.00      PROA  
ATOM   3432  CB  ASP P 212       1.710 -18.338  -0.648  0.00  0.00      PROA  
ATOM   3433  HB1 ASP P 212       1.019 -18.078   0.151  0.00  0.00      PROA  
ATOM   3434  HB2 ASP P 212       1.751 -19.412  -0.817  0.00  0.00      PROA  
ATOM   3435  CG  ASP P 212       0.993 -17.704  -1.854  0.00  0.00      PROA  
ATOM   3436  OD1 ASP P 212       1.304 -16.586  -2.405  0.00  0.00      PROA  
ATOM   3437  OD2 ASP P 212      -0.031 -18.298  -2.310  0.00  0.00      PROA  
ATOM   3438  C   ASP P 212       4.048 -18.121  -1.523  0.00  0.00      PROA  
ATOM   3439  O   ASP P 212       4.765 -19.097  -1.317  0.00  0.00      PROA  
ATOM   3440  N   ARG P 213       3.996 -17.366  -2.598  0.00  0.00      PROA  
ATOM   3441  HN  ARG P 213       3.170 -16.824  -2.776  0.00  0.00      PROA  
ATOM   3442  CA  ARG P 213       5.075 -17.211  -3.599  0.00  0.00      PROA  
ATOM   3443  HA  ARG P 213       4.964 -18.165  -4.156  0.00  0.00      PROA  
ATOM   3444  CB  ARG P 213       4.762 -16.003  -4.580  0.00  0.00      PROA  
ATOM   3445  HB1 ARG P 213       5.623 -15.834  -5.258  0.00  0.00      PROA  
ATOM   3446  HB2 ARG P 213       4.674 -15.054  -4.072  0.00  0.00      PROA  
ATOM   3447  CG  ARG P 213       3.581 -16.338  -5.576  0.00  0.00      PROA  
ATOM   3448  HG1 ARG P 213       2.672 -16.721  -4.996  0.00  0.00      PROA  
ATOM   3449  HG2 ARG P 213       3.854 -17.011  -6.377  0.00  0.00      PROA  
ATOM   3450  CD  ARG P 213       3.234 -15.017  -6.274  0.00  0.00      PROA  
ATOM   3451  HD1 ARG P 213       4.072 -14.714  -6.934  0.00  0.00      PROA  
ATOM   3452  HD2 ARG P 213       3.019 -14.238  -5.511  0.00  0.00      PROA  
ATOM   3453  NE  ARG P 213       1.953 -15.254  -7.077  0.00  0.00      PROA  
ATOM   3454  HE  ARG P 213       1.750 -16.227  -7.203  0.00  0.00      PROA  
ATOM   3455  CZ  ARG P 213       1.542 -14.515  -8.076  0.00  0.00      PROA  
ATOM   3456  NH1 ARG P 213       2.111 -13.347  -8.254  0.00  0.00      PROA  
ATOM   3457 HH11 ARG P 213       2.725 -12.944  -7.606  0.00  0.00      PROA  
ATOM   3458 HH12 ARG P 213       1.952 -12.741  -9.059  0.00  0.00      PROA  
ATOM   3459  NH2 ARG P 213       0.622 -14.870  -8.890  0.00  0.00      PROA  
ATOM   3460 HH21 ARG P 213       0.255 -15.773  -8.772  0.00  0.00      PROA  
ATOM   3461 HH22 ARG P 213       0.251 -14.126  -9.504  0.00  0.00      PROA  
ATOM   3462  C   ARG P 213       6.495 -17.046  -3.153  0.00  0.00      PROA  
ATOM   3463  O   ARG P 213       7.347 -17.753  -3.610  0.00  0.00      PROA  
ATOM   3464  N   SER P 214       6.649 -16.134  -2.169  0.00  0.00      PROA  
ATOM   3465  HN  SER P 214       5.822 -15.650  -1.910  0.00  0.00      PROA  
ATOM   3466  CA  SER P 214       7.865 -15.871  -1.403  0.00  0.00      PROA  
ATOM   3467  HA  SER P 214       8.590 -15.616  -2.143  0.00  0.00      PROA  
ATOM   3468  CB  SER P 214       7.750 -14.762  -0.330  0.00  0.00      PROA  
ATOM   3469  HB1 SER P 214       8.743 -14.551  -0.037  0.00  0.00      PROA  
ATOM   3470  HB2 SER P 214       7.286 -15.092   0.572  0.00  0.00      PROA  
ATOM   3471  OG  SER P 214       7.201 -13.568  -0.896  0.00  0.00      PROA  
ATOM   3472  HG1 SER P 214       6.287 -13.866  -1.179  0.00  0.00      PROA  
ATOM   3473  C   SER P 214       8.404 -17.069  -0.680  0.00  0.00      PROA  
ATOM   3474  O   SER P 214       9.566 -17.398  -0.838  0.00  0.00      PROA  
ATOM   3475  N   ILE P 215       7.624 -17.791   0.154  0.00  0.00      PROA  
ATOM   3476  HN  ILE P 215       6.667 -17.490   0.186  0.00  0.00      PROA  
ATOM   3477  CA  ILE P 215       8.000 -19.018   0.795  0.00  0.00      PROA  
ATOM   3478  HA  ILE P 215       8.949 -18.746   1.235  0.00  0.00      PROA  
ATOM   3479  CB  ILE P 215       6.977 -19.479   1.730  0.00  0.00      PROA  
ATOM   3480  HB  ILE P 215       5.969 -19.726   1.329  0.00  0.00      PROA  
ATOM   3481  CG2 ILE P 215       7.544 -20.664   2.627  0.00  0.00      PROA  
ATOM   3482 HG21 ILE P 215       7.871 -21.514   1.940  0.00  0.00      PROA  
ATOM   3483 HG22 ILE P 215       6.752 -21.077   3.305  0.00  0.00      PROA  
ATOM   3484 HG23 ILE P 215       8.396 -20.386   3.234  0.00  0.00      PROA  
ATOM   3485  CG1 ILE P 215       6.573 -18.304   2.744  0.00  0.00      PROA  
ATOM   3486 HG11 ILE P 215       6.361 -17.375   2.281  0.00  0.00      PROA  
ATOM   3487 HG12 ILE P 215       7.584 -18.161   3.347  0.00  0.00      PROA  
ATOM   3488  CD  ILE P 215       5.515 -18.686   3.819  0.00  0.00      PROA  
ATOM   3489  HD1 ILE P 215       5.779 -19.627   4.361  0.00  0.00      PROA  
ATOM   3490  HD2 ILE P 215       4.521 -18.836   3.328  0.00  0.00      PROA  
ATOM   3491  HD3 ILE P 215       5.478 -17.742   4.472  0.00  0.00      PROA  
ATOM   3492  C   ILE P 215       8.306 -20.234  -0.169  0.00  0.00      PROA  
ATOM   3493  O   ILE P 215       9.268 -20.937   0.050  0.00  0.00      PROA  
ATOM   3494  N   GLU P 216       7.428 -20.459  -1.176  0.00  0.00      PROA  
ATOM   3495  HN  GLU P 216       6.537 -19.999  -1.111  0.00  0.00      PROA  
ATOM   3496  CA  GLU P 216       7.603 -21.451  -2.205  0.00  0.00      PROA  
ATOM   3497  HA  GLU P 216       7.531 -22.430  -1.724  0.00  0.00      PROA  
ATOM   3498  CB  GLU P 216       6.461 -21.521  -3.223  0.00  0.00      PROA  
ATOM   3499  HB1 GLU P 216       6.744 -21.958  -4.235  0.00  0.00      PROA  
ATOM   3500  HB2 GLU P 216       6.299 -20.419  -3.412  0.00  0.00      PROA  
ATOM   3501  CG  GLU P 216       5.212 -22.270  -2.708  0.00  0.00      PROA  
ATOM   3502  HG1 GLU P 216       4.751 -21.922  -1.801  0.00  0.00      PROA  
ATOM   3503  HG2 GLU P 216       5.474 -23.334  -2.411  0.00  0.00      PROA  
ATOM   3504  CD  GLU P 216       4.086 -22.444  -3.688  0.00  0.00      PROA  
ATOM   3505  OE1 GLU P 216       3.049 -21.743  -3.587  0.00  0.00      PROA  
ATOM   3506  OE2 GLU P 216       4.118 -23.334  -4.492  0.00  0.00      PROA  
ATOM   3507  C   GLU P 216       8.886 -21.279  -2.952  0.00  0.00      PROA  
ATOM   3508  O   GLU P 216       9.533 -22.244  -3.309  0.00  0.00      PROA  
ATOM   3509  N   ALA P 217       9.336 -20.027  -3.185  0.00  0.00      PROA  
ATOM   3510  HN  ALA P 217       8.900 -19.203  -2.824  0.00  0.00      PROA  
ATOM   3511  CA  ALA P 217      10.558 -19.623  -3.871  0.00  0.00      PROA  
ATOM   3512  HA  ALA P 217      10.640 -20.177  -4.758  0.00  0.00      PROA  
ATOM   3513  CB  ALA P 217      10.387 -18.087  -4.294  0.00  0.00      PROA  
ATOM   3514  HB1 ALA P 217       9.461 -17.841  -4.808  0.00  0.00      PROA  
ATOM   3515  HB2 ALA P 217      11.275 -17.877  -4.971  0.00  0.00      PROA  
ATOM   3516  HB3 ALA P 217      10.443 -17.577  -3.348  0.00  0.00      PROA  
ATOM   3517  C   ALA P 217      11.776 -19.784  -2.996  0.00  0.00      PROA  
ATOM   3518  O   ALA P 217      12.813 -20.370  -3.392  0.00  0.00      PROA  
ATOM   3519  N   LEU P 218      11.644 -19.511  -1.696  0.00  0.00      PROA  
ATOM   3520  HN  LEU P 218      10.851 -19.002  -1.346  0.00  0.00      PROA  
ATOM   3521  CA  LEU P 218      12.624 -19.918  -0.710  0.00  0.00      PROA  
ATOM   3522  HA  LEU P 218      13.582 -19.482  -0.896  0.00  0.00      PROA  
ATOM   3523  CB  LEU P 218      12.219 -19.488   0.720  0.00  0.00      PROA  
ATOM   3524  HB1 LEU P 218      11.159 -19.527   0.736  0.00  0.00      PROA  
ATOM   3525  HB2 LEU P 218      12.375 -18.425   0.798  0.00  0.00      PROA  
ATOM   3526  CG  LEU P 218      12.903 -20.114   1.895  0.00  0.00      PROA  
ATOM   3527  HG  LEU P 218      12.758 -21.153   1.969  0.00  0.00      PROA  
ATOM   3528  CD1 LEU P 218      14.413 -19.694   1.971  0.00  0.00      PROA  
ATOM   3529 HD11 LEU P 218      15.029 -20.257   1.158  0.00  0.00      PROA  
ATOM   3530 HD12 LEU P 218      14.986 -19.836   2.947  0.00  0.00      PROA  
ATOM   3531 HD13 LEU P 218      14.421 -18.582   1.766  0.00  0.00      PROA  
ATOM   3532  CD2 LEU P 218      12.265 -19.526   3.120  0.00  0.00      PROA  
ATOM   3533 HD21 LEU P 218      11.191 -19.621   3.027  0.00  0.00      PROA  
ATOM   3534 HD22 LEU P 218      12.333 -18.501   3.160  0.00  0.00      PROA  
ATOM   3535 HD23 LEU P 218      12.693 -19.975   4.030  0.00  0.00      PROA  
ATOM   3536  C   LEU P 218      12.859 -21.431  -0.727  0.00  0.00      PROA  
ATOM   3537  O   LEU P 218      13.988 -21.874  -0.570  0.00  0.00      PROA  
ATOM   3538  N   ALA P 219      11.826 -22.273  -0.792  0.00  0.00      PROA  
ATOM   3539  HN  ALA P 219      10.881 -21.862  -0.811  0.00  0.00      PROA  
ATOM   3540  CA  ALA P 219      11.896 -23.658  -0.662  0.00  0.00      PROA  
ATOM   3541  HA  ALA P 219      12.422 -23.971   0.216  0.00  0.00      PROA  
ATOM   3542  CB  ALA P 219      10.459 -24.137  -0.389  0.00  0.00      PROA  
ATOM   3543  HB1 ALA P 219       9.833 -24.157  -1.290  0.00  0.00      PROA  
ATOM   3544  HB2 ALA P 219       9.998 -23.516   0.404  0.00  0.00      PROA  
ATOM   3545  HB3 ALA P 219      10.481 -25.166   0.010  0.00  0.00      PROA  
ATOM   3546  C   ALA P 219      12.571 -24.389  -1.896  0.00  0.00      PROA  
ATOM   3547  O   ALA P 219      12.985 -25.573  -1.820  0.00  0.00      PROA  
ATOM   3548  N   SER P 220      12.751 -23.667  -3.087  0.00  0.00      PROA  
ATOM   3549  HN  SER P 220      12.423 -22.749  -3.125  0.00  0.00      PROA  
ATOM   3550  CA  SER P 220      13.354 -24.154  -4.227  0.00  0.00      PROA  
ATOM   3551  HA  SER P 220      13.138 -25.251  -4.345  0.00  0.00      PROA  
ATOM   3552  CB  SER P 220      12.932 -23.339  -5.509  0.00  0.00      PROA  
ATOM   3553  HB1 SER P 220      11.871 -23.369  -5.646  0.00  0.00      PROA  
ATOM   3554  HB2 SER P 220      13.173 -23.886  -6.445  0.00  0.00      PROA  
ATOM   3555  OG  SER P 220      13.321 -21.980  -5.627  0.00  0.00      PROA  
ATOM   3556  HG1 SER P 220      12.896 -21.503  -4.924  0.00  0.00      PROA  
ATOM   3557  C   SER P 220      14.862 -24.018  -4.153  0.00  0.00      PROA  
ATOM   3558  O   SER P 220      15.587 -24.545  -5.005  0.00  0.00      PROA  
ATOM   3559  N   LEU P 221      15.330 -23.276  -3.240  0.00  0.00      PROA  
ATOM   3560  HN  LEU P 221      14.658 -22.801  -2.675  0.00  0.00      PROA  
ATOM   3561  CA  LEU P 221      16.739 -22.990  -3.070  0.00  0.00      PROA  
ATOM   3562  HA  LEU P 221      17.057 -22.592  -4.026  0.00  0.00      PROA  
ATOM   3563  CB  LEU P 221      16.894 -21.804  -2.059  0.00  0.00      PROA  
ATOM   3564  HB1 LEU P 221      17.982 -21.682  -1.782  0.00  0.00      PROA  
ATOM   3565  HB2 LEU P 221      16.429 -22.055  -1.035  0.00  0.00      PROA  
ATOM   3566  CG  LEU P 221      16.428 -20.409  -2.591  0.00  0.00      PROA  
ATOM   3567  HG  LEU P 221      15.368 -20.502  -2.874  0.00  0.00      PROA  
ATOM   3568  CD1 LEU P 221      16.567 -19.350  -1.498  0.00  0.00      PROA  
ATOM   3569 HD11 LEU P 221      16.680 -19.745  -0.490  0.00  0.00      PROA  
ATOM   3570 HD12 LEU P 221      15.675 -18.695  -1.567  0.00  0.00      PROA  
ATOM   3571 HD13 LEU P 221      17.470 -18.702  -1.676  0.00  0.00      PROA  
ATOM   3572  CD2 LEU P 221      17.269 -19.952  -3.773  0.00  0.00      PROA  
ATOM   3573 HD21 LEU P 221      18.291 -19.931  -3.385  0.00  0.00      PROA  
ATOM   3574 HD22 LEU P 221      17.015 -18.895  -4.145  0.00  0.00      PROA  
ATOM   3575 HD23 LEU P 221      17.127 -20.605  -4.696  0.00  0.00      PROA  
ATOM   3576  C   LEU P 221      17.599 -24.230  -2.797  0.00  0.00      PROA  
ATOM   3577  O   LEU P 221      17.092 -25.145  -2.155  0.00  0.00      PROA  
ATOM   3578  N   PRO P 222      18.880 -24.326  -3.204  0.00  0.00      PROA  
ATOM   3579  CD  PRO P 222      19.404 -23.436  -4.309  0.00  0.00      PROA  
ATOM   3580  HD1 PRO P 222      19.117 -22.322  -4.220  0.00  0.00      PROA  
ATOM   3581  HD2 PRO P 222      18.945 -23.692  -5.242  0.00  0.00      PROA  
ATOM   3582  CA  PRO P 222      19.878 -25.346  -2.818  0.00  0.00      PROA  
ATOM   3583  HA  PRO P 222      19.471 -26.307  -3.161  0.00  0.00      PROA  
ATOM   3584  CB  PRO P 222      21.100 -25.047  -3.655  0.00  0.00      PROA  
ATOM   3585  HB1 PRO P 222      21.201 -25.781  -4.506  0.00  0.00      PROA  
ATOM   3586  HB2 PRO P 222      22.014 -25.101  -3.033  0.00  0.00      PROA  
ATOM   3587  CG  PRO P 222      20.960 -23.644  -4.164  0.00  0.00      PROA  
ATOM   3588  HG1 PRO P 222      21.307 -22.975  -3.351  0.00  0.00      PROA  
ATOM   3589  HG2 PRO P 222      21.579 -23.484  -5.101  0.00  0.00      PROA  
ATOM   3590  C   PRO P 222      20.114 -25.346  -1.357  0.00  0.00      PROA  
ATOM   3591  O   PRO P 222      20.049 -24.309  -0.737  0.00  0.00      PROA  
ATOM   3592  N   GLU P 223      20.281 -26.536  -0.661  0.00  0.00      PROA  
ATOM   3593  HN  GLU P 223      20.135 -27.349  -1.190  0.00  0.00      PROA  
ATOM   3594  CA  GLU P 223      20.169 -26.660   0.770  0.00  0.00      PROA  
ATOM   3595  HA  GLU P 223      19.089 -26.620   1.024  0.00  0.00      PROA  
ATOM   3596  CB  GLU P 223      20.334 -28.176   1.196  0.00  0.00      PROA  
ATOM   3597  HB1 GLU P 223      21.268 -28.646   0.896  0.00  0.00      PROA  
ATOM   3598  HB2 GLU P 223      19.546 -28.642   0.580  0.00  0.00      PROA  
ATOM   3599  CG  GLU P 223      20.070 -28.277   2.753  0.00  0.00      PROA  
ATOM   3600  HG1 GLU P 223      19.030 -27.922   3.039  0.00  0.00      PROA  
ATOM   3601  HG2 GLU P 223      20.857 -27.703   3.322  0.00  0.00      PROA  
ATOM   3602  CD  GLU P 223      20.214 -29.729   3.304  0.00  0.00      PROA  
ATOM   3603  OE1 GLU P 223      21.177 -30.540   3.021  0.00  0.00      PROA  
ATOM   3604  OE2 GLU P 223      19.383 -30.006   4.194  0.00  0.00      PROA  
ATOM   3605  C   GLU P 223      20.869 -25.728   1.778  0.00  0.00      PROA  
ATOM   3606  O   GLU P 223      20.170 -25.297   2.709  0.00  0.00      PROA  
ATOM   3607  N   SER P 224      22.136 -25.395   1.755  0.00  0.00      PROA  
ATOM   3608  HN  SER P 224      22.615 -25.663   0.888  0.00  0.00      PROA  
ATOM   3609  CA  SER P 224      22.775 -24.508   2.710  0.00  0.00      PROA  
ATOM   3610  HA  SER P 224      22.445 -24.696   3.753  0.00  0.00      PROA  
ATOM   3611  CB  SER P 224      24.261 -24.879   2.738  0.00  0.00      PROA  
ATOM   3612  HB1 SER P 224      24.577 -24.689   1.714  0.00  0.00      PROA  
ATOM   3613  HB2 SER P 224      24.405 -25.989   2.969  0.00  0.00      PROA  
ATOM   3614  OG  SER P 224      24.994 -24.062   3.665  0.00  0.00      PROA  
ATOM   3615  HG1 SER P 224      24.796 -24.318   4.611  0.00  0.00      PROA  
ATOM   3616  C   SER P 224      22.554 -23.058   2.382  0.00  0.00      PROA  
ATOM   3617  O   SER P 224      22.375 -22.327   3.338  0.00  0.00      PROA  
ATOM   3618  N   LEU P 225      22.476 -22.679   1.104  0.00  0.00      PROA  
ATOM   3619  HN  LEU P 225      22.693 -23.382   0.447  0.00  0.00      PROA  
ATOM   3620  CA  LEU P 225      21.886 -21.425   0.720  0.00  0.00      PROA  
ATOM   3621  HA  LEU P 225      22.420 -20.613   1.033  0.00  0.00      PROA  
ATOM   3622  CB  LEU P 225      22.081 -21.317  -0.835  0.00  0.00      PROA  
ATOM   3623  HB1 LEU P 225      21.439 -22.082  -1.265  0.00  0.00      PROA  
ATOM   3624  HB2 LEU P 225      23.181 -21.497  -0.934  0.00  0.00      PROA  
ATOM   3625  CG  LEU P 225      21.580 -20.000  -1.412  0.00  0.00      PROA  
ATOM   3626  HG  LEU P 225      20.663 -19.684  -0.993  0.00  0.00      PROA  
ATOM   3627  CD1 LEU P 225      22.554 -18.774  -1.054  0.00  0.00      PROA  
ATOM   3628 HD11 LEU P 225      22.049 -17.933  -1.499  0.00  0.00      PROA  
ATOM   3629 HD12 LEU P 225      23.540 -18.957  -1.508  0.00  0.00      PROA  
ATOM   3630 HD13 LEU P 225      22.704 -18.642   0.049  0.00  0.00      PROA  
ATOM   3631  CD2 LEU P 225      21.285 -20.096  -2.939  0.00  0.00      PROA  
ATOM   3632 HD21 LEU P 225      20.589 -20.874  -3.043  0.00  0.00      PROA  
ATOM   3633 HD22 LEU P 225      22.245 -20.437  -3.442  0.00  0.00      PROA  
ATOM   3634 HD23 LEU P 225      21.037 -19.106  -3.309  0.00  0.00      PROA  
ATOM   3635  C   LEU P 225      20.466 -21.209   1.216  0.00  0.00      PROA  
ATOM   3636  O   LEU P 225      20.038 -20.187   1.777  0.00  0.00      PROA  
ATOM   3637  N   ARG P 226      19.709 -22.322   1.141  0.00  0.00      PROA  
ATOM   3638  HN  ARG P 226      20.033 -23.172   0.722  0.00  0.00      PROA  
ATOM   3639  CA  ARG P 226      18.415 -22.444   1.791  0.00  0.00      PROA  
ATOM   3640  HA  ARG P 226      17.870 -21.524   1.507  0.00  0.00      PROA  
ATOM   3641  CB  ARG P 226      17.638 -23.654   1.342  0.00  0.00      PROA  
ATOM   3642  HB1 ARG P 226      18.025 -24.582   1.692  0.00  0.00      PROA  
ATOM   3643  HB2 ARG P 226      17.697 -23.666   0.188  0.00  0.00      PROA  
ATOM   3644  CG  ARG P 226      16.101 -23.654   1.729  0.00  0.00      PROA  
ATOM   3645  HG1 ARG P 226      15.732 -22.688   1.463  0.00  0.00      PROA  
ATOM   3646  HG2 ARG P 226      15.882 -23.782   2.824  0.00  0.00      PROA  
ATOM   3647  CD  ARG P 226      15.359 -24.784   0.940  0.00  0.00      PROA  
ATOM   3648  HD1 ARG P 226      15.565 -24.592  -0.166  0.00  0.00      PROA  
ATOM   3649  HD2 ARG P 226      14.286 -24.763   1.205  0.00  0.00      PROA  
ATOM   3650  NE  ARG P 226      15.901 -26.115   1.453  0.00  0.00      PROA  
ATOM   3651  HE  ARG P 226      15.899 -26.158   2.435  0.00  0.00      PROA  
ATOM   3652  CZ  ARG P 226      16.371 -27.188   0.815  0.00  0.00      PROA  
ATOM   3653  NH1 ARG P 226      16.507 -27.324  -0.463  0.00  0.00      PROA  
ATOM   3654 HH11 ARG P 226      16.383 -26.515  -1.078  0.00  0.00      PROA  
ATOM   3655 HH12 ARG P 226      17.134 -27.978  -0.902  0.00  0.00      PROA  
ATOM   3656  NH2 ARG P 226      16.810 -28.152   1.545  0.00  0.00      PROA  
ATOM   3657 HH21 ARG P 226      16.565 -28.113   2.502  0.00  0.00      PROA  
ATOM   3658 HH22 ARG P 226      17.039 -29.007   1.078  0.00  0.00      PROA  
ATOM   3659  C   ARG P 226      18.518 -22.307   3.248  0.00  0.00      PROA  
ATOM   3660  O   ARG P 226      17.732 -21.574   3.789  0.00  0.00      PROA  
ATOM   3661  N   HSD P 227      19.430 -23.023   3.992  0.00  0.00      PROA  
ATOM   3662  HN  HSD P 227      19.937 -23.751   3.566  0.00  0.00      PROA  
ATOM   3663  CA  HSD P 227      19.481 -22.998   5.451  0.00  0.00      PROA  
ATOM   3664  HA  HSD P 227      18.588 -23.406   5.910  0.00  0.00      PROA  
ATOM   3665  CB  HSD P 227      20.622 -23.890   6.015  0.00  0.00      PROA  
ATOM   3666  HB1 HSD P 227      21.547 -23.485   5.685  0.00  0.00      PROA  
ATOM   3667  HB2 HSD P 227      20.607 -24.923   5.615  0.00  0.00      PROA  
ATOM   3668  ND1 HSD P 227      20.039 -24.857   8.359  0.00  0.00      PROA  
ATOM   3669  HD1 HSD P 227      19.270 -25.512   8.262  0.00  0.00      PROA  
ATOM   3670  CG  HSD P 227      20.582 -23.906   7.453  0.00  0.00      PROA  
ATOM   3671  CE1 HSD P 227      20.353 -24.493   9.591  0.00  0.00      PROA  
ATOM   3672  HE1 HSD P 227      19.964 -24.821  10.579  0.00  0.00      PROA  
ATOM   3673  NE2 HSD P 227      21.204 -23.449   9.562  0.00  0.00      PROA  
ATOM   3674  CD2 HSD P 227      21.372 -23.112   8.163  0.00  0.00      PROA  
ATOM   3675  HD2 HSD P 227      22.127 -22.389   7.856  0.00  0.00      PROA  
ATOM   3676  C   HSD P 227      19.645 -21.592   5.961  0.00  0.00      PROA  
ATOM   3677  O   HSD P 227      19.128 -21.177   6.975  0.00  0.00      PROA  
ATOM   3678  N   ASN P 228      20.454 -20.905   5.175  0.00  0.00      PROA  
ATOM   3679  HN  ASN P 228      20.666 -21.297   4.312  0.00  0.00      PROA  
ATOM   3680  CA  ASN P 228      21.071 -19.593   5.414  0.00  0.00      PROA  
ATOM   3681  HA  ASN P 228      20.969 -19.347   6.486  0.00  0.00      PROA  
ATOM   3682  CB  ASN P 228      22.624 -19.527   5.168  0.00  0.00      PROA  
ATOM   3683  HB1 ASN P 228      23.053 -18.495   5.284  0.00  0.00      PROA  
ATOM   3684  HB2 ASN P 228      22.901 -19.975   4.204  0.00  0.00      PROA  
ATOM   3685  CG  ASN P 228      23.228 -20.391   6.366  0.00  0.00      PROA  
ATOM   3686  OD1 ASN P 228      23.386 -19.853   7.437  0.00  0.00      PROA  
ATOM   3687  ND2 ASN P 228      23.574 -21.692   6.050  0.00  0.00      PROA  
ATOM   3688 HD21 ASN P 228      23.899 -22.255   6.801  0.00  0.00      PROA  
ATOM   3689 HD22 ASN P 228      23.369 -22.017   5.103  0.00  0.00      PROA  
ATOM   3690  C   ASN P 228      20.365 -18.440   4.780  0.00  0.00      PROA  
ATOM   3691  O   ASN P 228      20.868 -17.351   4.960  0.00  0.00      PROA  
ATOM   3692  N   THR P 229      19.182 -18.593   4.203  0.00  0.00      PROA  
ATOM   3693  HN  THR P 229      18.693 -19.485   4.129  0.00  0.00      PROA  
ATOM   3694  CA  THR P 229      18.438 -17.443   3.672  0.00  0.00      PROA  
ATOM   3695  HA  THR P 229      19.003 -16.575   3.737  0.00  0.00      PROA  
ATOM   3696  CB  THR P 229      17.954 -17.670   2.234  0.00  0.00      PROA  
ATOM   3697  HB  THR P 229      17.433 -18.617   2.102  0.00  0.00      PROA  
ATOM   3698  OG1 THR P 229      19.104 -17.799   1.512  0.00  0.00      PROA  
ATOM   3699  HG1 THR P 229      19.399 -18.773   1.610  0.00  0.00      PROA  
ATOM   3700  CG2 THR P 229      17.183 -16.411   1.772  0.00  0.00      PROA  
ATOM   3701 HG21 THR P 229      16.203 -16.384   2.198  0.00  0.00      PROA  
ATOM   3702 HG22 THR P 229      17.034 -16.377   0.745  0.00  0.00      PROA  
ATOM   3703 HG23 THR P 229      17.640 -15.512   2.258  0.00  0.00      PROA  
ATOM   3704  C   THR P 229      17.182 -17.196   4.484  0.00  0.00      PROA  
ATOM   3705  O   THR P 229      16.328 -18.076   4.598  0.00  0.00      PROA  
ATOM   3706  N   LEU P 230      17.020 -15.967   5.045  0.00  0.00      PROA  
ATOM   3707  HN  LEU P 230      17.769 -15.335   4.860  0.00  0.00      PROA  
ATOM   3708  CA  LEU P 230      16.034 -15.601   5.934  0.00  0.00      PROA  
ATOM   3709  HA  LEU P 230      15.439 -16.528   6.292  0.00  0.00      PROA  
ATOM   3710  CB  LEU P 230      16.739 -14.888   7.138  0.00  0.00      PROA  
ATOM   3711  HB1 LEU P 230      16.022 -14.641   7.987  0.00  0.00      PROA  
ATOM   3712  HB2 LEU P 230      17.254 -13.927   6.816  0.00  0.00      PROA  
ATOM   3713  CG  LEU P 230      17.899 -15.713   7.819  0.00  0.00      PROA  
ATOM   3714  HG  LEU P 230      18.787 -15.675   7.070  0.00  0.00      PROA  
ATOM   3715  CD1 LEU P 230      18.405 -15.183   9.129  0.00  0.00      PROA  
ATOM   3716 HD11 LEU P 230      17.685 -15.075   9.995  0.00  0.00      PROA  
ATOM   3717 HD12 LEU P 230      18.952 -14.185   8.879  0.00  0.00      PROA  
ATOM   3718 HD13 LEU P 230      19.008 -15.975   9.595  0.00  0.00      PROA  
ATOM   3719  CD2 LEU P 230      17.516 -17.207   8.138  0.00  0.00      PROA  
ATOM   3720 HD21 LEU P 230      17.068 -17.300   9.141  0.00  0.00      PROA  
ATOM   3721 HD22 LEU P 230      18.340 -17.908   8.241  0.00  0.00      PROA  
ATOM   3722 HD23 LEU P 230      16.735 -17.555   7.439  0.00  0.00      PROA  
ATOM   3723  C   LEU P 230      15.055 -14.695   5.225  0.00  0.00      PROA  
ATOM   3724  O   LEU P 230      15.425 -13.948   4.320  0.00  0.00      PROA  
ATOM   3725  N   LEU P 231      13.808 -14.773   5.655  0.00  0.00      PROA  
ATOM   3726  HN  LEU P 231      13.527 -15.402   6.358  0.00  0.00      PROA  
ATOM   3727  CA  LEU P 231      12.739 -14.140   4.952  0.00  0.00      PROA  
ATOM   3728  HA  LEU P 231      13.147 -13.562   4.112  0.00  0.00      PROA  
ATOM   3729  CB  LEU P 231      11.810 -15.294   4.320  0.00  0.00      PROA  
ATOM   3730  HB1 LEU P 231      11.747 -16.129   5.069  0.00  0.00      PROA  
ATOM   3731  HB2 LEU P 231      12.394 -15.797   3.454  0.00  0.00      PROA  
ATOM   3732  CG  LEU P 231      10.407 -14.892   3.783  0.00  0.00      PROA  
ATOM   3733  HG  LEU P 231       9.712 -14.627   4.605  0.00  0.00      PROA  
ATOM   3734  CD1 LEU P 231      10.344 -13.865   2.711  0.00  0.00      PROA  
ATOM   3735 HD11 LEU P 231      10.145 -12.851   3.159  0.00  0.00      PROA  
ATOM   3736 HD12 LEU P 231       9.514 -14.128   2.066  0.00  0.00      PROA  
ATOM   3737 HD13 LEU P 231      11.321 -13.835   2.079  0.00  0.00      PROA  
ATOM   3738  CD2 LEU P 231       9.763 -16.142   3.083  0.00  0.00      PROA  
ATOM   3739 HD21 LEU P 231       9.567 -16.853   3.862  0.00  0.00      PROA  
ATOM   3740 HD22 LEU P 231      10.388 -16.535   2.224  0.00  0.00      PROA  
ATOM   3741 HD23 LEU P 231       8.726 -15.941   2.797  0.00  0.00      PROA  
ATOM   3742  C   LEU P 231      11.909 -13.321   6.018  0.00  0.00      PROA  
ATOM   3743  O   LEU P 231      11.191 -13.888   6.864  0.00  0.00      PROA  
ATOM   3744  N   PHE P 232      11.920 -11.989   5.972  0.00  0.00      PROA  
ATOM   3745  HN  PHE P 232      12.513 -11.526   5.292  0.00  0.00      PROA  
ATOM   3746  CA  PHE P 232      11.199 -11.141   6.892  0.00  0.00      PROA  
ATOM   3747  HA  PHE P 232      10.787 -11.705   7.793  0.00  0.00      PROA  
ATOM   3748  CB  PHE P 232      12.043 -10.009   7.690  0.00  0.00      PROA  
ATOM   3749  HB1 PHE P 232      11.324  -9.392   8.257  0.00  0.00      PROA  
ATOM   3750  HB2 PHE P 232      12.647  -9.367   6.961  0.00  0.00      PROA  
ATOM   3751  CG  PHE P 232      13.086 -10.380   8.753  0.00  0.00      PROA  
ATOM   3752  CD1 PHE P 232      13.595  -9.411   9.586  0.00  0.00      PROA  
ATOM   3753  HD1 PHE P 232      13.248  -8.463   9.404  0.00  0.00      PROA  
ATOM   3754  CE1 PHE P 232      14.419  -9.813  10.684  0.00  0.00      PROA  
ATOM   3755  HE1 PHE P 232      14.697  -9.147  11.454  0.00  0.00      PROA  
ATOM   3756  CZ  PHE P 232      14.995 -11.126  10.716  0.00  0.00      PROA  
ATOM   3757  HZ  PHE P 232      15.829 -11.421  11.386  0.00  0.00      PROA  
ATOM   3758  CD2 PHE P 232      13.666 -11.667   8.768  0.00  0.00      PROA  
ATOM   3759  HD2 PHE P 232      13.392 -12.404   8.073  0.00  0.00      PROA  
ATOM   3760  CE2 PHE P 232      14.617 -12.068   9.740  0.00  0.00      PROA  
ATOM   3761  HE2 PHE P 232      14.974 -13.097   9.854  0.00  0.00      PROA  
ATOM   3762  C   PHE P 232      10.103 -10.417   6.136  0.00  0.00      PROA  
ATOM   3763  O   PHE P 232      10.234  -9.528   5.254  0.00  0.00      PROA  
ATOM   3764  N   VAL P 233       8.950 -10.916   6.647  0.00  0.00      PROA  
ATOM   3765  HN  VAL P 233       8.932 -11.728   7.273  0.00  0.00      PROA  
ATOM   3766  CA  VAL P 233       7.685 -10.367   6.208  0.00  0.00      PROA  
ATOM   3767  HA  VAL P 233       7.870  -9.798   5.195  0.00  0.00      PROA  
ATOM   3768  CB  VAL P 233       6.812 -11.567   5.813  0.00  0.00      PROA  
ATOM   3769  HB  VAL P 233       6.518 -12.156   6.697  0.00  0.00      PROA  
ATOM   3770  CG1 VAL P 233       5.504 -11.033   5.254  0.00  0.00      PROA  
ATOM   3771 HG11 VAL P 233       5.323 -11.639   4.361  0.00  0.00      PROA  
ATOM   3772 HG12 VAL P 233       5.332  -9.980   4.968  0.00  0.00      PROA  
ATOM   3773 HG13 VAL P 233       4.692 -11.271   5.982  0.00  0.00      PROA  
ATOM   3774  CG2 VAL P 233       7.420 -12.528   4.717  0.00  0.00      PROA  
ATOM   3775 HG21 VAL P 233       6.713 -13.391   4.487  0.00  0.00      PROA  
ATOM   3776 HG22 VAL P 233       8.261 -13.001   5.182  0.00  0.00      PROA  
ATOM   3777 HG23 VAL P 233       7.802 -12.087   3.822  0.00  0.00      PROA  
ATOM   3778  C   VAL P 233       7.019  -9.433   7.237  0.00  0.00      PROA  
ATOM   3779  O   VAL P 233       6.597  -9.842   8.308  0.00  0.00      PROA  
ATOM   3780  N   VAL P 234       6.884  -8.117   6.842  0.00  0.00      PROA  
ATOM   3781  HN  VAL P 234       7.004  -7.853   5.863  0.00  0.00      PROA  
ATOM   3782  CA  VAL P 234       6.576  -7.090   7.844  0.00  0.00      PROA  
ATOM   3783  HA  VAL P 234       6.408  -7.572   8.814  0.00  0.00      PROA  
ATOM   3784  CB  VAL P 234       7.697  -6.037   7.940  0.00  0.00      PROA  
ATOM   3785  HB  VAL P 234       7.752  -5.442   6.980  0.00  0.00      PROA  
ATOM   3786  CG1 VAL P 234       7.420  -4.869   8.902  0.00  0.00      PROA  
ATOM   3787 HG11 VAL P 234       7.028  -5.232   9.849  0.00  0.00      PROA  
ATOM   3788 HG12 VAL P 234       6.558  -4.151   8.556  0.00  0.00      PROA  
ATOM   3789 HG13 VAL P 234       8.353  -4.213   9.116  0.00  0.00      PROA  
ATOM   3790  CG2 VAL P 234       9.135  -6.642   8.150  0.00  0.00      PROA  
ATOM   3791 HG21 VAL P 234       9.283  -7.024   9.158  0.00  0.00      PROA  
ATOM   3792 HG22 VAL P 234       9.916  -5.863   8.084  0.00  0.00      PROA  
ATOM   3793 HG23 VAL P 234       9.238  -7.446   7.501  0.00  0.00      PROA  
ATOM   3794  C   VAL P 234       5.271  -6.367   7.425  0.00  0.00      PROA  
ATOM   3795  O   VAL P 234       5.181  -5.649   6.457  0.00  0.00      PROA  
ATOM   3796  N   GLY P 235       4.233  -6.624   8.231  0.00  0.00      PROA  
ATOM   3797  HN  GLY P 235       4.341  -7.128   9.115  0.00  0.00      PROA  
ATOM   3798  CA  GLY P 235       2.887  -6.109   7.986  0.00  0.00      PROA  
ATOM   3799  HA1 GLY P 235       2.550  -6.361   7.023  0.00  0.00      PROA  
ATOM   3800  HA2 GLY P 235       2.926  -5.086   8.279  0.00  0.00      PROA  
ATOM   3801  C   GLY P 235       1.846  -6.670   8.921  0.00  0.00      PROA  
ATOM   3802  O   GLY P 235       2.154  -7.719   9.516  0.00  0.00      PROA  
ATOM   3803  N   GLN P 236       0.705  -5.913   9.156  0.00  0.00      PROA  
ATOM   3804  HN  GLN P 236       0.514  -5.171   8.481  0.00  0.00      PROA  
ATOM   3805  CA  GLN P 236      -0.249  -6.193  10.189  0.00  0.00      PROA  
ATOM   3806  HA  GLN P 236       0.420  -6.132  11.046  0.00  0.00      PROA  
ATOM   3807  CB  GLN P 236      -1.176  -5.042  10.303  0.00  0.00      PROA  
ATOM   3808  HB1 GLN P 236      -1.751  -4.976   9.360  0.00  0.00      PROA  
ATOM   3809  HB2 GLN P 236      -0.581  -4.119  10.295  0.00  0.00      PROA  
ATOM   3810  CG  GLN P 236      -2.102  -5.022  11.527  0.00  0.00      PROA  
ATOM   3811  HG1 GLN P 236      -2.562  -6.022  11.705  0.00  0.00      PROA  
ATOM   3812  HG2 GLN P 236      -2.884  -4.297  11.256  0.00  0.00      PROA  
ATOM   3813  CD  GLN P 236      -1.408  -4.640  12.772  0.00  0.00      PROA  
ATOM   3814  OE1 GLN P 236      -0.215  -4.495  12.849  0.00  0.00      PROA  
ATOM   3815  NE2 GLN P 236      -2.245  -4.560  13.913  0.00  0.00      PROA  
ATOM   3816 HE21 GLN P 236      -1.811  -4.363  14.799  0.00  0.00      PROA  
ATOM   3817 HE22 GLN P 236      -3.238  -4.870  13.844  0.00  0.00      PROA  
ATOM   3818  C   GLN P 236      -0.984  -7.551  10.364  0.00  0.00      PROA  
ATOM   3819  O   GLN P 236      -1.169  -8.020  11.458  0.00  0.00      PROA  
ATOM   3820  N   ASP P 237      -1.369  -8.186   9.204  0.00  0.00      PROA  
ATOM   3821  HN  ASP P 237      -1.429  -7.662   8.349  0.00  0.00      PROA  
ATOM   3822  CA  ASP P 237      -1.935  -9.535   9.041  0.00  0.00      PROA  
ATOM   3823  HA  ASP P 237      -3.044  -9.390   9.113  0.00  0.00      PROA  
ATOM   3824  CB  ASP P 237      -1.626  -9.914   7.579  0.00  0.00      PROA  
ATOM   3825  HB1 ASP P 237      -1.842 -10.991   7.357  0.00  0.00      PROA  
ATOM   3826  HB2 ASP P 237      -0.475  -9.755   7.481  0.00  0.00      PROA  
ATOM   3827  CG  ASP P 237      -2.307  -8.977   6.600  0.00  0.00      PROA  
ATOM   3828  OD1 ASP P 237      -2.330  -7.754   6.636  0.00  0.00      PROA  
ATOM   3829  OD2 ASP P 237      -2.841  -9.551   5.559  0.00  0.00      PROA  
ATOM   3830  C   ASP P 237      -1.613 -10.619  10.020  0.00  0.00      PROA  
ATOM   3831  O   ASP P 237      -0.456 -10.787  10.479  0.00  0.00      PROA  
ATOM   3832  N   LYS P 238      -2.611 -11.455  10.379  0.00  0.00      PROA  
ATOM   3833  HN  LYS P 238      -3.469 -11.217   9.972  0.00  0.00      PROA  
ATOM   3834  CA  LYS P 238      -2.450 -12.689  11.135  0.00  0.00      PROA  
ATOM   3835  HA  LYS P 238      -1.688 -12.374  11.919  0.00  0.00      PROA  
ATOM   3836  CB  LYS P 238      -3.800 -13.047  11.878  0.00  0.00      PROA  
ATOM   3837  HB1 LYS P 238      -3.680 -14.077  12.198  0.00  0.00      PROA  
ATOM   3838  HB2 LYS P 238      -4.704 -13.181  11.230  0.00  0.00      PROA  
ATOM   3839  CG  LYS P 238      -4.111 -12.155  13.115  0.00  0.00      PROA  
ATOM   3840  HG1 LYS P 238      -5.188 -12.327  13.472  0.00  0.00      PROA  
ATOM   3841  HG2 LYS P 238      -3.929 -11.080  12.982  0.00  0.00      PROA  
ATOM   3842  CD  LYS P 238      -3.260 -12.573  14.367  0.00  0.00      PROA  
ATOM   3843  HD1 LYS P 238      -2.334 -12.129  14.213  0.00  0.00      PROA  
ATOM   3844  HD2 LYS P 238      -3.213 -13.702  14.296  0.00  0.00      PROA  
ATOM   3845  CE  LYS P 238      -3.711 -12.120  15.712  0.00  0.00      PROA  
ATOM   3846  HE1 LYS P 238      -2.913 -12.423  16.476  0.00  0.00      PROA  
ATOM   3847  HE2 LYS P 238      -4.691 -12.594  16.043  0.00  0.00      PROA  
ATOM   3848  NZ  LYS P 238      -3.956 -10.727  15.723  0.00  0.00      PROA  
ATOM   3849  HZ1 LYS P 238      -3.757 -10.332  16.650  0.00  0.00      PROA  
ATOM   3850  HZ2 LYS P 238      -4.931 -10.504  15.473  0.00  0.00      PROA  
ATOM   3851  HZ3 LYS P 238      -3.255 -10.297  15.163  0.00  0.00      PROA  
ATOM   3852  C   LYS P 238      -1.793 -13.738  10.203  0.00  0.00      PROA  
ATOM   3853  O   LYS P 238      -2.326 -14.090   9.158  0.00  0.00      PROA  
ATOM   3854  N   PRO P 239      -0.594 -14.291  10.506  0.00  0.00      PROA  
ATOM   3855  CD  PRO P 239       0.040 -14.158  11.784  0.00  0.00      PROA  
ATOM   3856  HD1 PRO P 239      -0.498 -14.680  12.600  0.00  0.00      PROA  
ATOM   3857  HD2 PRO P 239       0.104 -13.061  12.041  0.00  0.00      PROA  
ATOM   3858  CA  PRO P 239       0.223 -15.034   9.559  0.00  0.00      PROA  
ATOM   3859  HA  PRO P 239       0.058 -14.679   8.568  0.00  0.00      PROA  
ATOM   3860  CB  PRO P 239       1.610 -14.721  10.180  0.00  0.00      PROA  
ATOM   3861  HB1 PRO P 239       1.625 -13.683   9.987  0.00  0.00      PROA  
ATOM   3862  HB2 PRO P 239       2.506 -15.185   9.765  0.00  0.00      PROA  
ATOM   3863  CG  PRO P 239       1.379 -14.748  11.684  0.00  0.00      PROA  
ATOM   3864  HG1 PRO P 239       1.368 -15.736  12.080  0.00  0.00      PROA  
ATOM   3865  HG2 PRO P 239       2.140 -14.256  12.182  0.00  0.00      PROA  
ATOM   3866  C   PRO P 239       0.039 -16.528   9.570  0.00  0.00      PROA  
ATOM   3867  O   PRO P 239       0.668 -17.244   8.820  0.00  0.00      PROA  
ATOM   3868  N   ARG P 240      -0.885 -17.092  10.416  0.00  0.00      PROA  
ATOM   3869  HN  ARG P 240      -1.367 -16.484  10.949  0.00  0.00      PROA  
ATOM   3870  CA  ARG P 240      -0.998 -18.489  10.870  0.00  0.00      PROA  
ATOM   3871  HA  ARG P 240      -0.055 -18.806  11.302  0.00  0.00      PROA  
ATOM   3872  CB  ARG P 240      -2.144 -18.553  11.964  0.00  0.00      PROA  
ATOM   3873  HB1 ARG P 240      -3.074 -18.010  11.618  0.00  0.00      PROA  
ATOM   3874  HB2 ARG P 240      -1.669 -18.069  12.838  0.00  0.00      PROA  
ATOM   3875  CG  ARG P 240      -2.414 -19.979  12.406  0.00  0.00      PROA  
ATOM   3876  HG1 ARG P 240      -2.944 -20.517  11.599  0.00  0.00      PROA  
ATOM   3877  HG2 ARG P 240      -3.069 -19.927  13.323  0.00  0.00      PROA  
ATOM   3878  CD  ARG P 240      -1.355 -20.930  12.963  0.00  0.00      PROA  
ATOM   3879  HD1 ARG P 240      -1.073 -20.618  14.038  0.00  0.00      PROA  
ATOM   3880  HD2 ARG P 240      -0.585 -20.824  12.203  0.00  0.00      PROA  
ATOM   3881  NE  ARG P 240      -2.056 -22.206  13.027  0.00  0.00      PROA  
ATOM   3882  HE  ARG P 240      -3.016 -22.374  13.316  0.00  0.00      PROA  
ATOM   3883  CZ  ARG P 240      -1.402 -23.296  12.794  0.00  0.00      PROA  
ATOM   3884  NH1 ARG P 240      -2.129 -24.347  12.486  0.00  0.00      PROA  
ATOM   3885 HH11 ARG P 240      -3.105 -24.152  12.275  0.00  0.00      PROA  
ATOM   3886 HH12 ARG P 240      -1.705 -25.183  12.173  0.00  0.00      PROA  
ATOM   3887  NH2 ARG P 240      -0.085 -23.437  12.700  0.00  0.00      PROA  
ATOM   3888 HH21 ARG P 240       0.439 -22.644  12.784  0.00  0.00      PROA  
ATOM   3889 HH22 ARG P 240       0.397 -24.173  12.220  0.00  0.00      PROA  
ATOM   3890  C   ARG P 240      -1.111 -19.478   9.702  0.00  0.00      PROA  
ATOM   3891  O   ARG P 240      -0.542 -20.534   9.721  0.00  0.00      PROA  
ATOM   3892  N   LYS P 241      -1.792 -19.153   8.554  0.00  0.00      PROA  
ATOM   3893  HN  LYS P 241      -2.375 -18.360   8.470  0.00  0.00      PROA  
ATOM   3894  CA  LYS P 241      -1.769 -19.989   7.354  0.00  0.00      PROA  
ATOM   3895  HA  LYS P 241      -2.049 -20.971   7.773  0.00  0.00      PROA  
ATOM   3896  CB  LYS P 241      -2.900 -19.472   6.294  0.00  0.00      PROA  
ATOM   3897  HB1 LYS P 241      -2.703 -20.022   5.267  0.00  0.00      PROA  
ATOM   3898  HB2 LYS P 241      -2.750 -18.396   6.214  0.00  0.00      PROA  
ATOM   3899  CG  LYS P 241      -4.318 -19.751   6.822  0.00  0.00      PROA  
ATOM   3900  HG1 LYS P 241      -4.463 -19.127   7.808  0.00  0.00      PROA  
ATOM   3901  HG2 LYS P 241      -4.578 -20.792   7.050  0.00  0.00      PROA  
ATOM   3902  CD  LYS P 241      -5.451 -19.037   6.006  0.00  0.00      PROA  
ATOM   3903  HD1 LYS P 241      -5.488 -19.413   4.994  0.00  0.00      PROA  
ATOM   3904  HD2 LYS P 241      -5.353 -17.917   5.966  0.00  0.00      PROA  
ATOM   3905  CE  LYS P 241      -6.875 -19.262   6.508  0.00  0.00      PROA  
ATOM   3906  HE1 LYS P 241      -6.987 -18.566   7.388  0.00  0.00      PROA  
ATOM   3907  HE2 LYS P 241      -7.097 -20.319   6.717  0.00  0.00      PROA  
ATOM   3908  NZ  LYS P 241      -7.757 -18.666   5.512  0.00  0.00      PROA  
ATOM   3909  HZ1 LYS P 241      -7.458 -17.784   5.130  0.00  0.00      PROA  
ATOM   3910  HZ2 LYS P 241      -8.750 -18.514   5.882  0.00  0.00      PROA  
ATOM   3911  HZ3 LYS P 241      -7.799 -19.357   4.721  0.00  0.00      PROA  
ATOM   3912  C   LYS P 241      -0.415 -20.104   6.716  0.00  0.00      PROA  
ATOM   3913  O   LYS P 241      -0.001 -21.129   6.304  0.00  0.00      PROA  
ATOM   3914  N   PHE P 242       0.299 -19.002   6.560  0.00  0.00      PROA  
ATOM   3915  HN  PHE P 242       0.133 -18.096   6.860  0.00  0.00      PROA  
ATOM   3916  CA  PHE P 242       1.657 -19.085   5.905  0.00  0.00      PROA  
ATOM   3917  HA  PHE P 242       1.549 -19.682   4.988  0.00  0.00      PROA  
ATOM   3918  CB  PHE P 242       2.151 -17.645   5.502  0.00  0.00      PROA  
ATOM   3919  HB1 PHE P 242       3.165 -17.646   4.910  0.00  0.00      PROA  
ATOM   3920  HB2 PHE P 242       2.256 -17.143   6.413  0.00  0.00      PROA  
ATOM   3921  CG  PHE P 242       1.157 -16.811   4.788  0.00  0.00      PROA  
ATOM   3922  CD1 PHE P 242       1.121 -16.889   3.436  0.00  0.00      PROA  
ATOM   3923  HD1 PHE P 242       1.684 -17.713   3.008  0.00  0.00      PROA  
ATOM   3924  CE1 PHE P 242       0.318 -16.099   2.620  0.00  0.00      PROA  
ATOM   3925  HE1 PHE P 242       0.114 -16.295   1.642  0.00  0.00      PROA  
ATOM   3926  CZ  PHE P 242      -0.624 -15.225   3.280  0.00  0.00      PROA  
ATOM   3927  HZ  PHE P 242      -1.324 -14.675   2.702  0.00  0.00      PROA  
ATOM   3928  CD2 PHE P 242       0.287 -15.894   5.457  0.00  0.00      PROA  
ATOM   3929  HD2 PHE P 242       0.275 -15.799   6.549  0.00  0.00      PROA  
ATOM   3930  CE2 PHE P 242      -0.611 -15.147   4.697  0.00  0.00      PROA  
ATOM   3931  HE2 PHE P 242      -1.131 -14.423   5.227  0.00  0.00      PROA  
ATOM   3932  C   PHE P 242       2.657 -19.638   6.952  0.00  0.00      PROA  
ATOM   3933  O   PHE P 242       3.604 -20.298   6.616  0.00  0.00      PROA  
ATOM   3934  N   GLU P 243       2.338 -19.493   8.271  0.00  0.00      PROA  
ATOM   3935  HN  GLU P 243       1.526 -18.950   8.508  0.00  0.00      PROA  
ATOM   3936  CA  GLU P 243       3.079 -20.251   9.322  0.00  0.00      PROA  
ATOM   3937  HA  GLU P 243       4.115 -20.120   9.005  0.00  0.00      PROA  
ATOM   3938  CB  GLU P 243       2.741 -19.818  10.762  0.00  0.00      PROA  
ATOM   3939  HB1 GLU P 243       3.447 -20.374  11.391  0.00  0.00      PROA  
ATOM   3940  HB2 GLU P 243       1.718 -20.209  11.023  0.00  0.00      PROA  
ATOM   3941  CG  GLU P 243       3.040 -18.367  11.133  0.00  0.00      PROA  
ATOM   3942  HG1 GLU P 243       2.553 -17.580  10.562  0.00  0.00      PROA  
ATOM   3943  HG2 GLU P 243       4.152 -18.288  10.990  0.00  0.00      PROA  
ATOM   3944  CD  GLU P 243       2.527 -18.036  12.606  0.00  0.00      PROA  
ATOM   3945  OE1 GLU P 243       3.164 -17.167  13.223  0.00  0.00      PROA  
ATOM   3946  OE2 GLU P 243       1.686 -18.746  13.126  0.00  0.00      PROA  
ATOM   3947  C   GLU P 243       2.900 -21.675   9.188  0.00  0.00      PROA  
ATOM   3948  O   GLU P 243       3.853 -22.460   9.215  0.00  0.00      PROA  
ATOM   3949  N   ALA P 244       1.714 -22.192   8.926  0.00  0.00      PROA  
ATOM   3950  HN  ALA P 244       0.992 -21.486   8.943  0.00  0.00      PROA  
ATOM   3951  CA  ALA P 244       1.406 -23.593   8.654  0.00  0.00      PROA  
ATOM   3952  HA  ALA P 244       1.913 -24.106   9.451  0.00  0.00      PROA  
ATOM   3953  CB  ALA P 244      -0.171 -23.748   8.485  0.00  0.00      PROA  
ATOM   3954  HB1 ALA P 244      -0.721 -23.199   9.250  0.00  0.00      PROA  
ATOM   3955  HB2 ALA P 244      -0.500 -24.754   8.476  0.00  0.00      PROA  
ATOM   3956  HB3 ALA P 244      -0.550 -23.200   7.613  0.00  0.00      PROA  
ATOM   3957  C   ALA P 244       2.113 -24.090   7.303  0.00  0.00      PROA  
ATOM   3958  O   ALA P 244       2.770 -25.109   7.286  0.00  0.00      PROA  
ATOM   3959  N   LEU P 245       2.074 -23.227   6.202  0.00  0.00      PROA  
ATOM   3960  HN  LEU P 245       1.503 -22.374   6.214  0.00  0.00      PROA  
ATOM   3961  CA  LEU P 245       2.801 -23.455   5.000  0.00  0.00      PROA  
ATOM   3962  HA  LEU P 245       2.512 -24.429   4.639  0.00  0.00      PROA  
ATOM   3963  CB  LEU P 245       2.507 -22.330   3.900  0.00  0.00      PROA  
ATOM   3964  HB1 LEU P 245       2.793 -21.407   4.498  0.00  0.00      PROA  
ATOM   3965  HB2 LEU P 245       1.435 -22.393   3.612  0.00  0.00      PROA  
ATOM   3966  CG  LEU P 245       3.398 -22.311   2.632  0.00  0.00      PROA  
ATOM   3967  HG  LEU P 245       4.435 -22.279   3.012  0.00  0.00      PROA  
ATOM   3968  CD1 LEU P 245       3.222 -23.448   1.640  0.00  0.00      PROA  
ATOM   3969 HD11 LEU P 245       2.199 -23.606   1.262  0.00  0.00      PROA  
ATOM   3970 HD12 LEU P 245       3.503 -24.355   2.188  0.00  0.00      PROA  
ATOM   3971 HD13 LEU P 245       3.853 -23.273   0.763  0.00  0.00      PROA  
ATOM   3972  CD2 LEU P 245       3.039 -21.105   1.867  0.00  0.00      PROA  
ATOM   3973 HD21 LEU P 245       3.120 -20.240   2.507  0.00  0.00      PROA  
ATOM   3974 HD22 LEU P 245       2.026 -21.173   1.456  0.00  0.00      PROA  
ATOM   3975 HD23 LEU P 245       3.751 -20.962   1.037  0.00  0.00      PROA  
ATOM   3976  C   LEU P 245       4.353 -23.588   5.185  0.00  0.00      PROA  
ATOM   3977  O   LEU P 245       5.024 -24.542   4.791  0.00  0.00      PROA  
ATOM   3978  N   ALA P 246       4.939 -22.661   5.929  0.00  0.00      PROA  
ATOM   3979  HN  ALA P 246       4.381 -21.854   6.295  0.00  0.00      PROA  
ATOM   3980  CA  ALA P 246       6.314 -22.732   6.345  0.00  0.00      PROA  
ATOM   3981  HA  ALA P 246       6.684 -22.806   5.318  0.00  0.00      PROA  
ATOM   3982  CB  ALA P 246       6.665 -21.425   7.054  0.00  0.00      PROA  
ATOM   3983  HB1 ALA P 246       6.287 -21.550   8.100  0.00  0.00      PROA  
ATOM   3984  HB2 ALA P 246       6.249 -20.488   6.638  0.00  0.00      PROA  
ATOM   3985  HB3 ALA P 246       7.767 -21.370   6.992  0.00  0.00      PROA  
ATOM   3986  C   ALA P 246       6.751 -23.970   7.174  0.00  0.00      PROA  
ATOM   3987  O   ALA P 246       7.824 -24.505   6.903  0.00  0.00      PROA  
ATOM   3988  N   GLU P 247       5.961 -24.492   8.134  0.00  0.00      PROA  
ATOM   3989  HN  GLU P 247       5.188 -23.935   8.545  0.00  0.00      PROA  
ATOM   3990  CA  GLU P 247       6.125 -25.818   8.694  0.00  0.00      PROA  
ATOM   3991  HA  GLU P 247       7.105 -25.737   9.021  0.00  0.00      PROA  
ATOM   3992  CB  GLU P 247       5.287 -26.030   9.976  0.00  0.00      PROA  
ATOM   3993  HB1 GLU P 247       5.107 -27.128  10.083  0.00  0.00      PROA  
ATOM   3994  HB2 GLU P 247       4.229 -25.677   9.951  0.00  0.00      PROA  
ATOM   3995  CG  GLU P 247       5.987 -25.499  11.225  0.00  0.00      PROA  
ATOM   3996  HG1 GLU P 247       5.939 -24.425  11.247  0.00  0.00      PROA  
ATOM   3997  HG2 GLU P 247       7.057 -25.721  11.206  0.00  0.00      PROA  
ATOM   3998  CD  GLU P 247       5.356 -26.056  12.464  0.00  0.00      PROA  
ATOM   3999  OE1 GLU P 247       5.633 -27.247  12.776  0.00  0.00      PROA  
ATOM   4000  OE2 GLU P 247       4.533 -25.414  13.145  0.00  0.00      PROA  
ATOM   4001  C   GLU P 247       6.027 -27.003   7.770  0.00  0.00      PROA  
ATOM   4002  O   GLU P 247       6.748 -28.025   7.924  0.00  0.00      PROA  
ATOM   4003  N   LYS P 248       5.096 -26.908   6.804  0.00  0.00      PROA  
ATOM   4004  HN  LYS P 248       4.505 -26.184   6.570  0.00  0.00      PROA  
ATOM   4005  CA  LYS P 248       4.884 -27.967   5.908  0.00  0.00      PROA  
ATOM   4006  HA  LYS P 248       4.827 -28.851   6.401  0.00  0.00      PROA  
ATOM   4007  CB  LYS P 248       3.585 -27.748   5.096  0.00  0.00      PROA  
ATOM   4008  HB1 LYS P 248       3.690 -26.748   4.517  0.00  0.00      PROA  
ATOM   4009  HB2 LYS P 248       2.854 -27.664   5.950  0.00  0.00      PROA  
ATOM   4010  CG  LYS P 248       3.102 -28.838   4.183  0.00  0.00      PROA  
ATOM   4011  HG1 LYS P 248       3.872 -29.282   3.639  0.00  0.00      PROA  
ATOM   4012  HG2 LYS P 248       2.398 -28.360   3.487  0.00  0.00      PROA  
ATOM   4013  CD  LYS P 248       2.403 -29.981   5.045  0.00  0.00      PROA  
ATOM   4014  HD1 LYS P 248       3.155 -30.238   5.824  0.00  0.00      PROA  
ATOM   4015  HD2 LYS P 248       2.225 -30.834   4.298  0.00  0.00      PROA  
ATOM   4016  CE  LYS P 248       0.978 -29.717   5.663  0.00  0.00      PROA  
ATOM   4017  HE1 LYS P 248       0.287 -29.402   4.860  0.00  0.00      PROA  
ATOM   4018  HE2 LYS P 248       0.956 -28.867   6.375  0.00  0.00      PROA  
ATOM   4019  NZ  LYS P 248       0.376 -30.868   6.387  0.00  0.00      PROA  
ATOM   4020  HZ1 LYS P 248       0.641 -31.750   5.957  0.00  0.00      PROA  
ATOM   4021  HZ2 LYS P 248      -0.578 -30.734   6.253  0.00  0.00      PROA  
ATOM   4022  HZ3 LYS P 248       0.727 -30.832   7.420  0.00  0.00      PROA  
ATOM   4023  C   LYS P 248       6.095 -28.066   4.943  0.00  0.00      PROA  
ATOM   4024  O   LYS P 248       6.759 -29.069   4.752  0.00  0.00      PROA  
ATOM   4025  N   LEU P 249       6.533 -26.994   4.327  0.00  0.00      PROA  
ATOM   4026  HN  LEU P 249       6.041 -26.209   4.520  0.00  0.00      PROA  
ATOM   4027  CA  LEU P 249       7.695 -26.989   3.490  0.00  0.00      PROA  
ATOM   4028  HA  LEU P 249       7.640 -27.839   2.844  0.00  0.00      PROA  
ATOM   4029  CB  LEU P 249       7.691 -25.708   2.643  0.00  0.00      PROA  
ATOM   4030  HB1 LEU P 249       8.688 -25.536   2.109  0.00  0.00      PROA  
ATOM   4031  HB2 LEU P 249       7.424 -24.783   3.269  0.00  0.00      PROA  
ATOM   4032  CG  LEU P 249       6.731 -25.730   1.479  0.00  0.00      PROA  
ATOM   4033  HG  LEU P 249       5.789 -26.149   1.821  0.00  0.00      PROA  
ATOM   4034  CD1 LEU P 249       6.485 -24.331   0.929  0.00  0.00      PROA  
ATOM   4035 HD11 LEU P 249       5.668 -24.268   0.186  0.00  0.00      PROA  
ATOM   4036 HD12 LEU P 249       7.447 -23.934   0.411  0.00  0.00      PROA  
ATOM   4037 HD13 LEU P 249       6.266 -23.559   1.776  0.00  0.00      PROA  
ATOM   4038  CD2 LEU P 249       7.109 -26.641   0.298  0.00  0.00      PROA  
ATOM   4039 HD21 LEU P 249       6.532 -26.409  -0.639  0.00  0.00      PROA  
ATOM   4040 HD22 LEU P 249       6.820 -27.666   0.651  0.00  0.00      PROA  
ATOM   4041 HD23 LEU P 249       8.170 -26.618  -0.001  0.00  0.00      PROA  
ATOM   4042  C   LEU P 249       8.986 -27.150   4.213  0.00  0.00      PROA  
ATOM   4043  O   LEU P 249       9.793 -27.887   3.697  0.00  0.00      PROA  
ATOM   4044  N   GLY P 250       9.064 -26.610   5.454  0.00  0.00      PROA  
ATOM   4045  HN  GLY P 250       8.317 -26.007   5.731  0.00  0.00      PROA  
ATOM   4046  CA  GLY P 250      10.126 -26.973   6.453  0.00  0.00      PROA  
ATOM   4047  HA1 GLY P 250      10.794 -27.639   5.912  0.00  0.00      PROA  
ATOM   4048  HA2 GLY P 250       9.639 -27.281   7.410  0.00  0.00      PROA  
ATOM   4049  C   GLY P 250      11.113 -25.790   6.800  0.00  0.00      PROA  
ATOM   4050  O   GLY P 250      12.276 -25.937   7.192  0.00  0.00      PROA  
ATOM   4051  N   VAL P 251      10.629 -24.558   6.551  0.00  0.00      PROA  
ATOM   4052  HN  VAL P 251       9.642 -24.548   6.339  0.00  0.00      PROA  
ATOM   4053  CA  VAL P 251      11.383 -23.376   6.488  0.00  0.00      PROA  
ATOM   4054  HA  VAL P 251      12.413 -23.551   6.695  0.00  0.00      PROA  
ATOM   4055  CB  VAL P 251      11.418 -22.677   5.163  0.00  0.00      PROA  
ATOM   4056  HB  VAL P 251      11.718 -21.564   5.121  0.00  0.00      PROA  
ATOM   4057  CG1 VAL P 251      12.466 -23.363   4.282  0.00  0.00      PROA  
ATOM   4058 HG11 VAL P 251      11.987 -24.318   4.006  0.00  0.00      PROA  
ATOM   4059 HG12 VAL P 251      13.468 -23.442   4.727  0.00  0.00      PROA  
ATOM   4060 HG13 VAL P 251      12.581 -22.869   3.241  0.00  0.00      PROA  
ATOM   4061  CG2 VAL P 251      10.053 -22.658   4.488  0.00  0.00      PROA  
ATOM   4062 HG21 VAL P 251       9.359 -22.047   5.004  0.00  0.00      PROA  
ATOM   4063 HG22 VAL P 251       9.648 -23.694   4.392  0.00  0.00      PROA  
ATOM   4064 HG23 VAL P 251      10.214 -22.285   3.439  0.00  0.00      PROA  
ATOM   4065  C   VAL P 251      10.901 -22.381   7.508  0.00  0.00      PROA  
ATOM   4066  O   VAL P 251      11.100 -21.182   7.430  0.00  0.00      PROA  
ATOM   4067  N   ARG P 252      10.277 -22.818   8.589  0.00  0.00      PROA  
ATOM   4068  HN  ARG P 252      10.086 -23.759   8.739  0.00  0.00      PROA  
ATOM   4069  CA  ARG P 252       9.687 -22.010   9.605  0.00  0.00      PROA  
ATOM   4070  HA  ARG P 252       8.969 -21.329   9.162  0.00  0.00      PROA  
ATOM   4071  CB  ARG P 252       8.934 -22.963  10.608  0.00  0.00      PROA  
ATOM   4072  HB1 ARG P 252       9.763 -23.702  10.915  0.00  0.00      PROA  
ATOM   4073  HB2 ARG P 252       8.343 -23.660   9.924  0.00  0.00      PROA  
ATOM   4074  CG  ARG P 252       8.114 -22.274  11.655  0.00  0.00      PROA  
ATOM   4075  HG1 ARG P 252       8.700 -21.742  12.423  0.00  0.00      PROA  
ATOM   4076  HG2 ARG P 252       7.633 -23.065  12.244  0.00  0.00      PROA  
ATOM   4077  CD  ARG P 252       7.058 -21.230  11.117  0.00  0.00      PROA  
ATOM   4078  HD1 ARG P 252       6.261 -21.629  10.493  0.00  0.00      PROA  
ATOM   4079  HD2 ARG P 252       7.560 -20.454  10.462  0.00  0.00      PROA  
ATOM   4080  NE  ARG P 252       6.431 -20.598  12.323  0.00  0.00      PROA  
ATOM   4081  HE  ARG P 252       5.604 -20.973  12.668  0.00  0.00      PROA  
ATOM   4082  CZ  ARG P 252       6.846 -19.405  12.845  0.00  0.00      PROA  
ATOM   4083  NH1 ARG P 252       7.900 -18.739  12.486  0.00  0.00      PROA  
ATOM   4084 HH11 ARG P 252       8.325 -18.103  13.071  0.00  0.00      PROA  
ATOM   4085 HH12 ARG P 252       8.419 -19.157  11.785  0.00  0.00      PROA  
ATOM   4086  NH2 ARG P 252       6.047 -18.888  13.739  0.00  0.00      PROA  
ATOM   4087 HH21 ARG P 252       6.110 -17.909  13.796  0.00  0.00      PROA  
ATOM   4088 HH22 ARG P 252       5.169 -19.336  13.939  0.00  0.00      PROA  
ATOM   4089  C   ARG P 252      10.596 -21.182  10.446  0.00  0.00      PROA  
ATOM   4090  O   ARG P 252      10.246 -20.065  10.964  0.00  0.00      PROA  
ATOM   4091  N   SER P 253      11.892 -21.630  10.473  0.00  0.00      PROA  
ATOM   4092  HN  SER P 253      12.040 -22.566  10.100  0.00  0.00      PROA  
ATOM   4093  CA  SER P 253      13.021 -20.800  11.046  0.00  0.00      PROA  
ATOM   4094  HA  SER P 253      12.638 -20.131  11.843  0.00  0.00      PROA  
ATOM   4095  CB  SER P 253      14.153 -21.702  11.649  0.00  0.00      PROA  
ATOM   4096  HB1 SER P 253      14.798 -22.000  10.845  0.00  0.00      PROA  
ATOM   4097  HB2 SER P 253      13.559 -22.517  12.087  0.00  0.00      PROA  
ATOM   4098  OG  SER P 253      15.049 -21.083  12.507  0.00  0.00      PROA  
ATOM   4099  HG1 SER P 253      14.629 -20.982  13.406  0.00  0.00      PROA  
ATOM   4100  C   SER P 253      13.724 -19.867  10.052  0.00  0.00      PROA  
ATOM   4101  O   SER P 253      14.435 -18.873  10.366  0.00  0.00      PROA  
ATOM   4102  N   ASN P 254      13.456 -20.007   8.730  0.00  0.00      PROA  
ATOM   4103  HN  ASN P 254      12.908 -20.731   8.351  0.00  0.00      PROA  
ATOM   4104  CA  ASN P 254      13.824 -19.006   7.762  0.00  0.00      PROA  
ATOM   4105  HA  ASN P 254      14.735 -18.528   8.152  0.00  0.00      PROA  
ATOM   4106  CB  ASN P 254      13.799 -19.699   6.347  0.00  0.00      PROA  
ATOM   4107  HB1 ASN P 254      14.039 -18.991   5.511  0.00  0.00      PROA  
ATOM   4108  HB2 ASN P 254      12.786 -20.061   6.119  0.00  0.00      PROA  
ATOM   4109  CG  ASN P 254      14.776 -20.867   6.343  0.00  0.00      PROA  
ATOM   4110  OD1 ASN P 254      14.481 -22.026   6.676  0.00  0.00      PROA  
ATOM   4111  ND2 ASN P 254      16.014 -20.630   5.846  0.00  0.00      PROA  
ATOM   4112 HD21 ASN P 254      16.717 -21.302   5.904  0.00  0.00      PROA  
ATOM   4113 HD22 ASN P 254      16.126 -19.750   5.356  0.00  0.00      PROA  
ATOM   4114  C   ASN P 254      12.767 -17.894   7.656  0.00  0.00      PROA  
ATOM   4115  O   ASN P 254      12.962 -16.695   7.475  0.00  0.00      PROA  
ATOM   4116  N   VAL P 255      11.486 -18.234   7.925  0.00  0.00      PROA  
ATOM   4117  HN  VAL P 255      11.326 -19.165   8.249  0.00  0.00      PROA  
ATOM   4118  CA  VAL P 255      10.336 -17.382   7.640  0.00  0.00      PROA  
ATOM   4119  HA  VAL P 255      10.656 -16.586   6.950  0.00  0.00      PROA  
ATOM   4120  CB  VAL P 255       9.179 -18.147   6.996  0.00  0.00      PROA  
ATOM   4121  HB  VAL P 255       8.849 -18.969   7.707  0.00  0.00      PROA  
ATOM   4122  CG1 VAL P 255       8.015 -17.107   6.776  0.00  0.00      PROA  
ATOM   4123 HG11 VAL P 255       7.587 -16.706   7.736  0.00  0.00      PROA  
ATOM   4124 HG12 VAL P 255       7.256 -17.610   6.101  0.00  0.00      PROA  
ATOM   4125 HG13 VAL P 255       8.419 -16.236   6.227  0.00  0.00      PROA  
ATOM   4126  CG2 VAL P 255       9.668 -18.727   5.744  0.00  0.00      PROA  
ATOM   4127 HG21 VAL P 255       8.865 -18.778   5.020  0.00  0.00      PROA  
ATOM   4128 HG22 VAL P 255      10.070 -19.741   5.833  0.00  0.00      PROA  
ATOM   4129 HG23 VAL P 255      10.463 -18.039   5.268  0.00  0.00      PROA  
ATOM   4130  C   VAL P 255       9.996 -16.713   8.945  0.00  0.00      PROA  
ATOM   4131  O   VAL P 255       9.731 -17.364   9.973  0.00  0.00      PROA  
ATOM   4132  N   HSD P 256       9.796 -15.330   8.892  0.00  0.00      PROA  
ATOM   4133  HN  HSD P 256       9.944 -14.802   8.057  0.00  0.00      PROA  
ATOM   4134  CA  HSD P 256       9.579 -14.479  10.036  0.00  0.00      PROA  
ATOM   4135  HA  HSD P 256       9.249 -15.110  10.907  0.00  0.00      PROA  
ATOM   4136  CB  HSD P 256      10.875 -13.707  10.435  0.00  0.00      PROA  
ATOM   4137  HB1 HSD P 256      10.736 -12.988  11.288  0.00  0.00      PROA  
ATOM   4138  HB2 HSD P 256      11.207 -13.124   9.550  0.00  0.00      PROA  
ATOM   4139  ND1 HSD P 256      12.818 -15.154   9.856  0.00  0.00      PROA  
ATOM   4140  HD1 HSD P 256      12.523 -15.176   8.913  0.00  0.00      PROA  
ATOM   4141  CG  HSD P 256      12.008 -14.514  10.827  0.00  0.00      PROA  
ATOM   4142  CE1 HSD P 256      13.755 -15.866  10.519  0.00  0.00      PROA  
ATOM   4143  HE1 HSD P 256      14.587 -16.299   9.983  0.00  0.00      PROA  
ATOM   4144  NE2 HSD P 256      13.634 -15.723  11.822  0.00  0.00      PROA  
ATOM   4145  CD2 HSD P 256      12.613 -14.831  12.026  0.00  0.00      PROA  
ATOM   4146  HD2 HSD P 256      12.116 -14.706  12.944  0.00  0.00      PROA  
ATOM   4147  C   HSD P 256       8.494 -13.396   9.725  0.00  0.00      PROA  
ATOM   4148  O   HSD P 256       8.442 -12.908   8.591  0.00  0.00      PROA  
ATOM   4149  N   PHE P 257       7.655 -13.120  10.664  0.00  0.00      PROA  
ATOM   4150  HN  PHE P 257       7.869 -13.331  11.626  0.00  0.00      PROA  
ATOM   4151  CA  PHE P 257       6.518 -12.248  10.516  0.00  0.00      PROA  
ATOM   4152  HA  PHE P 257       6.647 -11.853   9.531  0.00  0.00      PROA  
ATOM   4153  CB  PHE P 257       5.204 -13.020  10.483  0.00  0.00      PROA  
ATOM   4154  HB1 PHE P 257       4.273 -12.407  10.382  0.00  0.00      PROA  
ATOM   4155  HB2 PHE P 257       5.215 -13.760  11.363  0.00  0.00      PROA  
ATOM   4156  CG  PHE P 257       5.130 -13.826   9.249  0.00  0.00      PROA  
ATOM   4157  CD1 PHE P 257       4.671 -13.207   8.058  0.00  0.00      PROA  
ATOM   4158  HD1 PHE P 257       4.427 -12.174   8.021  0.00  0.00      PROA  
ATOM   4159  CE1 PHE P 257       4.376 -14.040   6.946  0.00  0.00      PROA  
ATOM   4160  HE1 PHE P 257       4.088 -13.638   6.014  0.00  0.00      PROA  
ATOM   4161  CZ  PHE P 257       4.540 -15.428   7.063  0.00  0.00      PROA  
ATOM   4162  HZ  PHE P 257       4.321 -16.045   6.195  0.00  0.00      PROA  
ATOM   4163  CD2 PHE P 257       5.245 -15.207   9.330  0.00  0.00      PROA  
ATOM   4164  HD2 PHE P 257       5.595 -15.581  10.223  0.00  0.00      PROA  
ATOM   4165  CE2 PHE P 257       4.974 -16.014   8.233  0.00  0.00      PROA  
ATOM   4166  HE2 PHE P 257       4.990 -17.116   8.296  0.00  0.00      PROA  
ATOM   4167  C   PHE P 257       6.496 -11.236  11.604  0.00  0.00      PROA  
ATOM   4168  O   PHE P 257       6.693 -11.535  12.790  0.00  0.00      PROA  
ATOM   4169  N   PHE P 258       6.423  -9.932  11.189  0.00  0.00      PROA  
ATOM   4170  HN  PHE P 258       6.319  -9.641  10.237  0.00  0.00      PROA  
ATOM   4171  CA  PHE P 258       6.454  -8.774  12.109  0.00  0.00      PROA  
ATOM   4172  HA  PHE P 258       6.500  -9.148  13.172  0.00  0.00      PROA  
ATOM   4173  CB  PHE P 258       7.691  -7.894  12.058  0.00  0.00      PROA  
ATOM   4174  HB1 PHE P 258       7.827  -7.153  12.809  0.00  0.00      PROA  
ATOM   4175  HB2 PHE P 258       7.804  -7.471  11.066  0.00  0.00      PROA  
ATOM   4176  CG  PHE P 258       8.884  -8.734  12.180  0.00  0.00      PROA  
ATOM   4177  CD1 PHE P 258       9.509  -9.217  10.982  0.00  0.00      PROA  
ATOM   4178  HD1 PHE P 258       9.193  -8.835  10.051  0.00  0.00      PROA  
ATOM   4179  CE1 PHE P 258      10.491 -10.164  11.066  0.00  0.00      PROA  
ATOM   4180  HE1 PHE P 258      10.898 -10.674  10.213  0.00  0.00      PROA  
ATOM   4181  CZ  PHE P 258      10.843 -10.590  12.367  0.00  0.00      PROA  
ATOM   4182  HZ  PHE P 258      11.555 -11.398  12.486  0.00  0.00      PROA  
ATOM   4183  CD2 PHE P 258       9.272  -9.252  13.427  0.00  0.00      PROA  
ATOM   4184  HD2 PHE P 258       8.804  -9.013  14.396  0.00  0.00      PROA  
ATOM   4185  CE2 PHE P 258      10.262 -10.182  13.537  0.00  0.00      PROA  
ATOM   4186  HE2 PHE P 258      10.513 -10.658  14.448  0.00  0.00      PROA  
ATOM   4187  C   PHE P 258       5.276  -7.855  11.910  0.00  0.00      PROA  
ATOM   4188  O   PHE P 258       5.122  -7.247  10.834  0.00  0.00      PROA  
ATOM   4189  N   SER P 259       4.501  -7.692  13.055  0.00  0.00      PROA  
ATOM   4190  HN  SER P 259       4.792  -8.098  13.912  0.00  0.00      PROA  
ATOM   4191  CA  SER P 259       3.405  -6.825  13.233  0.00  0.00      PROA  
ATOM   4192  HA  SER P 259       2.872  -6.696  12.274  0.00  0.00      PROA  
ATOM   4193  CB  SER P 259       2.425  -7.351  14.294  0.00  0.00      PROA  
ATOM   4194  HB1 SER P 259       1.515  -6.741  14.446  0.00  0.00      PROA  
ATOM   4195  HB2 SER P 259       2.831  -7.392  15.367  0.00  0.00      PROA  
ATOM   4196  OG  SER P 259       1.938  -8.696  13.946  0.00  0.00      PROA  
ATOM   4197  HG1 SER P 259       1.740  -8.679  12.971  0.00  0.00      PROA  
ATOM   4198  C   SER P 259       4.031  -5.523  13.577  0.00  0.00      PROA  
ATOM   4199  O   SER P 259       4.131  -5.084  14.732  0.00  0.00      PROA  
ATOM   4200  N   GLY P 260       4.352  -4.706  12.587  0.00  0.00      PROA  
ATOM   4201  HN  GLY P 260       4.081  -4.933  11.652  0.00  0.00      PROA  
ATOM   4202  CA  GLY P 260       5.034  -3.424  12.509  0.00  0.00      PROA  
ATOM   4203  HA1 GLY P 260       4.481  -2.712  13.134  0.00  0.00      PROA  
ATOM   4204  HA2 GLY P 260       5.056  -3.107  11.466  0.00  0.00      PROA  
ATOM   4205  C   GLY P 260       6.448  -3.248  13.043  0.00  0.00      PROA  
ATOM   4206  O   GLY P 260       7.060  -4.037  13.702  0.00  0.00      PROA  
ATOM   4207  N   ARG P 261       7.096  -2.281  12.496  0.00  0.00      PROA  
ATOM   4208  HN  ARG P 261       6.733  -1.798  11.722  0.00  0.00      PROA  
ATOM   4209  CA  ARG P 261       8.439  -1.950  12.904  0.00  0.00      PROA  
ATOM   4210  HA  ARG P 261       8.527  -2.306  13.908  0.00  0.00      PROA  
ATOM   4211  CB  ARG P 261       9.595  -2.547  11.982  0.00  0.00      PROA  
ATOM   4212  HB1 ARG P 261      10.550  -2.291  12.415  0.00  0.00      PROA  
ATOM   4213  HB2 ARG P 261       9.526  -2.144  10.922  0.00  0.00      PROA  
ATOM   4214  CG  ARG P 261       9.616  -4.124  11.843  0.00  0.00      PROA  
ATOM   4215  HG1 ARG P 261      10.007  -4.203  10.817  0.00  0.00      PROA  
ATOM   4216  HG2 ARG P 261       8.550  -4.640  11.795  0.00  0.00      PROA  
ATOM   4217  CD  ARG P 261      10.559  -4.958  12.793  0.00  0.00      PROA  
ATOM   4218  HD1 ARG P 261      11.479  -4.493  13.177  0.00  0.00      PROA  
ATOM   4219  HD2 ARG P 261      10.880  -5.938  12.338  0.00  0.00      PROA  
ATOM   4220  NE  ARG P 261       9.733  -5.301  14.032  0.00  0.00      PROA  
ATOM   4221  HE  ARG P 261       8.955  -4.799  14.347  0.00  0.00      PROA  
ATOM   4222  CZ  ARG P 261      10.102  -6.256  14.892  0.00  0.00      PROA  
ATOM   4223  NH1 ARG P 261      11.149  -7.018  14.785  0.00  0.00      PROA  
ATOM   4224 HH11 ARG P 261      11.571  -7.390  15.621  0.00  0.00      PROA  
ATOM   4225 HH12 ARG P 261      11.817  -6.805  14.073  0.00  0.00      PROA  
ATOM   4226  NH2 ARG P 261       9.280  -6.505  15.849  0.00  0.00      PROA  
ATOM   4227 HH21 ARG P 261       9.517  -7.371  16.285  0.00  0.00      PROA  
ATOM   4228 HH22 ARG P 261       8.450  -5.962  15.922  0.00  0.00      PROA  
ATOM   4229  C   ARG P 261       8.490  -0.446  12.950  0.00  0.00      PROA  
ATOM   4230  O   ARG P 261       7.647   0.227  12.348  0.00  0.00      PROA  
ATOM   4231  N   ASN P 262       9.494   0.165  13.617  0.00  0.00      PROA  
ATOM   4232  HN  ASN P 262      10.100  -0.363  14.266  0.00  0.00      PROA  
ATOM   4233  CA  ASN P 262       9.739   1.582  13.584  0.00  0.00      PROA  
ATOM   4234  HA  ASN P 262       8.861   2.115  13.184  0.00  0.00      PROA  
ATOM   4235  CB  ASN P 262       9.839   2.197  15.023  0.00  0.00      PROA  
ATOM   4236  HB1 ASN P 262       9.824   3.290  14.997  0.00  0.00      PROA  
ATOM   4237  HB2 ASN P 262      10.879   1.865  15.365  0.00  0.00      PROA  
ATOM   4238  CG  ASN P 262       8.783   1.677  16.064  0.00  0.00      PROA  
ATOM   4239  OD1 ASN P 262       9.239   1.084  17.082  0.00  0.00      PROA  
ATOM   4240  ND2 ASN P 262       7.495   1.866  15.886  0.00  0.00      PROA  
ATOM   4241 HD21 ASN P 262       6.874   1.525  16.634  0.00  0.00      PROA  
ATOM   4242 HD22 ASN P 262       7.166   2.372  15.084  0.00  0.00      PROA  
ATOM   4243  C   ASN P 262      11.011   1.819  12.785  0.00  0.00      PROA  
ATOM   4244  O   ASN P 262      11.267   2.957  12.404  0.00  0.00      PROA  
ATOM   4245  N   ASP P 263      11.882   0.845  12.591  0.00  0.00      PROA  
ATOM   4246  HN  ASP P 263      11.794  -0.066  12.976  0.00  0.00      PROA  
ATOM   4247  CA  ASP P 263      13.099   0.968  11.764  0.00  0.00      PROA  
ATOM   4248  HA  ASP P 263      13.259   2.039  11.567  0.00  0.00      PROA  
ATOM   4249  CB  ASP P 263      14.311   0.661  12.668  0.00  0.00      PROA  
ATOM   4250  HB1 ASP P 263      14.304   1.462  13.395  0.00  0.00      PROA  
ATOM   4251  HB2 ASP P 263      15.194   0.843  12.002  0.00  0.00      PROA  
ATOM   4252  CG  ASP P 263      14.370  -0.646  13.493  0.00  0.00      PROA  
ATOM   4253  OD1 ASP P 263      13.273  -1.230  13.739  0.00  0.00      PROA  
ATOM   4254  OD2 ASP P 263      15.439  -0.998  14.004  0.00  0.00      PROA  
ATOM   4255  C   ASP P 263      13.155   0.243  10.439  0.00  0.00      PROA  
ATOM   4256  O   ASP P 263      14.103  -0.498  10.140  0.00  0.00      PROA  
ATOM   4257  N   VAL P 264      12.217   0.487   9.548  0.00  0.00      PROA  
ATOM   4258  HN  VAL P 264      11.840   1.332   9.789  0.00  0.00      PROA  
ATOM   4259  CA  VAL P 264      11.973  -0.127   8.215  0.00  0.00      PROA  
ATOM   4260  HA  VAL P 264      11.870  -1.118   8.343  0.00  0.00      PROA  
ATOM   4261  CB  VAL P 264      10.649   0.359   7.675  0.00  0.00      PROA  
ATOM   4262  HB  VAL P 264      10.662   1.455   7.736  0.00  0.00      PROA  
ATOM   4263  CG1 VAL P 264      10.501  -0.105   6.237  0.00  0.00      PROA  
ATOM   4264 HG11 VAL P 264       9.453  -0.097   6.000  0.00  0.00      PROA  
ATOM   4265 HG12 VAL P 264      10.782  -1.168   6.055  0.00  0.00      PROA  
ATOM   4266 HG13 VAL P 264      11.106   0.612   5.595  0.00  0.00      PROA  
ATOM   4267  CG2 VAL P 264       9.463   0.054   8.673  0.00  0.00      PROA  
ATOM   4268 HG21 VAL P 264       9.550  -1.021   8.893  0.00  0.00      PROA  
ATOM   4269 HG22 VAL P 264       8.447   0.280   8.207  0.00  0.00      PROA  
ATOM   4270 HG23 VAL P 264       9.753   0.577   9.652  0.00  0.00      PROA  
ATOM   4271  C   VAL P 264      13.127   0.200   7.208  0.00  0.00      PROA  
ATOM   4272  O   VAL P 264      13.471  -0.584   6.305  0.00  0.00      PROA  
ATOM   4273  N   SER P 265      13.709   1.449   7.306  0.00  0.00      PROA  
ATOM   4274  HN  SER P 265      13.297   2.113   7.912  0.00  0.00      PROA  
ATOM   4275  CA  SER P 265      14.966   1.793   6.664  0.00  0.00      PROA  
ATOM   4276  HA  SER P 265      14.836   1.454   5.593  0.00  0.00      PROA  
ATOM   4277  CB  SER P 265      15.370   3.279   6.647  0.00  0.00      PROA  
ATOM   4278  HB1 SER P 265      14.510   3.884   6.257  0.00  0.00      PROA  
ATOM   4279  HB2 SER P 265      16.285   3.499   5.899  0.00  0.00      PROA  
ATOM   4280  OG  SER P 265      15.813   3.766   7.902  0.00  0.00      PROA  
ATOM   4281  HG1 SER P 265      16.183   4.615   7.739  0.00  0.00      PROA  
ATOM   4282  C   SER P 265      16.164   0.997   6.982  0.00  0.00      PROA  
ATOM   4283  O   SER P 265      16.955   0.778   6.045  0.00  0.00      PROA  
ATOM   4284  N   GLU P 266      16.450   0.570   8.191  0.00  0.00      PROA  
ATOM   4285  HN  GLU P 266      15.813   0.922   8.938  0.00  0.00      PROA  
ATOM   4286  CA  GLU P 266      17.602  -0.211   8.637  0.00  0.00      PROA  
ATOM   4287  HA  GLU P 266      18.373   0.193   8.029  0.00  0.00      PROA  
ATOM   4288  CB  GLU P 266      17.905  -0.117  10.108  0.00  0.00      PROA  
ATOM   4289  HB1 GLU P 266      18.730  -0.815  10.326  0.00  0.00      PROA  
ATOM   4290  HB2 GLU P 266      17.000  -0.357  10.649  0.00  0.00      PROA  
ATOM   4291  CG  GLU P 266      18.301   1.311  10.574  0.00  0.00      PROA  
ATOM   4292  HG1 GLU P 266      17.520   2.061  10.143  0.00  0.00      PROA  
ATOM   4293  HG2 GLU P 266      19.277   1.531  10.104  0.00  0.00      PROA  
ATOM   4294  CD  GLU P 266      18.632   1.488  12.024  0.00  0.00      PROA  
ATOM   4295  OE1 GLU P 266      18.778   0.481  12.736  0.00  0.00      PROA  
ATOM   4296  OE2 GLU P 266      18.674   2.652  12.499  0.00  0.00      PROA  
ATOM   4297  C   GLU P 266      17.376  -1.666   8.244  0.00  0.00      PROA  
ATOM   4298  O   GLU P 266      18.372  -2.282   7.840  0.00  0.00      PROA  
ATOM   4299  N   LEU P 267      16.098  -2.145   8.259  0.00  0.00      PROA  
ATOM   4300  HN  LEU P 267      15.344  -1.559   8.650  0.00  0.00      PROA  
ATOM   4301  CA  LEU P 267      15.659  -3.326   7.558  0.00  0.00      PROA  
ATOM   4302  HA  LEU P 267      16.267  -4.044   8.100  0.00  0.00      PROA  
ATOM   4303  CB  LEU P 267      14.249  -3.587   7.904  0.00  0.00      PROA  
ATOM   4304  HB1 LEU P 267      13.582  -3.461   7.065  0.00  0.00      PROA  
ATOM   4305  HB2 LEU P 267      13.819  -2.858   8.617  0.00  0.00      PROA  
ATOM   4306  CG  LEU P 267      14.000  -4.917   8.737  0.00  0.00      PROA  
ATOM   4307  HG  LEU P 267      14.745  -4.923   9.557  0.00  0.00      PROA  
ATOM   4308  CD1 LEU P 267      12.577  -5.022   9.256  0.00  0.00      PROA  
ATOM   4309 HD11 LEU P 267      11.794  -5.014   8.350  0.00  0.00      PROA  
ATOM   4310 HD12 LEU P 267      12.247  -4.153   9.880  0.00  0.00      PROA  
ATOM   4311 HD13 LEU P 267      12.566  -6.089   9.732  0.00  0.00      PROA  
ATOM   4312  CD2 LEU P 267      14.337  -6.110   7.799  0.00  0.00      PROA  
ATOM   4313 HD21 LEU P 267      14.381  -7.086   8.341  0.00  0.00      PROA  
ATOM   4314 HD22 LEU P 267      15.257  -6.118   7.159  0.00  0.00      PROA  
ATOM   4315 HD23 LEU P 267      13.620  -6.187   6.963  0.00  0.00      PROA  
ATOM   4316  C   LEU P 267      16.022  -3.408   6.088  0.00  0.00      PROA  
ATOM   4317  O   LEU P 267      16.625  -4.319   5.550  0.00  0.00      PROA  
ATOM   4318  N   MET P 268      15.541  -2.370   5.373  0.00  0.00      PROA  
ATOM   4319  HN  MET P 268      14.827  -1.825   5.751  0.00  0.00      PROA  
ATOM   4320  CA  MET P 268      15.925  -2.275   3.913  0.00  0.00      PROA  
ATOM   4321  HA  MET P 268      15.584  -3.208   3.360  0.00  0.00      PROA  
ATOM   4322  CB  MET P 268      15.201  -1.068   3.113  0.00  0.00      PROA  
ATOM   4323  HB1 MET P 268      15.519  -0.962   2.009  0.00  0.00      PROA  
ATOM   4324  HB2 MET P 268      15.333  -0.094   3.571  0.00  0.00      PROA  
ATOM   4325  CG  MET P 268      13.672  -1.284   3.047  0.00  0.00      PROA  
ATOM   4326  HG1 MET P 268      13.305  -1.678   4.011  0.00  0.00      PROA  
ATOM   4327  HG2 MET P 268      13.392  -2.050   2.314  0.00  0.00      PROA  
ATOM   4328  SD  MET P 268      12.720   0.263   2.615  0.00  0.00      PROA  
ATOM   4329  CE  MET P 268      11.106  -0.578   2.609  0.00  0.00      PROA  
ATOM   4330  HE1 MET P 268      11.071  -1.331   3.408  0.00  0.00      PROA  
ATOM   4331  HE2 MET P 268      10.998  -0.996   1.600  0.00  0.00      PROA  
ATOM   4332  HE3 MET P 268      10.197   0.130   2.695  0.00  0.00      PROA  
ATOM   4333  C   MET P 268      17.388  -2.154   3.524  0.00  0.00      PROA  
ATOM   4334  O   MET P 268      17.837  -2.915   2.720  0.00  0.00      PROA  
ATOM   4335  N   ALA P 269      18.176  -1.373   4.302  0.00  0.00      PROA  
ATOM   4336  HN  ALA P 269      17.701  -0.849   5.041  0.00  0.00      PROA  
ATOM   4337  CA  ALA P 269      19.637  -1.422   4.280  0.00  0.00      PROA  
ATOM   4338  HA  ALA P 269      19.963  -1.166   3.233  0.00  0.00      PROA  
ATOM   4339  CB  ALA P 269      20.308  -0.337   5.184  0.00  0.00      PROA  
ATOM   4340  HB1 ALA P 269      21.437  -0.353   4.990  0.00  0.00      PROA  
ATOM   4341  HB2 ALA P 269      20.065  -0.622   6.266  0.00  0.00      PROA  
ATOM   4342  HB3 ALA P 269      19.908   0.726   4.953  0.00  0.00      PROA  
ATOM   4343  C   ALA P 269      20.300  -2.706   4.703  0.00  0.00      PROA  
ATOM   4344  O   ALA P 269      21.132  -3.241   4.003  0.00  0.00      PROA  
ATOM   4345  N   ALA P 270      19.807  -3.380   5.846  0.00  0.00      PROA  
ATOM   4346  HN  ALA P 270      19.157  -2.916   6.445  0.00  0.00      PROA  
ATOM   4347  CA  ALA P 270      20.243  -4.733   6.225  0.00  0.00      PROA  
ATOM   4348  HA  ALA P 270      21.238  -4.639   6.620  0.00  0.00      PROA  
ATOM   4349  CB  ALA P 270      19.262  -5.133   7.354  0.00  0.00      PROA  
ATOM   4350  HB1 ALA P 270      18.192  -4.865   7.127  0.00  0.00      PROA  
ATOM   4351  HB2 ALA P 270      19.579  -4.605   8.301  0.00  0.00      PROA  
ATOM   4352  HB3 ALA P 270      19.274  -6.194   7.585  0.00  0.00      PROA  
ATOM   4353  C   ALA P 270      20.007  -5.803   5.173  0.00  0.00      PROA  
ATOM   4354  O   ALA P 270      20.894  -6.619   4.927  0.00  0.00      PROA  
ATOM   4355  N   ALA P 271      18.965  -5.798   4.425  0.00  0.00      PROA  
ATOM   4356  HN  ALA P 271      18.201  -5.128   4.605  0.00  0.00      PROA  
ATOM   4357  CA  ALA P 271      18.583  -6.756   3.424  0.00  0.00      PROA  
ATOM   4358  HA  ALA P 271      18.646  -7.678   3.826  0.00  0.00      PROA  
ATOM   4359  CB  ALA P 271      17.112  -6.612   3.011  0.00  0.00      PROA  
ATOM   4360  HB1 ALA P 271      17.114  -5.696   2.351  0.00  0.00      PROA  
ATOM   4361  HB2 ALA P 271      16.469  -6.382   3.857  0.00  0.00      PROA  
ATOM   4362  HB3 ALA P 271      16.645  -7.473   2.519  0.00  0.00      PROA  
ATOM   4363  C   ALA P 271      19.451  -6.921   2.127  0.00  0.00      PROA  
ATOM   4364  O   ALA P 271      20.068  -6.008   1.653  0.00  0.00      PROA  
ATOM   4365  N   ASP P 272      19.490  -8.113   1.549  0.00  0.00      PROA  
ATOM   4366  HN  ASP P 272      19.100  -8.957   1.975  0.00  0.00      PROA  
ATOM   4367  CA  ASP P 272      20.169  -8.348   0.272  0.00  0.00      PROA  
ATOM   4368  HA  ASP P 272      20.905  -7.561   0.257  0.00  0.00      PROA  
ATOM   4369  CB  ASP P 272      20.813  -9.786   0.196  0.00  0.00      PROA  
ATOM   4370  HB1 ASP P 272      21.299 -10.154  -0.710  0.00  0.00      PROA  
ATOM   4371  HB2 ASP P 272      19.972 -10.543   0.229  0.00  0.00      PROA  
ATOM   4372  CG  ASP P 272      21.733 -10.016   1.356  0.00  0.00      PROA  
ATOM   4373  OD1 ASP P 272      22.908  -9.705   1.171  0.00  0.00      PROA  
ATOM   4374  OD2 ASP P 272      21.332 -10.454   2.522  0.00  0.00      PROA  
ATOM   4375  C   ASP P 272      19.150  -8.098  -0.857  0.00  0.00      PROA  
ATOM   4376  O   ASP P 272      19.504  -7.433  -1.850  0.00  0.00      PROA  
ATOM   4377  N   LEU P 273      17.904  -8.434  -0.716  0.00  0.00      PROA  
ATOM   4378  HN  LEU P 273      17.639  -8.554   0.193  0.00  0.00      PROA  
ATOM   4379  CA  LEU P 273      16.862  -8.153  -1.734  0.00  0.00      PROA  
ATOM   4380  HA  LEU P 273      17.203  -7.357  -2.460  0.00  0.00      PROA  
ATOM   4381  CB  LEU P 273      16.540  -9.569  -2.596  0.00  0.00      PROA  
ATOM   4382  HB1 LEU P 273      15.846  -9.155  -3.315  0.00  0.00      PROA  
ATOM   4383  HB2 LEU P 273      16.151 -10.292  -1.819  0.00  0.00      PROA  
ATOM   4384  CG  LEU P 273      17.748 -10.039  -3.330  0.00  0.00      PROA  
ATOM   4385  HG  LEU P 273      18.667 -10.087  -2.647  0.00  0.00      PROA  
ATOM   4386  CD1 LEU P 273      17.388 -11.473  -3.812  0.00  0.00      PROA  
ATOM   4387 HD11 LEU P 273      18.365 -11.925  -4.160  0.00  0.00      PROA  
ATOM   4388 HD12 LEU P 273      16.795 -11.443  -4.755  0.00  0.00      PROA  
ATOM   4389 HD13 LEU P 273      16.880 -12.125  -3.013  0.00  0.00      PROA  
ATOM   4390  CD2 LEU P 273      18.095  -9.190  -4.576  0.00  0.00      PROA  
ATOM   4391 HD21 LEU P 273      18.791  -9.803  -5.282  0.00  0.00      PROA  
ATOM   4392 HD22 LEU P 273      18.544  -8.199  -4.355  0.00  0.00      PROA  
ATOM   4393 HD23 LEU P 273      17.170  -8.946  -5.098  0.00  0.00      PROA  
ATOM   4394  C   LEU P 273      15.548  -7.806  -1.053  0.00  0.00      PROA  
ATOM   4395  O   LEU P 273      15.070  -8.476  -0.156  0.00  0.00      PROA  
ATOM   4396  N   LEU P 274      14.808  -6.799  -1.549  0.00  0.00      PROA  
ATOM   4397  HN  LEU P 274      14.986  -6.181  -2.371  0.00  0.00      PROA  
ATOM   4398  CA  LEU P 274      13.366  -6.835  -1.403  0.00  0.00      PROA  
ATOM   4399  HA  LEU P 274      13.135  -7.116  -0.382  0.00  0.00      PROA  
ATOM   4400  CB  LEU P 274      12.644  -5.507  -1.720  0.00  0.00      PROA  
ATOM   4401  HB1 LEU P 274      12.582  -5.337  -2.854  0.00  0.00      PROA  
ATOM   4402  HB2 LEU P 274      13.261  -4.776  -1.203  0.00  0.00      PROA  
ATOM   4403  CG  LEU P 274      11.161  -5.279  -1.271  0.00  0.00      PROA  
ATOM   4404  HG  LEU P 274      10.701  -6.318  -1.290  0.00  0.00      PROA  
ATOM   4405  CD1 LEU P 274      10.993  -4.914   0.232  0.00  0.00      PROA  
ATOM   4406 HD11 LEU P 274      10.927  -3.773   0.229  0.00  0.00      PROA  
ATOM   4407 HD12 LEU P 274      11.857  -5.338   0.744  0.00  0.00      PROA  
ATOM   4408 HD13 LEU P 274      10.053  -5.366   0.635  0.00  0.00      PROA  
ATOM   4409  CD2 LEU P 274      10.400  -4.367  -2.279  0.00  0.00      PROA  
ATOM   4410 HD21 LEU P 274      10.453  -4.836  -3.281  0.00  0.00      PROA  
ATOM   4411 HD22 LEU P 274      10.784  -3.328  -2.288  0.00  0.00      PROA  
ATOM   4412 HD23 LEU P 274       9.278  -4.389  -2.110  0.00  0.00      PROA  
ATOM   4413  C   LEU P 274      12.607  -7.787  -2.314  0.00  0.00      PROA  
ATOM   4414  O   LEU P 274      12.729  -7.675  -3.520  0.00  0.00      PROA  
ATOM   4415  N   LEU P 275      11.814  -8.695  -1.742  0.00  0.00      PROA  
ATOM   4416  HN  LEU P 275      11.825  -8.660  -0.750  0.00  0.00      PROA  
ATOM   4417  CA  LEU P 275      10.967  -9.634  -2.535  0.00  0.00      PROA  
ATOM   4418  HA  LEU P 275      11.161  -9.478  -3.630  0.00  0.00      PROA  
ATOM   4419  CB  LEU P 275      11.283 -11.108  -2.169  0.00  0.00      PROA  
ATOM   4420  HB1 LEU P 275      11.078 -11.327  -1.090  0.00  0.00      PROA  
ATOM   4421  HB2 LEU P 275      12.386 -11.150  -2.381  0.00  0.00      PROA  
ATOM   4422  CG  LEU P 275      10.618 -12.304  -2.878  0.00  0.00      PROA  
ATOM   4423  HG  LEU P 275       9.556 -12.342  -2.550  0.00  0.00      PROA  
ATOM   4424  CD1 LEU P 275      10.517 -12.170  -4.429  0.00  0.00      PROA  
ATOM   4425 HD11 LEU P 275      10.071 -11.200  -4.663  0.00  0.00      PROA  
ATOM   4426 HD12 LEU P 275       9.753 -12.932  -4.836  0.00  0.00      PROA  
ATOM   4427 HD13 LEU P 275      11.463 -12.333  -4.919  0.00  0.00      PROA  
ATOM   4428  CD2 LEU P 275      11.399 -13.520  -2.412  0.00  0.00      PROA  
ATOM   4429 HD21 LEU P 275      12.459 -13.404  -2.741  0.00  0.00      PROA  
ATOM   4430 HD22 LEU P 275      10.916 -14.355  -3.013  0.00  0.00      PROA  
ATOM   4431 HD23 LEU P 275      11.356 -13.722  -1.347  0.00  0.00      PROA  
ATOM   4432  C   LEU P 275       9.454  -9.415  -2.218  0.00  0.00      PROA  
ATOM   4433  O   LEU P 275       9.004  -9.477  -1.068  0.00  0.00      PROA  
ATOM   4434  N   HSD P 276       8.698  -8.955  -3.315  0.00  0.00      PROA  
ATOM   4435  HN  HSD P 276       9.205  -8.718  -4.063  0.00  0.00      PROA  
ATOM   4436  CA  HSD P 276       7.342  -8.506  -3.384  0.00  0.00      PROA  
ATOM   4437  HA  HSD P 276       6.921  -8.690  -2.421  0.00  0.00      PROA  
ATOM   4438  CB  HSD P 276       7.286  -6.919  -3.475  0.00  0.00      PROA  
ATOM   4439  HB1 HSD P 276       7.661  -6.627  -4.483  0.00  0.00      PROA  
ATOM   4440  HB2 HSD P 276       8.066  -6.525  -2.832  0.00  0.00      PROA  
ATOM   4441  ND1 HSD P 276       4.903  -5.919  -4.177  0.00  0.00      PROA  
ATOM   4442  HD1 HSD P 276       4.919  -6.404  -5.078  0.00  0.00      PROA  
ATOM   4443  CG  HSD P 276       5.929  -6.178  -3.197  0.00  0.00      PROA  
ATOM   4444  CE1 HSD P 276       4.033  -5.083  -3.591  0.00  0.00      PROA  
ATOM   4445  HE1 HSD P 276       3.093  -4.843  -4.067  0.00  0.00      PROA  
ATOM   4446  NE2 HSD P 276       4.433  -4.814  -2.298  0.00  0.00      PROA  
ATOM   4447  CD2 HSD P 276       5.634  -5.507  -2.066  0.00  0.00      PROA  
ATOM   4448  HD2 HSD P 276       6.217  -5.343  -1.162  0.00  0.00      PROA  
ATOM   4449  C   HSD P 276       6.536  -9.036  -4.576  0.00  0.00      PROA  
ATOM   4450  O   HSD P 276       6.181  -8.266  -5.515  0.00  0.00      PROA  
ATOM   4451  N   PRO P 277       6.276 -10.315  -4.697  0.00  0.00      PROA  
ATOM   4452  CD  PRO P 277       6.615 -11.358  -3.790  0.00  0.00      PROA  
ATOM   4453  HD1 PRO P 277       5.827 -11.366  -3.042  0.00  0.00      PROA  
ATOM   4454  HD2 PRO P 277       7.606 -11.393  -3.211  0.00  0.00      PROA  
ATOM   4455  CA  PRO P 277       5.848 -10.828  -6.043  0.00  0.00      PROA  
ATOM   4456  HA  PRO P 277       6.114 -10.184  -6.885  0.00  0.00      PROA  
ATOM   4457  CB  PRO P 277       6.430 -12.349  -6.005  0.00  0.00      PROA  
ATOM   4458  HB1 PRO P 277       7.461 -12.188  -6.380  0.00  0.00      PROA  
ATOM   4459  HB2 PRO P 277       6.016 -12.995  -6.806  0.00  0.00      PROA  
ATOM   4460  CG  PRO P 277       6.427 -12.725  -4.501  0.00  0.00      PROA  
ATOM   4461  HG1 PRO P 277       5.439 -13.061  -4.172  0.00  0.00      PROA  
ATOM   4462  HG2 PRO P 277       7.137 -13.586  -4.343  0.00  0.00      PROA  
ATOM   4463  C   PRO P 277       4.334 -10.871  -5.983  0.00  0.00      PROA  
ATOM   4464  O   PRO P 277       3.732 -11.859  -6.475  0.00  0.00      PROA  
ATOM   4465  N   ALA P 278       3.590  -9.882  -5.502  0.00  0.00      PROA  
ATOM   4466  HN  ALA P 278       4.055  -9.050  -5.161  0.00  0.00      PROA  
ATOM   4467  CA  ALA P 278       2.206  -9.707  -5.455  0.00  0.00      PROA  
ATOM   4468  HA  ALA P 278       1.921 -10.251  -4.580  0.00  0.00      PROA  
ATOM   4469  CB  ALA P 278       1.909  -8.181  -5.284  0.00  0.00      PROA  
ATOM   4470  HB1 ALA P 278       0.877  -7.954  -4.895  0.00  0.00      PROA  
ATOM   4471  HB2 ALA P 278       2.051  -7.761  -6.334  0.00  0.00      PROA  
ATOM   4472  HB3 ALA P 278       2.780  -7.823  -4.695  0.00  0.00      PROA  
ATOM   4473  C   ALA P 278       1.318 -10.204  -6.586  0.00  0.00      PROA  
ATOM   4474  O   ALA P 278       1.645 -10.185  -7.735  0.00  0.00      PROA  
ATOM   4475  N   TYR P 279       0.106 -10.586  -6.252  0.00  0.00      PROA  
ATOM   4476  HN  TYR P 279      -0.206 -10.529  -5.298  0.00  0.00      PROA  
ATOM   4477  CA  TYR P 279      -0.929 -10.990  -7.182  0.00  0.00      PROA  
ATOM   4478  HA  TYR P 279      -0.476 -11.555  -8.013  0.00  0.00      PROA  
ATOM   4479  CB  TYR P 279      -2.129 -11.718  -6.563  0.00  0.00      PROA  
ATOM   4480  HB1 TYR P 279      -3.009 -11.832  -7.205  0.00  0.00      PROA  
ATOM   4481  HB2 TYR P 279      -2.397 -11.194  -5.615  0.00  0.00      PROA  
ATOM   4482  CG  TYR P 279      -1.565 -13.074  -6.146  0.00  0.00      PROA  
ATOM   4483  CD1 TYR P 279      -2.115 -14.163  -6.768  0.00  0.00      PROA  
ATOM   4484  HD1 TYR P 279      -2.763 -14.171  -7.646  0.00  0.00      PROA  
ATOM   4485  CE1 TYR P 279      -1.956 -15.482  -6.268  0.00  0.00      PROA  
ATOM   4486  HE1 TYR P 279      -2.449 -16.354  -6.667  0.00  0.00      PROA  
ATOM   4487  CZ  TYR P 279      -1.251 -15.612  -5.054  0.00  0.00      PROA  
ATOM   4488  OH  TYR P 279      -1.230 -16.878  -4.422  0.00  0.00      PROA  
ATOM   4489  HH  TYR P 279      -0.667 -16.930  -3.617  0.00  0.00      PROA  
ATOM   4490  CD2 TYR P 279      -0.705 -13.256  -5.015  0.00  0.00      PROA  
ATOM   4491  HD2 TYR P 279      -0.253 -12.456  -4.558  0.00  0.00      PROA  
ATOM   4492  CE2 TYR P 279      -0.562 -14.512  -4.468  0.00  0.00      PROA  
ATOM   4493  HE2 TYR P 279       0.066 -14.653  -3.598  0.00  0.00      PROA  
ATOM   4494  C   TYR P 279      -1.503  -9.766  -7.951  0.00  0.00      PROA  
ATOM   4495  O   TYR P 279      -2.172  -9.911  -9.027  0.00  0.00      PROA  
ATOM   4496  N   GLN P 280      -1.188  -8.543  -7.513  0.00  0.00      PROA  
ATOM   4497  HN  GLN P 280      -0.654  -8.423  -6.637  0.00  0.00      PROA  
ATOM   4498  CA  GLN P 280      -1.840  -7.320  -7.939  0.00  0.00      PROA  
ATOM   4499  HA  GLN P 280      -1.462  -7.065  -8.906  0.00  0.00      PROA  
ATOM   4500  CB  GLN P 280      -3.433  -7.397  -8.147  0.00  0.00      PROA  
ATOM   4501  HB1 GLN P 280      -3.796  -7.804  -7.130  0.00  0.00      PROA  
ATOM   4502  HB2 GLN P 280      -3.608  -8.155  -8.945  0.00  0.00      PROA  
ATOM   4503  CG  GLN P 280      -4.060  -5.941  -8.411  0.00  0.00      PROA  
ATOM   4504  HG1 GLN P 280      -3.824  -5.411  -7.466  0.00  0.00      PROA  
ATOM   4505  HG2 GLN P 280      -5.165  -5.977  -8.499  0.00  0.00      PROA  
ATOM   4506  CD  GLN P 280      -3.518  -5.298  -9.712  0.00  0.00      PROA  
ATOM   4507  OE1 GLN P 280      -3.334  -5.898 -10.763  0.00  0.00      PROA  
ATOM   4508  NE2 GLN P 280      -3.049  -4.051  -9.622  0.00  0.00      PROA  
ATOM   4509 HE21 GLN P 280      -2.618  -3.669 -10.415  0.00  0.00      PROA  
ATOM   4510 HE22 GLN P 280      -3.168  -3.575  -8.758  0.00  0.00      PROA  
ATOM   4511  C   GLN P 280      -1.336  -6.333  -6.831  0.00  0.00      PROA  
ATOM   4512  O   GLN P 280      -1.372  -6.682  -5.650  0.00  0.00      PROA  
ATOM   4513  N   GLU P 281      -0.897  -5.146  -7.311  0.00  0.00      PROA  
ATOM   4514  HN  GLU P 281      -0.854  -4.929  -8.315  0.00  0.00      PROA  
ATOM   4515  CA  GLU P 281      -0.691  -3.990  -6.452  0.00  0.00      PROA  
ATOM   4516  HA  GLU P 281      -1.241  -4.064  -5.522  0.00  0.00      PROA  
ATOM   4517  CB  GLU P 281       0.739  -3.950  -5.909  0.00  0.00      PROA  
ATOM   4518  HB1 GLU P 281       1.390  -3.851  -6.846  0.00  0.00      PROA  
ATOM   4519  HB2 GLU P 281       1.040  -4.903  -5.461  0.00  0.00      PROA  
ATOM   4520  CG  GLU P 281       1.087  -2.741  -5.023  0.00  0.00      PROA  
ATOM   4521  HG1 GLU P 281       0.409  -1.853  -5.259  0.00  0.00      PROA  
ATOM   4522  HG2 GLU P 281       2.123  -2.468  -5.088  0.00  0.00      PROA  
ATOM   4523  CD  GLU P 281       0.865  -3.149  -3.592  0.00  0.00      PROA  
ATOM   4524  OE1 GLU P 281       0.734  -4.317  -3.208  0.00  0.00      PROA  
ATOM   4525  OE2 GLU P 281       0.940  -2.205  -2.756  0.00  0.00      PROA  
ATOM   4526  C   GLU P 281      -1.087  -2.724  -7.182  0.00  0.00      PROA  
ATOM   4527  O   GLU P 281      -0.830  -2.500  -8.335  0.00  0.00      PROA  
ATOM   4528  N   ALA P 282      -1.818  -1.767  -6.467  0.00  0.00      PROA  
ATOM   4529  HN  ALA P 282      -1.814  -1.958  -5.484  0.00  0.00      PROA  
ATOM   4530  CA  ALA P 282      -2.254  -0.475  -6.920  0.00  0.00      PROA  
ATOM   4531  HA  ALA P 282      -2.867  -0.616  -7.754  0.00  0.00      PROA  
ATOM   4532  CB  ALA P 282      -3.180   0.261  -5.890  0.00  0.00      PROA  
ATOM   4533  HB1 ALA P 282      -3.604   1.118  -6.484  0.00  0.00      PROA  
ATOM   4534  HB2 ALA P 282      -2.532   0.594  -5.042  0.00  0.00      PROA  
ATOM   4535  HB3 ALA P 282      -3.954  -0.378  -5.546  0.00  0.00      PROA  
ATOM   4536  C   ALA P 282      -1.239   0.475  -7.396  0.00  0.00      PROA  
ATOM   4537  O   ALA P 282      -1.375   1.145  -8.462  0.00  0.00      PROA  
ATOM   4538  N   ALA P 283      -0.098   0.565  -6.636  0.00  0.00      PROA  
ATOM   4539  HN  ALA P 283      -0.021   0.038  -5.784  0.00  0.00      PROA  
ATOM   4540  CA  ALA P 283       1.087   1.358  -7.027  0.00  0.00      PROA  
ATOM   4541  HA  ALA P 283       1.199   1.324  -8.134  0.00  0.00      PROA  
ATOM   4542  CB  ALA P 283       0.750   2.828  -6.530  0.00  0.00      PROA  
ATOM   4543  HB1 ALA P 283      -0.296   3.139  -6.778  0.00  0.00      PROA  
ATOM   4544  HB2 ALA P 283       1.323   3.627  -6.937  0.00  0.00      PROA  
ATOM   4545  HB3 ALA P 283       0.844   2.938  -5.411  0.00  0.00      PROA  
ATOM   4546  C   ALA P 283       2.312   0.734  -6.347  0.00  0.00      PROA  
ATOM   4547  O   ALA P 283       3.177   0.213  -7.011  0.00  0.00      PROA  
ATOM   4548  N   GLY P 284       2.365   0.702  -5.038  0.00  0.00      PROA  
ATOM   4549  HN  GLY P 284       1.464   0.982  -4.550  0.00  0.00      PROA  
ATOM   4550  CA  GLY P 284       3.405  -0.090  -4.343  0.00  0.00      PROA  
ATOM   4551  HA1 GLY P 284       3.724  -0.885  -4.952  0.00  0.00      PROA  
ATOM   4552  HA2 GLY P 284       3.075  -0.384  -3.362  0.00  0.00      PROA  
ATOM   4553  C   GLY P 284       4.709   0.769  -4.167  0.00  0.00      PROA  
ATOM   4554  O   GLY P 284       5.791   0.317  -4.480  0.00  0.00      PROA  
ATOM   4555  N   ILE P 285       4.522   1.966  -3.499  0.00  0.00      PROA  
ATOM   4556  HN  ILE P 285       3.623   2.336  -3.478  0.00  0.00      PROA  
ATOM   4557  CA  ILE P 285       5.534   2.840  -2.882  0.00  0.00      PROA  
ATOM   4558  HA  ILE P 285       5.864   3.420  -3.750  0.00  0.00      PROA  
ATOM   4559  CB  ILE P 285       4.963   3.744  -1.743  0.00  0.00      PROA  
ATOM   4560  HB  ILE P 285       4.958   3.025  -0.860  0.00  0.00      PROA  
ATOM   4561  CG2 ILE P 285       6.029   4.882  -1.425  0.00  0.00      PROA  
ATOM   4562 HG21 ILE P 285       5.635   5.689  -0.752  0.00  0.00      PROA  
ATOM   4563 HG22 ILE P 285       6.379   5.347  -2.360  0.00  0.00      PROA  
ATOM   4564 HG23 ILE P 285       6.826   4.526  -0.872  0.00  0.00      PROA  
ATOM   4565  CG1 ILE P 285       3.508   4.166  -2.067  0.00  0.00      PROA  
ATOM   4566 HG11 ILE P 285       3.091   4.727  -1.168  0.00  0.00      PROA  
ATOM   4567 HG12 ILE P 285       2.886   3.269  -2.015  0.00  0.00      PROA  
ATOM   4568  CD  ILE P 285       3.383   5.067  -3.266  0.00  0.00      PROA  
ATOM   4569  HD1 ILE P 285       3.609   4.531  -4.180  0.00  0.00      PROA  
ATOM   4570  HD2 ILE P 285       4.019   5.966  -3.075  0.00  0.00      PROA  
ATOM   4571  HD3 ILE P 285       2.337   5.399  -3.154  0.00  0.00      PROA  
ATOM   4572  C   ILE P 285       6.742   2.039  -2.405  0.00  0.00      PROA  
ATOM   4573  O   ILE P 285       7.873   2.368  -2.791  0.00  0.00      PROA  
ATOM   4574  N   VAL P 286       6.556   1.000  -1.521  0.00  0.00      PROA  
ATOM   4575  HN  VAL P 286       5.670   0.875  -1.065  0.00  0.00      PROA  
ATOM   4576  CA  VAL P 286       7.598   0.086  -0.917  0.00  0.00      PROA  
ATOM   4577  HA  VAL P 286       8.172   0.615  -0.175  0.00  0.00      PROA  
ATOM   4578  CB  VAL P 286       7.077  -1.128  -0.161  0.00  0.00      PROA  
ATOM   4579  HB  VAL P 286       7.931  -1.718   0.195  0.00  0.00      PROA  
ATOM   4580  CG1 VAL P 286       6.270  -0.611   1.041  0.00  0.00      PROA  
ATOM   4581 HG11 VAL P 286       5.300  -0.090   0.706  0.00  0.00      PROA  
ATOM   4582 HG12 VAL P 286       6.787   0.216   1.653  0.00  0.00      PROA  
ATOM   4583 HG13 VAL P 286       6.027  -1.407   1.709  0.00  0.00      PROA  
ATOM   4584  CG2 VAL P 286       6.219  -2.133  -1.014  0.00  0.00      PROA  
ATOM   4585 HG21 VAL P 286       5.371  -1.662  -1.528  0.00  0.00      PROA  
ATOM   4586 HG22 VAL P 286       5.912  -2.882  -0.302  0.00  0.00      PROA  
ATOM   4587 HG23 VAL P 286       6.869  -2.514  -1.752  0.00  0.00      PROA  
ATOM   4588  C   VAL P 286       8.665  -0.365  -1.901  0.00  0.00      PROA  
ATOM   4589  O   VAL P 286       9.854  -0.477  -1.614  0.00  0.00      PROA  
ATOM   4590  N   LEU P 287       8.208  -0.702  -3.165  0.00  0.00      PROA  
ATOM   4591  HN  LEU P 287       7.194  -0.665  -3.452  0.00  0.00      PROA  
ATOM   4592  CA  LEU P 287       9.107  -1.039  -4.281  0.00  0.00      PROA  
ATOM   4593  HA  LEU P 287       9.550  -2.007  -4.024  0.00  0.00      PROA  
ATOM   4594  CB  LEU P 287       8.181  -1.296  -5.446  0.00  0.00      PROA  
ATOM   4595  HB1 LEU P 287       8.768  -1.536  -6.329  0.00  0.00      PROA  
ATOM   4596  HB2 LEU P 287       7.561  -0.389  -5.712  0.00  0.00      PROA  
ATOM   4597  CG  LEU P 287       7.203  -2.420  -5.383  0.00  0.00      PROA  
ATOM   4598  HG  LEU P 287       6.529  -2.242  -4.474  0.00  0.00      PROA  
ATOM   4599  CD1 LEU P 287       6.229  -2.372  -6.587  0.00  0.00      PROA  
ATOM   4600 HD11 LEU P 287       5.660  -1.444  -6.634  0.00  0.00      PROA  
ATOM   4601 HD12 LEU P 287       5.377  -3.064  -6.407  0.00  0.00      PROA  
ATOM   4602 HD13 LEU P 287       6.723  -2.510  -7.552  0.00  0.00      PROA  
ATOM   4603  CD2 LEU P 287       7.776  -3.847  -5.254  0.00  0.00      PROA  
ATOM   4604 HD21 LEU P 287       6.899  -4.414  -4.890  0.00  0.00      PROA  
ATOM   4605 HD22 LEU P 287       8.681  -3.935  -4.609  0.00  0.00      PROA  
ATOM   4606 HD23 LEU P 287       8.029  -4.297  -6.201  0.00  0.00      PROA  
ATOM   4607  C   LEU P 287      10.152  -0.094  -4.657  0.00  0.00      PROA  
ATOM   4608  O   LEU P 287      11.278  -0.475  -4.863  0.00  0.00      PROA  
ATOM   4609  N   LEU P 288       9.865   1.181  -4.752  0.00  0.00      PROA  
ATOM   4610  HN  LEU P 288       8.980   1.629  -4.584  0.00  0.00      PROA  
ATOM   4611  CA  LEU P 288      10.842   2.154  -5.057  0.00  0.00      PROA  
ATOM   4612  HA  LEU P 288      11.616   1.723  -5.653  0.00  0.00      PROA  
ATOM   4613  CB  LEU P 288      10.302   3.276  -6.009  0.00  0.00      PROA  
ATOM   4614  HB1 LEU P 288      10.818   4.188  -5.809  0.00  0.00      PROA  
ATOM   4615  HB2 LEU P 288       9.348   3.574  -5.636  0.00  0.00      PROA  
ATOM   4616  CG  LEU P 288      10.279   3.102  -7.510  0.00  0.00      PROA  
ATOM   4617  HG  LEU P 288       9.692   2.230  -7.801  0.00  0.00      PROA  
ATOM   4618  CD1 LEU P 288       9.628   4.317  -8.250  0.00  0.00      PROA  
ATOM   4619 HD11 LEU P 288       8.582   4.488  -7.996  0.00  0.00      PROA  
ATOM   4620 HD12 LEU P 288       9.793   4.240  -9.363  0.00  0.00      PROA  
ATOM   4621 HD13 LEU P 288      10.208   5.213  -7.877  0.00  0.00      PROA  
ATOM   4622  CD2 LEU P 288      11.593   2.811  -8.142  0.00  0.00      PROA  
ATOM   4623 HD21 LEU P 288      12.345   3.570  -7.822  0.00  0.00      PROA  
ATOM   4624 HD22 LEU P 288      11.581   2.795  -9.172  0.00  0.00      PROA  
ATOM   4625 HD23 LEU P 288      11.937   1.879  -7.760  0.00  0.00      PROA  
ATOM   4626  C   LEU P 288      11.498   2.802  -3.850  0.00  0.00      PROA  
ATOM   4627  O   LEU P 288      12.625   3.385  -3.937  0.00  0.00      PROA  
ATOM   4628  N   GLU P 289      10.965   2.590  -2.640  0.00  0.00      PROA  
ATOM   4629  HN  GLU P 289      10.181   2.023  -2.657  0.00  0.00      PROA  
ATOM   4630  CA  GLU P 289      11.601   2.925  -1.384  0.00  0.00      PROA  
ATOM   4631  HA  GLU P 289      11.902   3.987  -1.431  0.00  0.00      PROA  
ATOM   4632  CB  GLU P 289      10.691   2.539  -0.162  0.00  0.00      PROA  
ATOM   4633  HB1 GLU P 289      11.364   2.602   0.726  0.00  0.00      PROA  
ATOM   4634  HB2 GLU P 289      10.480   1.417  -0.242  0.00  0.00      PROA  
ATOM   4635  CG  GLU P 289       9.328   3.267   0.079  0.00  0.00      PROA  
ATOM   4636  HG1 GLU P 289       8.497   2.767  -0.409  0.00  0.00      PROA  
ATOM   4637  HG2 GLU P 289       9.408   4.245  -0.369  0.00  0.00      PROA  
ATOM   4638  CD  GLU P 289       8.974   3.317   1.541  0.00  0.00      PROA  
ATOM   4639  OE1 GLU P 289       9.322   2.366   2.300  0.00  0.00      PROA  
ATOM   4640  OE2 GLU P 289       8.264   4.271   2.048  0.00  0.00      PROA  
ATOM   4641  C   GLU P 289      12.895   2.067  -1.195  0.00  0.00      PROA  
ATOM   4642  O   GLU P 289      13.936   2.587  -0.858  0.00  0.00      PROA  
ATOM   4643  N   ALA P 290      12.792   0.791  -1.503  0.00  0.00      PROA  
ATOM   4644  HN  ALA P 290      11.921   0.333  -1.454  0.00  0.00      PROA  
ATOM   4645  CA  ALA P 290      13.956  -0.094  -1.683  0.00  0.00      PROA  
ATOM   4646  HA  ALA P 290      14.504  -0.125  -0.747  0.00  0.00      PROA  
ATOM   4647  CB  ALA P 290      13.387  -1.452  -2.073  0.00  0.00      PROA  
ATOM   4648  HB1 ALA P 290      12.921  -1.989  -1.333  0.00  0.00      PROA  
ATOM   4649  HB2 ALA P 290      14.098  -2.223  -2.472  0.00  0.00      PROA  
ATOM   4650  HB3 ALA P 290      12.569  -1.175  -2.811  0.00  0.00      PROA  
ATOM   4651  C   ALA P 290      15.013   0.413  -2.706  0.00  0.00      PROA  
ATOM   4652  O   ALA P 290      16.207   0.451  -2.344  0.00  0.00      PROA  
ATOM   4653  N   ILE P 291      14.657   0.823  -3.945  0.00  0.00      PROA  
ATOM   4654  HN  ILE P 291      13.648   0.819  -4.221  0.00  0.00      PROA  
ATOM   4655  CA  ILE P 291      15.520   1.514  -4.932  0.00  0.00      PROA  
ATOM   4656  HA  ILE P 291      16.195   0.863  -5.314  0.00  0.00      PROA  
ATOM   4657  CB  ILE P 291      14.706   1.897  -6.249  0.00  0.00      PROA  
ATOM   4658  HB  ILE P 291      13.857   2.607  -5.961  0.00  0.00      PROA  
ATOM   4659  CG2 ILE P 291      15.598   2.639  -7.288  0.00  0.00      PROA  
ATOM   4660 HG21 ILE P 291      14.966   2.960  -8.174  0.00  0.00      PROA  
ATOM   4661 HG22 ILE P 291      16.467   2.025  -7.630  0.00  0.00      PROA  
ATOM   4662 HG23 ILE P 291      15.983   3.548  -6.832  0.00  0.00      PROA  
ATOM   4663  CG1 ILE P 291      14.015   0.759  -6.969  0.00  0.00      PROA  
ATOM   4664 HG11 ILE P 291      13.859   1.040  -8.011  0.00  0.00      PROA  
ATOM   4665 HG12 ILE P 291      13.092   0.421  -6.464  0.00  0.00      PROA  
ATOM   4666  CD  ILE P 291      14.850  -0.503  -6.899  0.00  0.00      PROA  
ATOM   4667  HD1 ILE P 291      14.516  -1.339  -7.553  0.00  0.00      PROA  
ATOM   4668  HD2 ILE P 291      14.852  -0.867  -5.835  0.00  0.00      PROA  
ATOM   4669  HD3 ILE P 291      15.911  -0.243  -7.253  0.00  0.00      PROA  
ATOM   4670  C   ILE P 291      16.318   2.658  -4.272  0.00  0.00      PROA  
ATOM   4671  O   ILE P 291      17.564   2.712  -4.442  0.00  0.00      PROA  
ATOM   4672  N   THR P 292      15.663   3.518  -3.424  0.00  0.00      PROA  
ATOM   4673  HN  THR P 292      14.645   3.426  -3.287  0.00  0.00      PROA  
ATOM   4674  CA  THR P 292      16.297   4.635  -2.853  0.00  0.00      PROA  
ATOM   4675  HA  THR P 292      16.931   5.074  -3.625  0.00  0.00      PROA  
ATOM   4676  CB  THR P 292      15.332   5.746  -2.397  0.00  0.00      PROA  
ATOM   4677  HB  THR P 292      15.820   6.591  -1.814  0.00  0.00      PROA  
ATOM   4678  OG1 THR P 292      14.288   5.293  -1.504  0.00  0.00      PROA  
ATOM   4679  HG1 THR P 292      14.706   4.511  -1.143  0.00  0.00      PROA  
ATOM   4680  CG2 THR P 292      14.687   6.383  -3.600  0.00  0.00      PROA  
ATOM   4681 HG21 THR P 292      13.676   6.748  -3.369  0.00  0.00      PROA  
ATOM   4682 HG22 THR P 292      14.615   5.683  -4.457  0.00  0.00      PROA  
ATOM   4683 HG23 THR P 292      15.381   7.243  -3.855  0.00  0.00      PROA  
ATOM   4684  C   THR P 292      17.213   4.231  -1.682  0.00  0.00      PROA  
ATOM   4685  O   THR P 292      17.932   5.069  -1.138  0.00  0.00      PROA  
ATOM   4686  N   ALA P 293      17.138   2.960  -1.197  0.00  0.00      PROA  
ATOM   4687  HN  ALA P 293      16.416   2.381  -1.458  0.00  0.00      PROA  
ATOM   4688  CA  ALA P 293      18.019   2.313  -0.204  0.00  0.00      PROA  
ATOM   4689  HA  ALA P 293      18.455   3.128   0.359  0.00  0.00      PROA  
ATOM   4690  CB  ALA P 293      17.133   1.331   0.640  0.00  0.00      PROA  
ATOM   4691  HB1 ALA P 293      16.114   1.685   0.841  0.00  0.00      PROA  
ATOM   4692  HB2 ALA P 293      17.566   1.160   1.660  0.00  0.00      PROA  
ATOM   4693  HB3 ALA P 293      17.047   0.272   0.317  0.00  0.00      PROA  
ATOM   4694  C   ALA P 293      19.178   1.530  -0.834  0.00  0.00      PROA  
ATOM   4695  O   ALA P 293      20.026   1.006  -0.120  0.00  0.00      PROA  
ATOM   4696  N   GLY P 294      19.221   1.430  -2.210  0.00  0.00      PROA  
ATOM   4697  HN  GLY P 294      18.688   1.981  -2.853  0.00  0.00      PROA  
ATOM   4698  CA  GLY P 294      20.193   0.556  -2.936  0.00  0.00      PROA  
ATOM   4699  HA1 GLY P 294      21.074   0.717  -2.405  0.00  0.00      PROA  
ATOM   4700  HA2 GLY P 294      20.377   1.021  -3.867  0.00  0.00      PROA  
ATOM   4701  C   GLY P 294      19.875  -0.933  -2.796  0.00  0.00      PROA  
ATOM   4702  O   GLY P 294      20.817  -1.728  -2.733  0.00  0.00      PROA  
ATOM   4703  N   LEU P 295      18.551  -1.281  -2.580  0.00  0.00      PROA  
ATOM   4704  HN  LEU P 295      17.808  -0.613  -2.619  0.00  0.00      PROA  
ATOM   4705  CA  LEU P 295      18.073  -2.583  -2.320  0.00  0.00      PROA  
ATOM   4706  HA  LEU P 295      19.028  -3.157  -2.065  0.00  0.00      PROA  
ATOM   4707  CB  LEU P 295      17.057  -2.528  -1.098  0.00  0.00      PROA  
ATOM   4708  HB1 LEU P 295      16.272  -1.798  -1.270  0.00  0.00      PROA  
ATOM   4709  HB2 LEU P 295      17.649  -2.305  -0.151  0.00  0.00      PROA  
ATOM   4710  CG  LEU P 295      16.377  -3.877  -0.708  0.00  0.00      PROA  
ATOM   4711  HG  LEU P 295      15.816  -4.295  -1.564  0.00  0.00      PROA  
ATOM   4712  CD1 LEU P 295      17.570  -4.927  -0.398  0.00  0.00      PROA  
ATOM   4713 HD11 LEU P 295      18.263  -4.481   0.384  0.00  0.00      PROA  
ATOM   4714 HD12 LEU P 295      18.033  -5.072  -1.355  0.00  0.00      PROA  
ATOM   4715 HD13 LEU P 295      17.101  -5.827  -0.099  0.00  0.00      PROA  
ATOM   4716  CD2 LEU P 295      15.330  -3.712   0.407  0.00  0.00      PROA  
ATOM   4717 HD21 LEU P 295      15.898  -3.393   1.300  0.00  0.00      PROA  
ATOM   4718 HD22 LEU P 295      14.735  -4.628   0.639  0.00  0.00      PROA  
ATOM   4719 HD23 LEU P 295      14.572  -2.864   0.146  0.00  0.00      PROA  
ATOM   4720  C   LEU P 295      17.362  -3.141  -3.602  0.00  0.00      PROA  
ATOM   4721  O   LEU P 295      16.328  -2.682  -4.062  0.00  0.00      PROA  
ATOM   4722  N   PRO P 296      17.936  -4.043  -4.369  0.00  0.00      PROA  
ATOM   4723  CD  PRO P 296      19.297  -4.545  -4.152  0.00  0.00      PROA  
ATOM   4724  HD1 PRO P 296      19.229  -5.493  -3.595  0.00  0.00      PROA  
ATOM   4725  HD2 PRO P 296      19.884  -3.775  -3.670  0.00  0.00      PROA  
ATOM   4726  CA  PRO P 296      17.325  -4.690  -5.534  0.00  0.00      PROA  
ATOM   4727  HA  PRO P 296      17.181  -3.780  -6.148  0.00  0.00      PROA  
ATOM   4728  CB  PRO P 296      18.389  -5.627  -6.041  0.00  0.00      PROA  
ATOM   4729  HB1 PRO P 296      18.493  -5.853  -7.158  0.00  0.00      PROA  
ATOM   4730  HB2 PRO P 296      18.269  -6.661  -5.503  0.00  0.00      PROA  
ATOM   4731  CG  PRO P 296      19.649  -4.899  -5.635  0.00  0.00      PROA  
ATOM   4732  HG1 PRO P 296      20.606  -5.390  -5.769  0.00  0.00      PROA  
ATOM   4733  HG2 PRO P 296      19.681  -3.896  -6.225  0.00  0.00      PROA  
ATOM   4734  C   PRO P 296      15.964  -5.346  -5.281  0.00  0.00      PROA  
ATOM   4735  O   PRO P 296      15.681  -5.665  -4.139  0.00  0.00      PROA  
ATOM   4736  N   VAL P 297      15.171  -5.475  -6.314  0.00  0.00      PROA  
ATOM   4737  HN  VAL P 297      15.453  -5.146  -7.221  0.00  0.00      PROA  
ATOM   4738  CA  VAL P 297      13.738  -5.721  -6.145  0.00  0.00      PROA  
ATOM   4739  HA  VAL P 297      13.486  -6.033  -5.191  0.00  0.00      PROA  
ATOM   4740  CB  VAL P 297      12.931  -4.391  -6.523  0.00  0.00      PROA  
ATOM   4741  HB  VAL P 297      13.322  -4.016  -7.475  0.00  0.00      PROA  
ATOM   4742  CG1 VAL P 297      11.407  -4.648  -6.687  0.00  0.00      PROA  
ATOM   4743 HG11 VAL P 297      11.123  -4.647  -7.712  0.00  0.00      PROA  
ATOM   4744 HG12 VAL P 297      10.859  -3.768  -6.188  0.00  0.00      PROA  
ATOM   4745 HG13 VAL P 297      11.085  -5.654  -6.277  0.00  0.00      PROA  
ATOM   4746  CG2 VAL P 297      13.185  -3.355  -5.361  0.00  0.00      PROA  
ATOM   4747 HG21 VAL P 297      12.460  -2.542  -5.369  0.00  0.00      PROA  
ATOM   4748 HG22 VAL P 297      14.254  -3.050  -5.334  0.00  0.00      PROA  
ATOM   4749 HG23 VAL P 297      12.949  -3.886  -4.365  0.00  0.00      PROA  
ATOM   4750  C   VAL P 297      13.297  -6.786  -7.073  0.00  0.00      PROA  
ATOM   4751  O   VAL P 297      13.278  -6.725  -8.321  0.00  0.00      PROA  
ATOM   4752  N   LEU P 298      12.852  -7.893  -6.424  0.00  0.00      PROA  
ATOM   4753  HN  LEU P 298      12.865  -8.063  -5.425  0.00  0.00      PROA  
ATOM   4754  CA  LEU P 298      12.258  -9.025  -7.120  0.00  0.00      PROA  
ATOM   4755  HA  LEU P 298      12.326  -8.925  -8.175  0.00  0.00      PROA  
ATOM   4756  CB  LEU P 298      12.745 -10.423  -6.685  0.00  0.00      PROA  
ATOM   4757  HB1 LEU P 298      12.247 -11.201  -7.276  0.00  0.00      PROA  
ATOM   4758  HB2 LEU P 298      12.558 -10.632  -5.603  0.00  0.00      PROA  
ATOM   4759  CG  LEU P 298      14.265 -10.558  -6.701  0.00  0.00      PROA  
ATOM   4760  HG  LEU P 298      14.659  -9.881  -5.882  0.00  0.00      PROA  
ATOM   4761  CD1 LEU P 298      14.586 -12.109  -6.465  0.00  0.00      PROA  
ATOM   4762 HD11 LEU P 298      13.995 -12.656  -7.223  0.00  0.00      PROA  
ATOM   4763 HD12 LEU P 298      14.103 -12.506  -5.549  0.00  0.00      PROA  
ATOM   4764 HD13 LEU P 298      15.670 -12.370  -6.367  0.00  0.00      PROA  
ATOM   4765  CD2 LEU P 298      14.925 -10.214  -8.020  0.00  0.00      PROA  
ATOM   4766 HD21 LEU P 298      14.667  -9.144  -8.152  0.00  0.00      PROA  
ATOM   4767 HD22 LEU P 298      14.523 -10.783  -8.869  0.00  0.00      PROA  
ATOM   4768 HD23 LEU P 298      16.009 -10.402  -8.071  0.00  0.00      PROA  
ATOM   4769  C   LEU P 298      10.753  -8.932  -6.933  0.00  0.00      PROA  
ATOM   4770  O   LEU P 298      10.226  -8.956  -5.816  0.00  0.00      PROA  
ATOM   4771  N   THR P 299       9.987  -8.636  -8.029  0.00  0.00      PROA  
ATOM   4772  HN  THR P 299      10.409  -8.574  -8.926  0.00  0.00      PROA  
ATOM   4773  CA  THR P 299       8.614  -8.132  -8.049  0.00  0.00      PROA  
ATOM   4774  HA  THR P 299       8.172  -8.585  -7.210  0.00  0.00      PROA  
ATOM   4775  CB  THR P 299       8.545  -6.598  -7.972  0.00  0.00      PROA  
ATOM   4776  HB  THR P 299       9.225  -6.269  -7.090  0.00  0.00      PROA  
ATOM   4777  OG1 THR P 299       7.294  -6.113  -7.614  0.00  0.00      PROA  
ATOM   4778  HG1 THR P 299       7.024  -6.590  -6.788  0.00  0.00      PROA  
ATOM   4779  CG2 THR P 299       9.047  -5.941  -9.282  0.00  0.00      PROA  
ATOM   4780 HG21 THR P 299       8.372  -6.145 -10.171  0.00  0.00      PROA  
ATOM   4781 HG22 THR P 299      10.073  -6.253  -9.576  0.00  0.00      PROA  
ATOM   4782 HG23 THR P 299       8.994  -4.868  -9.247  0.00  0.00      PROA  
ATOM   4783  C   THR P 299       7.870  -8.685  -9.310  0.00  0.00      PROA  
ATOM   4784  O   THR P 299       8.470  -9.147 -10.260  0.00  0.00      PROA  
ATOM   4785  N   THR P 300       6.583  -8.550  -9.425  0.00  0.00      PROA  
ATOM   4786  HN  THR P 300       6.015  -8.142  -8.735  0.00  0.00      PROA  
ATOM   4787  CA  THR P 300       5.734  -9.137 -10.504  0.00  0.00      PROA  
ATOM   4788  HA  THR P 300       6.365  -9.837 -11.066  0.00  0.00      PROA  
ATOM   4789  CB  THR P 300       4.470  -9.847  -9.899  0.00  0.00      PROA  
ATOM   4790  HB  THR P 300       3.579  -9.581 -10.524  0.00  0.00      PROA  
ATOM   4791  OG1 THR P 300       4.157  -9.413  -8.564  0.00  0.00      PROA  
ATOM   4792  HG1 THR P 300       3.271  -9.733  -8.468  0.00  0.00      PROA  
ATOM   4793  CG2 THR P 300       4.918 -11.296  -9.818  0.00  0.00      PROA  
ATOM   4794 HG21 THR P 300       5.973 -11.368  -9.539  0.00  0.00      PROA  
ATOM   4795 HG22 THR P 300       4.814 -11.698 -10.866  0.00  0.00      PROA  
ATOM   4796 HG23 THR P 300       4.323 -11.875  -8.983  0.00  0.00      PROA  
ATOM   4797  C   THR P 300       5.225  -8.053 -11.444  0.00  0.00      PROA  
ATOM   4798  O   THR P 300       5.220  -6.857 -11.157  0.00  0.00      PROA  
ATOM   4799  N   ALA P 301       4.744  -8.425 -12.615  0.00  0.00      PROA  
ATOM   4800  HN  ALA P 301       4.835  -9.378 -12.882  0.00  0.00      PROA  
ATOM   4801  CA  ALA P 301       4.467  -7.420 -13.535  0.00  0.00      PROA  
ATOM   4802  HA  ALA P 301       5.082  -6.548 -13.495  0.00  0.00      PROA  
ATOM   4803  CB  ALA P 301       4.580  -8.070 -14.967  0.00  0.00      PROA  
ATOM   4804  HB1 ALA P 301       5.595  -8.546 -14.962  0.00  0.00      PROA  
ATOM   4805  HB2 ALA P 301       4.656  -7.257 -15.685  0.00  0.00      PROA  
ATOM   4806  HB3 ALA P 301       3.836  -8.815 -15.277  0.00  0.00      PROA  
ATOM   4807  C   ALA P 301       3.068  -6.915 -13.449  0.00  0.00      PROA  
ATOM   4808  O   ALA P 301       2.474  -6.492 -14.399  0.00  0.00      PROA  
ATOM   4809  N   VAL P 302       2.458  -7.073 -12.281  0.00  0.00      PROA  
ATOM   4810  HN  VAL P 302       2.985  -7.486 -11.557  0.00  0.00      PROA  
ATOM   4811  CA  VAL P 302       1.157  -6.433 -11.990  0.00  0.00      PROA  
ATOM   4812  HA  VAL P 302       0.747  -5.885 -12.845  0.00  0.00      PROA  
ATOM   4813  CB  VAL P 302       0.073  -7.513 -11.774  0.00  0.00      PROA  
ATOM   4814  HB  VAL P 302      -0.912  -7.068 -11.516  0.00  0.00      PROA  
ATOM   4815  CG1 VAL P 302      -0.027  -8.301 -13.145  0.00  0.00      PROA  
ATOM   4816 HG11 VAL P 302      -0.918  -8.944 -13.071  0.00  0.00      PROA  
ATOM   4817 HG12 VAL P 302       0.870  -8.853 -13.330  0.00  0.00      PROA  
ATOM   4818 HG13 VAL P 302      -0.160  -7.582 -13.994  0.00  0.00      PROA  
ATOM   4819  CG2 VAL P 302       0.410  -8.435 -10.616  0.00  0.00      PROA  
ATOM   4820 HG21 VAL P 302       1.265  -9.034 -11.042  0.00  0.00      PROA  
ATOM   4821 HG22 VAL P 302      -0.441  -9.201 -10.401  0.00  0.00      PROA  
ATOM   4822 HG23 VAL P 302       0.731  -7.908  -9.653  0.00  0.00      PROA  
ATOM   4823  C   VAL P 302       1.214  -5.483 -10.811  0.00  0.00      PROA  
ATOM   4824  O   VAL P 302       0.146  -5.181 -10.208  0.00  0.00      PROA  
ATOM   4825  N   CYS P 303       2.390  -4.908 -10.487  0.00  0.00      PROA  
ATOM   4826  HN  CYS P 303       3.161  -5.330 -10.951  0.00  0.00      PROA  
ATOM   4827  CA  CYS P 303       2.453  -3.825  -9.596  0.00  0.00      PROA  
ATOM   4828  HA  CYS P 303       1.459  -3.714  -9.229  0.00  0.00      PROA  
ATOM   4829  CB  CYS P 303       3.628  -3.968  -8.582  0.00  0.00      PROA  
ATOM   4830  HB1 CYS P 303       3.511  -3.147  -7.819  0.00  0.00      PROA  
ATOM   4831  HB2 CYS P 303       4.592  -3.763  -9.094  0.00  0.00      PROA  
ATOM   4832  SG  CYS P 303       3.844  -5.510  -7.620  0.00  0.00      PROA  
ATOM   4833  HG1 CYS P 303       4.389  -6.378  -8.468  0.00  0.00      PROA  
ATOM   4834  C   CYS P 303       2.734  -2.481 -10.269  0.00  0.00      PROA  
ATOM   4835  O   CYS P 303       3.509  -2.368 -11.233  0.00  0.00      PROA  
ATOM   4836  N   GLY P 304       2.090  -1.361  -9.877  0.00  0.00      PROA  
ATOM   4837  HN  GLY P 304       1.276  -1.431  -9.319  0.00  0.00      PROA  
ATOM   4838  CA  GLY P 304       2.241  -0.082 -10.587  0.00  0.00      PROA  
ATOM   4839  HA1 GLY P 304       1.613   0.654 -10.115  0.00  0.00      PROA  
ATOM   4840  HA2 GLY P 304       1.947  -0.252 -11.624  0.00  0.00      PROA  
ATOM   4841  C   GLY P 304       3.707   0.359 -10.626  0.00  0.00      PROA  
ATOM   4842  O   GLY P 304       4.196   0.895 -11.613  0.00  0.00      PROA  
ATOM   4843  N   TYR P 305       4.486   0.097  -9.568  0.00  0.00      PROA  
ATOM   4844  HN  TYR P 305       4.156  -0.268  -8.679  0.00  0.00      PROA  
ATOM   4845  CA  TYR P 305       5.820   0.511  -9.590  0.00  0.00      PROA  
ATOM   4846  HA  TYR P 305       5.998   1.333 -10.237  0.00  0.00      PROA  
ATOM   4847  CB  TYR P 305       6.315   1.071  -8.222  0.00  0.00      PROA  
ATOM   4848  HB1 TYR P 305       7.377   1.068  -8.031  0.00  0.00      PROA  
ATOM   4849  HB2 TYR P 305       5.775   0.436  -7.509  0.00  0.00      PROA  
ATOM   4850  CG  TYR P 305       5.723   2.422  -7.811  0.00  0.00      PROA  
ATOM   4851  CD1 TYR P 305       4.736   3.205  -8.561  0.00  0.00      PROA  
ATOM   4852  HD1 TYR P 305       4.366   2.901  -9.507  0.00  0.00      PROA  
ATOM   4853  CE1 TYR P 305       4.394   4.470  -8.078  0.00  0.00      PROA  
ATOM   4854  HE1 TYR P 305       3.655   5.037  -8.622  0.00  0.00      PROA  
ATOM   4855  CZ  TYR P 305       4.943   5.008  -6.921  0.00  0.00      PROA  
ATOM   4856  OH  TYR P 305       4.517   6.269  -6.386  0.00  0.00      PROA  
ATOM   4857  HH  TYR P 305       3.839   6.491  -6.979  0.00  0.00      PROA  
ATOM   4858  CD2 TYR P 305       6.207   3.001  -6.601  0.00  0.00      PROA  
ATOM   4859  HD2 TYR P 305       6.906   2.411  -6.054  0.00  0.00      PROA  
ATOM   4860  CE2 TYR P 305       5.881   4.303  -6.156  0.00  0.00      PROA  
ATOM   4861  HE2 TYR P 305       6.348   4.680  -5.223  0.00  0.00      PROA  
ATOM   4862  C   TYR P 305       6.791  -0.507 -10.198  0.00  0.00      PROA  
ATOM   4863  O   TYR P 305       8.065  -0.305 -10.233  0.00  0.00      PROA  
ATOM   4864  N   ALA P 306       6.179  -1.612 -10.646  0.00  0.00      PROA  
ATOM   4865  HN  ALA P 306       5.163  -1.759 -10.761  0.00  0.00      PROA  
ATOM   4866  CA  ALA P 306       6.990  -2.747 -11.222  0.00  0.00      PROA  
ATOM   4867  HA  ALA P 306       7.675  -3.037 -10.402  0.00  0.00      PROA  
ATOM   4868  CB  ALA P 306       6.190  -4.050 -11.482  0.00  0.00      PROA  
ATOM   4869  HB1 ALA P 306       5.732  -4.445 -10.541  0.00  0.00      PROA  
ATOM   4870  HB2 ALA P 306       6.940  -4.746 -11.883  0.00  0.00      PROA  
ATOM   4871  HB3 ALA P 306       5.334  -4.014 -12.200  0.00  0.00      PROA  
ATOM   4872  C   ALA P 306       7.791  -2.332 -12.459  0.00  0.00      PROA  
ATOM   4873  O   ALA P 306       8.921  -2.844 -12.577  0.00  0.00      PROA  
ATOM   4874  N   HSD P 307       7.235  -1.494 -13.331  0.00  0.00      PROA  
ATOM   4875  HN  HSD P 307       6.360  -1.135 -13.205  0.00  0.00      PROA  
ATOM   4876  CA  HSD P 307       7.824  -1.214 -14.622  0.00  0.00      PROA  
ATOM   4877  HA  HSD P 307       8.108  -2.157 -15.121  0.00  0.00      PROA  
ATOM   4878  CB  HSD P 307       6.732  -0.602 -15.461  0.00  0.00      PROA  
ATOM   4879  HB1 HSD P 307       5.995  -1.416 -15.604  0.00  0.00      PROA  
ATOM   4880  HB2 HSD P 307       7.122  -0.371 -16.491  0.00  0.00      PROA  
ATOM   4881  ND1 HSD P 307       6.786   1.837 -15.196  0.00  0.00      PROA  
ATOM   4882  HD1 HSD P 307       7.664   1.954 -15.655  0.00  0.00      PROA  
ATOM   4883  CG  HSD P 307       6.170   0.643 -14.969  0.00  0.00      PROA  
ATOM   4884  CE1 HSD P 307       5.912   2.856 -14.873  0.00  0.00      PROA  
ATOM   4885  HE1 HSD P 307       6.212   3.935 -14.957  0.00  0.00      PROA  
ATOM   4886  NE2 HSD P 307       4.810   2.369 -14.396  0.00  0.00      PROA  
ATOM   4887  CD2 HSD P 307       4.976   0.986 -14.466  0.00  0.00      PROA  
ATOM   4888  HD2 HSD P 307       4.199   0.283 -14.086  0.00  0.00      PROA  
ATOM   4889  C   HSD P 307       9.104  -0.448 -14.682  0.00  0.00      PROA  
ATOM   4890  O   HSD P 307      10.036  -0.834 -15.406  0.00  0.00      PROA  
ATOM   4891  N   TYR P 308       9.222   0.420 -13.660  0.00  0.00      PROA  
ATOM   4892  HN  TYR P 308       8.469   0.803 -13.137  0.00  0.00      PROA  
ATOM   4893  CA  TYR P 308      10.490   1.105 -13.357  0.00  0.00      PROA  
ATOM   4894  HA  TYR P 308      10.873   1.570 -14.228  0.00  0.00      PROA  
ATOM   4895  CB  TYR P 308      10.294   2.028 -12.184  0.00  0.00      PROA  
ATOM   4896  HB1 TYR P 308      11.123   2.589 -11.886  0.00  0.00      PROA  
ATOM   4897  HB2 TYR P 308      10.001   1.299 -11.254  0.00  0.00      PROA  
ATOM   4898  CG  TYR P 308       9.325   3.079 -12.396  0.00  0.00      PROA  
ATOM   4899  CD1 TYR P 308       8.285   3.244 -11.476  0.00  0.00      PROA  
ATOM   4900  HD1 TYR P 308       8.150   2.455 -10.712  0.00  0.00      PROA  
ATOM   4901  CE1 TYR P 308       7.416   4.340 -11.556  0.00  0.00      PROA  
ATOM   4902  HE1 TYR P 308       6.633   4.487 -10.805  0.00  0.00      PROA  
ATOM   4903  CZ  TYR P 308       7.563   5.299 -12.583  0.00  0.00      PROA  
ATOM   4904  OH  TYR P 308       6.604   6.378 -12.705  0.00  0.00      PROA  
ATOM   4905  HH  TYR P 308       5.958   6.271 -11.968  0.00  0.00      PROA  
ATOM   4906  CD2 TYR P 308       9.546   4.058 -13.368  0.00  0.00      PROA  
ATOM   4907  HD2 TYR P 308      10.336   3.858 -14.017  0.00  0.00      PROA  
ATOM   4908  CE2 TYR P 308       8.654   5.127 -13.456  0.00  0.00      PROA  
ATOM   4909  HE2 TYR P 308       8.777   5.880 -14.279  0.00  0.00      PROA  
ATOM   4910  C   TYR P 308      11.610   0.124 -13.052  0.00  0.00      PROA  
ATOM   4911  O   TYR P 308      12.739   0.414 -13.421  0.00  0.00      PROA  
ATOM   4912  N   ILE P 309      11.326  -0.969 -12.346  0.00  0.00      PROA  
ATOM   4913  HN  ILE P 309      10.359  -1.207 -12.140  0.00  0.00      PROA  
ATOM   4914  CA  ILE P 309      12.301  -1.921 -11.918  0.00  0.00      PROA  
ATOM   4915  HA  ILE P 309      13.014  -1.324 -11.293  0.00  0.00      PROA  
ATOM   4916  CB  ILE P 309      11.737  -2.944 -10.929  0.00  0.00      PROA  
ATOM   4917  HB  ILE P 309      10.993  -3.580 -11.499  0.00  0.00      PROA  
ATOM   4918  CG2 ILE P 309      12.855  -3.959 -10.378  0.00  0.00      PROA  
ATOM   4919 HG21 ILE P 309      13.218  -4.608 -11.253  0.00  0.00      PROA  
ATOM   4920 HG22 ILE P 309      12.393  -4.599  -9.573  0.00  0.00      PROA  
ATOM   4921 HG23 ILE P 309      13.692  -3.424  -9.968  0.00  0.00      PROA  
ATOM   4922  CG1 ILE P 309      10.962  -2.330  -9.771  0.00  0.00      PROA  
ATOM   4923 HG11 ILE P 309      10.683  -3.126  -9.164  0.00  0.00      PROA  
ATOM   4924 HG12 ILE P 309       9.984  -1.937 -10.051  0.00  0.00      PROA  
ATOM   4925  CD  ILE P 309      11.616  -1.294  -8.871  0.00  0.00      PROA  
ATOM   4926  HD1 ILE P 309      10.938  -0.683  -8.339  0.00  0.00      PROA  
ATOM   4927  HD2 ILE P 309      12.167  -0.560  -9.435  0.00  0.00      PROA  
ATOM   4928  HD3 ILE P 309      12.219  -1.734  -8.037  0.00  0.00      PROA  
ATOM   4929  C   ILE P 309      13.125  -2.546 -13.028  0.00  0.00      PROA  
ATOM   4930  O   ILE P 309      14.361  -2.545 -12.974  0.00  0.00      PROA  
ATOM   4931  N   ALA P 310      12.525  -3.021 -14.111  0.00  0.00      PROA  
ATOM   4932  HN  ALA P 310      11.526  -2.932 -14.156  0.00  0.00      PROA  
ATOM   4933  CA  ALA P 310      13.230  -3.502 -15.338  0.00  0.00      PROA  
ATOM   4934  HA  ALA P 310      14.095  -4.050 -15.035  0.00  0.00      PROA  
ATOM   4935  CB  ALA P 310      12.163  -4.255 -16.135  0.00  0.00      PROA  
ATOM   4936  HB1 ALA P 310      11.745  -5.103 -15.593  0.00  0.00      PROA  
ATOM   4937  HB2 ALA P 310      12.417  -4.596 -17.137  0.00  0.00      PROA  
ATOM   4938  HB3 ALA P 310      11.225  -3.584 -16.262  0.00  0.00      PROA  
ATOM   4939  C   ALA P 310      13.879  -2.448 -16.162  0.00  0.00      PROA  
ATOM   4940  O   ALA P 310      15.034  -2.607 -16.516  0.00  0.00      PROA  
ATOM   4941  N   ASP P 311      13.188  -1.290 -16.373  0.00  0.00      PROA  
ATOM   4942  HN  ASP P 311      12.209  -1.162 -16.122  0.00  0.00      PROA  
ATOM   4943  CA  ASP P 311      13.723  -0.202 -17.122  0.00  0.00      PROA  
ATOM   4944  HA  ASP P 311      14.216  -0.569 -18.030  0.00  0.00      PROA  
ATOM   4945  CB  ASP P 311      12.594   0.901 -17.413  0.00  0.00      PROA  
ATOM   4946  HB1 ASP P 311      13.074   1.686 -18.048  0.00  0.00      PROA  
ATOM   4947  HB2 ASP P 311      12.168   1.199 -16.417  0.00  0.00      PROA  
ATOM   4948  CG  ASP P 311      11.559   0.500 -18.423  0.00  0.00      PROA  
ATOM   4949  OD1 ASP P 311      11.715  -0.487 -19.153  0.00  0.00      PROA  
ATOM   4950  OD2 ASP P 311      10.715   1.372 -18.594  0.00  0.00      PROA  
ATOM   4951  C   ASP P 311      14.862   0.593 -16.480  0.00  0.00      PROA  
ATOM   4952  O   ASP P 311      15.631   1.074 -17.302  0.00  0.00      PROA  
ATOM   4953  N   ALA P 312      15.009   0.725 -15.168  0.00  0.00      PROA  
ATOM   4954  HN  ALA P 312      14.205   0.307 -14.635  0.00  0.00      PROA  
ATOM   4955  CA  ALA P 312      16.143   1.342 -14.411  0.00  0.00      PROA  
ATOM   4956  HA  ALA P 312      16.735   2.030 -15.045  0.00  0.00      PROA  
ATOM   4957  CB  ALA P 312      15.711   2.189 -13.189  0.00  0.00      PROA  
ATOM   4958  HB1 ALA P 312      15.007   1.491 -12.596  0.00  0.00      PROA  
ATOM   4959  HB2 ALA P 312      15.201   3.137 -13.554  0.00  0.00      PROA  
ATOM   4960  HB3 ALA P 312      16.513   2.597 -12.541  0.00  0.00      PROA  
ATOM   4961  C   ALA P 312      17.269   0.353 -14.126  0.00  0.00      PROA  
ATOM   4962  O   ALA P 312      18.297   0.772 -13.621  0.00  0.00      PROA  
ATOM   4963  N   ASN P 313      17.106  -0.923 -14.546  0.00  0.00      PROA  
ATOM   4964  HN  ASN P 313      16.305  -1.049 -15.130  0.00  0.00      PROA  
ATOM   4965  CA  ASN P 313      17.834  -2.092 -14.117  0.00  0.00      PROA  
ATOM   4966  HA  ASN P 313      17.042  -2.931 -14.227  0.00  0.00      PROA  
ATOM   4967  CB  ASN P 313      18.888  -2.404 -15.230  0.00  0.00      PROA  
ATOM   4968  HB1 ASN P 313      19.828  -1.830 -15.120  0.00  0.00      PROA  
ATOM   4969  HB2 ASN P 313      18.529  -2.231 -16.284  0.00  0.00      PROA  
ATOM   4970  CG  ASN P 313      19.453  -3.864 -15.162  0.00  0.00      PROA  
ATOM   4971  OD1 ASN P 313      18.963  -4.652 -14.326  0.00  0.00      PROA  
ATOM   4972  ND2 ASN P 313      20.403  -4.184 -16.002  0.00  0.00      PROA  
ATOM   4973 HD21 ASN P 313      20.657  -5.147 -16.117  0.00  0.00      PROA  
ATOM   4974 HD22 ASN P 313      20.758  -3.410 -16.518  0.00  0.00      PROA  
ATOM   4975  C   ASN P 313      18.308  -2.225 -12.697  0.00  0.00      PROA  
ATOM   4976  O   ASN P 313      19.501  -2.261 -12.334  0.00  0.00      PROA  
ATOM   4977  N   CYS P 314      17.294  -2.303 -11.820  0.00  0.00      PROA  
ATOM   4978  HN  CYS P 314      16.332  -2.285 -12.158  0.00  0.00      PROA  
ATOM   4979  CA  CYS P 314      17.641  -2.434 -10.409  0.00  0.00      PROA  
ATOM   4980  HA  CYS P 314      18.721  -2.448 -10.283  0.00  0.00      PROA  
ATOM   4981  CB  CYS P 314      17.074  -1.135  -9.599  0.00  0.00      PROA  
ATOM   4982  HB1 CYS P 314      17.490  -1.344  -8.582  0.00  0.00      PROA  
ATOM   4983  HB2 CYS P 314      15.943  -1.131  -9.625  0.00  0.00      PROA  
ATOM   4984  SG  CYS P 314      17.626   0.422 -10.309  0.00  0.00      PROA  
ATOM   4985  HG1 CYS P 314      17.436   0.206 -11.622  0.00  0.00      PROA  
ATOM   4986  C   CYS P 314      17.060  -3.743  -9.727  0.00  0.00      PROA  
ATOM   4987  O   CYS P 314      17.086  -3.797  -8.522  0.00  0.00      PROA  
ATOM   4988  N   GLY P 315      16.550  -4.746 -10.491  0.00  0.00      PROA  
ATOM   4989  HN  GLY P 315      16.451  -4.531 -11.513  0.00  0.00      PROA  
ATOM   4990  CA  GLY P 315      16.146  -6.003 -10.076  0.00  0.00      PROA  
ATOM   4991  HA1 GLY P 315      15.430  -5.861  -9.287  0.00  0.00      PROA  
ATOM   4992  HA2 GLY P 315      17.069  -6.519  -9.675  0.00  0.00      PROA  
ATOM   4993  C   GLY P 315      15.518  -6.744 -11.205  0.00  0.00      PROA  
ATOM   4994  O   GLY P 315      16.011  -6.932 -12.264  0.00  0.00      PROA  
ATOM   4995  N   THR P 316      14.413  -7.422 -10.956  0.00  0.00      PROA  
ATOM   4996  HN  THR P 316      13.927  -7.365 -10.095  0.00  0.00      PROA  
ATOM   4997  CA  THR P 316      13.839  -8.353 -11.943  0.00  0.00      PROA  
ATOM   4998  HA  THR P 316      14.007  -7.917 -12.951  0.00  0.00      PROA  
ATOM   4999  CB  THR P 316      14.326  -9.781 -11.906  0.00  0.00      PROA  
ATOM   5000  HB  THR P 316      13.876 -10.319 -11.025  0.00  0.00      PROA  
ATOM   5001  OG1 THR P 316      15.756  -9.799 -11.876  0.00  0.00      PROA  
ATOM   5002  HG1 THR P 316      15.909  -8.852 -12.040  0.00  0.00      PROA  
ATOM   5003  CG2 THR P 316      13.941 -10.625 -13.117  0.00  0.00      PROA  
ATOM   5004 HG21 THR P 316      14.219 -11.624 -13.028  0.00  0.00      PROA  
ATOM   5005 HG22 THR P 316      14.458 -10.263 -13.995  0.00  0.00      PROA  
ATOM   5006 HG23 THR P 316      12.858 -10.555 -13.191  0.00  0.00      PROA  
ATOM   5007  C   THR P 316      12.329  -8.408 -11.755  0.00  0.00      PROA  
ATOM   5008  O   THR P 316      11.837  -8.582 -10.623  0.00  0.00      PROA  
ATOM   5009  N   VAL P 317      11.553  -8.269 -12.837  0.00  0.00      PROA  
ATOM   5010  HN  VAL P 317      11.969  -8.143 -13.764  0.00  0.00      PROA  
ATOM   5011  CA  VAL P 317      10.092  -8.300 -12.893  0.00  0.00      PROA  
ATOM   5012  HA  VAL P 317       9.654  -8.118 -11.921  0.00  0.00      PROA  
ATOM   5013  CB  VAL P 317       9.596  -7.184 -13.881  0.00  0.00      PROA  
ATOM   5014  HB  VAL P 317      10.150  -7.405 -14.786  0.00  0.00      PROA  
ATOM   5015  CG1 VAL P 317       8.095  -7.342 -13.912  0.00  0.00      PROA  
ATOM   5016 HG11 VAL P 317       7.702  -8.248 -14.362  0.00  0.00      PROA  
ATOM   5017 HG12 VAL P 317       7.794  -6.569 -14.687  0.00  0.00      PROA  
ATOM   5018 HG13 VAL P 317       7.614  -7.234 -12.917  0.00  0.00      PROA  
ATOM   5019  CG2 VAL P 317      10.033  -5.827 -13.306  0.00  0.00      PROA  
ATOM   5020 HG21 VAL P 317       9.600  -5.653 -12.267  0.00  0.00      PROA  
ATOM   5021 HG22 VAL P 317       9.690  -4.996 -13.903  0.00  0.00      PROA  
ATOM   5022 HG23 VAL P 317      11.144  -5.735 -13.240  0.00  0.00      PROA  
ATOM   5023  C   VAL P 317       9.735  -9.705 -13.420  0.00  0.00      PROA  
ATOM   5024  O   VAL P 317      10.241 -10.041 -14.429  0.00  0.00      PROA  
ATOM   5025  N   ILE P 318       8.922 -10.479 -12.743  0.00  0.00      PROA  
ATOM   5026  HN  ILE P 318       8.538 -10.093 -11.826  0.00  0.00      PROA  
ATOM   5027  CA  ILE P 318       8.362 -11.723 -13.261  0.00  0.00      PROA  
ATOM   5028  HA  ILE P 318       9.039 -12.216 -13.931  0.00  0.00      PROA  
ATOM   5029  CB  ILE P 318       8.205 -12.736 -12.181  0.00  0.00      PROA  
ATOM   5030  HB  ILE P 318       7.224 -12.625 -11.602  0.00  0.00      PROA  
ATOM   5031  CG2 ILE P 318       8.054 -14.171 -12.846  0.00  0.00      PROA  
ATOM   5032 HG21 ILE P 318       7.788 -14.915 -12.155  0.00  0.00      PROA  
ATOM   5033 HG22 ILE P 318       9.029 -14.402 -13.369  0.00  0.00      PROA  
ATOM   5034 HG23 ILE P 318       7.271 -14.153 -13.627  0.00  0.00      PROA  
ATOM   5035  CG1 ILE P 318       9.237 -12.690 -11.030  0.00  0.00      PROA  
ATOM   5036 HG11 ILE P 318       8.810 -13.358 -10.236  0.00  0.00      PROA  
ATOM   5037 HG12 ILE P 318       9.368 -11.757 -10.491  0.00  0.00      PROA  
ATOM   5038  CD  ILE P 318      10.600 -13.199 -11.328  0.00  0.00      PROA  
ATOM   5039  HD1 ILE P 318      10.615 -14.258 -11.457  0.00  0.00      PROA  
ATOM   5040  HD2 ILE P 318      11.224 -12.954 -10.412  0.00  0.00      PROA  
ATOM   5041  HD3 ILE P 318      10.937 -12.760 -12.291  0.00  0.00      PROA  
ATOM   5042  C   ILE P 318       7.092 -11.411 -14.006  0.00  0.00      PROA  
ATOM   5043  O   ILE P 318       6.151 -10.882 -13.445  0.00  0.00      PROA  
ATOM   5044  N   ALA P 319       7.141 -11.751 -15.285  0.00  0.00      PROA  
ATOM   5045  HN  ALA P 319       7.947 -12.234 -15.641  0.00  0.00      PROA  
ATOM   5046  CA  ALA P 319       6.110 -11.323 -16.184  0.00  0.00      PROA  
ATOM   5047  HA  ALA P 319       5.852 -10.332 -16.110  0.00  0.00      PROA  
ATOM   5048  CB  ALA P 319       6.677 -11.439 -17.624  0.00  0.00      PROA  
ATOM   5049  HB1 ALA P 319       5.894 -11.295 -18.461  0.00  0.00      PROA  
ATOM   5050  HB2 ALA P 319       7.101 -12.454 -17.759  0.00  0.00      PROA  
ATOM   5051  HB3 ALA P 319       7.495 -10.792 -17.831  0.00  0.00      PROA  
ATOM   5052  C   ALA P 319       4.781 -12.088 -16.124  0.00  0.00      PROA  
ATOM   5053  O   ALA P 319       4.657 -13.120 -15.415  0.00  0.00      PROA  
ATOM   5054  N   GLU P 320       3.731 -11.629 -16.843  0.00  0.00      PROA  
ATOM   5055  HN  GLU P 320       3.742 -10.737 -17.245  0.00  0.00      PROA  
ATOM   5056  CA  GLU P 320       2.422 -12.197 -16.889  0.00  0.00      PROA  
ATOM   5057  HA  GLU P 320       2.271 -12.658 -15.959  0.00  0.00      PROA  
ATOM   5058  CB  GLU P 320       1.340 -11.074 -16.936  0.00  0.00      PROA  
ATOM   5059  HB1 GLU P 320       0.331 -11.464 -17.364  0.00  0.00      PROA  
ATOM   5060  HB2 GLU P 320       1.672 -10.338 -17.665  0.00  0.00      PROA  
ATOM   5061  CG  GLU P 320       1.142 -10.497 -15.482  0.00  0.00      PROA  
ATOM   5062  HG1 GLU P 320       0.500  -9.546 -15.600  0.00  0.00      PROA
[truncated: 7,075,166 more chars]
