# Supplementary material for: A Lead-Based Fragment Library Screening of the Glycosyltransferase WaaG from Escherichia coli
Source: Pharmaceuticals (Basel). 2022 Feb 9;15(2):209. doi: 10.3390/ph15020209 (PMC8877264; doi:10.3390/ph15020209)
Supplement: Supplementary file 1 [file pharmaceuticals-15-00209-s001.zip › pharmaceuticals-1578293/WaaG+C42-_clusteranalysis.pdb]

CRYST1   97.848   97.838   97.818  90.00  90.00  90.00 P 1           1
ATOM      1  N   ILE P   2     -10.601  26.196   0.319  0.00  0.00      PROA  
ATOM      2  HT1 ILE P   2     -10.405  27.060   0.946  0.00  0.00      PROA  
ATOM      3  HT2 ILE P   2     -11.664  26.055   0.135  0.00  0.00      PROA  
ATOM      4  HT3 ILE P   2     -10.178  26.139  -0.648  0.00  0.00      PROA  
ATOM      5  CA  ILE P   2     -10.139  25.047   0.892  0.00  0.00      PROA  
ATOM      6  HA  ILE P   2      -9.161  25.275   1.299  0.00  0.00      PROA  
ATOM      7  CB  ILE P   2     -10.878  24.544   2.116  0.00  0.00      PROA  
ATOM      8  HB  ILE P   2     -12.014  24.729   2.009  0.00  0.00      PROA  
ATOM      9  CG2 ILE P   2     -10.651  23.054   2.535  0.00  0.00      PROA  
ATOM     10 HG21 ILE P   2     -10.976  22.340   1.763  0.00  0.00      PROA  
ATOM     11 HG22 ILE P   2      -9.549  22.791   2.618  0.00  0.00      PROA  
ATOM     12 HG23 ILE P   2     -11.182  22.700   3.494  0.00  0.00      PROA  
ATOM     13  CG1 ILE P   2     -10.459  25.370   3.373  0.00  0.00      PROA  
ATOM     14 HG11 ILE P   2      -9.575  24.917   3.917  0.00  0.00      PROA  
ATOM     15 HG12 ILE P   2     -10.126  26.412   3.032  0.00  0.00      PROA  
ATOM     16  CD  ILE P   2     -11.515  25.656   4.451  0.00  0.00      PROA  
ATOM     17  HD1 ILE P   2     -12.340  26.161   4.166  0.00  0.00      PROA  
ATOM     18  HD2 ILE P   2     -11.743  24.746   5.073  0.00  0.00      PROA  
ATOM     19  HD3 ILE P   2     -11.038  26.449   5.113  0.00  0.00      PROA  
ATOM     20  C   ILE P   2      -9.947  23.903  -0.158  0.00  0.00      PROA  
ATOM     21  O   ILE P   2     -10.785  23.730  -1.033  0.00  0.00      PROA  
ATOM     22  N   VAL P   3      -8.825  23.126   0.009  0.00  0.00      PROA  
ATOM     23  HN  VAL P   3      -8.074  23.322   0.628  0.00  0.00      PROA  
ATOM     24  CA  VAL P   3      -8.622  21.904  -0.741  0.00  0.00      PROA  
ATOM     25  HA  VAL P   3      -9.310  21.674  -1.526  0.00  0.00      PROA  
ATOM     26  CB  VAL P   3      -7.173  21.921  -1.389  0.00  0.00      PROA  
ATOM     27  HB  VAL P   3      -6.533  22.484  -0.693  0.00  0.00      PROA  
ATOM     28  CG1 VAL P   3      -6.535  20.519  -1.560  0.00  0.00      PROA  
ATOM     29 HG11 VAL P   3      -7.114  19.748  -2.127  0.00  0.00      PROA  
ATOM     30 HG12 VAL P   3      -5.531  20.712  -2.058  0.00  0.00      PROA  
ATOM     31 HG13 VAL P   3      -6.348  20.096  -0.549  0.00  0.00      PROA  
ATOM     32  CG2 VAL P   3      -7.263  22.658  -2.765  0.00  0.00      PROA  
ATOM     33 HG21 VAL P   3      -7.552  23.738  -2.654  0.00  0.00      PROA  
ATOM     34 HG22 VAL P   3      -6.297  22.575  -3.348  0.00  0.00      PROA  
ATOM     35 HG23 VAL P   3      -8.063  22.211  -3.345  0.00  0.00      PROA  
ATOM     36  C   VAL P   3      -8.768  20.697   0.102  0.00  0.00      PROA  
ATOM     37  O   VAL P   3      -8.225  20.570   1.231  0.00  0.00      PROA  
ATOM     38  N   ALA P   4      -9.568  19.737  -0.391  0.00  0.00      PROA  
ATOM     39  HN  ALA P   4      -9.867  19.771  -1.353  0.00  0.00      PROA  
ATOM     40  CA  ALA P   4      -9.806  18.582   0.412  0.00  0.00      PROA  
ATOM     41  HA  ALA P   4      -9.780  18.865   1.471  0.00  0.00      PROA  
ATOM     42  CB  ALA P   4     -11.286  18.090   0.260  0.00  0.00      PROA  
ATOM     43  HB1 ALA P   4     -11.975  18.923   0.510  0.00  0.00      PROA  
ATOM     44  HB2 ALA P   4     -11.484  17.866  -0.810  0.00  0.00      PROA  
ATOM     45  HB3 ALA P   4     -11.545  17.197   0.821  0.00  0.00      PROA  
ATOM     46  C   ALA P   4      -8.943  17.433   0.043  0.00  0.00      PROA  
ATOM     47  O   ALA P   4      -8.933  16.839  -1.037  0.00  0.00      PROA  
ATOM     48  N   PHE P   5      -8.165  16.966   0.958  0.00  0.00      PROA  
ATOM     49  HN  PHE P   5      -8.206  17.294   1.908  0.00  0.00      PROA  
ATOM     50  CA  PHE P   5      -7.373  15.760   0.752  0.00  0.00      PROA  
ATOM     51  HA  PHE P   5      -7.216  15.366  -0.236  0.00  0.00      PROA  
ATOM     52  CB  PHE P   5      -5.998  15.933   1.367  0.00  0.00      PROA  
ATOM     53  HB1 PHE P   5      -6.077  16.655   2.251  0.00  0.00      PROA  
ATOM     54  HB2 PHE P   5      -5.604  14.938   1.805  0.00  0.00      PROA  
ATOM     55  CG  PHE P   5      -4.922  16.452   0.364  0.00  0.00      PROA  
ATOM     56  CD1 PHE P   5      -3.647  15.952   0.586  0.00  0.00      PROA  
ATOM     57  HD1 PHE P   5      -3.459  15.242   1.336  0.00  0.00      PROA  
ATOM     58  CE1 PHE P   5      -2.568  16.321  -0.244  0.00  0.00      PROA  
ATOM     59  HE1 PHE P   5      -1.504  16.109  -0.024  0.00  0.00      PROA  
ATOM     60  CZ  PHE P   5      -2.834  17.272  -1.262  0.00  0.00      PROA  
ATOM     61  HZ  PHE P   5      -1.994  17.622  -1.918  0.00  0.00      PROA  
ATOM     62  CD2 PHE P   5      -5.141  17.446  -0.628  0.00  0.00      PROA  
ATOM     63  HD2 PHE P   5      -6.002  18.063  -0.670  0.00  0.00      PROA  
ATOM     64  CE2 PHE P   5      -4.032  17.831  -1.417  0.00  0.00      PROA  
ATOM     65  HE2 PHE P   5      -4.107  18.680  -2.017  0.00  0.00      PROA  
ATOM     66  C   PHE P   5      -8.111  14.610   1.427  0.00  0.00      PROA  
ATOM     67  O   PHE P   5      -8.632  14.737   2.520  0.00  0.00      PROA  
ATOM     68  N   CYS P   6      -8.319  13.500   0.728  0.00  0.00      PROA  
ATOM     69  HN  CYS P   6      -8.141  13.576  -0.271  0.00  0.00      PROA  
ATOM     70  CA  CYS P   6      -9.222  12.484   1.209  0.00  0.00      PROA  
ATOM     71  HA  CYS P   6      -9.521  12.665   2.267  0.00  0.00      PROA  
ATOM     72  CB  CYS P   6     -10.479  12.197   0.344  0.00  0.00      PROA  
ATOM     73  HB1 CYS P   6     -10.204  11.875  -0.700  0.00  0.00      PROA  
ATOM     74  HB2 CYS P   6     -11.195  11.424   0.786  0.00  0.00      PROA  
ATOM     75  SG  CYS P   6     -11.556  13.662   0.105  0.00  0.00      PROA  
ATOM     76  HG1 CYS P   6     -10.546  14.481  -0.064  0.00  0.00      PROA  
ATOM     77  C   CYS P   6      -8.400  11.168   1.236  0.00  0.00      PROA  
ATOM     78  O   CYS P   6      -7.911  10.630   0.250  0.00  0.00      PROA  
ATOM     79  N   LEU P   7      -8.172  10.637   2.459  0.00  0.00      PROA  
ATOM     80  HN  LEU P   7      -8.632  11.005   3.286  0.00  0.00      PROA  
ATOM     81  CA  LEU P   7      -7.468   9.423   2.733  0.00  0.00      PROA  
ATOM     82  HA  LEU P   7      -7.647   8.796   1.832  0.00  0.00      PROA  
ATOM     83  CB  LEU P   7      -5.898   9.573   2.868  0.00  0.00      PROA  
ATOM     84  HB1 LEU P   7      -5.442   9.913   1.916  0.00  0.00      PROA  
ATOM     85  HB2 LEU P   7      -5.856  10.427   3.588  0.00  0.00      PROA  
ATOM     86  CG  LEU P   7      -5.128   8.416   3.542  0.00  0.00      PROA  
ATOM     87  HG  LEU P   7      -5.672   8.157   4.543  0.00  0.00      PROA  
ATOM     88  CD1 LEU P   7      -5.059   7.200   2.608  0.00  0.00      PROA  
ATOM     89 HD11 LEU P   7      -6.014   6.658   2.593  0.00  0.00      PROA  
ATOM     90 HD12 LEU P   7      -4.905   7.549   1.582  0.00  0.00      PROA  
ATOM     91 HD13 LEU P   7      -4.238   6.572   3.002  0.00  0.00      PROA  
ATOM     92  CD2 LEU P   7      -3.633   8.877   3.798  0.00  0.00      PROA  
ATOM     93 HD21 LEU P   7      -3.116   9.050   2.821  0.00  0.00      PROA  
ATOM     94 HD22 LEU P   7      -3.502   9.718   4.547  0.00  0.00      PROA  
ATOM     95 HD23 LEU P   7      -3.119   7.965   4.287  0.00  0.00      PROA  
ATOM     96  C   LEU P   7      -8.146   8.707   3.896  0.00  0.00      PROA  
ATOM     97  O   LEU P   7      -8.465   9.285   4.948  0.00  0.00      PROA  
ATOM     98  N   TYR P   8      -8.397   7.337   3.727  0.00  0.00      PROA  
ATOM     99  HN  TYR P   8      -8.110   6.904   2.867  0.00  0.00      PROA  
ATOM    100  CA  TYR P   8      -9.327   6.656   4.659  0.00  0.00      PROA  
ATOM    101  HA  TYR P   8     -10.281   7.194   4.627  0.00  0.00      PROA  
ATOM    102  CB  TYR P   8      -9.638   5.128   4.181  0.00  0.00      PROA  
ATOM    103  HB1 TYR P   8      -8.729   4.582   3.923  0.00  0.00      PROA  
ATOM    104  HB2 TYR P   8     -10.291   4.696   4.961  0.00  0.00      PROA  
ATOM    105  CG  TYR P   8     -10.548   5.118   2.966  0.00  0.00      PROA  
ATOM    106  CD1 TYR P   8     -11.329   6.208   2.614  0.00  0.00      PROA  
ATOM    107  HD1 TYR P   8     -11.182   7.215   3.053  0.00  0.00      PROA  
ATOM    108  CE1 TYR P   8     -12.234   6.056   1.560  0.00  0.00      PROA  
ATOM    109  HE1 TYR P   8     -12.904   6.854   1.348  0.00  0.00      PROA  
ATOM    110  CZ  TYR P   8     -12.435   4.893   0.868  0.00  0.00      PROA  
ATOM    111  OH  TYR P   8     -13.444   4.833  -0.104  0.00  0.00      PROA  
ATOM    112  HH  TYR P   8     -13.704   3.947  -0.242  0.00  0.00      PROA  
ATOM    113  CD2 TYR P   8     -10.717   3.843   2.338  0.00  0.00      PROA  
ATOM    114  HD2 TYR P   8     -10.151   2.988   2.736  0.00  0.00      PROA  
ATOM    115  CE2 TYR P   8     -11.618   3.753   1.241  0.00  0.00      PROA  
ATOM    116  HE2 TYR P   8     -11.777   2.821   0.776  0.00  0.00      PROA  
ATOM    117  C   TYR P   8      -8.814   6.703   6.073  0.00  0.00      PROA  
ATOM    118  O   TYR P   8      -9.621   6.866   6.992  0.00  0.00      PROA  
ATOM    119  N   LYS P   9      -7.467   6.554   6.299  0.00  0.00      PROA  
ATOM    120  HN  LYS P   9      -6.842   6.457   5.529  0.00  0.00      PROA  
ATOM    121  CA  LYS P   9      -6.871   6.391   7.561  0.00  0.00      PROA  
ATOM    122  HA  LYS P   9      -7.386   7.119   8.200  0.00  0.00      PROA  
ATOM    123  CB  LYS P   9      -7.058   5.052   8.318  0.00  0.00      PROA  
ATOM    124  HB1 LYS P   9      -6.714   5.376   9.346  0.00  0.00      PROA  
ATOM    125  HB2 LYS P   9      -8.128   4.943   8.418  0.00  0.00      PROA  
ATOM    126  CG  LYS P   9      -6.259   3.834   7.767  0.00  0.00      PROA  
ATOM    127  HG1 LYS P   9      -6.681   3.748   6.788  0.00  0.00      PROA  
ATOM    128  HG2 LYS P   9      -5.192   4.051   7.605  0.00  0.00      PROA  
ATOM    129  CD  LYS P   9      -6.342   2.514   8.504  0.00  0.00      PROA  
ATOM    130  HD1 LYS P   9      -7.411   2.251   8.565  0.00  0.00      PROA  
ATOM    131  HD2 LYS P   9      -6.057   1.693   7.890  0.00  0.00      PROA  
ATOM    132  CE  LYS P   9      -5.691   2.486   9.894  0.00  0.00      PROA  
ATOM    133  HE1 LYS P   9      -4.578   2.481   9.801  0.00  0.00      PROA  
ATOM    134  HE2 LYS P   9      -6.071   3.230  10.609  0.00  0.00      PROA  
ATOM    135  NZ  LYS P   9      -6.007   1.142  10.533  0.00  0.00      PROA  
ATOM    136  HZ1 LYS P   9      -7.021   0.867  10.364  0.00  0.00      PROA  
ATOM    137  HZ2 LYS P   9      -5.996   1.176  11.543  0.00  0.00      PROA  
ATOM    138  HZ3 LYS P   9      -5.518   0.306  10.124  0.00  0.00      PROA  
ATOM    139  C   LYS P   9      -5.422   6.823   7.465  0.00  0.00      PROA  
ATOM    140  O   LYS P   9      -4.879   6.949   6.333  0.00  0.00      PROA  
ATOM    141  N   TYR P  10      -4.749   6.945   8.579  0.00  0.00      PROA  
ATOM    142  HN  TYR P  10      -5.235   6.907   9.419  0.00  0.00      PROA  
ATOM    143  CA  TYR P  10      -3.380   7.339   8.645  0.00  0.00      PROA  
ATOM    144  HA  TYR P  10      -2.936   6.977   7.734  0.00  0.00      PROA  
ATOM    145  CB  TYR P  10      -3.185   8.914   8.469  0.00  0.00      PROA  
ATOM    146  HB1 TYR P  10      -3.487   9.292   7.467  0.00  0.00      PROA  
ATOM    147  HB2 TYR P  10      -3.760   9.412   9.176  0.00  0.00      PROA  
ATOM    148  CG  TYR P  10      -1.786   9.339   8.792  0.00  0.00      PROA  
ATOM    149  CD1 TYR P  10      -0.942   9.528   7.776  0.00  0.00      PROA  
ATOM    150  HD1 TYR P  10      -1.112   9.095   6.834  0.00  0.00      PROA  
ATOM    151  CE1 TYR P  10       0.386   9.993   8.103  0.00  0.00      PROA  
ATOM    152  HE1 TYR P  10       1.047  10.094   7.304  0.00  0.00      PROA  
ATOM    153  CZ  TYR P  10       0.768  10.227   9.390  0.00  0.00      PROA  
ATOM    154  OH  TYR P  10       2.089  10.665   9.660  0.00  0.00      PROA  
ATOM    155  HH  TYR P  10       2.142  10.956  10.544  0.00  0.00      PROA  
ATOM    156  CD2 TYR P  10      -1.506   9.766  10.083  0.00  0.00      PROA  
ATOM    157  HD2 TYR P  10      -2.329   9.816  10.820  0.00  0.00      PROA  
ATOM    158  CE2 TYR P  10      -0.221  10.176  10.409  0.00  0.00      PROA  
ATOM    159  HE2 TYR P  10      -0.057  10.477  11.442  0.00  0.00      PROA  
ATOM    160  C   TYR P  10      -2.601   6.760   9.874  0.00  0.00      PROA  
ATOM    161  O   TYR P  10      -3.033   6.784  11.033  0.00  0.00      PROA  
ATOM    162  N   PHE P  11      -1.400   6.319   9.460  0.00  0.00      PROA  
ATOM    163  HN  PHE P  11      -1.057   6.480   8.531  0.00  0.00      PROA  
ATOM    164  CA  PHE P  11      -0.566   5.682  10.382  0.00  0.00      PROA  
ATOM    165  HA  PHE P  11      -0.827   6.162  11.314  0.00  0.00      PROA  
ATOM    166  CB  PHE P  11      -0.690   4.121  10.441  0.00  0.00      PROA  
ATOM    167  HB1 PHE P  11       0.062   3.598  11.108  0.00  0.00      PROA  
ATOM    168  HB2 PHE P  11      -1.718   3.932  10.850  0.00  0.00      PROA  
ATOM    169  CG  PHE P  11      -0.712   3.294   9.165  0.00  0.00      PROA  
ATOM    170  CD1 PHE P  11       0.164   2.277   8.926  0.00  0.00      PROA  
ATOM    171  HD1 PHE P  11       1.033   2.037   9.558  0.00  0.00      PROA  
ATOM    172  CE1 PHE P  11       0.018   1.486   7.776  0.00  0.00      PROA  
ATOM    173  HE1 PHE P  11       0.680   0.708   7.719  0.00  0.00      PROA  
ATOM    174  CZ  PHE P  11      -1.090   1.651   6.897  0.00  0.00      PROA  
ATOM    175  HZ  PHE P  11      -1.168   1.010   5.982  0.00  0.00      PROA  
ATOM    176  CD2 PHE P  11      -1.875   3.433   8.396  0.00  0.00      PROA  
ATOM    177  HD2 PHE P  11      -2.645   4.206   8.721  0.00  0.00      PROA  
ATOM    178  CE2 PHE P  11      -2.061   2.610   7.288  0.00  0.00      PROA  
ATOM    179  HE2 PHE P  11      -2.932   2.644   6.581  0.00  0.00      PROA  
ATOM    180  C   PHE P  11       0.888   6.027  10.015  0.00  0.00      PROA  
ATOM    181  O   PHE P  11       1.127   5.858   8.832  0.00  0.00      PROA  
ATOM    182  N   PRO P  12       1.731   6.447  10.892  0.00  0.00      PROA  
ATOM    183  CD  PRO P  12       1.413   6.908  12.274  0.00  0.00      PROA  
ATOM    184  HD1 PRO P  12       1.444   6.041  13.004  0.00  0.00      PROA  
ATOM    185  HD2 PRO P  12       0.371   7.364  12.371  0.00  0.00      PROA  
ATOM    186  CA  PRO P  12       2.937   7.043  10.407  0.00  0.00      PROA  
ATOM    187  HA  PRO P  12       2.598   7.940   9.766  0.00  0.00      PROA  
ATOM    188  CB  PRO P  12       3.571   7.556  11.689  0.00  0.00      PROA  
ATOM    189  HB1 PRO P  12       4.343   8.379  11.523  0.00  0.00      PROA  
ATOM    190  HB2 PRO P  12       4.222   6.785  12.216  0.00  0.00      PROA  
ATOM    191  CG  PRO P  12       2.428   7.972  12.576  0.00  0.00      PROA  
ATOM    192  HG1 PRO P  12       1.986   8.885  12.198  0.00  0.00      PROA  
ATOM    193  HG2 PRO P  12       2.579   7.972  13.676  0.00  0.00      PROA  
ATOM    194  C   PRO P  12       3.920   6.225   9.623  0.00  0.00      PROA  
ATOM    195  O   PRO P  12       4.643   6.919   8.916  0.00  0.00      PROA  
ATOM    196  N   PHE P  13       4.026   4.895   9.721  0.00  0.00      PROA  
ATOM    197  HN  PHE P  13       3.393   4.483  10.323  0.00  0.00      PROA  
ATOM    198  CA  PHE P  13       5.065   4.024   9.223  0.00  0.00      PROA  
ATOM    199  HA  PHE P  13       5.782   4.686   8.837  0.00  0.00      PROA  
ATOM    200  CB  PHE P  13       5.632   3.138  10.336  0.00  0.00      PROA  
ATOM    201  HB1 PHE P  13       4.822   2.447  10.787  0.00  0.00      PROA  
ATOM    202  HB2 PHE P  13       6.427   2.546   9.846  0.00  0.00      PROA  
ATOM    203  CG  PHE P  13       6.236   3.937  11.508  0.00  0.00      PROA  
ATOM    204  CD1 PHE P  13       7.302   4.731  11.300  0.00  0.00      PROA  
ATOM    205  HD1 PHE P  13       7.604   4.870  10.258  0.00  0.00      PROA  
ATOM    206  CE1 PHE P  13       7.928   5.454  12.309  0.00  0.00      PROA  
ATOM    207  HE1 PHE P  13       8.813   6.007  12.043  0.00  0.00      PROA  
ATOM    208  CZ  PHE P  13       7.543   5.283  13.636  0.00  0.00      PROA  
ATOM    209  HZ  PHE P  13       8.021   5.762  14.499  0.00  0.00      PROA  
ATOM    210  CD2 PHE P  13       5.885   3.725  12.852  0.00  0.00      PROA  
ATOM    211  HD2 PHE P  13       5.135   2.955  13.060  0.00  0.00      PROA  
ATOM    212  CE2 PHE P  13       6.505   4.372  13.893  0.00  0.00      PROA  
ATOM    213  HE2 PHE P  13       6.261   4.049  14.914  0.00  0.00      PROA  
ATOM    214  C   PHE P  13       4.425   3.272   8.076  0.00  0.00      PROA  
ATOM    215  O   PHE P  13       5.064   2.357   7.486  0.00  0.00      PROA  
ATOM    216  N   GLY P  14       3.189   3.664   7.550  0.00  0.00      PROA  
ATOM    217  HN  GLY P  14       2.650   4.314   8.035  0.00  0.00      PROA  
ATOM    218  CA  GLY P  14       2.706   3.186   6.247  0.00  0.00      PROA  
ATOM    219  HA1 GLY P  14       1.780   3.735   6.153  0.00  0.00      PROA  
ATOM    220  HA2 GLY P  14       2.784   2.079   6.313  0.00  0.00      PROA  
ATOM    221  C   GLY P  14       3.514   3.693   5.085  0.00  0.00      PROA  
ATOM    222  O   GLY P  14       3.984   4.833   5.131  0.00  0.00      PROA  
ATOM    223  N   GLY P  15       3.657   2.880   4.032  0.00  0.00      PROA  
ATOM    224  HN  GLY P  15       3.376   1.867   4.015  0.00  0.00      PROA  
ATOM    225  CA  GLY P  15       4.412   3.359   2.869  0.00  0.00      PROA  
ATOM    226  HA1 GLY P  15       4.556   2.518   2.246  0.00  0.00      PROA  
ATOM    227  HA2 GLY P  15       5.421   3.691   3.191  0.00  0.00      PROA  
ATOM    228  C   GLY P  15       3.699   4.449   2.059  0.00  0.00      PROA  
ATOM    229  O   GLY P  15       4.271   5.558   1.834  0.00  0.00      PROA  
ATOM    230  N   LEU P  16       2.416   4.219   1.704  0.00  0.00      PROA  
ATOM    231  HN  LEU P  16       1.964   3.333   1.879  0.00  0.00      PROA  
ATOM    232  CA  LEU P  16       1.487   5.272   1.269  0.00  0.00      PROA  
ATOM    233  HA  LEU P  16       1.841   5.620   0.301  0.00  0.00      PROA  
ATOM    234  CB  LEU P  16       0.105   4.724   1.095  0.00  0.00      PROA  
ATOM    235  HB1 LEU P  16       0.157   3.959   0.314  0.00  0.00      PROA  
ATOM    236  HB2 LEU P  16      -0.259   4.162   2.049  0.00  0.00      PROA  
ATOM    237  CG  LEU P  16      -1.027   5.634   0.567  0.00  0.00      PROA  
ATOM    238  HG  LEU P  16      -0.995   6.542   1.276  0.00  0.00      PROA  
ATOM    239  CD1 LEU P  16      -0.691   6.236  -0.770  0.00  0.00      PROA  
ATOM    240 HD11 LEU P  16       0.193   6.924  -0.722  0.00  0.00      PROA  
ATOM    241 HD12 LEU P  16      -0.417   5.416  -1.481  0.00  0.00      PROA  
ATOM    242 HD13 LEU P  16      -1.556   6.786  -1.241  0.00  0.00      PROA  
ATOM    243  CD2 LEU P  16      -2.325   4.830   0.505  0.00  0.00      PROA  
ATOM    244 HD21 LEU P  16      -3.109   5.562   0.301  0.00  0.00      PROA  
ATOM    245 HD22 LEU P  16      -2.235   4.037  -0.305  0.00  0.00      PROA  
ATOM    246 HD23 LEU P  16      -2.535   4.441   1.540  0.00  0.00      PROA  
ATOM    247  C   LEU P  16       1.523   6.545   2.117  0.00  0.00      PROA  
ATOM    248  O   LEU P  16       1.637   7.644   1.567  0.00  0.00      PROA  
ATOM    249  N   GLN P  17       1.382   6.444   3.441  0.00  0.00      PROA  
ATOM    250  HN  GLN P  17       1.302   5.512   3.835  0.00  0.00      PROA  
ATOM    251  CA  GLN P  17       1.145   7.490   4.378  0.00  0.00      PROA  
ATOM    252  HA  GLN P  17       0.243   7.965   3.966  0.00  0.00      PROA  
ATOM    253  CB  GLN P  17       0.887   6.903   5.797  0.00  0.00      PROA  
ATOM    254  HB1 GLN P  17       1.724   6.282   6.119  0.00  0.00      PROA  
ATOM    255  HB2 GLN P  17       0.819   7.797   6.548  0.00  0.00      PROA  
ATOM    256  CG  GLN P  17      -0.433   6.146   5.990  0.00  0.00      PROA  
ATOM    257  HG1 GLN P  17      -0.378   5.608   6.980  0.00  0.00      PROA  
ATOM    258  HG2 GLN P  17      -1.196   6.955   5.970  0.00  0.00      PROA  
ATOM    259  CD  GLN P  17      -0.767   5.033   4.931  0.00  0.00      PROA  
ATOM    260  OE1 GLN P  17       0.097   4.206   4.566  0.00  0.00      PROA  
ATOM    261  NE2 GLN P  17      -2.070   4.937   4.650  0.00  0.00      PROA  
ATOM    262 HE21 GLN P  17      -2.380   4.223   4.041  0.00  0.00      PROA  
ATOM    263 HE22 GLN P  17      -2.757   5.592   4.991  0.00  0.00      PROA  
ATOM    264  C   GLN P  17       2.308   8.444   4.432  0.00  0.00      PROA  
ATOM    265  O   GLN P  17       2.072   9.675   4.564  0.00  0.00      PROA  
ATOM    266  N   ARG P  18       3.558   7.881   4.452  0.00  0.00      PROA  
ATOM    267  HN  ARG P  18       3.632   6.888   4.492  0.00  0.00      PROA  
ATOM    268  CA  ARG P  18       4.765   8.665   4.308  0.00  0.00      PROA  
ATOM    269  HA  ARG P  18       4.701   9.367   5.050  0.00  0.00      PROA  
ATOM    270  CB  ARG P  18       5.983   7.814   4.582  0.00  0.00      PROA  
ATOM    271  HB1 ARG P  18       6.001   7.082   3.829  0.00  0.00      PROA  
ATOM    272  HB2 ARG P  18       6.901   8.467   4.438  0.00  0.00      PROA  
ATOM    273  CG  ARG P  18       6.106   7.270   5.991  0.00  0.00      PROA  
ATOM    274  HG1 ARG P  18       6.297   8.037   6.759  0.00  0.00      PROA  
ATOM    275  HG2 ARG P  18       5.024   6.957   6.290  0.00  0.00      PROA  
ATOM    276  CD  ARG P  18       6.962   5.962   6.131  0.00  0.00      PROA  
ATOM    277  HD1 ARG P  18       7.145   5.849   7.226  0.00  0.00      PROA  
ATOM    278  HD2 ARG P  18       6.352   5.172   5.652  0.00  0.00      PROA  
ATOM    279  NE  ARG P  18       8.286   6.109   5.407  0.00  0.00      PROA  
ATOM    280  HE  ARG P  18       8.574   5.663   4.514  0.00  0.00      PROA  
ATOM    281  CZ  ARG P  18       9.168   6.980   5.827  0.00  0.00      PROA  
ATOM    282  NH1 ARG P  18       9.077   7.764   6.897  0.00  0.00      PROA  
ATOM    283 HH11 ARG P  18       9.841   8.116   7.426  0.00  0.00      PROA  
ATOM    284 HH12 ARG P  18       8.280   7.549   7.439  0.00  0.00      PROA  
ATOM    285  NH2 ARG P  18      10.312   6.953   5.166  0.00  0.00      PROA  
ATOM    286 HH21 ARG P  18      10.996   7.623   5.445  0.00  0.00      PROA  
ATOM    287 HH22 ARG P  18      10.225   6.507   4.235  0.00  0.00      PROA  
ATOM    288  C   ARG P  18       4.989   9.438   3.004  0.00  0.00      PROA  
ATOM    289  O   ARG P  18       5.387  10.627   3.159  0.00  0.00      PROA  
ATOM    290  N   ASP P  19       4.606   8.915   1.848  0.00  0.00      PROA  
ATOM    291  HN  ASP P  19       4.527   7.923   1.765  0.00  0.00      PROA  
ATOM    292  CA  ASP P  19       4.505   9.667   0.623  0.00  0.00      PROA  
ATOM    293  HA  ASP P  19       5.419  10.219   0.490  0.00  0.00      PROA  
ATOM    294  CB  ASP P  19       4.307   8.751  -0.526  0.00  0.00      PROA  
ATOM    295  HB1 ASP P  19       3.468   8.083  -0.403  0.00  0.00      PROA  
ATOM    296  HB2 ASP P  19       4.191   9.316  -1.438  0.00  0.00      PROA  
ATOM    297  CG  ASP P  19       5.473   7.852  -0.666  0.00  0.00      PROA  
ATOM    298  OD1 ASP P  19       6.567   8.170  -0.071  0.00  0.00      PROA  
ATOM    299  OD2 ASP P  19       5.444   6.921  -1.505  0.00  0.00      PROA  
ATOM    300  C   ASP P  19       3.418  10.667   0.733  0.00  0.00      PROA  
ATOM    301  O   ASP P  19       3.607  11.785   0.262  0.00  0.00      PROA  
ATOM    302  N   PHE P  20       2.245  10.294   1.306  0.00  0.00      PROA  
ATOM    303  HN  PHE P  20       2.081   9.289   1.588  0.00  0.00      PROA  
ATOM    304  CA  PHE P  20       1.094  11.258   1.433  0.00  0.00      PROA  
ATOM    305  HA  PHE P  20       0.873  11.568   0.404  0.00  0.00      PROA  
ATOM    306  CB  PHE P  20      -0.140  10.499   1.957  0.00  0.00      PROA  
ATOM    307  HB1 PHE P  20      -0.606   9.934   1.126  0.00  0.00      PROA  
ATOM    308  HB2 PHE P  20       0.110   9.839   2.766  0.00  0.00      PROA  
ATOM    309  CG  PHE P  20      -1.291  11.457   2.588  0.00  0.00      PROA  
ATOM    310  CD1 PHE P  20      -2.388  11.713   1.803  0.00  0.00      PROA  
ATOM    311  HD1 PHE P  20      -2.480  11.369   0.735  0.00  0.00      PROA  
ATOM    312  CE1 PHE P  20      -3.493  12.392   2.414  0.00  0.00      PROA  
ATOM    313  HE1 PHE P  20      -4.280  12.812   1.775  0.00  0.00      PROA  
ATOM    314  CZ  PHE P  20      -3.481  12.826   3.763  0.00  0.00      PROA  
ATOM    315  HZ  PHE P  20      -4.228  13.448   4.136  0.00  0.00      PROA  
ATOM    316  CD2 PHE P  20      -1.303  11.756   3.983  0.00  0.00      PROA  
ATOM    317  HD2 PHE P  20      -0.386  11.509   4.472  0.00  0.00      PROA  
ATOM    318  CE2 PHE P  20      -2.350  12.471   4.536  0.00  0.00      PROA  
ATOM    319  HE2 PHE P  20      -2.426  12.747   5.583  0.00  0.00      PROA  
ATOM    320  C   PHE P  20       1.377  12.521   2.222  0.00  0.00      PROA  
ATOM    321  O   PHE P  20       0.800  13.588   1.998  0.00  0.00      PROA  
ATOM    322  N   MET P  21       2.214  12.364   3.260  0.00  0.00      PROA  
ATOM    323  HN  MET P  21       2.632  11.453   3.481  0.00  0.00      PROA  
ATOM    324  CA  MET P  21       2.650  13.422   4.120  0.00  0.00      PROA  
ATOM    325  HA  MET P  21       1.734  13.852   4.534  0.00  0.00      PROA  
ATOM    326  CB  MET P  21       3.379  12.759   5.371  0.00  0.00      PROA  
ATOM    327  HB1 MET P  21       2.692  12.072   5.828  0.00  0.00      PROA  
ATOM    328  HB2 MET P  21       4.230  12.205   4.999  0.00  0.00      PROA  
ATOM    329  CG  MET P  21       4.020  13.783   6.398  0.00  0.00      PROA  
ATOM    330  HG1 MET P  21       4.516  13.245   7.197  0.00  0.00      PROA  
ATOM    331  HG2 MET P  21       4.691  14.532   5.877  0.00  0.00      PROA  
ATOM    332  SD  MET P  21       2.800  14.827   7.286  0.00  0.00      PROA  
ATOM    333  CE  MET P  21       2.237  13.648   8.557  0.00  0.00      PROA  
ATOM    334  HE1 MET P  21       3.142  13.482   9.249  0.00  0.00      PROA  
ATOM    335  HE2 MET P  21       1.480  14.096   9.142  0.00  0.00      PROA  
ATOM    336  HE3 MET P  21       1.767  12.761   8.072  0.00  0.00      PROA  
ATOM    337  C   MET P  21       3.439  14.579   3.480  0.00  0.00      PROA  
ATOM    338  O   MET P  21       3.270  15.778   3.813  0.00  0.00      PROA  
ATOM    339  N   ARG P  22       4.275  14.227   2.475  0.00  0.00      PROA  
ATOM    340  HN  ARG P  22       4.280  13.254   2.311  0.00  0.00      PROA  
ATOM    341  CA  ARG P  22       5.146  14.995   1.641  0.00  0.00      PROA  
ATOM    342  HA  ARG P  22       5.624  15.687   2.358  0.00  0.00      PROA  
ATOM    343  CB  ARG P  22       6.213  14.058   0.960  0.00  0.00      PROA  
ATOM    344  HB1 ARG P  22       5.758  13.370   0.273  0.00  0.00      PROA  
ATOM    345  HB2 ARG P  22       6.844  14.722   0.408  0.00  0.00      PROA  
ATOM    346  CG  ARG P  22       7.175  13.448   1.979  0.00  0.00      PROA  
ATOM    347  HG1 ARG P  22       8.000  14.126   2.174  0.00  0.00      PROA  
ATOM    348  HG2 ARG P  22       6.624  13.350   2.964  0.00  0.00      PROA  
ATOM    349  CD  ARG P  22       7.765  12.087   1.502  0.00  0.00      PROA  
ATOM    350  HD1 ARG P  22       8.421  11.607   2.306  0.00  0.00      PROA  
ATOM    351  HD2 ARG P  22       6.868  11.397   1.272  0.00  0.00      PROA  
ATOM    352  NE  ARG P  22       8.654  12.360   0.292  0.00  0.00      PROA  
ATOM    353  HE  ARG P  22       9.272  13.199   0.249  0.00  0.00      PROA  
ATOM    354  CZ  ARG P  22       8.955  11.391  -0.576  0.00  0.00      PROA  
ATOM    355  NH1 ARG P  22       9.923  11.749  -1.364  0.00  0.00      PROA  
ATOM    356 HH11 ARG P  22      10.263  11.211  -2.032  0.00  0.00      PROA  
ATOM    357 HH12 ARG P  22      10.127  12.772  -1.350  0.00  0.00      PROA  
ATOM    358  NH2 ARG P  22       8.488  10.184  -0.664  0.00  0.00      PROA  
ATOM    359 HH21 ARG P  22       8.590   9.605  -1.526  0.00  0.00      PROA  
ATOM    360 HH22 ARG P  22       7.703   9.913  -0.137  0.00  0.00      PROA  
ATOM    361  C   ARG P  22       4.308  15.877   0.703  0.00  0.00      PROA  
ATOM    362  O   ARG P  22       4.528  17.085   0.616  0.00  0.00      PROA  
ATOM    363  N   ILE P  23       3.354  15.201   0.042  0.00  0.00      PROA  
ATOM    364  HN  ILE P  23       3.372  14.192   0.066  0.00  0.00      PROA  
ATOM    365  CA  ILE P  23       2.318  15.947  -0.709  0.00  0.00      PROA  
ATOM    366  HA  ILE P  23       2.696  16.527  -1.498  0.00  0.00      PROA  
ATOM    367  CB  ILE P  23       1.403  14.928  -1.508  0.00  0.00      PROA  
ATOM    368  HB  ILE P  23       1.008  14.185  -0.752  0.00  0.00      PROA  
ATOM    369  CG2 ILE P  23       0.238  15.631  -2.305  0.00  0.00      PROA  
ATOM    370 HG21 ILE P  23       0.629  16.038  -3.222  0.00  0.00      PROA  
ATOM    371 HG22 ILE P  23      -0.547  14.961  -2.649  0.00  0.00      PROA  
ATOM    372 HG23 ILE P  23      -0.124  16.472  -1.689  0.00  0.00      PROA  
ATOM    373  CG1 ILE P  23       2.252  14.048  -2.508  0.00  0.00      PROA  
ATOM    374 HG11 ILE P  23       2.380  14.756  -3.351  0.00  0.00      PROA  
ATOM    375 HG12 ILE P  23       3.341  14.113  -2.164  0.00  0.00      PROA  
ATOM    376  CD  ILE P  23       1.728  12.654  -2.776  0.00  0.00      PROA  
ATOM    377  HD1 ILE P  23       1.704  12.097  -1.776  0.00  0.00      PROA  
ATOM    378  HD2 ILE P  23       0.749  12.688  -3.368  0.00  0.00      PROA  
ATOM    379  HD3 ILE P  23       2.408  12.226  -3.575  0.00  0.00      PROA  
ATOM    380  C   ILE P  23       1.309  16.800   0.123  0.00  0.00      PROA  
ATOM    381  O   ILE P  23       1.033  17.972  -0.185  0.00  0.00      PROA  
ATOM    382  N   ALA P  24       0.853  16.374   1.298  0.00  0.00      PROA  
ATOM    383  HN  ALA P  24       0.894  15.388   1.456  0.00  0.00      PROA  
ATOM    384  CA  ALA P  24      -0.004  17.227   2.121  0.00  0.00      PROA  
ATOM    385  HA  ALA P  24      -0.830  17.575   1.460  0.00  0.00      PROA  
ATOM    386  CB  ALA P  24      -0.660  16.404   3.226  0.00  0.00      PROA  
ATOM    387  HB1 ALA P  24      -0.038  16.025   4.032  0.00  0.00      PROA  
ATOM    388  HB2 ALA P  24      -1.391  16.954   3.813  0.00  0.00      PROA  
ATOM    389  HB3 ALA P  24      -1.218  15.510   2.910  0.00  0.00      PROA  
ATOM    390  C   ALA P  24       0.670  18.405   2.761  0.00  0.00      PROA  
ATOM    391  O   ALA P  24       0.057  19.491   2.902  0.00  0.00      PROA  
ATOM    392  N   SER P  25       1.936  18.190   3.138  0.00  0.00      PROA  
ATOM    393  HN  SER P  25       2.304  17.242   3.153  0.00  0.00      PROA  
ATOM    394  CA  SER P  25       2.664  19.249   3.641  0.00  0.00      PROA  
ATOM    395  HA  SER P  25       2.105  19.760   4.405  0.00  0.00      PROA  
ATOM    396  CB  SER P  25       4.014  18.792   4.303  0.00  0.00      PROA  
ATOM    397  HB1 SER P  25       4.724  18.343   3.494  0.00  0.00      PROA  
ATOM    398  HB2 SER P  25       4.561  19.667   4.689  0.00  0.00      PROA  
ATOM    399  OG  SER P  25       3.783  17.860   5.380  0.00  0.00      PROA  
ATOM    400  HG1 SER P  25       3.648  16.954   4.973  0.00  0.00      PROA  
ATOM    401  C   SER P  25       3.025  20.350   2.645  0.00  0.00      PROA  
ATOM    402  O   SER P  25       2.838  21.584   2.843  0.00  0.00      PROA  
ATOM    403  N   THR P  26       3.487  19.986   1.422  0.00  0.00      PROA  
ATOM    404  HN  THR P  26       3.649  19.020   1.302  0.00  0.00      PROA  
ATOM    405  CA  THR P  26       3.934  21.017   0.389  0.00  0.00      PROA  
ATOM    406  HA  THR P  26       4.531  21.848   0.842  0.00  0.00      PROA  
ATOM    407  CB  THR P  26       4.778  20.342  -0.743  0.00  0.00      PROA  
ATOM    408  HB  THR P  26       5.587  19.833  -0.225  0.00  0.00      PROA  
ATOM    409  OG1 THR P  26       5.507  21.424  -1.354  0.00  0.00      PROA  
ATOM    410  HG1 THR P  26       5.956  21.947  -0.695  0.00  0.00      PROA  
ATOM    411  CG2 THR P  26       4.082  19.565  -1.891  0.00  0.00      PROA  
ATOM    412 HG21 THR P  26       3.421  18.806  -1.518  0.00  0.00      PROA  
ATOM    413 HG22 THR P  26       3.521  20.302  -2.532  0.00  0.00      PROA  
ATOM    414 HG23 THR P  26       4.940  19.155  -2.435  0.00  0.00      PROA  
ATOM    415  C   THR P  26       2.763  21.629  -0.383  0.00  0.00      PROA  
ATOM    416  O   THR P  26       2.816  22.875  -0.631  0.00  0.00      PROA  
ATOM    417  N   VAL P  27       1.672  20.954  -0.731  0.00  0.00      PROA  
ATOM    418  HN  VAL P  27       1.522  19.939  -0.477  0.00  0.00      PROA  
ATOM    419  CA  VAL P  27       0.554  21.567  -1.472  0.00  0.00      PROA  
ATOM    420  HA  VAL P  27       0.936  22.016  -2.368  0.00  0.00      PROA  
ATOM    421  CB  VAL P  27      -0.561  20.624  -1.884  0.00  0.00      PROA  
ATOM    422  HB  VAL P  27      -0.774  20.073  -0.923  0.00  0.00      PROA  
ATOM    423  CG1 VAL P  27      -1.917  21.278  -2.240  0.00  0.00      PROA  
ATOM    424 HG11 VAL P  27      -2.656  20.474  -2.490  0.00  0.00      PROA  
ATOM    425 HG12 VAL P  27      -2.369  21.923  -1.419  0.00  0.00      PROA  
ATOM    426 HG13 VAL P  27      -1.874  21.855  -3.199  0.00  0.00      PROA  
ATOM    427  CG2 VAL P  27      -0.043  19.583  -2.942  0.00  0.00      PROA  
ATOM    428 HG21 VAL P  27       0.217  18.638  -2.489  0.00  0.00      PROA  
ATOM    429 HG22 VAL P  27      -0.814  19.613  -3.716  0.00  0.00      PROA  
ATOM    430 HG23 VAL P  27       0.878  20.030  -3.419  0.00  0.00      PROA  
ATOM    431  C   VAL P  27      -0.069  22.817  -0.834  0.00  0.00      PROA  
ATOM    432  O   VAL P  27      -0.479  23.797  -1.471  0.00  0.00      PROA  
ATOM    433  N   ALA P  28      -0.082  22.872   0.512  0.00  0.00      PROA  
ATOM    434  HN  ALA P  28       0.187  22.109   1.113  0.00  0.00      PROA  
ATOM    435  CA  ALA P  28      -0.519  24.125   1.197  0.00  0.00      PROA  
ATOM    436  HA  ALA P  28      -1.529  24.315   0.947  0.00  0.00      PROA  
ATOM    437  CB  ALA P  28      -0.433  24.018   2.693  0.00  0.00      PROA  
ATOM    438  HB1 ALA P  28      -0.964  24.931   3.074  0.00  0.00      PROA  
ATOM    439  HB2 ALA P  28      -1.016  23.116   3.026  0.00  0.00      PROA  
ATOM    440  HB3 ALA P  28       0.644  23.956   3.046  0.00  0.00      PROA  
ATOM    441  C   ALA P  28       0.280  25.424   0.800  0.00  0.00      PROA  
ATOM    442  O   ALA P  28      -0.243  26.518   0.692  0.00  0.00      PROA  
ATOM    443  N   ALA P  29       1.556  25.184   0.603  0.00  0.00      PROA  
ATOM    444  HN  ALA P  29       1.856  24.205   0.495  0.00  0.00      PROA  
ATOM    445  CA  ALA P  29       2.559  26.181   0.295  0.00  0.00      PROA  
ATOM    446  HA  ALA P  29       2.361  27.092   0.838  0.00  0.00      PROA  
ATOM    447  CB  ALA P  29       3.924  25.667   0.706  0.00  0.00      PROA  
ATOM    448  HB1 ALA P  29       4.678  26.466   0.787  0.00  0.00      PROA  
ATOM    449  HB2 ALA P  29       3.814  25.257   1.771  0.00  0.00      PROA  
ATOM    450  HB3 ALA P  29       4.278  24.852   0.007  0.00  0.00      PROA  
ATOM    451  C   ALA P  29       2.579  26.623  -1.195  0.00  0.00      PROA  
ATOM    452  O   ALA P  29       2.948  27.745  -1.559  0.00  0.00      PROA  
ATOM    453  N   ARG P  30       2.080  25.837  -2.114  0.00  0.00      PROA  
ATOM    454  HN  ARG P  30       1.766  24.908  -1.893  0.00  0.00      PROA  
ATOM    455  CA  ARG P  30       1.754  26.390  -3.423  0.00  0.00      PROA  
ATOM    456  HA  ARG P  30       2.586  26.888  -3.761  0.00  0.00      PROA  
ATOM    457  CB  ARG P  30       1.364  25.136  -4.346  0.00  0.00      PROA  
ATOM    458  HB1 ARG P  30       0.431  24.700  -3.981  0.00  0.00      PROA  
ATOM    459  HB2 ARG P  30       1.011  25.517  -5.334  0.00  0.00      PROA  
ATOM    460  CG  ARG P  30       2.489  24.126  -4.604  0.00  0.00      PROA  
ATOM    461  HG1 ARG P  30       2.901  23.656  -3.651  0.00  0.00      PROA  
ATOM    462  HG2 ARG P  30       1.937  23.403  -5.192  0.00  0.00      PROA  
ATOM    463  CD  ARG P  30       3.839  24.614  -5.242  0.00  0.00      PROA  
ATOM    464  HD1 ARG P  30       3.599  25.248  -6.151  0.00  0.00      PROA  
ATOM    465  HD2 ARG P  30       4.432  25.107  -4.429  0.00  0.00      PROA  
ATOM    466  NE  ARG P  30       4.497  23.309  -5.782  0.00  0.00      PROA  
ATOM    467  HE  ARG P  30       4.960  22.649  -5.182  0.00  0.00      PROA  
ATOM    468  CZ  ARG P  30       4.432  22.788  -6.972  0.00  0.00      PROA  
ATOM    469  NH1 ARG P  30       3.773  23.240  -7.986  0.00  0.00      PROA  
ATOM    470 HH11 ARG P  30       3.856  22.587  -8.783  0.00  0.00      PROA  
ATOM    471 HH12 ARG P  30       3.262  24.107  -8.060  0.00  0.00      PROA  
ATOM    472  NH2 ARG P  30       5.099  21.631  -7.086  0.00  0.00      PROA  
ATOM    473 HH21 ARG P  30       4.877  21.157  -7.942  0.00  0.00      PROA  
ATOM    474 HH22 ARG P  30       5.427  21.169  -6.240  0.00  0.00      PROA  
ATOM    475  C   ARG P  30       0.605  27.449  -3.361  0.00  0.00      PROA  
ATOM    476  O   ARG P  30       0.225  28.037  -4.371  0.00  0.00      PROA  
ATOM    477  N   GLY P  31      -0.081  27.584  -2.219  0.00  0.00      PROA  
ATOM    478  HN  GLY P  31       0.044  26.937  -1.501  0.00  0.00      PROA  
ATOM    479  CA  GLY P  31      -1.035  28.660  -1.997  0.00  0.00      PROA  
ATOM    480  HA1 GLY P  31      -1.437  29.025  -2.898  0.00  0.00      PROA  
ATOM    481  HA2 GLY P  31      -0.609  29.407  -1.352  0.00  0.00      PROA  
ATOM    482  C   GLY P  31      -2.155  28.138  -1.227  0.00  0.00      PROA  
ATOM    483  O   GLY P  31      -2.808  28.971  -0.604  0.00  0.00      PROA  
ATOM    484  N   HSD P  32      -2.390  26.800  -1.193  0.00  0.00      PROA  
ATOM    485  HN  HSD P  32      -1.677  26.291  -1.615  0.00  0.00      PROA  
ATOM    486  CA  HSD P  32      -3.671  26.211  -0.829  0.00  0.00      PROA  
ATOM    487  HA  HSD P  32      -4.412  26.956  -1.184  0.00  0.00      PROA  
ATOM    488  CB  HSD P  32      -3.953  24.825  -1.478  0.00  0.00      PROA  
ATOM    489  HB1 HSD P  32      -2.975  24.289  -1.740  0.00  0.00      PROA  
ATOM    490  HB2 HSD P  32      -4.683  24.180  -0.894  0.00  0.00      PROA  
ATOM    491  ND1 HSD P  32      -5.766  25.848  -2.985  0.00  0.00      PROA  
ATOM    492  HD1 HSD P  32      -6.370  26.149  -2.248  0.00  0.00      PROA  
ATOM    493  CG  HSD P  32      -4.536  25.133  -2.785  0.00  0.00      PROA  
ATOM    494  CE1 HSD P  32      -6.061  25.977  -4.269  0.00  0.00      PROA  
ATOM    495  HE1 HSD P  32      -6.933  26.454  -4.678  0.00  0.00      PROA  
ATOM    496  NE2 HSD P  32      -5.066  25.403  -4.960  0.00  0.00      PROA  
ATOM    497  CD2 HSD P  32      -4.119  24.935  -4.059  0.00  0.00      PROA  
ATOM    498  HD2 HSD P  32      -3.181  24.642  -4.520  0.00  0.00      PROA  
ATOM    499  C   HSD P  32      -3.937  26.156   0.662  0.00  0.00      PROA  
ATOM    500  O   HSD P  32      -3.031  26.033   1.487  0.00  0.00      PROA  
ATOM    501  N   HSD P  33      -5.207  26.173   1.121  0.00  0.00      PROA  
ATOM    502  HN  HSD P  33      -6.016  26.473   0.475  0.00  0.00      PROA  
ATOM    503  CA  HSD P  33      -5.508  25.819   2.497  0.00  0.00      PROA  
ATOM    504  HA  HSD P  33      -4.609  25.875   3.102  0.00  0.00      PROA  
ATOM    505  CB  HSD P  33      -6.631  26.693   3.149  0.00  0.00      PROA  
ATOM    506  HB1 HSD P  33      -6.287  27.753   3.367  0.00  0.00      PROA  
ATOM    507  HB2 HSD P  33      -7.535  26.697   2.518  0.00  0.00      PROA  
ATOM    508  ND1 HSD P  33      -6.068  25.887   5.577  0.00  0.00      PROA  
ATOM    509  HD1 HSD P  33      -5.157  25.509   5.409  0.00  0.00      PROA  
ATOM    510  CG  HSD P  33      -6.983  26.393   4.629  0.00  0.00      PROA  
ATOM    511  CE1 HSD P  33      -6.731  25.697   6.697  0.00  0.00      PROA  
ATOM    512  HE1 HSD P  33      -6.365  25.356   7.648  0.00  0.00      PROA  
ATOM    513  NE2 HSD P  33      -7.988  26.041   6.655  0.00  0.00      PROA  
ATOM    514  CD2 HSD P  33      -8.062  26.607   5.359  0.00  0.00      PROA  
ATOM    515  HD2 HSD P  33      -9.032  26.881   5.016  0.00  0.00      PROA  
ATOM    516  C   HSD P  33      -5.998  24.396   2.370  0.00  0.00      PROA  
ATOM    517  O   HSD P  33      -7.167  24.141   2.037  0.00  0.00      PROA  
ATOM    518  N   VAL P  34      -5.204  23.370   2.695  0.00  0.00      PROA  
ATOM    519  HN  VAL P  34      -4.334  23.677   3.105  0.00  0.00      PROA  
ATOM    520  CA  VAL P  34      -5.489  21.976   2.761  0.00  0.00      PROA  
ATOM    521  HA  VAL P  34      -6.079  21.704   1.920  0.00  0.00      PROA  
ATOM    522  CB  VAL P  34      -4.178  21.211   2.536  0.00  0.00      PROA  
ATOM    523  HB  VAL P  34      -3.657  21.245   3.552  0.00  0.00      PROA  
ATOM    524  CG1 VAL P  34      -4.371  19.686   2.524  0.00  0.00      PROA  
ATOM    525 HG11 VAL P  34      -5.247  19.368   1.939  0.00  0.00      PROA  
ATOM    526 HG12 VAL P  34      -3.460  19.192   2.186  0.00  0.00      PROA  
ATOM    527 HG13 VAL P  34      -4.558  19.165   3.443  0.00  0.00      PROA  
ATOM    528  CG2 VAL P  34      -3.341  21.675   1.317  0.00  0.00      PROA  
ATOM    529 HG21 VAL P  34      -3.058  22.716   1.512  0.00  0.00      PROA  
ATOM    530 HG22 VAL P  34      -2.387  21.151   1.222  0.00  0.00      PROA  
ATOM    531 HG23 VAL P  34      -3.849  21.629   0.314  0.00  0.00      PROA  
ATOM    532  C   VAL P  34      -6.181  21.531   4.053  0.00  0.00      PROA  
ATOM    533  O   VAL P  34      -5.695  21.823   5.159  0.00  0.00      PROA  
ATOM    534  N   ARG P  35      -7.266  20.804   3.975  0.00  0.00      PROA  
ATOM    535  HN  ARG P  35      -7.653  20.570   3.043  0.00  0.00      PROA  
ATOM    536  CA  ARG P  35      -7.792  20.064   5.064  0.00  0.00      PROA  
ATOM    537  HA  ARG P  35      -7.165  20.305   5.945  0.00  0.00      PROA  
ATOM    538  CB  ARG P  35      -9.147  20.620   5.462  0.00  0.00      PROA  
ATOM    539  HB1 ARG P  35      -9.844  20.557   4.575  0.00  0.00      PROA  
ATOM    540  HB2 ARG P  35      -9.442  20.100   6.342  0.00  0.00      PROA  
ATOM    541  CG  ARG P  35      -9.140  22.164   5.727  0.00  0.00      PROA  
ATOM    542  HG1 ARG P  35      -8.286  22.479   6.291  0.00  0.00      PROA  
ATOM    543  HG2 ARG P  35      -9.079  22.583   4.661  0.00  0.00      PROA  
ATOM    544  CD  ARG P  35     -10.386  22.745   6.499  0.00  0.00      PROA  
ATOM    545  HD1 ARG P  35     -11.228  22.716   5.859  0.00  0.00      PROA  
ATOM    546  HD2 ARG P  35     -10.480  22.076   7.438  0.00  0.00      PROA  
ATOM    547  NE  ARG P  35     -10.085  24.050   7.040  0.00  0.00      PROA  
ATOM    548  HE  ARG P  35      -9.185  24.499   6.934  0.00  0.00      PROA  
ATOM    549  CZ  ARG P  35     -11.054  24.803   7.604  0.00  0.00      PROA  
ATOM    550  NH1 ARG P  35     -12.286  24.346   7.678  0.00  0.00      PROA  
ATOM    551 HH11 ARG P  35     -12.906  25.018   8.064  0.00  0.00      PROA  
ATOM    552 HH12 ARG P  35     -12.489  23.399   7.809  0.00  0.00      PROA  
ATOM    553  NH2 ARG P  35     -10.852  26.055   7.912  0.00  0.00      PROA  
ATOM    554 HH21 ARG P  35     -11.505  26.683   8.246  0.00  0.00      PROA  
ATOM    555 HH22 ARG P  35      -9.963  26.431   7.771  0.00  0.00      PROA  
ATOM    556  C   ARG P  35      -7.899  18.592   4.738  0.00  0.00      PROA  
ATOM    557  O   ARG P  35      -8.253  18.188   3.650  0.00  0.00      PROA  
ATOM    558  N   VAL P  36      -7.407  17.688   5.598  0.00  0.00      PROA  
ATOM    559  HN  VAL P  36      -7.137  18.044   6.454  0.00  0.00      PROA  
ATOM    560  CA  VAL P  36      -7.368  16.231   5.463  0.00  0.00      PROA  
ATOM    561  HA  VAL P  36      -7.409  16.040   4.482  0.00  0.00      PROA  
ATOM    562  CB  VAL P  36      -6.111  15.564   5.943  0.00  0.00      PROA  
ATOM    563  HB  VAL P  36      -5.825  15.963   6.964  0.00  0.00      PROA  
ATOM    564  CG1 VAL P  36      -6.174  14.000   5.973  0.00  0.00      PROA  
ATOM    565 HG11 VAL P  36      -6.904  13.659   6.717  0.00  0.00      PROA  
ATOM    566 HG12 VAL P  36      -6.419  13.564   4.998  0.00  0.00      PROA  
ATOM    567 HG13 VAL P  36      -5.127  13.764   6.196  0.00  0.00      PROA  
ATOM    568  CG2 VAL P  36      -4.922  15.930   5.034  0.00  0.00      PROA  
ATOM    569 HG21 VAL P  36      -3.972  15.637   5.514  0.00  0.00      PROA  
ATOM    570 HG22 VAL P  36      -5.056  15.395   4.059  0.00  0.00      PROA  
ATOM    571 HG23 VAL P  36      -4.912  17.021   4.804  0.00  0.00      PROA  
ATOM    572  C   VAL P  36      -8.548  15.580   6.183  0.00  0.00      PROA  
ATOM    573  O   VAL P  36      -8.637  15.574   7.422  0.00  0.00      PROA  
ATOM    574  N   TYR P  37      -9.452  15.055   5.303  0.00  0.00      PROA  
ATOM    575  HN  TYR P  37      -9.372  15.010   4.309  0.00  0.00      PROA  
ATOM    576  CA  TYR P  37     -10.662  14.393   5.816  0.00  0.00      PROA  
ATOM    577  HA  TYR P  37     -10.864  14.693   6.848  0.00  0.00      PROA  
ATOM    578  CB  TYR P  37     -11.828  14.525   4.896  0.00  0.00      PROA  
ATOM    579  HB1 TYR P  37     -11.751  14.077   3.820  0.00  0.00      PROA  
ATOM    580  HB2 TYR P  37     -12.732  13.903   5.287  0.00  0.00      PROA  
ATOM    581  CG  TYR P  37     -12.143  16.073   4.812  0.00  0.00      PROA  
ATOM    582  CD1 TYR P  37     -13.080  16.449   5.754  0.00  0.00      PROA  
ATOM    583  HD1 TYR P  37     -13.538  15.760   6.308  0.00  0.00      PROA  
ATOM    584  CE1 TYR P  37     -13.357  17.848   5.882  0.00  0.00      PROA  
ATOM    585  HE1 TYR P  37     -14.077  18.175   6.622  0.00  0.00      PROA  
ATOM    586  CZ  TYR P  37     -12.512  18.789   5.167  0.00  0.00      PROA  
ATOM    587  OH  TYR P  37     -12.592  20.279   5.317  0.00  0.00      PROA  
ATOM    588  HH  TYR P  37     -13.510  20.495   5.707  0.00  0.00      PROA  
ATOM    589  CD2 TYR P  37     -11.482  16.942   4.014  0.00  0.00      PROA  
ATOM    590  HD2 TYR P  37     -10.667  16.601   3.321  0.00  0.00      PROA  
ATOM    591  CE2 TYR P  37     -11.632  18.326   4.283  0.00  0.00      PROA  
ATOM    592  HE2 TYR P  37     -11.104  19.129   3.737  0.00  0.00      PROA  
ATOM    593  C   TYR P  37     -10.312  12.942   5.810  0.00  0.00      PROA  
ATOM    594  O   TYR P  37      -9.754  12.342   4.918  0.00  0.00      PROA  
ATOM    595  N   THR P  38     -10.553  12.348   6.970  0.00  0.00      PROA  
ATOM    596  HN  THR P  38     -11.007  12.885   7.709  0.00  0.00      PROA  
ATOM    597  CA  THR P  38     -10.124  10.966   7.304  0.00  0.00      PROA  
ATOM    598  HA  THR P  38     -10.396  10.425   6.466  0.00  0.00      PROA  
ATOM    599  CB  THR P  38      -8.721  10.880   7.779  0.00  0.00      PROA  
ATOM    600  HB  THR P  38      -8.097  11.448   7.020  0.00  0.00      PROA  
ATOM    601  OG1 THR P  38      -8.194   9.633   7.716  0.00  0.00      PROA  
ATOM    602  HG1 THR P  38      -8.117   9.359   6.752  0.00  0.00      PROA  
ATOM    603  CG2 THR P  38      -8.486  11.512   9.186  0.00  0.00      PROA  
ATOM    604 HG21 THR P  38      -7.420  11.530   9.377  0.00  0.00      PROA  
ATOM    605 HG22 THR P  38      -8.876  12.527   9.241  0.00  0.00      PROA  
ATOM    606 HG23 THR P  38      -8.910  10.804   9.947  0.00  0.00      PROA  
ATOM    607  C   THR P  38     -11.003  10.423   8.330  0.00  0.00      PROA  
ATOM    608  O   THR P  38     -11.898  11.050   8.774  0.00  0.00      PROA  
ATOM    609  N   GLN P  39     -10.899   9.141   8.543  0.00  0.00      PROA  
ATOM    610  HN  GLN P  39     -10.297   8.596   7.966  0.00  0.00      PROA  
ATOM    611  CA  GLN P  39     -11.698   8.470   9.552  0.00  0.00      PROA  
ATOM    612  HA  GLN P  39     -12.502   9.146   9.836  0.00  0.00      PROA  
ATOM    613  CB  GLN P  39     -12.257   7.068   9.139  0.00  0.00      PROA  
ATOM    614  HB1 GLN P  39     -11.328   6.542   9.012  0.00  0.00      PROA  
ATOM    615  HB2 GLN P  39     -12.901   6.616   9.838  0.00  0.00      PROA  
ATOM    616  CG  GLN P  39     -12.944   7.114   7.753  0.00  0.00      PROA  
ATOM    617  HG1 GLN P  39     -13.968   7.478   7.946  0.00  0.00      PROA  
ATOM    618  HG2 GLN P  39     -12.333   7.685   7.042  0.00  0.00      PROA  
ATOM    619  CD  GLN P  39     -13.159   5.733   7.143  0.00  0.00      PROA  
ATOM    620  OE1 GLN P  39     -13.224   4.697   7.770  0.00  0.00      PROA  
ATOM    621  NE2 GLN P  39     -13.393   5.761   5.830  0.00  0.00      PROA  
ATOM    622 HE21 GLN P  39     -13.461   4.913   5.296  0.00  0.00      PROA  
ATOM    623 HE22 GLN P  39     -13.461   6.707   5.353  0.00  0.00      PROA  
ATOM    624  C   GLN P  39     -10.910   8.329  10.853  0.00  0.00      PROA  
ATOM    625  O   GLN P  39     -11.402   8.522  11.964  0.00  0.00      PROA  
ATOM    626  N   SER P  40      -9.598   8.100  10.784  0.00  0.00      PROA  
ATOM    627  HN  SER P  40      -9.033   8.086   9.951  0.00  0.00      PROA  
ATOM    628  CA  SER P  40      -8.755   8.022  11.935  0.00  0.00      PROA  
ATOM    629  HA  SER P  40      -9.051   8.720  12.666  0.00  0.00      PROA  
ATOM    630  CB  SER P  40      -8.634   6.543  12.542  0.00  0.00      PROA  
ATOM    631  HB1 SER P  40      -7.985   6.490  13.393  0.00  0.00      PROA  
ATOM    632  HB2 SER P  40      -9.619   6.093  12.825  0.00  0.00      PROA  
ATOM    633  OG  SER P  40      -8.058   5.690  11.518  0.00  0.00      PROA  
ATOM    634  HG1 SER P  40      -7.063   5.692  11.644  0.00  0.00      PROA  
ATOM    635  C   SER P  40      -7.290   8.424  11.573  0.00  0.00      PROA  
ATOM    636  O   SER P  40      -6.703   7.887  10.610  0.00  0.00      PROA  
ATOM    637  N   TRP P  41      -6.744   9.285  12.442  0.00  0.00      PROA  
ATOM    638  HN  TRP P  41      -7.152   9.627  13.255  0.00  0.00      PROA  
ATOM    639  CA  TRP P  41      -5.382   9.696  12.360  0.00  0.00      PROA  
ATOM    640  HA  TRP P  41      -4.963   9.146  11.607  0.00  0.00      PROA  
ATOM    641  CB  TRP P  41      -5.473  11.225  12.156  0.00  0.00      PROA  
ATOM    642  HB1 TRP P  41      -6.161  11.507  11.340  0.00  0.00      PROA  
ATOM    643  HB2 TRP P  41      -5.946  11.792  12.994  0.00  0.00      PROA  
ATOM    644  CG  TRP P  41      -4.186  11.851  11.838  0.00  0.00      PROA  
ATOM    645  CD1 TRP P  41      -3.253  12.453  12.664  0.00  0.00      PROA  
ATOM    646  HD1 TRP P  41      -3.232  12.302  13.741  0.00  0.00      PROA  
ATOM    647  NE1 TRP P  41      -2.165  12.873  11.913  0.00  0.00      PROA  
ATOM    648  HE1 TRP P  41      -1.246  12.757  12.248  0.00  0.00      PROA  
ATOM    649  CE2 TRP P  41      -2.499  12.862  10.607  0.00  0.00      PROA  
ATOM    650  CD2 TRP P  41      -3.708  12.148  10.455  0.00  0.00      PROA  
ATOM    651  CE3 TRP P  41      -4.255  11.872   9.172  0.00  0.00      PROA  
ATOM    652  HE3 TRP P  41      -5.026  11.172   9.022  0.00  0.00      PROA  
ATOM    653  CZ3 TRP P  41      -3.477  12.279   8.070  0.00  0.00      PROA  
ATOM    654  HZ3 TRP P  41      -3.839  11.987   7.041  0.00  0.00      PROA  
ATOM    655  CZ2 TRP P  41      -1.728  13.237   9.465  0.00  0.00      PROA  
ATOM    656  HZ2 TRP P  41      -0.833  13.806   9.551  0.00  0.00      PROA  
ATOM    657  CH2 TRP P  41      -2.289  13.010   8.230  0.00  0.00      PROA  
ATOM    658  HH2 TRP P  41      -1.667  13.240   7.364  0.00  0.00      PROA  
ATOM    659  C   TRP P  41      -4.715   9.264  13.630  0.00  0.00      PROA  
ATOM    660  O   TRP P  41      -4.838   9.846  14.722  0.00  0.00      PROA  
ATOM    661  N   GLU P  42      -3.897   8.236  13.624  0.00  0.00      PROA  
ATOM    662  HN  GLU P  42      -3.652   7.895  12.727  0.00  0.00      PROA  
ATOM    663  CA  GLU P  42      -3.041   7.948  14.758  0.00  0.00      PROA  
ATOM    664  HA  GLU P  42      -3.334   8.493  15.653  0.00  0.00      PROA  
ATOM    665  CB  GLU P  42      -2.906   6.443  14.953  0.00  0.00      PROA  
ATOM    666  HB1 GLU P  42      -2.271   5.984  14.163  0.00  0.00      PROA  
ATOM    667  HB2 GLU P  42      -2.292   6.311  15.884  0.00  0.00      PROA  
ATOM    668  CG  GLU P  42      -4.273   5.742  15.204  0.00  0.00      PROA  
ATOM    669  HG1 GLU P  42      -4.729   6.107  16.110  0.00  0.00      PROA  
ATOM    670  HG2 GLU P  42      -4.957   6.057  14.401  0.00  0.00      PROA  
ATOM    671  CD  GLU P  42      -4.186   4.221  15.103  0.00  0.00      PROA  
ATOM    672  OE1 GLU P  42      -4.101   3.543  14.096  0.00  0.00      PROA  
ATOM    673  OE2 GLU P  42      -4.289   3.644  16.227  0.00  0.00      PROA  
ATOM    674  C   GLU P  42      -1.670   8.625  14.572  0.00  0.00      PROA  
ATOM    675  O   GLU P  42      -1.223   8.722  13.441  0.00  0.00      PROA  
ATOM    676  N   GLY P  43      -1.045   9.045  15.667  0.00  0.00      PROA  
ATOM    677  HN  GLY P  43      -1.574   8.672  16.482  0.00  0.00      PROA  
ATOM    678  CA  GLY P  43       0.147   9.855  15.666  0.00  0.00      PROA  
ATOM    679  HA1 GLY P  43       0.777   9.694  14.734  0.00  0.00      PROA  
ATOM    680  HA2 GLY P  43       0.740   9.577  16.576  0.00  0.00      PROA  
ATOM    681  C   GLY P  43      -0.079  11.419  15.658  0.00  0.00      PROA  
ATOM    682  O   GLY P  43      -1.193  11.869  15.466  0.00  0.00      PROA  
ATOM    683  N   ASP P  44       1.012  12.171  15.897  0.00  0.00      PROA  
ATOM    684  HN  ASP P  44       1.868  11.699  16.087  0.00  0.00      PROA  
ATOM    685  CA  ASP P  44       1.185  13.616  15.836  0.00  0.00      PROA  
ATOM    686  HA  ASP P  44       0.507  14.159  16.555  0.00  0.00      PROA  
ATOM    687  CB  ASP P  44       2.679  13.881  16.144  0.00  0.00      PROA  
ATOM    688  HB1 ASP P  44       3.348  13.100  15.611  0.00  0.00      PROA  
ATOM    689  HB2 ASP P  44       2.880  14.930  15.944  0.00  0.00      PROA  
ATOM    690  CG  ASP P  44       2.935  13.779  17.643  0.00  0.00      PROA  
ATOM    691  OD1 ASP P  44       4.141  13.619  18.040  0.00  0.00      PROA  
ATOM    692  OD2 ASP P  44       2.015  13.907  18.371  0.00  0.00      PROA  
ATOM    693  C   ASP P  44       0.862  14.140  14.461  0.00  0.00      PROA  
ATOM    694  O   ASP P  44       1.120  13.509  13.442  0.00  0.00      PROA  
ATOM    695  N   CYS P  45       0.212  15.294  14.378  0.00  0.00      PROA  
ATOM    696  HN  CYS P  45      -0.225  15.649  15.200  0.00  0.00      PROA  
ATOM    697  CA  CYS P  45      -0.225  15.961  13.159  0.00  0.00      PROA  
ATOM    698  HA  CYS P  45      -0.103  15.257  12.361  0.00  0.00      PROA  
ATOM    699  CB  CYS P  45      -1.751  16.101  13.273  0.00  0.00      PROA  
ATOM    700  HB1 CYS P  45      -2.237  15.116  13.515  0.00  0.00      PROA  
ATOM    701  HB2 CYS P  45      -1.924  16.689  14.226  0.00  0.00      PROA  
ATOM    702  SG  CYS P  45      -2.598  16.721  11.738  0.00  0.00      PROA  
ATOM    703  HG1 CYS P  45      -1.892  17.801  11.404  0.00  0.00      PROA  
ATOM    704  C   CYS P  45       0.429  17.365  13.014  0.00  0.00      PROA  
ATOM    705  O   CYS P  45       0.387  18.289  13.855  0.00  0.00      PROA  
ATOM    706  N   PRO P  46       1.102  17.568  11.883  0.00  0.00      PROA  
ATOM    707  CD  PRO P  46       1.667  16.506  11.099  0.00  0.00      PROA  
ATOM    708  HD1 PRO P  46       0.856  15.962  10.549  0.00  0.00      PROA  
ATOM    709  HD2 PRO P  46       2.264  15.748  11.627  0.00  0.00      PROA  
ATOM    710  CA  PRO P  46       1.419  18.881  11.348  0.00  0.00      PROA  
ATOM    711  HA  PRO P  46       2.220  19.347  12.005  0.00  0.00      PROA  
ATOM    712  CB  PRO P  46       2.033  18.618   9.962  0.00  0.00      PROA  
ATOM    713  HB1 PRO P  46       2.791  19.384   9.869  0.00  0.00      PROA  
ATOM    714  HB2 PRO P  46       1.242  18.718   9.179  0.00  0.00      PROA  
ATOM    715  CG  PRO P  46       2.630  17.226  10.159  0.00  0.00      PROA  
ATOM    716  HG1 PRO P  46       3.568  17.396  10.785  0.00  0.00      PROA  
ATOM    717  HG2 PRO P  46       2.971  16.783   9.271  0.00  0.00      PROA  
ATOM    718  C   PRO P  46       0.289  19.888  11.250  0.00  0.00      PROA  
ATOM    719  O   PRO P  46      -0.880  19.470  11.258  0.00  0.00      PROA  
ATOM    720  N   LYS P  47       0.619  21.222  11.136  0.00  0.00      PROA  
ATOM    721  HN  LYS P  47       1.549  21.487  11.197  0.00  0.00      PROA  
ATOM    722  CA  LYS P  47      -0.366  22.340  10.950  0.00  0.00      PROA  
ATOM    723  HA  LYS P  47      -1.362  21.954  11.257  0.00  0.00      PROA  
ATOM    724  CB  LYS P  47      -0.068  23.617  11.819  0.00  0.00      PROA  
ATOM    725  HB1 LYS P  47       0.889  23.963  11.434  0.00  0.00      PROA  
ATOM    726  HB2 LYS P  47      -0.809  24.425  11.646  0.00  0.00      PROA  
ATOM    727  CG  LYS P  47      -0.000  23.364  13.353  0.00  0.00      PROA  
ATOM    728  HG1 LYS P  47       0.725  22.553  13.455  0.00  0.00      PROA  
ATOM    729  HG2 LYS P  47       0.361  24.290  13.920  0.00  0.00      PROA  
ATOM    730  CD  LYS P  47      -1.443  23.307  13.804  0.00  0.00      PROA  
ATOM    731  HD1 LYS P  47      -2.012  24.174  13.431  0.00  0.00      PROA  
ATOM    732  HD2 LYS P  47      -1.906  22.325  13.549  0.00  0.00      PROA  
ATOM    733  CE  LYS P  47      -1.493  23.424  15.371  0.00  0.00      PROA  
ATOM    734  HE1 LYS P  47      -0.658  22.960  15.908  0.00  0.00      PROA  
ATOM    735  HE2 LYS P  47      -1.579  24.435  15.701  0.00  0.00      PROA  
ATOM    736  NZ  LYS P  47      -2.757  22.733  15.845  0.00  0.00      PROA  
ATOM    737  HZ1 LYS P  47      -2.971  22.984  16.821  0.00  0.00      PROA  
ATOM    738  HZ2 LYS P  47      -2.670  21.675  15.798  0.00  0.00      PROA  
ATOM    739  HZ3 LYS P  47      -3.583  23.039  15.278  0.00  0.00      PROA  
ATOM    740  C   LYS P  47      -0.558  22.800   9.485  0.00  0.00      PROA  
ATOM    741  O   LYS P  47      -1.449  23.560   9.080  0.00  0.00      PROA  
ATOM    742  N   ALA P  48       0.378  22.304   8.590  0.00  0.00      PROA  
ATOM    743  HN  ALA P  48       1.129  21.727   8.942  0.00  0.00      PROA  
ATOM    744  CA  ALA P  48       0.423  22.615   7.198  0.00  0.00      PROA  
ATOM    745  HA  ALA P  48       0.570  23.659   7.054  0.00  0.00      PROA  
ATOM    746  CB  ALA P  48       1.517  21.916   6.470  0.00  0.00      PROA  
ATOM    747  HB1 ALA P  48       1.703  22.342   5.428  0.00  0.00      PROA  
ATOM    748  HB2 ALA P  48       2.468  22.015   7.042  0.00  0.00      PROA  
ATOM    749  HB3 ALA P  48       1.395  20.826   6.347  0.00  0.00      PROA  
ATOM    750  C   ALA P  48      -0.969  22.338   6.492  0.00  0.00      PROA  
ATOM    751  O   ALA P  48      -1.482  23.131   5.749  0.00  0.00      PROA  
ATOM    752  N   PHE P  49      -1.491  21.208   6.818  0.00  0.00      PROA  
ATOM    753  HN  PHE P  49      -0.843  20.525   7.242  0.00  0.00      PROA  
ATOM    754  CA  PHE P  49      -2.855  20.820   6.568  0.00  0.00      PROA  
ATOM    755  HA  PHE P  49      -3.386  21.499   5.962  0.00  0.00      PROA  
ATOM    756  CB  PHE P  49      -2.964  19.421   5.811  0.00  0.00      PROA  
ATOM    757  HB1 PHE P  49      -4.070  19.166   5.806  0.00  0.00      PROA  
ATOM    758  HB2 PHE P  49      -2.700  19.503   4.799  0.00  0.00      PROA  
ATOM    759  CG  PHE P  49      -2.167  18.340   6.474  0.00  0.00      PROA  
ATOM    760  CD1 PHE P  49      -0.778  18.201   6.238  0.00  0.00      PROA  
ATOM    761  HD1 PHE P  49      -0.302  18.927   5.603  0.00  0.00      PROA  
ATOM    762  CE1 PHE P  49      -0.073  17.136   6.857  0.00  0.00      PROA  
ATOM    763  HE1 PHE P  49       1.027  16.911   6.754  0.00  0.00      PROA  
ATOM    764  CZ  PHE P  49      -0.763  16.287   7.705  0.00  0.00      PROA  
ATOM    765  HZ  PHE P  49      -0.198  15.437   8.124  0.00  0.00      PROA  
ATOM    766  CD2 PHE P  49      -2.829  17.382   7.299  0.00  0.00      PROA  
ATOM    767  HD2 PHE P  49      -3.868  17.521   7.674  0.00  0.00      PROA  
ATOM    768  CE2 PHE P  49      -2.101  16.342   7.879  0.00  0.00      PROA  
ATOM    769  HE2 PHE P  49      -2.512  15.511   8.423  0.00  0.00      PROA  
ATOM    770  C   PHE P  49      -3.658  20.752   7.844  0.00  0.00      PROA  
ATOM    771  O   PHE P  49      -3.157  20.625   8.946  0.00  0.00      PROA  
ATOM    772  N   GLU P  50      -5.037  20.878   7.757  0.00  0.00      PROA  
ATOM    773  HN  GLU P  50      -5.450  21.130   6.877  0.00  0.00      PROA  
ATOM    774  CA  GLU P  50      -5.900  20.684   8.849  0.00  0.00      PROA  
ATOM    775  HA  GLU P  50      -5.490  20.937   9.825  0.00  0.00      PROA  
ATOM    776  CB  GLU P  50      -7.028  21.592   8.772  0.00  0.00      PROA  
ATOM    777  HB1 GLU P  50      -6.645  22.639   8.595  0.00  0.00      PROA  
ATOM    778  HB2 GLU P  50      -7.464  21.472   7.737  0.00  0.00      PROA  
ATOM    779  CG  GLU P  50      -8.130  21.717   9.939  0.00  0.00      PROA  
ATOM    780  HG1 GLU P  50      -9.126  22.199   9.551  0.00  0.00      PROA  
ATOM    781  HG2 GLU P  50      -8.368  20.726  10.298  0.00  0.00      PROA  
ATOM    782  CD  GLU P  50      -7.673  22.615  11.050  0.00  0.00      PROA  
ATOM    783  OE1 GLU P  50      -6.621  22.335  11.709  0.00  0.00      PROA  
ATOM    784  OE2 GLU P  50      -8.310  23.691  11.307  0.00  0.00      PROA  
ATOM    785  C   GLU P  50      -6.290  19.220   8.954  0.00  0.00      PROA  
ATOM    786  O   GLU P  50      -6.468  18.546   7.963  0.00  0.00      PROA  
ATOM    787  N   LEU P  51      -6.611  18.796  10.147  0.00  0.00      PROA  
ATOM    788  HN  LEU P  51      -6.403  19.307  10.943  0.00  0.00      PROA  
ATOM    789  CA  LEU P  51      -7.165  17.460  10.326  0.00  0.00      PROA  
ATOM    790  HA  LEU P  51      -7.050  16.857   9.453  0.00  0.00      PROA  
ATOM    791  CB  LEU P  51      -6.384  16.744  11.427  0.00  0.00      PROA  
ATOM    792  HB1 LEU P  51      -5.374  16.565  11.024  0.00  0.00      PROA  
ATOM    793  HB2 LEU P  51      -6.258  17.458  12.307  0.00  0.00      PROA  
ATOM    794  CG  LEU P  51      -6.842  15.382  11.892  0.00  0.00      PROA  
ATOM    795  HG  LEU P  51      -7.865  15.571  12.350  0.00  0.00      PROA  
ATOM    796  CD1 LEU P  51      -6.931  14.360  10.852  0.00  0.00      PROA  
ATOM    797 HD11 LEU P  51      -7.605  14.603  10.026  0.00  0.00      PROA  
ATOM    798 HD12 LEU P  51      -5.898  14.282  10.462  0.00  0.00      PROA  
ATOM    799 HD13 LEU P  51      -7.388  13.431  11.273  0.00  0.00      PROA  
ATOM    800  CD2 LEU P  51      -5.745  14.947  12.884  0.00  0.00      PROA  
ATOM    801 HD21 LEU P  51      -5.494  15.769  13.583  0.00  0.00      PROA  
ATOM    802 HD22 LEU P  51      -6.109  14.049  13.400  0.00  0.00      PROA  
ATOM    803 HD23 LEU P  51      -4.795  14.652  12.490  0.00  0.00      PROA  
ATOM    804  C   LEU P  51      -8.637  17.544  10.640  0.00  0.00      PROA  
ATOM    805  O   LEU P  51      -9.082  18.161  11.626  0.00  0.00      PROA  
ATOM    806  N   ILE P  52      -9.411  16.718   9.855  0.00  0.00      PROA  
ATOM    807  HN  ILE P  52      -9.007  16.102   9.126  0.00  0.00      PROA  
ATOM    808  CA  ILE P  52     -10.798  16.462  10.250  0.00  0.00      PROA  
ATOM    809  HA  ILE P  52     -10.866  16.730  11.283  0.00  0.00      PROA  
ATOM    810  CB  ILE P  52     -11.956  17.130   9.431  0.00  0.00      PROA  
ATOM    811  HB  ILE P  52     -11.945  16.798   8.368  0.00  0.00      PROA  
ATOM    812  CG2 ILE P  52     -13.305  16.628  10.059  0.00  0.00      PROA  
ATOM    813 HG21 ILE P  52     -13.609  15.588   9.945  0.00  0.00      PROA  
ATOM    814 HG22 ILE P  52     -13.180  16.913  11.159  0.00  0.00      PROA  
ATOM    815 HG23 ILE P  52     -14.140  17.357   9.685  0.00  0.00      PROA  
ATOM    816  CG1 ILE P  52     -11.899  18.650   9.419  0.00  0.00      PROA  
ATOM    817 HG11 ILE P  52     -12.848  18.966   8.953  0.00  0.00      PROA  
ATOM    818 HG12 ILE P  52     -11.966  19.081  10.414  0.00  0.00      PROA  
ATOM    819  CD  ILE P  52     -10.781  19.271   8.518  0.00  0.00      PROA  
ATOM    820  HD1 ILE P  52      -9.848  19.553   9.056  0.00  0.00      PROA  
ATOM    821  HD2 ILE P  52     -10.488  18.609   7.697  0.00  0.00      PROA  
ATOM    822  HD3 ILE P  52     -11.225  20.203   8.213  0.00  0.00      PROA  
ATOM    823  C   ILE P  52     -10.905  14.944  10.349  0.00  0.00      PROA  
ATOM    824  O   ILE P  52     -10.776  14.219   9.393  0.00  0.00      PROA  
ATOM    825  N   GLN P  53     -11.152  14.487  11.551  0.00  0.00      PROA  
ATOM    826  HN  GLN P  53     -11.187  15.075  12.298  0.00  0.00      PROA  
ATOM    827  CA  GLN P  53     -11.474  13.091  11.787  0.00  0.00      PROA  
ATOM    828  HA  GLN P  53     -11.028  12.522  10.918  0.00  0.00      PROA  
ATOM    829  CB  GLN P  53     -10.901  12.676  13.173  0.00  0.00      PROA  
ATOM    830  HB1 GLN P  53     -11.231  13.532  13.905  0.00  0.00      PROA  
ATOM    831  HB2 GLN P  53     -11.323  11.727  13.538  0.00  0.00      PROA  
ATOM    832  CG  GLN P  53      -9.340  12.598  13.112  0.00  0.00      PROA  
ATOM    833  HG1 GLN P  53      -8.921  12.050  12.256  0.00  0.00      PROA  
ATOM    834  HG2 GLN P  53      -8.877  13.590  13.046  0.00  0.00      PROA  
ATOM    835  CD  GLN P  53      -8.809  11.892  14.345  0.00  0.00      PROA  
ATOM    836  OE1 GLN P  53      -8.508  10.695  14.337  0.00  0.00      PROA  
ATOM    837  NE2 GLN P  53      -8.729  12.624  15.468  0.00  0.00      PROA  
ATOM    838 HE21 GLN P  53      -8.451  12.191  16.310  0.00  0.00      PROA  
ATOM    839 HE22 GLN P  53      -9.082  13.565  15.516  0.00  0.00      PROA  
ATOM    840  C   GLN P  53     -13.001  12.899  11.675  0.00  0.00      PROA  
ATOM    841  O   GLN P  53     -13.769  13.539  12.425  0.00  0.00      PROA  
ATOM    842  N   VAL P  54     -13.480  12.136  10.710  0.00  0.00      PROA  
ATOM    843  HN  VAL P  54     -12.835  11.488  10.316  0.00  0.00      PROA  
ATOM    844  CA  VAL P  54     -14.852  12.201  10.248  0.00  0.00      PROA  
ATOM    845  HA  VAL P  54     -15.250  13.201  10.293  0.00  0.00      PROA  
ATOM    846  CB  VAL P  54     -14.952  11.845   8.813  0.00  0.00      PROA  
ATOM    847  HB  VAL P  54     -14.512  10.777   8.698  0.00  0.00      PROA  
ATOM    848  CG1 VAL P  54     -16.453  11.708   8.202  0.00  0.00      PROA  
ATOM    849 HG11 VAL P  54     -16.916  12.679   8.385  0.00  0.00      PROA  
ATOM    850 HG12 VAL P  54     -16.501  11.434   7.133  0.00  0.00      PROA  
ATOM    851 HG13 VAL P  54     -16.930  10.910   8.848  0.00  0.00      PROA  
ATOM    852  CG2 VAL P  54     -14.229  12.947   8.021  0.00  0.00      PROA  
ATOM    853 HG21 VAL P  54     -13.145  13.038   8.190  0.00  0.00      PROA  
ATOM    854 HG22 VAL P  54     -14.553  12.957   6.946  0.00  0.00      PROA  
ATOM    855 HG23 VAL P  54     -14.622  13.981   8.326  0.00  0.00      PROA  
ATOM    856  C   VAL P  54     -15.689  11.188  11.087  0.00  0.00      PROA  
ATOM    857  O   VAL P  54     -15.228  10.071  11.356  0.00  0.00      PROA  
ATOM    858  N   PRO P  55     -16.932  11.508  11.534  0.00  0.00      PROA  
ATOM    859  CD  PRO P  55     -17.466  12.879  11.437  0.00  0.00      PROA  
ATOM    860  HD1 PRO P  55     -17.501  13.199  10.380  0.00  0.00      PROA  
ATOM    861  HD2 PRO P  55     -16.815  13.630  11.979  0.00  0.00      PROA  
ATOM    862  CA  PRO P  55     -17.539  10.775  12.655  0.00  0.00      PROA  
ATOM    863  HA  PRO P  55     -16.782  10.490  13.344  0.00  0.00      PROA  
ATOM    864  CB  PRO P  55     -18.492  11.821  13.261  0.00  0.00      PROA  
ATOM    865  HB1 PRO P  55     -17.862  12.352  14.034  0.00  0.00      PROA  
ATOM    866  HB2 PRO P  55     -19.308  11.517  13.884  0.00  0.00      PROA  
ATOM    867  CG  PRO P  55     -18.782  12.893  12.149  0.00  0.00      PROA  
ATOM    868  HG1 PRO P  55     -19.122  13.863  12.630  0.00  0.00      PROA  
ATOM    869  HG2 PRO P  55     -19.650  12.530  11.437  0.00  0.00      PROA  
ATOM    870  C   PRO P  55     -18.363   9.632  12.057  0.00  0.00      PROA  
ATOM    871  O   PRO P  55     -19.619   9.698  12.059  0.00  0.00      PROA  
ATOM    872  N   VAL P  56     -17.808   8.524  11.688  0.00  0.00      PROA  
ATOM    873  HN  VAL P  56     -16.815   8.502  11.770  0.00  0.00      PROA  
ATOM    874  CA  VAL P  56     -18.473   7.385  11.133  0.00  0.00      PROA  
ATOM    875  HA  VAL P  56     -19.466   7.653  10.842  0.00  0.00      PROA  
ATOM    876  CB  VAL P  56     -17.719   6.854   9.896  0.00  0.00      PROA  
ATOM    877  HB  VAL P  56     -18.280   6.124   9.263  0.00  0.00      PROA  
ATOM    878  CG1 VAL P  56     -17.371   8.073   9.027  0.00  0.00      PROA  
ATOM    879 HG11 VAL P  56     -18.307   8.708   8.914  0.00  0.00      PROA  
ATOM    880 HG12 VAL P  56     -16.699   8.740   9.538  0.00  0.00      PROA  
ATOM    881 HG13 VAL P  56     -16.926   7.750   8.096  0.00  0.00      PROA  
ATOM    882  CG2 VAL P  56     -16.404   6.174  10.332  0.00  0.00      PROA  
ATOM    883 HG21 VAL P  56     -16.385   5.491  11.150  0.00  0.00      PROA  
ATOM    884 HG22 VAL P  56     -15.966   5.827   9.455  0.00  0.00      PROA  
ATOM    885 HG23 VAL P  56     -15.712   7.002  10.528  0.00  0.00      PROA  
ATOM    886  C   VAL P  56     -18.612   6.316  12.148  0.00  0.00      PROA  
ATOM    887  O   VAL P  56     -17.984   6.404  13.244  0.00  0.00      PROA  
ATOM    888  N   LYS P  57     -19.318   5.223  11.863  0.00  0.00      PROA  
ATOM    889  HN  LYS P  57     -19.761   5.051  10.968  0.00  0.00      PROA  
ATOM    890  CA  LYS P  57     -19.641   4.298  12.931  0.00  0.00      PROA  
ATOM    891  HA  LYS P  57     -18.666   4.037  13.350  0.00  0.00      PROA  
ATOM    892  CB  LYS P  57     -20.493   4.944  14.060  0.00  0.00      PROA  
ATOM    893  HB1 LYS P  57     -20.879   4.121  14.780  0.00  0.00      PROA  
ATOM    894  HB2 LYS P  57     -19.904   5.624  14.712  0.00  0.00      PROA  
ATOM    895  CG  LYS P  57     -21.696   5.809  13.666  0.00  0.00      PROA  
ATOM    896  HG1 LYS P  57     -22.180   6.197  14.561  0.00  0.00      PROA  
ATOM    897  HG2 LYS P  57     -21.247   6.545  13.014  0.00  0.00      PROA  
ATOM    898  CD  LYS P  57     -22.772   5.121  12.812  0.00  0.00      PROA  
ATOM    899  HD1 LYS P  57     -22.352   4.705  11.908  0.00  0.00      PROA  
ATOM    900  HD2 LYS P  57     -23.186   4.333  13.452  0.00  0.00      PROA  
ATOM    901  CE  LYS P  57     -23.992   6.013  12.583  0.00  0.00      PROA  
ATOM    902  HE1 LYS P  57     -24.692   5.522  11.824  0.00  0.00      PROA  
ATOM    903  HE2 LYS P  57     -24.618   6.082  13.559  0.00  0.00      PROA  
ATOM    904  NZ  LYS P  57     -23.532   7.329  12.092  0.00  0.00      PROA  
ATOM    905  HZ1 LYS P  57     -22.827   7.152  11.352  0.00  0.00      PROA  
ATOM    906  HZ2 LYS P  57     -23.031   8.018  12.771  0.00  0.00      PROA  
ATOM    907  HZ3 LYS P  57     -24.329   7.839  11.646  0.00  0.00      PROA  
ATOM    908  C   LYS P  57     -20.194   2.929  12.566  0.00  0.00      PROA  
ATOM    909  O   LYS P  57     -20.472   2.122  13.452  0.00  0.00      PROA  
ATOM    910  N   SER P  58     -20.438   2.664  11.249  0.00  0.00      PROA  
ATOM    911  HN  SER P  58     -20.561   3.463  10.643  0.00  0.00      PROA  
ATOM    912  CA  SER P  58     -20.957   1.321  10.871  0.00  0.00      PROA  
ATOM    913  HA  SER P  58     -21.866   1.051  11.424  0.00  0.00      PROA  
ATOM    914  CB  SER P  58     -21.242   1.331   9.358  0.00  0.00      PROA  
ATOM    915  HB1 SER P  58     -20.299   1.359   8.746  0.00  0.00      PROA  
ATOM    916  HB2 SER P  58     -21.772   0.382   9.091  0.00  0.00      PROA  
ATOM    917  OG  SER P  58     -22.221   2.308   9.016  0.00  0.00      PROA  
ATOM    918  HG1 SER P  58     -21.808   3.208   8.962  0.00  0.00      PROA  
ATOM    919  C   SER P  58     -20.053   0.101  11.044  0.00  0.00      PROA  
ATOM    920  O   SER P  58     -18.813   0.215  11.050  0.00  0.00      PROA  
ATOM    921  N   HSD P  59     -20.628  -1.139  11.202  0.00  0.00      PROA  
ATOM    922  HN  HSD P  59     -21.628  -1.226  11.137  0.00  0.00      PROA  
ATOM    923  CA  HSD P  59     -19.838  -2.329  11.594  0.00  0.00      PROA  
ATOM    924  HA  HSD P  59     -18.965  -1.905  12.140  0.00  0.00      PROA  
ATOM    925  CB  HSD P  59     -20.758  -3.248  12.500  0.00  0.00      PROA  
ATOM    926  HB1 HSD P  59     -21.129  -2.686  13.343  0.00  0.00      PROA  
ATOM    927  HB2 HSD P  59     -21.503  -3.586  11.830  0.00  0.00      PROA  
ATOM    928  ND1 HSD P  59     -19.053  -4.254  14.102  0.00  0.00      PROA  
ATOM    929  HD1 HSD P  59     -18.490  -3.487  14.293  0.00  0.00      PROA  
ATOM    930  CG  HSD P  59     -20.044  -4.450  13.154  0.00  0.00      PROA  
ATOM    931  CE1 HSD P  59     -18.640  -5.473  14.388  0.00  0.00      PROA  
ATOM    932  HE1 HSD P  59     -17.989  -5.574  15.307  0.00  0.00      PROA  
ATOM    933  NE2 HSD P  59     -19.256  -6.439  13.743  0.00  0.00      PROA  
ATOM    934  CD2 HSD P  59     -20.150  -5.775  12.921  0.00  0.00      PROA  
ATOM    935  HD2 HSD P  59     -20.655  -6.245  12.103  0.00  0.00      PROA  
ATOM    936  C   HSD P  59     -19.298  -3.106  10.404  0.00  0.00      PROA  
ATOM    937  O   HSD P  59     -18.948  -4.291  10.475  0.00  0.00      PROA  
ATOM    938  N   THR P  60     -19.089  -2.500   9.244  0.00  0.00      PROA  
ATOM    939  HN  THR P  60     -19.286  -1.547   9.157  0.00  0.00      PROA  
ATOM    940  CA  THR P  60     -18.432  -3.183   8.088  0.00  0.00      PROA  
ATOM    941  HA  THR P  60     -17.784  -3.873   8.450  0.00  0.00      PROA  
ATOM    942  CB  THR P  60     -19.455  -3.883   7.040  0.00  0.00      PROA  
ATOM    943  HB  THR P  60     -20.028  -4.675   7.588  0.00  0.00      PROA  
ATOM    944  OG1 THR P  60     -18.698  -4.457   5.938  0.00  0.00      PROA  
ATOM    945  HG1 THR P  60     -19.177  -5.248   5.715  0.00  0.00      PROA  
ATOM    946  CG2 THR P  60     -20.469  -2.910   6.373  0.00  0.00      PROA  
ATOM    947 HG21 THR P  60     -21.068  -3.534   5.644  0.00  0.00      PROA  
ATOM    948 HG22 THR P  60     -21.139  -2.463   7.157  0.00  0.00      PROA  
ATOM    949 HG23 THR P  60     -19.915  -2.058   5.901  0.00  0.00      PROA  
ATOM    950  C   THR P  60     -17.688  -2.051   7.402  0.00  0.00      PROA  
ATOM    951  O   THR P  60     -18.218  -0.922   7.547  0.00  0.00      PROA  
ATOM    952  N   ASN P  61     -16.596  -2.378   6.672  0.00  0.00      PROA  
ATOM    953  HN  ASN P  61     -16.274  -3.351   6.712  0.00  0.00      PROA  
ATOM    954  CA  ASN P  61     -15.647  -1.440   6.023  0.00  0.00      PROA  
ATOM    955  HA  ASN P  61     -15.256  -0.894   6.882  0.00  0.00      PROA  
ATOM    956  CB  ASN P  61     -14.364  -2.164   5.365  0.00  0.00      PROA  
ATOM    957  HB1 ASN P  61     -13.719  -1.490   4.917  0.00  0.00      PROA  
ATOM    958  HB2 ASN P  61     -13.850  -2.489   6.226  0.00  0.00      PROA  
ATOM    959  CG  ASN P  61     -14.612  -3.298   4.337  0.00  0.00      PROA  
ATOM    960  OD1 ASN P  61     -15.679  -3.494   3.810  0.00  0.00      PROA  
ATOM    961  ND2 ASN P  61     -13.573  -4.153   4.264  0.00  0.00      PROA  
ATOM    962 HD21 ASN P  61     -13.675  -5.089   3.856  0.00  0.00      PROA  
ATOM    963 HD22 ASN P  61     -12.624  -3.692   4.369  0.00  0.00      PROA  
ATOM    964  C   ASN P  61     -16.183  -0.384   5.035  0.00  0.00      PROA  
ATOM    965  O   ASN P  61     -16.101   0.866   5.125  0.00  0.00      PROA  
ATOM    966  N   HSD P  62     -16.887  -0.992   4.082  0.00  0.00      PROA  
ATOM    967  HN  HSD P  62     -17.004  -1.949   4.110  0.00  0.00      PROA  
ATOM    968  CA  HSD P  62     -17.564  -0.377   2.970  0.00  0.00      PROA  
ATOM    969  HA  HSD P  62     -16.870   0.274   2.584  0.00  0.00      PROA  
ATOM    970  CB  HSD P  62     -18.150  -1.452   1.918  0.00  0.00      PROA  
ATOM    971  HB1 HSD P  62     -18.748  -0.877   1.151  0.00  0.00      PROA  
ATOM    972  HB2 HSD P  62     -17.231  -1.955   1.487  0.00  0.00      PROA  
ATOM    973  ND1 HSD P  62     -18.843  -3.620   3.111  0.00  0.00      PROA  
ATOM    974  HD1 HSD P  62     -18.020  -3.973   3.526  0.00  0.00      PROA  
ATOM    975  CG  HSD P  62     -19.114  -2.469   2.348  0.00  0.00      PROA  
ATOM    976  CE1 HSD P  62     -20.014  -4.286   3.227  0.00  0.00      PROA  
ATOM    977  HE1 HSD P  62     -20.107  -5.276   3.754  0.00  0.00      PROA  
ATOM    978  NE2 HSD P  62     -21.004  -3.599   2.649  0.00  0.00      PROA  
ATOM    979  CD2 HSD P  62     -20.403  -2.537   2.009  0.00  0.00      PROA  
ATOM    980  HD2 HSD P  62     -21.062  -1.892   1.366  0.00  0.00      PROA  
ATOM    981  C   HSD P  62     -18.698   0.554   3.366  0.00  0.00      PROA  
ATOM    982  O   HSD P  62     -18.817   1.721   2.904  0.00  0.00      PROA  
ATOM    983  N   GLY P  63     -19.472   0.054   4.424  0.00  0.00      PROA  
ATOM    984  HN  GLY P  63     -19.182  -0.803   4.777  0.00  0.00      PROA  
ATOM    985  CA  GLY P  63     -20.290   0.962   5.146  0.00  0.00      PROA  
ATOM    986  HA1 GLY P  63     -20.828   0.426   5.900  0.00  0.00      PROA  
ATOM    987  HA2 GLY P  63     -20.943   1.381   4.473  0.00  0.00      PROA  
ATOM    988  C   GLY P  63     -19.642   2.206   5.846  0.00  0.00      PROA  
ATOM    989  O   GLY P  63     -20.221   3.281   5.877  0.00  0.00      PROA  
ATOM    990  N   ARG P  64     -18.471   2.167   6.503  0.00  0.00      PROA  
ATOM    991  HN  ARG P  64     -17.902   1.356   6.504  0.00  0.00      PROA  
ATOM    992  CA  ARG P  64     -17.831   3.284   7.130  0.00  0.00      PROA  
ATOM    993  HA  ARG P  64     -18.518   3.799   7.765  0.00  0.00      PROA  
ATOM    994  CB  ARG P  64     -16.639   2.812   7.988  0.00  0.00      PROA  
ATOM    995  HB1 ARG P  64     -15.919   2.198   7.448  0.00  0.00      PROA  
ATOM    996  HB2 ARG P  64     -16.032   3.714   8.417  0.00  0.00      PROA  
ATOM    997  CG  ARG P  64     -17.106   2.120   9.290  0.00  0.00      PROA  
ATOM    998  HG1 ARG P  64     -17.784   2.825   9.708  0.00  0.00      PROA  
ATOM    999  HG2 ARG P  64     -17.645   1.176   8.986  0.00  0.00      PROA  
ATOM   1000  CD  ARG P  64     -16.096   1.801  10.263  0.00  0.00      PROA  
ATOM   1001  HD1 ARG P  64     -15.414   2.729  10.344  0.00  0.00      PROA  
ATOM   1002  HD2 ARG P  64     -16.613   1.533  11.253  0.00  0.00      PROA  
ATOM   1003  NE  ARG P  64     -15.176   0.753   9.717  0.00  0.00      PROA  
ATOM   1004  HE  ARG P  64     -14.424   1.160   9.161  0.00  0.00      PROA  
ATOM   1005  CZ  ARG P  64     -15.098  -0.548   9.931  0.00  0.00      PROA  
ATOM   1006  NH1 ARG P  64     -15.964  -1.111  10.710  0.00  0.00      PROA  
ATOM   1007 HH11 ARG P  64     -15.839  -2.060  11.075  0.00  0.00      PROA  
ATOM   1008 HH12 ARG P  64     -16.455  -0.423  11.278  0.00  0.00      PROA  
ATOM   1009  NH2 ARG P  64     -14.119  -1.296   9.371  0.00  0.00      PROA  
ATOM   1010 HH21 ARG P  64     -13.923  -2.209   9.741  0.00  0.00      PROA  
ATOM   1011 HH22 ARG P  64     -13.444  -0.826   8.853  0.00  0.00      PROA  
ATOM   1012  C   ARG P  64     -17.281   4.192   6.045  0.00  0.00      PROA  
ATOM   1013  O   ARG P  64     -17.416   5.427   6.019  0.00  0.00      PROA  
ATOM   1014  N   ASN P  65     -16.646   3.618   4.971  0.00  0.00      PROA  
ATOM   1015  HN  ASN P  65     -16.375   2.645   5.079  0.00  0.00      PROA  
ATOM   1016  CA  ASN P  65     -16.295   4.362   3.738  0.00  0.00      PROA  
ATOM   1017  HA  ASN P  65     -15.622   5.184   4.065  0.00  0.00      PROA  
ATOM   1018  CB  ASN P  65     -15.670   3.339   2.819  0.00  0.00      PROA  
ATOM   1019  HB1 ASN P  65     -16.371   2.608   2.636  0.00  0.00      PROA  
ATOM   1020  HB2 ASN P  65     -15.475   3.777   1.835  0.00  0.00      PROA  
ATOM   1021  CG  ASN P  65     -14.396   2.671   3.394  0.00  0.00      PROA  
ATOM   1022  OD1 ASN P  65     -13.677   3.276   4.196  0.00  0.00      PROA  
ATOM   1023  ND2 ASN P  65     -14.023   1.473   2.947  0.00  0.00      PROA  
ATOM   1024 HD21 ASN P  65     -13.165   1.112   3.288  0.00  0.00      PROA  
ATOM   1025 HD22 ASN P  65     -14.380   1.209   2.038  0.00  0.00      PROA  
ATOM   1026  C   ASN P  65     -17.387   5.089   3.127  0.00  0.00      PROA  
ATOM   1027  O   ASN P  65     -17.223   6.207   2.640  0.00  0.00      PROA  
ATOM   1028  N   ALA P  66     -18.590   4.464   3.011  0.00  0.00      PROA  
ATOM   1029  HN  ALA P  66     -18.682   3.508   3.252  0.00  0.00      PROA  
ATOM   1030  CA  ALA P  66     -19.781   5.169   2.572  0.00  0.00      PROA  
ATOM   1031  HA  ALA P  66     -19.716   5.605   1.617  0.00  0.00      PROA  
ATOM   1032  CB  ALA P  66     -20.947   4.096   2.690  0.00  0.00      PROA  
ATOM   1033  HB1 ALA P  66     -20.817   3.331   3.442  0.00  0.00      PROA  
ATOM   1034  HB2 ALA P  66     -21.980   4.456   2.861  0.00  0.00      PROA  
ATOM   1035  HB3 ALA P  66     -20.912   3.501   1.726  0.00  0.00      PROA  
ATOM   1036  C   ALA P  66     -20.224   6.350   3.479  0.00  0.00      PROA  
ATOM   1037  O   ALA P  66     -20.541   7.402   2.955  0.00  0.00      PROA  
ATOM   1038  N   GLU P  67     -20.185   6.235   4.809  0.00  0.00      PROA  
ATOM   1039  HN  GLU P  67     -19.888   5.296   5.198  0.00  0.00      PROA  
ATOM   1040  CA  GLU P  67     -20.438   7.275   5.786  0.00  0.00      PROA  
ATOM   1041  HA  GLU P  67     -21.439   7.690   5.622  0.00  0.00      PROA  
ATOM   1042  CB  GLU P  67     -20.322   6.839   7.323  0.00  0.00      PROA  
ATOM   1043  HB1 GLU P  67     -19.426   6.159   7.523  0.00  0.00      PROA  
ATOM   1044  HB2 GLU P  67     -20.290   7.820   7.930  0.00  0.00      PROA  
ATOM   1045  CG  GLU P  67     -21.548   6.067   7.860  0.00  0.00      PROA  
ATOM   1046  HG1 GLU P  67     -22.502   6.608   7.586  0.00  0.00      PROA  
ATOM   1047  HG2 GLU P  67     -21.524   5.144   7.239  0.00  0.00      PROA  
ATOM   1048  CD  GLU P  67     -21.449   5.790   9.329  0.00  0.00      PROA  
ATOM   1049  OE1 GLU P  67     -21.899   6.643  10.165  0.00  0.00      PROA  
ATOM   1050  OE2 GLU P  67     -20.937   4.754   9.736  0.00  0.00      PROA  
ATOM   1051  C   GLU P  67     -19.542   8.439   5.633  0.00  0.00      PROA  
ATOM   1052  O   GLU P  67     -19.951   9.597   5.568  0.00  0.00      PROA  
ATOM   1053  N   TYR P  68     -18.219   8.110   5.550  0.00  0.00      PROA  
ATOM   1054  HN  TYR P  68     -17.917   7.094   5.617  0.00  0.00      PROA  
ATOM   1055  CA  TYR P  68     -17.188   9.037   5.263  0.00  0.00      PROA  
ATOM   1056  HA  TYR P  68     -17.144   9.767   6.074  0.00  0.00      PROA  
ATOM   1057  CB  TYR P  68     -15.900   8.116   5.324  0.00  0.00      PROA  
ATOM   1058  HB1 TYR P  68     -15.809   7.669   6.359  0.00  0.00      PROA  
ATOM   1059  HB2 TYR P  68     -16.008   7.238   4.686  0.00  0.00      PROA  
ATOM   1060  CG  TYR P  68     -14.697   8.858   4.894  0.00  0.00      PROA  
ATOM   1061  CD1 TYR P  68     -13.984   9.650   5.832  0.00  0.00      PROA  
ATOM   1062  HD1 TYR P  68     -14.293   9.708   6.834  0.00  0.00      PROA  
ATOM   1063  CE1 TYR P  68     -12.993  10.443   5.441  0.00  0.00      PROA  
ATOM   1064  HE1 TYR P  68     -12.548  11.148   6.128  0.00  0.00      PROA  
ATOM   1065  CZ  TYR P  68     -12.529  10.476   4.086  0.00  0.00      PROA  
ATOM   1066  OH  TYR P  68     -11.624  11.215   3.394  0.00  0.00      PROA  
ATOM   1067  HH  TYR P  68     -11.047  11.646   4.053  0.00  0.00      PROA  
ATOM   1068  CD2 TYR P  68     -14.287   8.782   3.581  0.00  0.00      PROA  
ATOM   1069  HD2 TYR P  68     -14.774   8.178   2.766  0.00  0.00      PROA  
ATOM   1070  CE2 TYR P  68     -13.242   9.648   3.215  0.00  0.00      PROA  
ATOM   1071  HE2 TYR P  68     -13.109   9.780   2.191  0.00  0.00      PROA  
ATOM   1072  C   TYR P  68     -17.362   9.850   3.996  0.00  0.00      PROA  
ATOM   1073  O   TYR P  68     -17.589  11.071   3.936  0.00  0.00      PROA  
ATOM   1074  N   TYR P  69     -17.616   9.105   2.875  0.00  0.00      PROA  
ATOM   1075  HN  TYR P  69     -17.632   8.163   2.906  0.00  0.00      PROA  
ATOM   1076  CA  TYR P  69     -17.989   9.720   1.624  0.00  0.00      PROA  
ATOM   1077  HA  TYR P  69     -17.213  10.355   1.265  0.00  0.00      PROA  
ATOM   1078  CB  TYR P  69     -18.142   8.567   0.607  0.00  0.00      PROA  
ATOM   1079  HB1 TYR P  69     -17.142   8.042   0.362  0.00  0.00      PROA  
ATOM   1080  HB2 TYR P  69     -18.771   7.783   1.020  0.00  0.00      PROA  
ATOM   1081  CG  TYR P  69     -18.800   8.924  -0.660  0.00  0.00      PROA  
ATOM   1082  CD1 TYR P  69     -18.265   9.900  -1.535  0.00  0.00      PROA  
ATOM   1083  HD1 TYR P  69     -17.327  10.368  -1.267  0.00  0.00      PROA  
ATOM   1084  CE1 TYR P  69     -19.076  10.240  -2.648  0.00  0.00      PROA  
ATOM   1085  HE1 TYR P  69     -18.703  11.008  -3.313  0.00  0.00      PROA  
ATOM   1086  CZ  TYR P  69     -20.315   9.660  -2.898  0.00  0.00      PROA  
ATOM   1087  OH  TYR P  69     -21.101   9.978  -4.037  0.00  0.00      PROA  
ATOM   1088  HH  TYR P  69     -20.532  10.622  -4.584  0.00  0.00      PROA  
ATOM   1089  CD2 TYR P  69     -20.042   8.201  -0.925  0.00  0.00      PROA  
ATOM   1090  HD2 TYR P  69     -20.440   7.561  -0.142  0.00  0.00      PROA  
ATOM   1091  CE2 TYR P  69     -20.795   8.577  -2.058  0.00  0.00      PROA  
ATOM   1092  HE2 TYR P  69     -21.646   7.989  -2.269  0.00  0.00      PROA  
ATOM   1093  C   TYR P  69     -19.305  10.644   1.639  0.00  0.00      PROA  
ATOM   1094  O   TYR P  69     -19.269  11.759   1.135  0.00  0.00      PROA  
ATOM   1095  N   ALA P  70     -20.407  10.186   2.155  0.00  0.00      PROA  
ATOM   1096  HN  ALA P  70     -20.463   9.265   2.559  0.00  0.00      PROA  
ATOM   1097  CA  ALA P  70     -21.602  10.948   2.385  0.00  0.00      PROA  
ATOM   1098  HA  ALA P  70     -21.802  11.377   1.388  0.00  0.00      PROA  
ATOM   1099  CB  ALA P  70     -22.585  10.082   3.137  0.00  0.00      PROA  
ATOM   1100  HB1 ALA P  70     -23.506  10.582   3.419  0.00  0.00      PROA  
ATOM   1101  HB2 ALA P  70     -22.848   9.280   2.439  0.00  0.00      PROA  
ATOM   1102  HB3 ALA P  70     -22.188   9.648   4.113  0.00  0.00      PROA  
ATOM   1103  C   ALA P  70     -21.311  12.156   3.235  0.00  0.00      PROA  
ATOM   1104  O   ALA P  70     -21.742  13.217   2.872  0.00  0.00      PROA  
ATOM   1105  N   TRP P  71     -20.484  11.998   4.346  0.00  0.00      PROA  
ATOM   1106  HN  TRP P  71     -20.239  11.081   4.623  0.00  0.00      PROA  
ATOM   1107  CA  TRP P  71     -20.313  13.170   5.194  0.00  0.00      PROA  
ATOM   1108  HA  TRP P  71     -21.322  13.515   5.362  0.00  0.00      PROA  
ATOM   1109  CB  TRP P  71     -19.630  12.694   6.529  0.00  0.00      PROA  
ATOM   1110  HB1 TRP P  71     -20.253  11.863   6.886  0.00  0.00      PROA  
ATOM   1111  HB2 TRP P  71     -18.623  12.257   6.441  0.00  0.00      PROA  
ATOM   1112  CG  TRP P  71     -19.623  13.721   7.650  0.00  0.00      PROA  
ATOM   1113  CD1 TRP P  71     -20.414  13.640   8.790  0.00  0.00      PROA  
ATOM   1114  HD1 TRP P  71     -21.263  12.994   8.741  0.00  0.00      PROA  
ATOM   1115  NE1 TRP P  71     -20.079  14.679   9.642  0.00  0.00      PROA  
ATOM   1116  HE1 TRP P  71     -20.597  14.947  10.417  0.00  0.00      PROA  
ATOM   1117  CE2 TRP P  71     -18.972  15.331   9.158  0.00  0.00      PROA  
ATOM   1118  CD2 TRP P  71     -18.631  14.793   7.857  0.00  0.00      PROA  
ATOM   1119  CE3 TRP P  71     -17.587  15.310   7.173  0.00  0.00      PROA  
ATOM   1120  HE3 TRP P  71     -17.178  14.919   6.210  0.00  0.00      PROA  
ATOM   1121  CZ3 TRP P  71     -16.905  16.382   7.758  0.00  0.00      PROA  
ATOM   1122  HZ3 TRP P  71     -16.106  16.787   7.197  0.00  0.00      PROA  
ATOM   1123  CZ2 TRP P  71     -18.270  16.282   9.746  0.00  0.00      PROA  
ATOM   1124  HZ2 TRP P  71     -18.594  16.736  10.611  0.00  0.00      PROA  
ATOM   1125  CH2 TRP P  71     -17.244  16.883   8.984  0.00  0.00      PROA  
ATOM   1126  HH2 TRP P  71     -16.763  17.804   9.481  0.00  0.00      PROA  
ATOM   1127  C   TRP P  71     -19.455  14.253   4.428  0.00  0.00      PROA  
ATOM   1128  O   TRP P  71     -19.671  15.473   4.522  0.00  0.00      PROA  
ATOM   1129  N   VAL P  72     -18.418  13.764   3.728  0.00  0.00      PROA  
ATOM   1130  HN  VAL P  72     -18.195  12.804   3.698  0.00  0.00      PROA  
ATOM   1131  CA  VAL P  72     -17.543  14.639   2.938  0.00  0.00      PROA  
ATOM   1132  HA  VAL P  72     -17.245  15.416   3.650  0.00  0.00      PROA  
ATOM   1133  CB  VAL P  72     -16.230  14.008   2.512  0.00  0.00      PROA  
ATOM   1134  HB  VAL P  72     -16.501  13.157   1.765  0.00  0.00      PROA  
ATOM   1135  CG1 VAL P  72     -15.407  15.037   1.722  0.00  0.00      PROA  
ATOM   1136 HG11 VAL P  72     -15.893  15.193   0.756  0.00  0.00      PROA  
ATOM   1137 HG12 VAL P  72     -15.184  16.072   2.198  0.00  0.00      PROA  
ATOM   1138 HG13 VAL P  72     -14.442  14.633   1.459  0.00  0.00      PROA  
ATOM   1139  CG2 VAL P  72     -15.393  13.423   3.647  0.00  0.00      PROA  
ATOM   1140 HG21 VAL P  72     -14.648  12.854   3.210  0.00  0.00      PROA  
ATOM   1141 HG22 VAL P  72     -14.877  14.316   4.236  0.00  0.00      PROA  
ATOM   1142 HG23 VAL P  72     -15.980  12.724   4.329  0.00  0.00      PROA  
ATOM   1143  C   VAL P  72     -18.329  15.352   1.929  0.00  0.00      PROA  
ATOM   1144  O   VAL P  72     -18.241  16.565   1.734  0.00  0.00      PROA  
ATOM   1145  N   GLN P  73     -19.219  14.630   1.243  0.00  0.00      PROA  
ATOM   1146  HN  GLN P  73     -19.226  13.643   1.349  0.00  0.00      PROA  
ATOM   1147  CA  GLN P  73     -20.158  15.197   0.292  0.00  0.00      PROA  
ATOM   1148  HA  GLN P  73     -19.648  15.654  -0.573  0.00  0.00      PROA  
ATOM   1149  CB  GLN P  73     -20.911  14.013  -0.407  0.00  0.00      PROA  
ATOM   1150  HB1 GLN P  73     -21.217  13.287   0.450  0.00  0.00      PROA  
ATOM   1151  HB2 GLN P  73     -21.838  14.384  -0.786  0.00  0.00      PROA  
ATOM   1152  CG  GLN P  73     -20.188  13.256  -1.543  0.00  0.00      PROA  
ATOM   1153  HG1 GLN P  73     -19.136  13.154  -1.191  0.00  0.00      PROA  
ATOM   1154  HG2 GLN P  73     -20.725  12.299  -1.794  0.00  0.00      PROA  
ATOM   1155  CD  GLN P  73     -20.173  13.912  -2.895  0.00  0.00      PROA  
ATOM   1156  OE1 GLN P  73     -19.065  14.063  -3.405  0.00  0.00      PROA  
ATOM   1157  NE2 GLN P  73     -21.314  14.214  -3.486  0.00  0.00      PROA  
ATOM   1158 HE21 GLN P  73     -21.325  14.835  -4.303  0.00  0.00      PROA  
ATOM   1159 HE22 GLN P  73     -22.170  14.036  -3.023  0.00  0.00      PROA  
ATOM   1160  C   GLN P  73     -21.051  16.261   0.880  0.00  0.00      PROA  
ATOM   1161  O   GLN P  73     -21.111  17.389   0.364  0.00  0.00      PROA  
ATOM   1162  N   ASN P  74     -21.696  16.063   2.065  0.00  0.00      PROA  
ATOM   1163  HN  ASN P  74     -21.672  15.120   2.439  0.00  0.00      PROA  
ATOM   1164  CA  ASN P  74     -22.451  17.053   2.697  0.00  0.00      PROA  
ATOM   1165  HA  ASN P  74     -23.183  17.448   1.990  0.00  0.00      PROA  
ATOM   1166  CB  ASN P  74     -23.114  16.434   4.003  0.00  0.00      PROA  
ATOM   1167  HB1 ASN P  74     -22.327  16.079   4.669  0.00  0.00      PROA  
ATOM   1168  HB2 ASN P  74     -23.593  17.248   4.594  0.00  0.00      PROA  
ATOM   1169  CG  ASN P  74     -24.184  15.463   3.618  0.00  0.00      PROA  
ATOM   1170  OD1 ASN P  74     -24.680  15.462   2.468  0.00  0.00      PROA  
ATOM   1171  ND2 ASN P  74     -24.404  14.399   4.457  0.00  0.00      PROA  
ATOM   1172 HD21 ASN P  74     -25.027  13.721   4.025  0.00  0.00      PROA  
ATOM   1173 HD22 ASN P  74     -23.899  14.269   5.337  0.00  0.00      PROA  
ATOM   1174  C   ASN P  74     -21.663  18.210   3.179  0.00  0.00      PROA  
ATOM   1175  O   ASN P  74     -22.262  19.320   3.242  0.00  0.00      PROA  
ATOM   1176  N   HSD P  75     -20.358  17.997   3.511  0.00  0.00      PROA  
ATOM   1177  HN  HSD P  75     -19.997  17.123   3.524  0.00  0.00      PROA  
ATOM   1178  CA  HSD P  75     -19.484  18.976   4.021  0.00  0.00      PROA  
ATOM   1179  HA  HSD P  75     -20.032  19.405   4.836  0.00  0.00      PROA  
ATOM   1180  CB  HSD P  75     -18.172  18.254   4.628  0.00  0.00      PROA  
ATOM   1181  HB1 HSD P  75     -18.383  17.393   5.272  0.00  0.00      PROA  
ATOM   1182  HB2 HSD P  75     -17.659  17.819   3.784  0.00  0.00      PROA  
ATOM   1183  ND1 HSD P  75     -17.494  19.863   6.520  0.00  0.00      PROA  
ATOM   1184  HD1 HSD P  75     -18.373  19.862   6.995  0.00  0.00      PROA  
ATOM   1185  CG  HSD P  75     -17.159  19.175   5.399  0.00  0.00      PROA  
ATOM   1186  CE1 HSD P  75     -16.403  20.533   6.827  0.00  0.00      PROA  
ATOM   1187  HE1 HSD P  75     -16.532  21.273   7.611  0.00  0.00      PROA  
ATOM   1188  NE2 HSD P  75     -15.419  20.328   6.034  0.00  0.00      PROA  
ATOM   1189  CD2 HSD P  75     -15.903  19.453   5.095  0.00  0.00      PROA  
ATOM   1190  HD2 HSD P  75     -15.365  19.208   4.190  0.00  0.00      PROA  
ATOM   1191  C   HSD P  75     -19.030  19.977   2.966  0.00  0.00      PROA  
ATOM   1192  O   HSD P  75     -18.949  21.197   3.245  0.00  0.00      PROA  
ATOM   1193  N   LEU P  76     -18.842  19.475   1.719  0.00  0.00      PROA  
ATOM   1194  HN  LEU P  76     -18.833  18.454   1.605  0.00  0.00      PROA  
ATOM   1195  CA  LEU P  76     -18.481  20.285   0.617  0.00  0.00      PROA  
ATOM   1196  HA  LEU P  76     -17.973  21.214   0.904  0.00  0.00      PROA  
ATOM   1197  CB  LEU P  76     -17.471  19.561  -0.342  0.00  0.00      PROA  
ATOM   1198  HB1 LEU P  76     -18.013  18.629  -0.624  0.00  0.00      PROA  
ATOM   1199  HB2 LEU P  76     -17.155  20.193  -1.196  0.00  0.00      PROA  
ATOM   1200  CG  LEU P  76     -16.178  19.142   0.445  0.00  0.00      PROA  
ATOM   1201  HG  LEU P  76     -16.470  18.403   1.231  0.00  0.00      PROA  
ATOM   1202  CD1 LEU P  76     -15.241  18.437  -0.595  0.00  0.00      PROA  
ATOM   1203 HD11 LEU P  76     -14.247  18.107  -0.196  0.00  0.00      PROA  
ATOM   1204 HD12 LEU P  76     -15.738  17.550  -0.991  0.00  0.00      PROA  
ATOM   1205 HD13 LEU P  76     -15.112  19.178  -1.418  0.00  0.00      PROA  
ATOM   1206  CD2 LEU P  76     -15.471  20.237   1.202  0.00  0.00      PROA  
ATOM   1207 HD21 LEU P  76     -14.635  19.696   1.723  0.00  0.00      PROA  
ATOM   1208 HD22 LEU P  76     -15.044  20.997   0.454  0.00  0.00      PROA  
ATOM   1209 HD23 LEU P  76     -16.108  20.781   2.004  0.00  0.00      PROA  
ATOM   1210  C   LEU P  76     -19.707  20.793  -0.164  0.00  0.00      PROA  
ATOM   1211  O   LEU P  76     -19.609  21.764  -0.886  0.00  0.00      PROA  
ATOM   1212  N   LYS P  77     -20.849  20.252   0.148  0.00  0.00      PROA  
ATOM   1213  HN  LYS P  77     -20.903  19.456   0.693  0.00  0.00      PROA  
ATOM   1214  CA  LYS P  77     -22.089  20.881  -0.223  0.00  0.00      PROA  
ATOM   1215  HA  LYS P  77     -22.024  21.274  -1.211  0.00  0.00      PROA  
ATOM   1216  CB  LYS P  77     -23.369  19.974  -0.146  0.00  0.00      PROA  
ATOM   1217  HB1 LYS P  77     -23.395  19.519   0.816  0.00  0.00      PROA  
ATOM   1218  HB2 LYS P  77     -24.281  20.643  -0.212  0.00  0.00      PROA  
ATOM   1219  CG  LYS P  77     -23.472  18.973  -1.274  0.00  0.00      PROA  
ATOM   1220  HG1 LYS P  77     -22.609  18.233  -1.132  0.00  0.00      PROA  
ATOM   1221  HG2 LYS P  77     -24.466  18.431  -1.168  0.00  0.00      PROA  
ATOM   1222  CD  LYS P  77     -23.480  19.756  -2.631  0.00  0.00      PROA  
ATOM   1223  HD1 LYS P  77     -24.027  20.629  -2.325  0.00  0.00      PROA  
ATOM   1224  HD2 LYS P  77     -22.456  19.963  -2.986  0.00  0.00      PROA  
ATOM   1225  CE  LYS P  77     -24.162  19.009  -3.800  0.00  0.00      PROA  
ATOM   1226  HE1 LYS P  77     -25.218  18.733  -3.683  0.00  0.00      PROA  
ATOM   1227  HE2 LYS P  77     -24.214  19.601  -4.692  0.00  0.00      PROA  
ATOM   1228  NZ  LYS P  77     -23.400  17.717  -4.073  0.00  0.00      PROA  
ATOM   1229  HZ1 LYS P  77     -23.704  17.360  -5.048  0.00  0.00      PROA  
ATOM   1230  HZ2 LYS P  77     -23.554  16.949  -3.375  0.00  0.00      PROA  
ATOM   1231  HZ3 LYS P  77     -22.374  17.804  -4.273  0.00  0.00      PROA  
ATOM   1232  C   LYS P  77     -22.250  22.198   0.472  0.00  0.00      PROA  
ATOM   1233  O   LYS P  77     -22.526  23.232  -0.110  0.00  0.00      PROA  
ATOM   1234  N   GLU P  78     -22.047  22.206   1.789  0.00  0.00      PROA  
ATOM   1235  HN  GLU P  78     -21.859  21.400   2.255  0.00  0.00      PROA  
ATOM   1236  CA  GLU P  78     -22.053  23.406   2.603  0.00  0.00      PROA  
ATOM   1237  HA  GLU P  78     -22.923  24.007   2.522  0.00  0.00      PROA  
ATOM   1238  CB  GLU P  78     -21.903  23.111   4.156  0.00  0.00      PROA  
ATOM   1239  HB1 GLU P  78     -20.992  22.421   4.275  0.00  0.00      PROA  
ATOM   1240  HB2 GLU P  78     -21.744  24.041   4.699  0.00  0.00      PROA  
ATOM   1241  CG  GLU P  78     -23.226  22.399   4.575  0.00  0.00      PROA  
ATOM   1242  HG1 GLU P  78     -24.100  23.024   4.210  0.00  0.00      PROA  
ATOM   1243  HG2 GLU P  78     -23.315  21.369   4.080  0.00  0.00      PROA  
ATOM   1244  CD  GLU P  78     -23.131  22.288   6.101  0.00  0.00      PROA  
ATOM   1245  OE1 GLU P  78     -23.889  23.014   6.792  0.00  0.00      PROA  
ATOM   1246  OE2 GLU P  78     -22.366  21.444   6.630  0.00  0.00      PROA  
ATOM   1247  C   GLU P  78     -21.053  24.436   2.207  0.00  0.00      PROA  
ATOM   1248  O   GLU P  78     -21.329  25.619   2.189  0.00  0.00      PROA  
ATOM   1249  N   HSD P  79     -19.896  23.907   1.844  0.00  0.00      PROA  
ATOM   1250  HN  HSD P  79     -19.795  22.946   1.960  0.00  0.00      PROA  
ATOM   1251  CA  HSD P  79     -18.731  24.662   1.536  0.00  0.00      PROA  
ATOM   1252  HA  HSD P  79     -18.895  25.689   1.356  0.00  0.00      PROA  
ATOM   1253  CB  HSD P  79     -17.673  24.752   2.710  0.00  0.00      PROA  
ATOM   1254  HB1 HSD P  79     -17.036  23.852   2.702  0.00  0.00      PROA  
ATOM   1255  HB2 HSD P  79     -17.055  25.601   2.495  0.00  0.00      PROA  
ATOM   1256  ND1 HSD P  79     -18.595  23.989   5.027  0.00  0.00      PROA  
ATOM   1257  HD1 HSD P  79     -18.521  22.987   4.914  0.00  0.00      PROA  
ATOM   1258  CG  HSD P  79     -18.297  24.961   4.042  0.00  0.00      PROA  
ATOM   1259  CE1 HSD P  79     -19.092  24.610   6.133  0.00  0.00      PROA  
ATOM   1260  HE1 HSD P  79     -19.382  24.026   7.027  0.00  0.00      PROA  
ATOM   1261  NE2 HSD P  79     -19.093  25.927   5.912  0.00  0.00      PROA  
ATOM   1262  CD2 HSD P  79     -18.564  26.147   4.672  0.00  0.00      PROA  
ATOM   1263  HD2 HSD P  79     -18.469  27.129   4.323  0.00  0.00      PROA  
ATOM   1264  C   HSD P  79     -17.961  24.157   0.273  0.00  0.00      PROA  
ATOM   1265  O   HSD P  79     -16.964  23.370   0.377  0.00  0.00      PROA  
ATOM   1266  N   PRO P  80     -18.238  24.648  -0.915  0.00  0.00      PROA  
ATOM   1267  CD  PRO P  80     -19.399  25.401  -1.256  0.00  0.00      PROA  
ATOM   1268  HD1 PRO P  80     -19.300  26.452  -0.935  0.00  0.00      PROA  
ATOM   1269  HD2 PRO P  80     -20.278  24.969  -0.739  0.00  0.00      PROA  
ATOM   1270  CA  PRO P  80     -17.560  24.266  -2.193  0.00  0.00      PROA  
ATOM   1271  HA  PRO P  80     -17.933  23.222  -2.314  0.00  0.00      PROA  
ATOM   1272  CB  PRO P  80     -18.235  25.273  -3.237  0.00  0.00      PROA  
ATOM   1273  HB1 PRO P  80     -18.022  24.914  -4.293  0.00  0.00      PROA  
ATOM   1274  HB2 PRO P  80     -17.748  26.310  -3.156  0.00  0.00      PROA  
ATOM   1275  CG  PRO P  80     -19.659  25.317  -2.771  0.00  0.00      PROA  
ATOM   1276  HG1 PRO P  80     -20.157  24.393  -2.998  0.00  0.00      PROA  
ATOM   1277  HG2 PRO P  80     -20.135  26.290  -3.182  0.00  0.00      PROA  
ATOM   1278  C   PRO P  80     -16.063  24.274  -2.247  0.00  0.00      PROA  
ATOM   1279  O   PRO P  80     -15.482  25.330  -1.911  0.00  0.00      PROA  
ATOM   1280  N   ALA P  81     -15.465  23.133  -2.647  0.00  0.00      PROA  
ATOM   1281  HN  ALA P  81     -16.072  22.330  -2.825  0.00  0.00      PROA  
ATOM   1282  CA  ALA P  81     -14.046  22.908  -2.611  0.00  0.00      PROA  
ATOM   1283  HA  ALA P  81     -13.665  23.376  -1.733  0.00  0.00      PROA  
ATOM   1284  CB  ALA P  81     -13.708  21.387  -2.542  0.00  0.00      PROA  
ATOM   1285  HB1 ALA P  81     -13.933  20.779  -3.431  0.00  0.00      PROA  
ATOM   1286  HB2 ALA P  81     -12.638  21.395  -2.272  0.00  0.00      PROA  
ATOM   1287  HB3 ALA P  81     -14.254  20.992  -1.677  0.00  0.00      PROA  
ATOM   1288  C   ALA P  81     -13.303  23.562  -3.804  0.00  0.00      PROA  
ATOM   1289  O   ALA P  81     -13.897  23.590  -4.856  0.00  0.00      PROA  
ATOM   1290  N   ASP P  82     -12.091  24.040  -3.543  0.00  0.00      PROA  
ATOM   1291  HN  ASP P  82     -11.796  23.973  -2.628  0.00  0.00      PROA  
ATOM   1292  CA  ASP P  82     -11.177  24.456  -4.644  0.00  0.00      PROA  
ATOM   1293  HA  ASP P  82     -11.746  25.092  -5.397  0.00  0.00      PROA  
ATOM   1294  CB  ASP P  82      -9.913  25.205  -4.069  0.00  0.00      PROA  
ATOM   1295  HB1 ASP P  82      -9.472  24.442  -3.461  0.00  0.00      PROA  
ATOM   1296  HB2 ASP P  82      -9.182  25.618  -4.745  0.00  0.00      PROA  
ATOM   1297  CG  ASP P  82     -10.194  26.344  -3.089  0.00  0.00      PROA  
ATOM   1298  OD1 ASP P  82      -9.396  26.459  -2.119  0.00  0.00      PROA  
ATOM   1299  OD2 ASP P  82     -11.135  27.183  -3.253  0.00  0.00      PROA  
ATOM   1300  C   ASP P  82     -10.684  23.312  -5.595  0.00  0.00      PROA  
ATOM   1301  O   ASP P  82     -10.723  23.541  -6.838  0.00  0.00      PROA  
ATOM   1302  N   ARG P  83     -10.294  22.180  -4.969  0.00  0.00      PROA  
ATOM   1303  HN  ARG P  83     -10.242  22.315  -4.006  0.00  0.00      PROA  
ATOM   1304  CA  ARG P  83      -9.866  20.972  -5.557  0.00  0.00      PROA  
ATOM   1305  HA  ARG P  83     -10.360  20.937  -6.483  0.00  0.00      PROA  
ATOM   1306  CB  ARG P  83      -8.367  20.872  -5.914  0.00  0.00      PROA  
ATOM   1307  HB1 ARG P  83      -8.004  21.874  -6.218  0.00  0.00      PROA  
ATOM   1308  HB2 ARG P  83      -7.747  20.501  -5.051  0.00  0.00      PROA  
ATOM   1309  CG  ARG P  83      -8.103  19.814  -7.047  0.00  0.00      PROA  
ATOM   1310  HG1 ARG P  83      -6.985  19.699  -6.924  0.00  0.00      PROA  
ATOM   1311  HG2 ARG P  83      -8.524  18.727  -6.963  0.00  0.00      PROA  
ATOM   1312  CD  ARG P  83      -8.508  20.251  -8.483  0.00  0.00      PROA  
ATOM   1313  HD1 ARG P  83      -8.240  19.643  -9.313  0.00  0.00      PROA  
ATOM   1314  HD2 ARG P  83      -9.614  20.453  -8.473  0.00  0.00      PROA  
ATOM   1315  NE  ARG P  83      -7.769  21.561  -8.700  0.00  0.00      PROA  
ATOM   1316  HE  ARG P  83      -6.810  21.672  -8.500  0.00  0.00      PROA  
ATOM   1317  CZ  ARG P  83      -8.016  22.403  -9.682  0.00  0.00      PROA  
ATOM   1318  NH1 ARG P  83      -8.986  22.198 -10.508  0.00  0.00      PROA  
ATOM   1319 HH11 ARG P  83      -8.999  22.848 -11.224  0.00  0.00      PROA  
ATOM   1320 HH12 ARG P  83      -9.604  21.493 -10.443  0.00  0.00      PROA  
ATOM   1321  NH2 ARG P  83      -7.074  23.361  -9.895  0.00  0.00      PROA  
ATOM   1322 HH21 ARG P  83      -7.255  24.000 -10.665  0.00  0.00      PROA  
ATOM   1323 HH22 ARG P  83      -6.371  23.496  -9.154  0.00  0.00      PROA  
ATOM   1324  C   ARG P  83     -10.207  19.855  -4.569  0.00  0.00      PROA  
ATOM   1325  O   ARG P  83     -10.008  19.987  -3.373  0.00  0.00      PROA  
ATOM   1326  N   VAL P  84     -10.573  18.728  -5.119  0.00  0.00      PROA  
ATOM   1327  HN  VAL P  84     -10.723  18.711  -6.125  0.00  0.00      PROA  
ATOM   1328  CA  VAL P  84     -10.785  17.474  -4.368  0.00  0.00      PROA  
ATOM   1329  HA  VAL P  84     -10.542  17.571  -3.312  0.00  0.00      PROA  
ATOM   1330  CB  VAL P  84     -12.147  16.768  -4.473  0.00  0.00      PROA  
ATOM   1331  HB  VAL P  84     -12.438  16.609  -5.539  0.00  0.00      PROA  
ATOM   1332  CG1 VAL P  84     -12.271  15.482  -3.576  0.00  0.00      PROA  
ATOM   1333 HG11 VAL P  84     -13.283  15.000  -3.535  0.00  0.00      PROA  
ATOM   1334 HG12 VAL P  84     -11.252  14.961  -3.547  0.00  0.00      PROA  
ATOM   1335 HG13 VAL P  84     -12.205  15.902  -2.597  0.00  0.00      PROA  
ATOM   1336  CG2 VAL P  84     -13.236  17.834  -4.012  0.00  0.00      PROA  
ATOM   1337 HG21 VAL P  84     -13.222  18.817  -4.496  0.00  0.00      PROA  
ATOM   1338 HG22 VAL P  84     -14.211  17.368  -4.230  0.00  0.00      PROA  
ATOM   1339 HG23 VAL P  84     -13.183  17.975  -2.900  0.00  0.00      PROA  
ATOM   1340  C   VAL P  84      -9.724  16.491  -4.722  0.00  0.00      PROA  
ATOM   1341  O   VAL P  84      -9.547  16.148  -5.895  0.00  0.00      PROA  
ATOM   1342  N   VAL P  85      -8.863  16.066  -3.743  0.00  0.00      PROA  
ATOM   1343  HN  VAL P  85      -8.907  16.413  -2.776  0.00  0.00      PROA  
ATOM   1344  CA  VAL P  85      -7.841  15.078  -3.935  0.00  0.00      PROA  
ATOM   1345  HA  VAL P  85      -7.582  14.827  -4.956  0.00  0.00      PROA  
ATOM   1346  CB  VAL P  85      -6.492  15.730  -3.384  0.00  0.00      PROA  
ATOM   1347  HB  VAL P  85      -6.762  15.967  -2.320  0.00  0.00      PROA  
ATOM   1348  CG1 VAL P  85      -5.458  14.660  -3.432  0.00  0.00      PROA  
ATOM   1349 HG11 VAL P  85      -5.376  14.176  -4.478  0.00  0.00      PROA  
ATOM   1350 HG12 VAL P  85      -4.408  15.002  -3.246  0.00  0.00      PROA  
ATOM   1351 HG13 VAL P  85      -5.641  13.715  -2.770  0.00  0.00      PROA  
ATOM   1352  CG2 VAL P  85      -6.134  16.985  -4.159  0.00  0.00      PROA  
ATOM   1353 HG21 VAL P  85      -6.798  17.878  -4.102  0.00  0.00      PROA  
ATOM   1354 HG22 VAL P  85      -5.104  17.344  -3.735  0.00  0.00      PROA  
ATOM   1355 HG23 VAL P  85      -5.972  16.740  -5.259  0.00  0.00      PROA  
ATOM   1356  C   VAL P  85      -8.170  13.802  -3.199  0.00  0.00      PROA  
ATOM   1357  O   VAL P  85      -8.568  13.799  -2.031  0.00  0.00      PROA  
ATOM   1358  N   GLY P  86      -8.141  12.607  -3.888  0.00  0.00      PROA  
ATOM   1359  HN  GLY P  86      -8.002  12.632  -4.889  0.00  0.00      PROA  
ATOM   1360  CA  GLY P  86      -8.223  11.235  -3.151  0.00  0.00      PROA  
ATOM   1361  HA1 GLY P  86      -9.023  10.805  -3.622  0.00  0.00      PROA  
ATOM   1362  HA2 GLY P  86      -8.489  11.399  -2.135  0.00  0.00      PROA  
ATOM   1363  C   GLY P  86      -7.061  10.261  -3.275  0.00  0.00      PROA  
ATOM   1364  O   GLY P  86      -6.613  10.006  -4.395  0.00  0.00      PROA  
ATOM   1365  N   PHE P  87      -6.674   9.601  -2.147  0.00  0.00      PROA  
ATOM   1366  HN  PHE P  87      -7.194   9.728  -1.317  0.00  0.00      PROA  
ATOM   1367  CA  PHE P  87      -5.684   8.558  -2.101  0.00  0.00      PROA  
ATOM   1368  HA  PHE P  87      -5.166   8.356  -3.058  0.00  0.00      PROA  
ATOM   1369  CB  PHE P  87      -4.747   8.926  -0.973  0.00  0.00      PROA  
ATOM   1370  HB1 PHE P  87      -5.325   9.388  -0.071  0.00  0.00      PROA  
ATOM   1371  HB2 PHE P  87      -4.198   7.980  -0.608  0.00  0.00      PROA  
ATOM   1372  CG  PHE P  87      -3.781   9.986  -1.464  0.00  0.00      PROA  
ATOM   1373  CD1 PHE P  87      -2.563   9.627  -1.956  0.00  0.00      PROA  
ATOM   1374  HD1 PHE P  87      -2.397   8.591  -2.104  0.00  0.00      PROA  
ATOM   1375  CE1 PHE P  87      -1.675  10.644  -2.269  0.00  0.00      PROA  
ATOM   1376  HE1 PHE P  87      -0.707  10.364  -2.583  0.00  0.00      PROA  
ATOM   1377  CZ  PHE P  87      -1.936  11.984  -2.121  0.00  0.00      PROA  
ATOM   1378  HZ  PHE P  87      -1.202  12.732  -2.387  0.00  0.00      PROA  
ATOM   1379  CD2 PHE P  87      -4.124  11.379  -1.322  0.00  0.00      PROA  
ATOM   1380  HD2 PHE P  87      -5.078  11.701  -0.949  0.00  0.00      PROA  
ATOM   1381  CE2 PHE P  87      -3.188  12.354  -1.622  0.00  0.00      PROA  
ATOM   1382  HE2 PHE P  87      -3.393  13.401  -1.711  0.00  0.00      PROA  
ATOM   1383  C   PHE P  87      -6.321   7.187  -1.868  0.00  0.00      PROA  
ATOM   1384  O   PHE P  87      -5.640   6.115  -1.935  0.00  0.00      PROA  
ATOM   1385  N   ASN P  88      -7.689   7.239  -1.949  0.00  0.00      PROA  
ATOM   1386  HN  ASN P  88      -8.061   8.164  -2.063  0.00  0.00      PROA  
ATOM   1387  CA  ASN P  88      -8.502   6.051  -2.042  0.00  0.00      PROA  
ATOM   1388  HA  ASN P  88      -7.906   5.222  -2.482  0.00  0.00      PROA  
ATOM   1389  CB  ASN P  88      -9.070   5.683  -0.662  0.00  0.00      PROA  
ATOM   1390  HB1 ASN P  88      -9.664   6.574  -0.359  0.00  0.00      PROA  
ATOM   1391  HB2 ASN P  88      -9.635   4.695  -0.696  0.00  0.00      PROA  
ATOM   1392  CG  ASN P  88      -8.068   5.467   0.418  0.00  0.00      PROA  
ATOM   1393  OD1 ASN P  88      -7.987   6.362   1.283  0.00  0.00      PROA  
ATOM   1394  ND2 ASN P  88      -7.329   4.352   0.415  0.00  0.00      PROA  
ATOM   1395 HD21 ASN P  88      -6.706   4.087   1.180  0.00  0.00      PROA  
ATOM   1396 HD22 ASN P  88      -7.417   3.727  -0.283  0.00  0.00      PROA  
ATOM   1397  C   ASN P  88      -9.490   6.310  -3.066  0.00  0.00      PROA  
ATOM   1398  O   ASN P  88      -9.881   7.450  -3.306  0.00  0.00      PROA  
ATOM   1399  N   LYS P  89      -9.942   5.277  -3.835  0.00  0.00      PROA  
ATOM   1400  HN  LYS P  89      -9.653   4.345  -3.564  0.00  0.00      PROA  
ATOM   1401  CA  LYS P  89     -10.876   5.443  -4.944  0.00  0.00      PROA  
ATOM   1402  HA  LYS P  89     -10.567   6.330  -5.428  0.00  0.00      PROA  
ATOM   1403  CB  LYS P  89     -10.980   4.180  -5.828  0.00  0.00      PROA  
ATOM   1404  HB1 LYS P  89     -11.327   3.293  -5.219  0.00  0.00      PROA  
ATOM   1405  HB2 LYS P  89     -11.677   4.390  -6.707  0.00  0.00      PROA  
ATOM   1406  CG  LYS P  89      -9.716   3.640  -6.345  0.00  0.00      PROA  
ATOM   1407  HG1 LYS P  89      -9.114   4.208  -7.136  0.00  0.00      PROA  
ATOM   1408  HG2 LYS P  89      -9.067   3.591  -5.431  0.00  0.00      PROA  
ATOM   1409  CD  LYS P  89      -9.761   2.199  -6.842  0.00  0.00      PROA  
ATOM   1410  HD1 LYS P  89     -10.293   1.448  -6.142  0.00  0.00      PROA  
ATOM   1411  HD2 LYS P  89     -10.280   2.112  -7.837  0.00  0.00      PROA  
ATOM   1412  CE  LYS P  89      -8.328   1.715  -6.995  0.00  0.00      PROA  
ATOM   1413  HE1 LYS P  89      -7.716   2.110  -7.846  0.00  0.00      PROA  
ATOM   1414  HE2 LYS P  89      -7.760   1.888  -6.033  0.00  0.00      PROA  
ATOM   1415  NZ  LYS P  89      -8.423   0.249  -7.116  0.00  0.00      PROA  
ATOM   1416  HZ1 LYS P  89      -9.036  -0.063  -6.220  0.00  0.00      PROA  
ATOM   1417  HZ2 LYS P  89      -7.513  -0.250  -6.971  0.00  0.00      PROA  
ATOM   1418  HZ3 LYS P  89      -8.944  -0.131  -7.932  0.00  0.00      PROA  
ATOM   1419  C   LYS P  89     -12.310   5.599  -4.346  0.00  0.00      PROA  
ATOM   1420  O   LYS P  89     -12.783   4.785  -3.512  0.00  0.00      PROA  
ATOM   1421  N   MET P  90     -12.970   6.649  -4.686  0.00  0.00      PROA  
ATOM   1422  HN  MET P  90     -12.535   7.335  -5.295  0.00  0.00      PROA  
ATOM   1423  CA  MET P  90     -14.312   7.090  -4.202  0.00  0.00      PROA  
ATOM   1424  HA  MET P  90     -14.878   6.226  -4.127  0.00  0.00      PROA  
ATOM   1425  CB  MET P  90     -14.268   7.710  -2.771  0.00  0.00      PROA  
ATOM   1426  HB1 MET P  90     -15.267   8.054  -2.416  0.00  0.00      PROA  
ATOM   1427  HB2 MET P  90     -13.889   6.977  -2.031  0.00  0.00      PROA  
ATOM   1428  CG  MET P  90     -13.315   8.894  -2.716  0.00  0.00      PROA  
ATOM   1429  HG1 MET P  90     -12.325   8.586  -3.101  0.00  0.00      PROA  
ATOM   1430  HG2 MET P  90     -13.625   9.699  -3.485  0.00  0.00      PROA  
ATOM   1431  SD  MET P  90     -13.122   9.868  -1.192  0.00  0.00      PROA  
ATOM   1432  CE  MET P  90     -11.574   8.994  -0.764  0.00  0.00      PROA  
ATOM   1433  HE1 MET P  90     -11.426   9.311   0.273  0.00  0.00      PROA  
ATOM   1434  HE2 MET P  90     -11.758   7.947  -0.742  0.00  0.00      PROA  
ATOM   1435  HE3 MET P  90     -10.695   9.197  -1.419  0.00  0.00      PROA  
ATOM   1436  C   MET P  90     -14.966   7.964  -5.253  0.00  0.00      PROA  
ATOM   1437  O   MET P  90     -14.263   8.540  -6.095  0.00  0.00      PROA  
ATOM   1438  N   PRO P  91     -16.273   8.019  -5.315  0.00  0.00      PROA  
ATOM   1439  CD  PRO P  91     -17.193   7.243  -4.510  0.00  0.00      PROA  
ATOM   1440  HD1 PRO P  91     -17.196   7.866  -3.582  0.00  0.00      PROA  
ATOM   1441  HD2 PRO P  91     -16.983   6.233  -4.263  0.00  0.00      PROA  
ATOM   1442  CA  PRO P  91     -16.957   8.821  -6.306  0.00  0.00      PROA  
ATOM   1443  HA  PRO P  91     -16.599   8.537  -7.283  0.00  0.00      PROA  
ATOM   1444  CB  PRO P  91     -18.443   8.669  -6.028  0.00  0.00      PROA  
ATOM   1445  HB1 PRO P  91     -18.953   8.667  -7.004  0.00  0.00      PROA  
ATOM   1446  HB2 PRO P  91     -18.789   9.359  -5.279  0.00  0.00      PROA  
ATOM   1447  CG  PRO P  91     -18.477   7.266  -5.296  0.00  0.00      PROA  
ATOM   1448  HG1 PRO P  91     -18.464   6.413  -5.977  0.00  0.00      PROA  
ATOM   1449  HG2 PRO P  91     -19.294   7.206  -4.543  0.00  0.00      PROA  
ATOM   1450  C   PRO P  91     -16.677  10.330  -6.242  0.00  0.00      PROA  
ATOM   1451  O   PRO P  91     -16.349  10.759  -5.153  0.00  0.00      PROA  
ATOM   1452  N   GLY P  92     -16.807  11.065  -7.446  0.00  0.00      PROA  
ATOM   1453  HN  GLY P  92     -17.027  10.541  -8.258  0.00  0.00      PROA  
ATOM   1454  CA  GLY P  92     -16.698  12.510  -7.660  0.00  0.00      PROA  
ATOM   1455  HA1 GLY P  92     -17.292  12.928  -6.928  0.00  0.00      PROA  
ATOM   1456  HA2 GLY P  92     -17.002  12.861  -8.616  0.00  0.00      PROA  
ATOM   1457  C   GLY P  92     -15.324  13.108  -7.337  0.00  0.00      PROA  
ATOM   1458  O   GLY P  92     -15.277  14.222  -6.767  0.00  0.00      PROA  
ATOM   1459  N   LEU P  93     -14.193  12.324  -7.540  0.00  0.00      PROA  
ATOM   1460  HN  LEU P  93     -14.125  11.351  -7.969  0.00  0.00      PROA  
ATOM   1461  CA  LEU P  93     -12.893  12.802  -7.192  0.00  0.00      PROA  
ATOM   1462  HA  LEU P  93     -12.941  13.350  -6.316  0.00  0.00      PROA  
ATOM   1463  CB  LEU P  93     -11.881  11.693  -6.921  0.00  0.00      PROA  
ATOM   1464  HB1 LEU P  93     -11.959  11.044  -7.838  0.00  0.00      PROA  
ATOM   1465  HB2 LEU P  93     -10.811  12.098  -6.931  0.00  0.00      PROA  
ATOM   1466  CG  LEU P  93     -12.013  10.898  -5.618  0.00  0.00      PROA  
ATOM   1467  HG  LEU P  93     -13.040  10.401  -5.565  0.00  0.00      PROA  
ATOM   1468  CD1 LEU P  93     -11.075   9.628  -5.659  0.00  0.00      PROA  
ATOM   1469 HD11 LEU P  93     -11.015   9.008  -4.736  0.00  0.00      PROA  
ATOM   1470 HD12 LEU P  93     -11.337   8.914  -6.483  0.00  0.00      PROA  
ATOM   1471 HD13 LEU P  93     -10.099   9.955  -5.805  0.00  0.00      PROA  
ATOM   1472  CD2 LEU P  93     -11.827  11.766  -4.384  0.00  0.00      PROA  
ATOM   1473 HD21 LEU P  93     -11.790  11.051  -3.565  0.00  0.00      PROA  
ATOM   1474 HD22 LEU P  93     -10.813  12.202  -4.462  0.00  0.00      PROA  
ATOM   1475 HD23 LEU P  93     -12.591  12.494  -4.322  0.00  0.00      PROA  
ATOM   1476  C   LEU P  93     -12.306  13.657  -8.215  0.00  0.00      PROA  
ATOM   1477  O   LEU P  93     -12.345  13.289  -9.366  0.00  0.00      PROA  
ATOM   1478  N   ASP P  94     -11.779  14.822  -7.938  0.00  0.00      PROA  
ATOM   1479  HN  ASP P  94     -11.649  15.147  -7.024  0.00  0.00      PROA  
ATOM   1480  CA  ASP P  94     -11.122  15.559  -9.033  0.00  0.00      PROA  
ATOM   1481  HA  ASP P  94     -11.726  15.448  -9.985  0.00  0.00      PROA  
ATOM   1482  CB  ASP P  94     -10.791  17.079  -8.694  0.00  0.00      PROA  
ATOM   1483  HB1 ASP P  94     -10.098  17.174  -7.857  0.00  0.00      PROA  
ATOM   1484  HB2 ASP P  94     -10.380  17.489  -9.649  0.00  0.00      PROA  
ATOM   1485  CG  ASP P  94     -12.053  17.782  -8.291  0.00  0.00      PROA  
ATOM   1486  OD1 ASP P  94     -13.214  17.556  -8.798  0.00  0.00      PROA  
ATOM   1487  OD2 ASP P  94     -11.831  18.841  -7.672  0.00  0.00      PROA  
ATOM   1488  C   ASP P  94      -9.708  14.987  -9.343  0.00  0.00      PROA  
ATOM   1489  O   ASP P  94      -9.385  14.718 -10.462  0.00  0.00      PROA  
ATOM   1490  N   VAL P  95      -8.827  14.666  -8.331  0.00  0.00      PROA  
ATOM   1491  HN  VAL P  95      -9.125  14.739  -7.331  0.00  0.00      PROA  
ATOM   1492  CA  VAL P  95      -7.511  14.104  -8.605  0.00  0.00      PROA  
ATOM   1493  HA  VAL P  95      -7.345  13.775  -9.575  0.00  0.00      PROA  
ATOM   1494  CB  VAL P  95      -6.403  15.018  -8.250  0.00  0.00      PROA  
ATOM   1495  HB  VAL P  95      -6.036  15.075  -7.160  0.00  0.00      PROA  
ATOM   1496  CG1 VAL P  95      -5.200  14.570  -9.049  0.00  0.00      PROA  
ATOM   1497 HG11 VAL P  95      -4.374  15.232  -8.784  0.00  0.00      PROA  
ATOM   1498 HG12 VAL P  95      -4.787  13.619  -8.586  0.00  0.00      PROA  
ATOM   1499 HG13 VAL P  95      -5.297  14.545 -10.128  0.00  0.00      PROA  
ATOM   1500  CG2 VAL P  95      -6.802  16.478  -8.621  0.00  0.00      PROA  
ATOM   1501 HG21 VAL P  95      -7.112  16.425  -9.721  0.00  0.00      PROA  
ATOM   1502 HG22 VAL P  95      -7.642  16.986  -8.079  0.00  0.00      PROA  
ATOM   1503 HG23 VAL P  95      -5.868  17.100  -8.415  0.00  0.00      PROA  
ATOM   1504  C   VAL P  95      -7.382  12.849  -7.780  0.00  0.00      PROA  
ATOM   1505  O   VAL P  95      -7.532  12.872  -6.587  0.00  0.00      PROA  
ATOM   1506  N   TYR P  96      -7.022  11.722  -8.431  0.00  0.00      PROA  
ATOM   1507  HN  TYR P  96      -6.922  11.764  -9.432  0.00  0.00      PROA  
ATOM   1508  CA  TYR P  96      -6.851  10.407  -7.847  0.00  0.00      PROA  
ATOM   1509  HA  TYR P  96      -7.044  10.521  -6.801  0.00  0.00      PROA  
ATOM   1510  CB  TYR P  96      -7.754   9.270  -8.479  0.00  0.00      PROA  
ATOM   1511  HB1 TYR P  96      -8.819   9.544  -8.290  0.00  0.00      PROA  
ATOM   1512  HB2 TYR P  96      -7.645   9.088  -9.612  0.00  0.00      PROA  
ATOM   1513  CG  TYR P  96      -7.375   7.920  -7.855  0.00  0.00      PROA  
ATOM   1514  CD1 TYR P  96      -7.613   7.738  -6.523  0.00  0.00      PROA  
ATOM   1515  HD1 TYR P  96      -7.968   8.573  -5.832  0.00  0.00      PROA  
ATOM   1516  CE1 TYR P  96      -7.212   6.590  -5.839  0.00  0.00      PROA  
ATOM   1517  HE1 TYR P  96      -7.374   6.438  -4.748  0.00  0.00      PROA  
ATOM   1518  CZ  TYR P  96      -6.689   5.521  -6.575  0.00  0.00      PROA  
ATOM   1519  OH  TYR P  96      -6.414   4.223  -6.013  0.00  0.00      PROA  
ATOM   1520  HH  TYR P  96      -6.217   4.302  -5.016  0.00  0.00      PROA  
ATOM   1521  CD2 TYR P  96      -6.931   6.798  -8.593  0.00  0.00      PROA  
ATOM   1522  HD2 TYR P  96      -6.905   6.937  -9.646  0.00  0.00      PROA  
ATOM   1523  CE2 TYR P  96      -6.453   5.662  -7.942  0.00  0.00      PROA  
ATOM   1524  HE2 TYR P  96      -6.053   4.809  -8.481  0.00  0.00      PROA  
ATOM   1525  C   TYR P  96      -5.311  10.123  -7.862  0.00  0.00      PROA  
ATOM   1526  O   TYR P  96      -4.633  10.560  -8.818  0.00  0.00      PROA  
ATOM   1527  N   PHE P  97      -4.851   9.206  -7.000  0.00  0.00      PROA  
ATOM   1528  HN  PHE P  97      -5.525   8.750  -6.392  0.00  0.00      PROA  
ATOM   1529  CA  PHE P  97      -3.398   8.824  -6.813  0.00  0.00      PROA  
ATOM   1530  HA  PHE P  97      -2.796   9.158  -7.633  0.00  0.00      PROA  
ATOM   1531  CB  PHE P  97      -2.856   9.538  -5.482  0.00  0.00      PROA  
ATOM   1532  HB1 PHE P  97      -3.046  10.587  -5.440  0.00  0.00      PROA  
ATOM   1533  HB2 PHE P  97      -3.331   9.017  -4.619  0.00  0.00      PROA  
ATOM   1534  CG  PHE P  97      -1.340   9.319  -5.392  0.00  0.00      PROA  
ATOM   1535  CD1 PHE P  97      -0.673   8.142  -4.808  0.00  0.00      PROA  
ATOM   1536  HD1 PHE P  97      -1.268   7.359  -4.421  0.00  0.00      PROA  
ATOM   1537  CE1 PHE P  97       0.664   7.972  -5.106  0.00  0.00      PROA  
ATOM   1538  HE1 PHE P  97       1.138   7.116  -4.697  0.00  0.00      PROA  
ATOM   1539  CZ  PHE P  97       1.481   8.972  -5.684  0.00  0.00      PROA  
ATOM   1540  HZ  PHE P  97       2.532   8.701  -5.732  0.00  0.00      PROA  
ATOM   1541  CD2 PHE P  97      -0.507  10.336  -5.942  0.00  0.00      PROA  
ATOM   1542  HD2 PHE P  97      -1.001  11.197  -6.292  0.00  0.00      PROA  
ATOM   1543  CE2 PHE P  97       0.907  10.158  -6.051  0.00  0.00      PROA  
ATOM   1544  HE2 PHE P  97       1.484  10.931  -6.539  0.00  0.00      PROA  
ATOM   1545  C   PHE P  97      -3.315   7.253  -6.742  0.00  0.00      PROA  
ATOM   1546  O   PHE P  97      -3.700   6.612  -5.754  0.00  0.00      PROA  
ATOM   1547  N   ALA P  98      -2.682   6.604  -7.713  0.00  0.00      PROA  
ATOM   1548  HN  ALA P  98      -2.308   7.061  -8.546  0.00  0.00      PROA  
ATOM   1549  CA  ALA P  98      -2.796   5.160  -7.723  0.00  0.00      PROA  
ATOM   1550  HA  ALA P  98      -3.732   4.794  -7.238  0.00  0.00      PROA  
ATOM   1551  CB  ALA P  98      -2.994   4.755  -9.217  0.00  0.00      PROA  
ATOM   1552  HB1 ALA P  98      -3.486   3.789  -9.360  0.00  0.00      PROA  
ATOM   1553  HB2 ALA P  98      -3.571   5.550  -9.734  0.00  0.00      PROA  
ATOM   1554  HB3 ALA P  98      -1.942   4.660  -9.648  0.00  0.00      PROA  
ATOM   1555  C   ALA P  98      -1.821   4.314  -6.936  0.00  0.00      PROA  
ATOM   1556  O   ALA P  98      -0.808   3.782  -7.424  0.00  0.00      PROA  
ATOM   1557  N   ALA P  99      -2.046   4.162  -5.643  0.00  0.00      PROA  
ATOM   1558  HN  ALA P  99      -2.882   4.495  -5.210  0.00  0.00      PROA  
ATOM   1559  CA  ALA P  99      -1.309   3.377  -4.753  0.00  0.00      PROA  
ATOM   1560  HA  ALA P  99      -0.225   3.329  -5.091  0.00  0.00      PROA  
ATOM   1561  CB  ALA P  99      -1.292   4.135  -3.366  0.00  0.00      PROA  
ATOM   1562  HB1 ALA P  99      -1.243   5.226  -3.457  0.00  0.00      PROA  
ATOM   1563  HB2 ALA P  99      -2.201   3.853  -2.875  0.00  0.00      PROA  
ATOM   1564  HB3 ALA P  99      -0.414   3.759  -2.833  0.00  0.00      PROA  
ATOM   1565  C   ALA P  99      -1.811   1.965  -4.639  0.00  0.00      PROA  
ATOM   1566  O   ALA P  99      -1.559   1.198  -3.703  0.00  0.00      PROA  
ATOM   1567  N   ASP P 100      -2.627   1.611  -5.585  0.00  0.00      PROA  
ATOM   1568  HN  ASP P 100      -2.889   2.331  -6.240  0.00  0.00      PROA  
ATOM   1569  CA  ASP P 100      -3.463   0.404  -5.486  0.00  0.00      PROA  
ATOM   1570  HA  ASP P 100      -3.030  -0.288  -4.734  0.00  0.00      PROA  
ATOM   1571  CB  ASP P 100      -4.804   0.915  -4.988  0.00  0.00      PROA  
ATOM   1572  HB1 ASP P 100      -4.595   1.740  -4.264  0.00  0.00      PROA  
ATOM   1573  HB2 ASP P 100      -5.396   1.392  -5.783  0.00  0.00      PROA  
ATOM   1574  CG  ASP P 100      -5.616  -0.082  -4.225  0.00  0.00      PROA  
ATOM   1575  OD1 ASP P 100      -5.294  -1.311  -4.075  0.00  0.00      PROA  
ATOM   1576  OD2 ASP P 100      -6.799   0.261  -3.854  0.00  0.00      PROA  
ATOM   1577  C   ASP P 100      -3.607  -0.331  -6.815  0.00  0.00      PROA  
ATOM   1578  O   ASP P 100      -3.416   0.254  -7.899  0.00  0.00      PROA  
ATOM   1579  N   VAL P 101      -3.869  -1.692  -6.814  0.00  0.00      PROA  
ATOM   1580  HN  VAL P 101      -4.043  -2.223  -5.952  0.00  0.00      PROA  
ATOM   1581  CA  VAL P 101      -4.112  -2.446  -8.048  0.00  0.00      PROA  
ATOM   1582  HA  VAL P 101      -3.449  -1.988  -8.768  0.00  0.00      PROA  
ATOM   1583  CB  VAL P 101      -3.827  -3.909  -7.896  0.00  0.00      PROA  
ATOM   1584  HB  VAL P 101      -4.245  -4.338  -8.817  0.00  0.00      PROA  
ATOM   1585  CG1 VAL P 101      -2.320  -4.195  -7.683  0.00  0.00      PROA  
ATOM   1586 HG11 VAL P 101      -1.709  -3.705  -8.472  0.00  0.00      PROA  
ATOM   1587 HG12 VAL P 101      -2.060  -3.799  -6.690  0.00  0.00      PROA  
ATOM   1588 HG13 VAL P 101      -2.141  -5.332  -7.700  0.00  0.00      PROA  
ATOM   1589  CG2 VAL P 101      -4.696  -4.572  -6.788  0.00  0.00      PROA  
ATOM   1590 HG21 VAL P 101      -5.730  -4.558  -7.077  0.00  0.00      PROA  
ATOM   1591 HG22 VAL P 101      -4.405  -5.569  -6.646  0.00  0.00      PROA  
ATOM   1592 HG23 VAL P 101      -4.622  -4.070  -5.805  0.00  0.00      PROA  
ATOM   1593  C   VAL P 101      -5.536  -2.137  -8.477  0.00  0.00      PROA  
ATOM   1594  O   VAL P 101      -6.338  -1.425  -7.783  0.00  0.00      PROA  
ATOM   1595  N   CYS P 102      -6.026  -2.537  -9.719  0.00  0.00      PROA  
ATOM   1596  HN  CYS P 102      -5.343  -2.806 -10.476  0.00  0.00      PROA  
ATOM   1597  CA  CYS P 102      -7.393  -2.699 -10.045  0.00  0.00      PROA  
ATOM   1598  HA  CYS P 102      -7.888  -1.775  -9.806  0.00  0.00      PROA  
ATOM   1599  CB  CYS P 102      -7.635  -2.833 -11.566  0.00  0.00      PROA  
ATOM   1600  HB1 CYS P 102      -7.238  -2.014 -12.228  0.00  0.00      PROA  
ATOM   1601  HB2 CYS P 102      -6.946  -3.629 -11.900  0.00  0.00      PROA  
ATOM   1602  SG  CYS P 102      -9.349  -3.248 -12.029  0.00  0.00      PROA  
ATOM   1603  HG1 CYS P 102      -9.862  -2.090 -11.523  0.00  0.00      PROA  
ATOM   1604  C   CYS P 102      -7.964  -3.801  -9.260  0.00  0.00      PROA  
ATOM   1605  O   CYS P 102      -7.599  -4.997  -9.229  0.00  0.00      PROA  
ATOM   1606  N   TYR P 103      -9.104  -3.451  -8.533  0.00  0.00      PROA  
ATOM   1607  HN  TYR P 103      -9.539  -2.496  -8.696  0.00  0.00      PROA  
ATOM   1608  CA  TYR P 103      -9.858  -4.405  -7.756  0.00  0.00      PROA  
ATOM   1609  HA  TYR P 103      -9.137  -4.866  -7.062  0.00  0.00      PROA  
ATOM   1610  CB  TYR P 103     -10.916  -3.494  -7.058  0.00  0.00      PROA  
ATOM   1611  HB1 TYR P 103     -10.429  -2.706  -6.434  0.00  0.00      PROA  
ATOM   1612  HB2 TYR P 103     -11.591  -3.053  -7.821  0.00  0.00      PROA  
ATOM   1613  CG  TYR P 103     -11.888  -4.276  -6.166  0.00  0.00      PROA  
ATOM   1614  CD1 TYR P 103     -11.267  -5.076  -5.222  0.00  0.00      PROA  
ATOM   1615  HD1 TYR P 103     -10.203  -5.139  -5.234  0.00  0.00      PROA  
ATOM   1616  CE1 TYR P 103     -11.994  -5.800  -4.338  0.00  0.00      PROA  
ATOM   1617  HE1 TYR P 103     -11.621  -6.475  -3.579  0.00  0.00      PROA  
ATOM   1618  CZ  TYR P 103     -13.436  -5.887  -4.438  0.00  0.00      PROA  
ATOM   1619  OH  TYR P 103     -14.088  -6.593  -3.432  0.00  0.00      PROA  
ATOM   1620  HH  TYR P 103     -13.611  -6.520  -2.561  0.00  0.00      PROA  
ATOM   1621  CD2 TYR P 103     -13.273  -4.348  -6.307  0.00  0.00      PROA  
ATOM   1622  HD2 TYR P 103     -13.757  -3.801  -7.079  0.00  0.00      PROA  
ATOM   1623  CE2 TYR P 103     -14.039  -5.151  -5.390  0.00  0.00      PROA  
ATOM   1624  HE2 TYR P 103     -15.161  -5.211  -5.566  0.00  0.00      PROA  
ATOM   1625  C   TYR P 103     -10.538  -5.603  -8.528  0.00  0.00      PROA  
ATOM   1626  O   TYR P 103     -10.505  -6.800  -8.124  0.00  0.00      PROA  
ATOM   1627  N   ALA P 104     -11.120  -5.283  -9.670  0.00  0.00      PROA  
ATOM   1628  HN  ALA P 104     -11.163  -4.315  -9.908  0.00  0.00      PROA  
ATOM   1629  CA  ALA P 104     -11.812  -6.280 -10.479  0.00  0.00      PROA  
ATOM   1630  HA  ALA P 104     -12.515  -6.812  -9.762  0.00  0.00      PROA  
ATOM   1631  CB  ALA P 104     -12.506  -5.558 -11.634  0.00  0.00      PROA  
ATOM   1632  HB1 ALA P 104     -11.781  -5.088 -12.320  0.00  0.00      PROA  
ATOM   1633  HB2 ALA P 104     -13.216  -6.159 -12.273  0.00  0.00      PROA  
ATOM   1634  HB3 ALA P 104     -13.151  -4.743 -11.217  0.00  0.00      PROA  
ATOM   1635  C   ALA P 104     -10.794  -7.329 -11.008  0.00  0.00      PROA  
ATOM   1636  O   ALA P 104     -11.075  -8.519 -10.916  0.00  0.00      PROA  
ATOM   1637  N   GLU P 105      -9.720  -6.944 -11.580  0.00  0.00      PROA  
ATOM   1638  HN  GLU P 105      -9.737  -6.099 -12.145  0.00  0.00      PROA  
ATOM   1639  CA  GLU P 105      -8.646  -7.828 -11.967  0.00  0.00      PROA  
ATOM   1640  HA  GLU P 105      -8.924  -8.450 -12.735  0.00  0.00      PROA  
ATOM   1641  CB  GLU P 105      -7.425  -7.074 -12.582  0.00  0.00      PROA  
ATOM   1642  HB1 GLU P 105      -7.695  -6.839 -13.586  0.00  0.00      PROA  
ATOM   1643  HB2 GLU P 105      -7.332  -6.228 -11.848  0.00  0.00      PROA  
ATOM   1644  CG  GLU P 105      -5.991  -7.605 -12.518  0.00  0.00      PROA  
ATOM   1645  HG1 GLU P 105      -5.246  -6.820 -12.681  0.00  0.00      PROA  
ATOM   1646  HG2 GLU P 105      -5.749  -8.010 -11.552  0.00  0.00      PROA  
ATOM   1647  CD  GLU P 105      -5.517  -8.553 -13.557  0.00  0.00      PROA  
ATOM   1648  OE1 GLU P 105      -4.358  -8.954 -13.534  0.00  0.00      PROA  
ATOM   1649  OE2 GLU P 105      -6.343  -8.834 -14.529  0.00  0.00      PROA  
ATOM   1650  C   GLU P 105      -8.119  -8.653 -10.817  0.00  0.00      PROA  
ATOM   1651  O   GLU P 105      -7.744  -9.799 -10.901  0.00  0.00      PROA  
ATOM   1652  N   LYS P 106      -8.041  -7.983  -9.630  0.00  0.00      PROA  
ATOM   1653  HN  LYS P 106      -8.267  -7.031  -9.640  0.00  0.00      PROA  
ATOM   1654  CA  LYS P 106      -7.581  -8.717  -8.488  0.00  0.00      PROA  
ATOM   1655  HA  LYS P 106      -6.691  -9.308  -8.743  0.00  0.00      PROA  
ATOM   1656  CB  LYS P 106      -7.143  -7.651  -7.398  0.00  0.00      PROA  
ATOM   1657  HB1 LYS P 106      -6.294  -6.998  -7.649  0.00  0.00      PROA  
ATOM   1658  HB2 LYS P 106      -7.916  -6.856  -7.281  0.00  0.00      PROA  
ATOM   1659  CG  LYS P 106      -6.738  -8.269  -6.046  0.00  0.00      PROA  
ATOM   1660  HG1 LYS P 106      -6.411  -7.327  -5.466  0.00  0.00      PROA  
ATOM   1661  HG2 LYS P 106      -7.633  -8.561  -5.562  0.00  0.00      PROA  
ATOM   1662  CD  LYS P 106      -5.633  -9.339  -6.091  0.00  0.00      PROA  
ATOM   1663  HD1 LYS P 106      -5.925 -10.343  -6.328  0.00  0.00      PROA  
ATOM   1664  HD2 LYS P 106      -4.981  -9.078  -7.034  0.00  0.00      PROA  
ATOM   1665  CE  LYS P 106      -4.601  -9.310  -4.938  0.00  0.00      PROA  
ATOM   1666  HE1 LYS P 106      -3.797  -9.973  -5.041  0.00  0.00      PROA  
ATOM   1667  HE2 LYS P 106      -4.172  -8.219  -4.827  0.00  0.00      PROA  
ATOM   1668  NZ  LYS P 106      -5.258  -9.586  -3.654  0.00  0.00      PROA  
ATOM   1669  HZ1 LYS P 106      -5.868  -8.792  -3.448  0.00  0.00      PROA  
ATOM   1670  HZ2 LYS P 106      -4.528  -9.465  -2.873  0.00  0.00      PROA  
ATOM   1671  HZ3 LYS P 106      -5.826 -10.455  -3.621  0.00  0.00      PROA  
ATOM   1672  C   LYS P 106      -8.612  -9.810  -7.985  0.00  0.00      PROA  
ATOM   1673  O   LYS P 106      -8.181 -10.875  -7.539  0.00  0.00      PROA  
ATOM   1674  N   VAL P 107      -9.931  -9.610  -8.091  0.00  0.00      PROA  
ATOM   1675  HN  VAL P 107     -10.327  -8.714  -8.403  0.00  0.00      PROA  
ATOM   1676  CA  VAL P 107     -10.999 -10.467  -7.666  0.00  0.00      PROA  
ATOM   1677  HA  VAL P 107     -10.684 -10.907  -6.726  0.00  0.00      PROA  
ATOM   1678  CB  VAL P 107     -12.288  -9.670  -7.352  0.00  0.00      PROA  
ATOM   1679  HB  VAL P 107     -12.495  -8.810  -8.005  0.00  0.00      PROA  
ATOM   1680  CG1 VAL P 107     -13.521 -10.536  -7.318  0.00  0.00      PROA  
ATOM   1681 HG11 VAL P 107     -13.713 -11.076  -8.330  0.00  0.00      PROA  
ATOM   1682 HG12 VAL P 107     -13.235 -11.337  -6.609  0.00  0.00      PROA  
ATOM   1683 HG13 VAL P 107     -14.432  -9.893  -7.094  0.00  0.00      PROA  
ATOM   1684  CG2 VAL P 107     -12.004  -9.026  -5.994  0.00  0.00      PROA  
ATOM   1685 HG21 VAL P 107     -11.734  -9.751  -5.196  0.00  0.00      PROA  
ATOM   1686 HG22 VAL P 107     -11.233  -8.231  -6.113  0.00  0.00      PROA  
ATOM   1687 HG23 VAL P 107     -12.820  -8.404  -5.578  0.00  0.00      PROA  
ATOM   1688  C   VAL P 107     -11.096 -11.589  -8.600  0.00  0.00      PROA  
ATOM   1689  O   VAL P 107     -11.426 -12.699  -8.126  0.00  0.00      PROA  
ATOM   1690  N   ALA P 108     -10.804 -11.427  -9.877  0.00  0.00      PROA  
ATOM   1691  HN  ALA P 108     -10.605 -10.496 -10.234  0.00  0.00      PROA  
ATOM   1692  CA  ALA P 108     -10.802 -12.342 -10.903  0.00  0.00      PROA  
ATOM   1693  HA  ALA P 108     -11.793 -12.830 -11.016  0.00  0.00      PROA  
ATOM   1694  CB  ALA P 108     -10.511 -11.527 -12.142  0.00  0.00      PROA  
ATOM   1695  HB1 ALA P 108     -10.393 -12.212 -13.025  0.00  0.00      PROA  
ATOM   1696  HB2 ALA P 108     -11.302 -10.803 -12.245  0.00  0.00      PROA  
ATOM   1697  HB3 ALA P 108      -9.605 -10.927 -12.064  0.00  0.00      PROA  
ATOM   1698  C   ALA P 108      -9.859 -13.513 -10.657  0.00  0.00      PROA  
ATOM   1699  O   ALA P 108     -10.263 -14.665 -10.821  0.00  0.00      PROA  
ATOM   1700  N   GLN P 109      -8.595 -13.164 -10.144  0.00  0.00      PROA  
ATOM   1701  HN  GLN P 109      -8.344 -12.233  -9.873  0.00  0.00      PROA  
ATOM   1702  CA  GLN P 109      -7.595 -14.257  -9.830  0.00  0.00      PROA  
ATOM   1703  HA  GLN P 109      -7.742 -14.995 -10.660  0.00  0.00      PROA  
ATOM   1704  CB  GLN P 109      -6.173 -13.678  -9.621  0.00  0.00      PROA  
ATOM   1705  HB1 GLN P 109      -6.192 -12.943  -8.793  0.00  0.00      PROA  
ATOM   1706  HB2 GLN P 109      -5.345 -14.430  -9.495  0.00  0.00      PROA  
ATOM   1707  CG  GLN P 109      -5.590 -12.700 -10.780  0.00  0.00      PROA  
ATOM   1708  HG1 GLN P 109      -5.832 -11.654 -10.447  0.00  0.00      PROA  
ATOM   1709  HG2 GLN P 109      -4.475 -12.758 -10.714  0.00  0.00      PROA  
ATOM   1710  CD  GLN P 109      -6.045 -12.954 -12.195  0.00  0.00      PROA  
ATOM   1711  OE1 GLN P 109      -5.894 -14.042 -12.738  0.00  0.00      PROA  
ATOM   1712  NE2 GLN P 109      -6.588 -11.916 -12.855  0.00  0.00      PROA  
ATOM   1713 HE21 GLN P 109      -6.621 -11.944 -13.832  0.00  0.00      PROA  
ATOM   1714 HE22 GLN P 109      -6.582 -11.122 -12.355  0.00  0.00      PROA  
ATOM   1715  C   GLN P 109      -7.961 -15.073  -8.569  0.00  0.00      PROA  
ATOM   1716  O   GLN P 109      -7.756 -16.269  -8.579  0.00  0.00      PROA  
ATOM   1717  N   GLU P 110      -8.511 -14.459  -7.496  0.00  0.00      PROA  
ATOM   1718  HN  GLU P 110      -8.698 -13.499  -7.520  0.00  0.00      PROA  
ATOM   1719  CA  GLU P 110      -8.632 -15.198  -6.257  0.00  0.00      PROA  
ATOM   1720  HA  GLU P 110      -7.893 -16.035  -6.157  0.00  0.00      PROA  
ATOM   1721  CB  GLU P 110      -8.235 -14.115  -5.280  0.00  0.00      PROA  
ATOM   1722  HB1 GLU P 110      -8.791 -13.135  -5.484  0.00  0.00      PROA  
ATOM   1723  HB2 GLU P 110      -8.595 -14.522  -4.288  0.00  0.00      PROA  
ATOM   1724  CG  GLU P 110      -6.755 -13.820  -5.152  0.00  0.00      PROA  
ATOM   1725  HG1 GLU P 110      -6.166 -14.711  -4.875  0.00  0.00      PROA  
ATOM   1726  HG2 GLU P 110      -6.374 -13.280  -6.087  0.00  0.00      PROA  
ATOM   1727  CD  GLU P 110      -6.507 -12.898  -3.933  0.00  0.00      PROA  
ATOM   1728  OE1 GLU P 110      -5.906 -13.415  -2.999  0.00  0.00      PROA  
ATOM   1729  OE2 GLU P 110      -6.711 -11.678  -3.948  0.00  0.00      PROA  
ATOM   1730  C   GLU P 110     -10.053 -15.670  -5.921  0.00  0.00      PROA  
ATOM   1731  O   GLU P 110     -10.218 -16.540  -5.035  0.00  0.00      PROA  
ATOM   1732  N   LYS P 111     -11.131 -15.329  -6.643  0.00  0.00      PROA  
ATOM   1733  HN  LYS P 111     -11.050 -14.688  -7.364  0.00  0.00      PROA  
ATOM   1734  CA  LYS P 111     -12.439 -15.638  -6.100  0.00  0.00      PROA  
ATOM   1735  HA  LYS P 111     -12.347 -16.449  -5.400  0.00  0.00      PROA  
ATOM   1736  CB  LYS P 111     -13.156 -14.425  -5.427  0.00  0.00      PROA  
ATOM   1737  HB1 LYS P 111     -13.699 -13.837  -6.216  0.00  0.00      PROA  
ATOM   1738  HB2 LYS P 111     -13.975 -14.848  -4.856  0.00  0.00      PROA  
ATOM   1739  CG  LYS P 111     -12.265 -13.561  -4.538  0.00  0.00      PROA  
ATOM   1740  HG1 LYS P 111     -11.366 -13.221  -5.179  0.00  0.00      PROA  
ATOM   1741  HG2 LYS P 111     -12.856 -12.632  -4.304  0.00  0.00      PROA  
ATOM   1742  CD  LYS P 111     -11.786 -14.030  -3.106  0.00  0.00      PROA  
ATOM   1743  HD1 LYS P 111     -12.714 -14.241  -2.505  0.00  0.00      PROA  
ATOM   1744  HD2 LYS P 111     -11.199 -14.905  -3.143  0.00  0.00      PROA  
ATOM   1745  CE  LYS P 111     -11.096 -12.838  -2.425  0.00  0.00      PROA  
ATOM   1746  HE1 LYS P 111     -10.250 -12.353  -3.005  0.00  0.00      PROA  
ATOM   1747  HE2 LYS P 111     -11.838 -12.032  -2.281  0.00  0.00      PROA  
ATOM   1748  NZ  LYS P 111     -10.670 -13.222  -1.060  0.00  0.00      PROA  
ATOM   1749  HZ1 LYS P 111      -9.600 -13.486  -1.158  0.00  0.00      PROA  
ATOM   1750  HZ2 LYS P 111     -11.335 -13.933  -0.646  0.00  0.00      PROA  
ATOM   1751  HZ3 LYS P 111     -10.671 -12.374  -0.446  0.00  0.00      PROA  
ATOM   1752  C   LYS P 111     -13.416 -16.254  -7.202  0.00  0.00      PROA  
ATOM   1753  O   LYS P 111     -13.286 -16.052  -8.383  0.00  0.00      PROA  
ATOM   1754  N   GLY P 112     -14.495 -16.960  -6.728  0.00  0.00      PROA  
ATOM   1755  HN  GLY P 112     -14.583 -17.190  -5.716  0.00  0.00      PROA  
ATOM   1756  CA  GLY P 112     -15.475 -17.544  -7.566  0.00  0.00      PROA  
ATOM   1757  HA1 GLY P 112     -15.757 -18.419  -6.981  0.00  0.00      PROA  
ATOM   1758  HA2 GLY P 112     -15.042 -17.818  -8.528  0.00  0.00      PROA  
ATOM   1759  C   GLY P 112     -16.657 -16.628  -7.912  0.00  0.00      PROA  
ATOM   1760  O   GLY P 112     -16.510 -15.405  -7.858  0.00  0.00      PROA  
ATOM   1761  N   PHE P 113     -17.770 -17.241  -8.235  0.00  0.00      PROA  
ATOM   1762  HN  PHE P 113     -17.788 -18.206  -8.263  0.00  0.00      PROA  
ATOM   1763  CA  PHE P 113     -19.070 -16.615  -8.504  0.00  0.00      PROA  
ATOM   1764  HA  PHE P 113     -18.913 -15.888  -9.265  0.00  0.00      PROA  
ATOM   1765  CB  PHE P 113     -20.094 -17.627  -9.174  0.00  0.00      PROA  
ATOM   1766  HB1 PHE P 113     -19.532 -17.924 -10.088  0.00  0.00      PROA  
ATOM   1767  HB2 PHE P 113     -20.275 -18.585  -8.653  0.00  0.00      PROA  
ATOM   1768  CG  PHE P 113     -21.372 -17.009  -9.627  0.00  0.00      PROA  
ATOM   1769  CD1 PHE P 113     -21.433 -16.268 -10.829  0.00  0.00      PROA  
ATOM   1770  HD1 PHE P 113     -20.505 -16.191 -11.315  0.00  0.00      PROA  
ATOM   1771  CE1 PHE P 113     -22.644 -15.786 -11.370  0.00  0.00      PROA  
ATOM   1772  HE1 PHE P 113     -22.677 -15.135 -12.206  0.00  0.00      PROA  
ATOM   1773  CZ  PHE P 113     -23.816 -15.996 -10.670  0.00  0.00      PROA  
ATOM   1774  HZ  PHE P 113     -24.673 -15.582 -11.193  0.00  0.00      PROA  
ATOM   1775  CD2 PHE P 113     -22.532 -17.246  -8.976  0.00  0.00      PROA  
ATOM   1776  HD2 PHE P 113     -22.532 -17.560  -7.904  0.00  0.00      PROA  
ATOM   1777  CE2 PHE P 113     -23.783 -16.877  -9.530  0.00  0.00      PROA  
ATOM   1778  HE2 PHE P 113     -24.628 -17.064  -8.907  0.00  0.00      PROA  
ATOM   1779  C   PHE P 113     -19.768 -15.897  -7.331  0.00  0.00      PROA  
ATOM   1780  O   PHE P 113     -20.345 -14.874  -7.601  0.00  0.00      PROA  
ATOM   1781  N   LEU P 114     -19.784 -16.519  -6.136  0.00  0.00      PROA  
ATOM   1782  HN  LEU P 114     -19.372 -17.471  -6.046  0.00  0.00      PROA  
ATOM   1783  CA  LEU P 114     -20.666 -15.954  -5.125  0.00  0.00      PROA  
ATOM   1784  HA  LEU P 114     -21.564 -15.577  -5.581  0.00  0.00      PROA  
ATOM   1785  CB  LEU P 114     -21.119 -16.971  -4.012  0.00  0.00      PROA  
ATOM   1786  HB1 LEU P 114     -20.196 -17.328  -3.460  0.00  0.00      PROA  
ATOM   1787  HB2 LEU P 114     -21.738 -16.431  -3.337  0.00  0.00      PROA  
ATOM   1788  CG  LEU P 114     -21.953 -18.146  -4.506  0.00  0.00      PROA  
ATOM   1789  HG  LEU P 114     -21.472 -18.422  -5.569  0.00  0.00      PROA  
ATOM   1790  CD1 LEU P 114     -21.774 -19.416  -3.615  0.00  0.00      PROA  
ATOM   1791 HD11 LEU P 114     -21.813 -20.300  -4.291  0.00  0.00      PROA  
ATOM   1792 HD12 LEU P 114     -20.783 -19.461  -3.167  0.00  0.00      PROA  
ATOM   1793 HD13 LEU P 114     -22.581 -19.530  -2.925  0.00  0.00      PROA  
ATOM   1794  CD2 LEU P 114     -23.399 -17.822  -4.769  0.00  0.00      PROA  
ATOM   1795 HD21 LEU P 114     -23.525 -16.832  -5.284  0.00  0.00      PROA  
ATOM   1796 HD22 LEU P 114     -23.950 -18.561  -5.366  0.00  0.00      PROA  
ATOM   1797 HD23 LEU P 114     -23.860 -17.680  -3.779  0.00  0.00      PROA  
ATOM   1798  C   LEU P 114     -20.079 -14.727  -4.347  0.00  0.00      PROA  
ATOM   1799  O   LEU P 114     -20.779 -13.940  -3.773  0.00  0.00      PROA  
ATOM   1800  N   TYR P 115     -18.789 -14.476  -4.509  0.00  0.00      PROA  
ATOM   1801  HN  TYR P 115     -18.221 -15.204  -4.851  0.00  0.00      PROA  
ATOM   1802  CA  TYR P 115     -18.145 -13.295  -3.967  0.00  0.00      PROA  
ATOM   1803  HA  TYR P 115     -18.330 -13.256  -2.859  0.00  0.00      PROA  
ATOM   1804  CB  TYR P 115     -16.596 -13.390  -4.148  0.00  0.00      PROA  
ATOM   1805  HB1 TYR P 115     -16.280 -14.408  -3.922  0.00  0.00      PROA  
ATOM   1806  HB2 TYR P 115     -16.192 -13.080  -5.134  0.00  0.00      PROA  
ATOM   1807  CG  TYR P 115     -15.813 -12.548  -3.189  0.00  0.00      PROA  
ATOM   1808  CD1 TYR P 115     -15.558 -13.053  -1.920  0.00  0.00      PROA  
ATOM   1809  HD1 TYR P 115     -15.703 -14.127  -1.707  0.00  0.00      PROA  
ATOM   1810  CE1 TYR P 115     -14.973 -12.268  -0.911  0.00  0.00      PROA  
ATOM   1811  HE1 TYR P 115     -14.713 -12.678   0.103  0.00  0.00      PROA  
ATOM   1812  CZ  TYR P 115     -14.468 -10.978  -1.244  0.00  0.00      PROA  
ATOM   1813  OH  TYR P 115     -13.719 -10.281  -0.269  0.00  0.00      PROA  
ATOM   1814  HH  TYR P 115     -13.236  -9.519  -0.677  0.00  0.00      PROA  
ATOM   1815  CD2 TYR P 115     -15.277 -11.283  -3.473  0.00  0.00      PROA  
ATOM   1816  HD2 TYR P 115     -15.452 -10.917  -4.496  0.00  0.00      PROA  
ATOM   1817  CE2 TYR P 115     -14.540 -10.504  -2.535  0.00  0.00      PROA  
ATOM   1818  HE2 TYR P 115     -14.081  -9.587  -2.823  0.00  0.00      PROA  
ATOM   1819  C   TYR P 115     -18.637 -12.075  -4.757  0.00  0.00      PROA  
ATOM   1820  O   TYR P 115     -18.852 -11.021  -4.162  0.00  0.00      PROA  
ATOM   1821  N   ARG P 116     -18.954 -12.275  -6.030  0.00  0.00      PROA  
ATOM   1822  HN  ARG P 116     -18.754 -13.158  -6.462  0.00  0.00      PROA  
ATOM   1823  CA  ARG P 116     -19.571 -11.264  -6.888  0.00  0.00      PROA  
ATOM   1824  HA  ARG P 116     -19.020 -10.336  -6.989  0.00  0.00      PROA  
ATOM   1825  CB  ARG P 116     -19.730 -11.621  -8.391  0.00  0.00      PROA  
ATOM   1826  HB1 ARG P 116     -20.475 -12.373  -8.397  0.00  0.00      PROA  
ATOM   1827  HB2 ARG P 116     -20.117 -10.677  -8.939  0.00  0.00      PROA  
ATOM   1828  CG  ARG P 116     -18.423 -12.064  -9.134  0.00  0.00      PROA  
ATOM   1829  HG1 ARG P 116     -17.906 -12.831  -8.505  0.00  0.00      PROA  
ATOM   1830  HG2 ARG P 116     -18.768 -12.536 -10.173  0.00  0.00      PROA  
ATOM   1831  CD  ARG P 116     -17.509 -10.892  -9.447  0.00  0.00      PROA  
ATOM   1832  HD1 ARG P 116     -18.171 -10.097 -10.053  0.00  0.00      PROA  
ATOM   1833  HD2 ARG P 116     -17.138 -10.519  -8.505  0.00  0.00      PROA  
ATOM   1834  NE  ARG P 116     -16.440 -11.466 -10.324  0.00  0.00      PROA  
ATOM   1835  HE  ARG P 116     -16.484 -12.473 -10.475  0.00  0.00      PROA  
ATOM   1836  CZ  ARG P 116     -15.611 -10.842 -11.097  0.00  0.00      PROA  
ATOM   1837  NH1 ARG P 116     -15.309  -9.566 -11.072  0.00  0.00      PROA  
ATOM   1838 HH11 ARG P 116     -14.667  -9.111 -11.726  0.00  0.00      PROA  
ATOM   1839 HH12 ARG P 116     -15.816  -8.957 -10.521  0.00  0.00      PROA  
ATOM   1840  NH2 ARG P 116     -14.739 -11.557 -11.777  0.00  0.00      PROA  
ATOM   1841 HH21 ARG P 116     -14.052 -11.025 -12.260  0.00  0.00      PROA  
ATOM   1842 HH22 ARG P 116     -15.020 -12.453 -11.869  0.00  0.00      PROA  
ATOM   1843  C   ARG P 116     -21.017 -10.771  -6.450  0.00  0.00      PROA  
ATOM   1844  O   ARG P 116     -21.468  -9.736  -6.918  0.00  0.00      PROA  
ATOM   1845  N   LEU P 117     -21.704 -11.483  -5.577  0.00  0.00      PROA  
ATOM   1846  HN  LEU P 117     -21.410 -12.362  -5.180  0.00  0.00      PROA  
ATOM   1847  CA  LEU P 117     -23.044 -11.128  -5.160  0.00  0.00      PROA  
ATOM   1848  HA  LEU P 117     -23.435 -10.381  -5.863  0.00  0.00      PROA  
ATOM   1849  CB  LEU P 117     -23.966 -12.391  -5.243  0.00  0.00      PROA  
ATOM   1850  HB1 LEU P 117     -23.698 -13.073  -4.420  0.00  0.00      PROA  
ATOM   1851  HB2 LEU P 117     -25.032 -12.143  -5.025  0.00  0.00      PROA  
ATOM   1852  CG  LEU P 117     -23.862 -13.120  -6.589  0.00  0.00      PROA  
ATOM   1853  HG  LEU P 117     -22.827 -13.606  -6.440  0.00  0.00      PROA  
ATOM   1854  CD1 LEU P 117     -24.912 -14.237  -6.454  0.00  0.00      PROA  
ATOM   1855 HD11 LEU P 117     -25.984 -13.829  -6.508  0.00  0.00      PROA  
ATOM   1856 HD12 LEU P 117     -24.642 -14.785  -7.397  0.00  0.00      PROA  
ATOM   1857 HD13 LEU P 117     -24.640 -14.806  -5.492  0.00  0.00      PROA  
ATOM   1858  CD2 LEU P 117     -24.115 -12.310  -7.841  0.00  0.00      PROA  
ATOM   1859 HD21 LEU P 117     -25.008 -11.652  -7.797  0.00  0.00      PROA  
ATOM   1860 HD22 LEU P 117     -23.201 -11.799  -8.202  0.00  0.00      PROA  
ATOM   1861 HD23 LEU P 117     -24.418 -13.069  -8.584  0.00  0.00      PROA  
ATOM   1862  C   LEU P 117     -23.042 -10.466  -3.787  0.00  0.00      PROA  
ATOM   1863  O   LEU P 117     -24.119 -10.101  -3.275  0.00  0.00      PROA  
ATOM   1864  N   THR P 118     -21.901 -10.171  -3.122  0.00  0.00      PROA  
ATOM   1865  HN  THR P 118     -21.036 -10.363  -3.694  0.00  0.00      PROA  
ATOM   1866  CA  THR P 118     -21.817  -9.571  -1.794  0.00  0.00      PROA  
ATOM   1867  HA  THR P 118     -22.732  -9.703  -1.268  0.00  0.00      PROA  
ATOM   1868  CB  THR P 118     -20.713 -10.140  -0.985  0.00  0.00      PROA  
ATOM   1869  HB  THR P 118     -20.662  -9.634  -0.039  0.00  0.00      PROA  
ATOM   1870  OG1 THR P 118     -19.456 -10.145  -1.548  0.00  0.00      PROA  
ATOM   1871  HG1 THR P 118     -19.534 -10.689  -2.405  0.00  0.00      PROA  
ATOM   1872  CG2 THR P 118     -21.070 -11.654  -0.642  0.00  0.00      PROA  
ATOM   1873 HG21 THR P 118     -21.926 -11.766   0.103  0.00  0.00      PROA  
ATOM   1874 HG22 THR P 118     -21.355 -12.140  -1.577  0.00  0.00      PROA  
ATOM   1875 HG23 THR P 118     -20.145 -12.158  -0.271  0.00  0.00      PROA  
ATOM   1876  C   THR P 118     -21.719  -8.071  -1.934  0.00  0.00      PROA  
ATOM   1877  O   THR P 118     -21.245  -7.592  -2.960  0.00  0.00      PROA  
ATOM   1878  N   SER P 119     -22.165  -7.353  -0.941  0.00  0.00      PROA  
ATOM   1879  HN  SER P 119     -22.565  -7.811  -0.157  0.00  0.00      PROA  
ATOM   1880  CA  SER P 119     -22.257  -5.956  -0.953  0.00  0.00      PROA  
ATOM   1881  HA  SER P 119     -22.849  -5.647  -1.747  0.00  0.00      PROA  
ATOM   1882  CB  SER P 119     -23.044  -5.449   0.272  0.00  0.00      PROA  
ATOM   1883  HB1 SER P 119     -22.916  -4.392   0.334  0.00  0.00      PROA  
ATOM   1884  HB2 SER P 119     -24.154  -5.564   0.115  0.00  0.00      PROA  
ATOM   1885  OG  SER P 119     -22.566  -5.963   1.494  0.00  0.00      PROA  
ATOM   1886  HG1 SER P 119     -22.266  -5.150   1.983  0.00  0.00      PROA  
ATOM   1887  C   SER P 119     -20.878  -5.304  -0.968  0.00  0.00      PROA  
ATOM   1888  O   SER P 119     -20.672  -4.345  -1.703  0.00  0.00      PROA  
ATOM   1889  N   ARG P 120     -19.900  -5.873  -0.196  0.00  0.00      PROA  
ATOM   1890  HN  ARG P 120     -19.998  -6.532   0.537  0.00  0.00      PROA  
ATOM   1891  CA  ARG P 120     -18.522  -5.435  -0.282  0.00  0.00      PROA  
ATOM   1892  HA  ARG P 120     -18.441  -4.469   0.167  0.00  0.00      PROA  
ATOM   1893  CB  ARG P 120     -17.652  -6.336   0.657  0.00  0.00      PROA  
ATOM   1894  HB1 ARG P 120     -18.012  -6.117   1.673  0.00  0.00      PROA  
ATOM   1895  HB2 ARG P 120     -17.928  -7.371   0.469  0.00  0.00      PROA  
ATOM   1896  CG  ARG P 120     -16.090  -6.221   0.600  0.00  0.00      PROA  
ATOM   1897  HG1 ARG P 120     -15.748  -6.655  -0.327  0.00  0.00      PROA  
ATOM   1898  HG2 ARG P 120     -15.837  -5.129   0.579  0.00  0.00      PROA  
ATOM   1899  CD  ARG P 120     -15.541  -6.762   1.968  0.00  0.00      PROA  
ATOM   1900  HD1 ARG P 120     -15.851  -6.031   2.773  0.00  0.00      PROA  
ATOM   1901  HD2 ARG P 120     -16.005  -7.821   2.225  0.00  0.00      PROA  
ATOM   1902  NE  ARG P 120     -14.024  -6.933   2.032  0.00  0.00      PROA  
ATOM   1903  HE  ARG P 120     -13.442  -7.010   1.175  0.00  0.00      PROA  
ATOM   1904  CZ  ARG P 120     -13.267  -7.181   3.131  0.00  0.00      PROA  
ATOM   1905  NH1 ARG P 120     -13.799  -7.289   4.330  0.00  0.00      PROA  
ATOM   1906 HH11 ARG P 120     -13.211  -7.035   5.143  0.00  0.00      PROA  
ATOM   1907 HH12 ARG P 120     -14.785  -7.142   4.411  0.00  0.00      PROA  
ATOM   1908  NH2 ARG P 120     -11.928  -7.286   2.996  0.00  0.00      PROA  
ATOM   1909 HH21 ARG P 120     -11.289  -7.346   3.759  0.00  0.00      PROA  
ATOM   1910 HH22 ARG P 120     -11.486  -7.060   2.121  0.00  0.00      PROA  
ATOM   1911  C   ARG P 120     -17.823  -5.287  -1.628  0.00  0.00      PROA  
ATOM   1912  O   ARG P 120     -17.493  -4.186  -2.090  0.00  0.00      PROA  
ATOM   1913  N   TYR P 121     -17.827  -6.381  -2.365  0.00  0.00      PROA  
ATOM   1914  HN  TYR P 121     -18.133  -7.248  -1.997  0.00  0.00      PROA  
ATOM   1915  CA  TYR P 121     -17.499  -6.366  -3.762  0.00  0.00      PROA  
ATOM   1916  HA  TYR P 121     -16.480  -5.983  -3.872  0.00  0.00      PROA  
ATOM   1917  CB  TYR P 121     -17.791  -7.828  -4.207  0.00  0.00      PROA  
ATOM   1918  HB1 TYR P 121     -16.925  -8.509  -3.796  0.00  0.00      PROA  
ATOM   1919  HB2 TYR P 121     -18.817  -8.163  -3.856  0.00  0.00      PROA  
ATOM   1920  CG  TYR P 121     -17.558  -7.918  -5.662  0.00  0.00      PROA  
ATOM   1921  CD1 TYR P 121     -16.360  -7.800  -6.198  0.00  0.00      PROA  
ATOM   1922  HD1 TYR P 121     -15.516  -7.581  -5.576  0.00  0.00      PROA  
ATOM   1923  CE1 TYR P 121     -16.226  -7.571  -7.595  0.00  0.00      PROA  
ATOM   1924  HE1 TYR P 121     -15.229  -7.369  -8.065  0.00  0.00      PROA  
ATOM   1925  CZ  TYR P 121     -17.280  -7.659  -8.479  0.00  0.00      PROA  
ATOM   1926  OH  TYR P 121     -17.078  -7.409  -9.872  0.00  0.00      PROA  
ATOM   1927  HH  TYR P 121     -17.919  -7.398 -10.342  0.00  0.00      PROA  
ATOM   1928  CD2 TYR P 121     -18.704  -7.967  -6.546  0.00  0.00      PROA  
ATOM   1929  HD2 TYR P 121     -19.687  -8.101  -6.109  0.00  0.00      PROA  
ATOM   1930  CE2 TYR P 121     -18.572  -7.886  -7.900  0.00  0.00      PROA  
ATOM   1931  HE2 TYR P 121     -19.493  -7.819  -8.461  0.00  0.00      PROA  
ATOM   1932  C   TYR P 121     -18.295  -5.366  -4.632  0.00  0.00      PROA  
ATOM   1933  O   TYR P 121     -17.608  -4.526  -5.277  0.00  0.00      PROA  
ATOM   1934  N   ARG P 122     -19.656  -5.367  -4.554  0.00  0.00      PROA  
ATOM   1935  HN  ARG P 122     -20.189  -6.023  -3.988  0.00  0.00      PROA  
ATOM   1936  CA  ARG P 122     -20.474  -4.404  -5.216  0.00  0.00      PROA  
ATOM   1937  HA  ARG P 122     -20.212  -4.557  -6.240  0.00  0.00      PROA  
ATOM   1938  CB  ARG P 122     -21.978  -4.538  -5.121  0.00  0.00      PROA  
ATOM   1939  HB1 ARG P 122     -22.315  -4.627  -4.078  0.00  0.00      PROA  
ATOM   1940  HB2 ARG P 122     -22.510  -3.602  -5.514  0.00  0.00      PROA  
ATOM   1941  CG  ARG P 122     -22.454  -5.792  -5.979  0.00  0.00      PROA  
ATOM   1942  HG1 ARG P 122     -22.275  -5.712  -7.123  0.00  0.00      PROA  
ATOM   1943  HG2 ARG P 122     -21.999  -6.664  -5.592  0.00  0.00      PROA  
ATOM   1944  CD  ARG P 122     -24.046  -5.837  -5.752  0.00  0.00      PROA  
ATOM   1945  HD1 ARG P 122     -24.338  -5.690  -4.683  0.00  0.00      PROA  
ATOM   1946  HD2 ARG P 122     -24.538  -5.023  -6.310  0.00  0.00      PROA  
ATOM   1947  NE  ARG P 122     -24.532  -7.113  -6.287  0.00  0.00      PROA  
ATOM   1948  HE  ARG P 122     -23.999  -7.489  -7.010  0.00  0.00      PROA  
ATOM   1949  CZ  ARG P 122     -25.397  -7.941  -5.712  0.00  0.00      PROA  
ATOM   1950  NH1 ARG P 122     -26.068  -7.670  -4.577  0.00  0.00      PROA  
ATOM   1951 HH11 ARG P 122     -26.627  -8.319  -4.079  0.00  0.00      PROA  
ATOM   1952 HH12 ARG P 122     -26.013  -6.749  -4.168  0.00  0.00      PROA  
ATOM   1953  NH2 ARG P 122     -25.572  -9.129  -6.227  0.00  0.00      PROA  
ATOM   1954 HH21 ARG P 122     -26.445  -9.546  -5.914  0.00  0.00      PROA  
ATOM   1955 HH22 ARG P 122     -25.218  -9.225  -7.183  0.00  0.00      PROA  
ATOM   1956  C   ARG P 122     -20.050  -2.894  -4.915  0.00  0.00      PROA  
ATOM   1957  O   ARG P 122     -19.847  -2.019  -5.781  0.00  0.00      PROA  
ATOM   1958  N   HSD P 123     -19.829  -2.584  -3.623  0.00  0.00      PROA  
ATOM   1959  HN  HSD P 123     -20.032  -3.220  -2.938  0.00  0.00      PROA  
ATOM   1960  CA  HSD P 123     -19.335  -1.280  -3.205  0.00  0.00      PROA  
ATOM   1961  HA  HSD P 123     -20.129  -0.559  -3.475  0.00  0.00      PROA  
ATOM   1962  CB  HSD P 123     -19.206  -1.219  -1.661  0.00  0.00      PROA  
ATOM   1963  HB1 HSD P 123     -20.264  -1.366  -1.296  0.00  0.00      PROA  
ATOM   1964  HB2 HSD P 123     -18.612  -2.075  -1.293  0.00  0.00      PROA  
ATOM   1965  ND1 HSD P 123     -19.100   1.292  -0.728  0.00  0.00      PROA  
ATOM   1966  HD1 HSD P 123     -20.060   1.591  -0.995  0.00  0.00      PROA  
ATOM   1967  CG  HSD P 123     -18.536   0.061  -1.121  0.00  0.00      PROA  
ATOM   1968  CE1 HSD P 123     -18.086   1.978  -0.137  0.00  0.00      PROA  
ATOM   1969  HE1 HSD P 123     -18.168   3.003   0.258  0.00  0.00      PROA  
ATOM   1970  NE2 HSD P 123     -16.996   1.284  -0.100  0.00  0.00      PROA  
ATOM   1971  CD2 HSD P 123     -17.239   0.090  -0.700  0.00  0.00      PROA  
ATOM   1972  HD2 HSD P 123     -16.556  -0.795  -0.599  0.00  0.00      PROA  
ATOM   1973  C   HSD P 123     -17.947  -0.759  -3.682  0.00  0.00      PROA  
ATOM   1974  O   HSD P 123     -17.763   0.404  -4.130  0.00  0.00      PROA  
ATOM   1975  N   TYR P 124     -16.945  -1.662  -3.414  0.00  0.00      PROA  
ATOM   1976  HN  TYR P 124     -17.252  -2.630  -3.174  0.00  0.00      PROA  
ATOM   1977  CA  TYR P 124     -15.591  -1.468  -3.784  0.00  0.00      PROA  
ATOM   1978  HA  TYR P 124     -15.257  -0.577  -3.351  0.00  0.00      PROA  
ATOM   1979  CB  TYR P 124     -14.605  -2.631  -3.370  0.00  0.00      PROA  
ATOM   1980  HB1 TYR P 124     -15.117  -3.594  -3.548  0.00  0.00      PROA  
ATOM   1981  HB2 TYR P 124     -13.658  -2.601  -4.025  0.00  0.00      PROA  
ATOM   1982  CG  TYR P 124     -14.080  -2.557  -1.981  0.00  0.00      PROA  
ATOM   1983  CD1 TYR P 124     -13.258  -1.457  -1.712  0.00  0.00      PROA  
ATOM   1984  HD1 TYR P 124     -13.189  -0.664  -2.423  0.00  0.00      PROA  
ATOM   1985  CE1 TYR P 124     -12.738  -1.275  -0.440  0.00  0.00      PROA  
ATOM   1986  HE1 TYR P 124     -12.187  -0.388  -0.125  0.00  0.00      PROA  
ATOM   1987  CZ  TYR P 124     -13.003  -2.256   0.515  0.00  0.00      PROA  
ATOM   1988  OH  TYR P 124     -12.305  -2.165   1.762  0.00  0.00      PROA  
ATOM   1989  HH  TYR P 124     -11.565  -1.582   1.630  0.00  0.00      PROA  
ATOM   1990  CD2 TYR P 124     -14.309  -3.523  -1.061  0.00  0.00      PROA  
ATOM   1991  HD2 TYR P 124     -14.955  -4.415  -1.344  0.00  0.00      PROA  
ATOM   1992  CE2 TYR P 124     -13.821  -3.355   0.220  0.00  0.00      PROA  
ATOM   1993  HE2 TYR P 124     -14.034  -4.025   1.062  0.00  0.00      PROA  
ATOM   1994  C   TYR P 124     -15.374  -1.257  -5.261  0.00  0.00      PROA  
ATOM   1995  O   TYR P 124     -14.632  -0.388  -5.735  0.00  0.00      PROA  
ATOM   1996  N   ALA P 125     -16.046  -2.133  -6.067  0.00  0.00      PROA  
ATOM   1997  HN  ALA P 125     -16.690  -2.848  -5.682  0.00  0.00      PROA  
ATOM   1998  CA  ALA P 125     -16.228  -1.955  -7.502  0.00  0.00      PROA  
ATOM   1999  HA  ALA P 125     -15.188  -1.809  -7.926  0.00  0.00      PROA  
ATOM   2000  CB  ALA P 125     -16.752  -3.245  -8.070  0.00  0.00      PROA  
ATOM   2001  HB1 ALA P 125     -17.773  -3.565  -7.686  0.00  0.00      PROA  
ATOM   2002  HB2 ALA P 125     -16.871  -3.041  -9.141  0.00  0.00      PROA  
ATOM   2003  HB3 ALA P 125     -16.056  -4.102  -7.930  0.00  0.00      PROA  
ATOM   2004  C   ALA P 125     -16.931  -0.646  -7.903  0.00  0.00      PROA  
ATOM   2005  O   ALA P 125     -16.441   0.006  -8.841  0.00  0.00      PROA  
ATOM   2006  N   ALA P 126     -18.039  -0.196  -7.206  0.00  0.00      PROA  
ATOM   2007  HN  ALA P 126     -18.576  -0.749  -6.572  0.00  0.00      PROA  
ATOM   2008  CA  ALA P 126     -18.711   1.017  -7.703  0.00  0.00      PROA  
ATOM   2009  HA  ALA P 126     -18.876   0.932  -8.790  0.00  0.00      PROA  
ATOM   2010  CB  ALA P 126     -20.097   1.072  -6.985  0.00  0.00      PROA  
ATOM   2011  HB1 ALA P 126     -19.955   1.263  -5.893  0.00  0.00      PROA  
ATOM   2012  HB2 ALA P 126     -20.805   1.956  -7.259  0.00  0.00      PROA  
ATOM   2013  HB3 ALA P 126     -20.768   0.307  -7.215  0.00  0.00      PROA  
ATOM   2014  C   ALA P 126     -17.899   2.242  -7.437  0.00  0.00      PROA  
ATOM   2015  O   ALA P 126     -17.930   3.192  -8.199  0.00  0.00      PROA  
ATOM   2016  N   PHE P 127     -17.135   2.294  -6.317  0.00  0.00      PROA  
ATOM   2017  HN  PHE P 127     -17.212   1.571  -5.607  0.00  0.00      PROA  
ATOM   2018  CA  PHE P 127     -16.235   3.405  -5.991  0.00  0.00      PROA  
ATOM   2019  HA  PHE P 127     -16.767   4.407  -6.101  0.00  0.00      PROA  
ATOM   2020  CB  PHE P 127     -15.746   3.206  -4.541  0.00  0.00      PROA  
ATOM   2021  HB1 PHE P 127     -15.818   2.068  -4.394  0.00  0.00      PROA  
ATOM   2022  HB2 PHE P 127     -14.692   3.460  -4.454  0.00  0.00      PROA  
ATOM   2023  CG  PHE P 127     -16.661   3.796  -3.475  0.00  0.00      PROA  
ATOM   2024  CD1 PHE P 127     -18.054   3.807  -3.602  0.00  0.00      PROA  
ATOM   2025  HD1 PHE P 127     -18.556   3.274  -4.405  0.00  0.00      PROA  
ATOM   2026  CE1 PHE P 127     -18.874   4.348  -2.597  0.00  0.00      PROA  
ATOM   2027  HE1 PHE P 127     -19.906   4.407  -2.660  0.00  0.00      PROA  
ATOM   2028  CZ  PHE P 127     -18.280   4.854  -1.468  0.00  0.00      PROA  
ATOM   2029  HZ  PHE P 127     -18.926   5.249  -0.754  0.00  0.00      PROA  
ATOM   2030  CD2 PHE P 127     -16.116   4.343  -2.343  0.00  0.00      PROA  
ATOM   2031  HD2 PHE P 127     -15.048   4.318  -2.257  0.00  0.00      PROA  
ATOM   2032  CE2 PHE P 127     -16.855   4.851  -1.343  0.00  0.00      PROA  
ATOM   2033  HE2 PHE P 127     -16.357   5.221  -0.468  0.00  0.00      PROA  
ATOM   2034  C   PHE P 127     -15.017   3.365  -6.949  0.00  0.00      PROA  
ATOM   2035  O   PHE P 127     -14.514   4.396  -7.340  0.00  0.00      PROA  
ATOM   2036  N   GLU P 128     -14.508   2.158  -7.297  0.00  0.00      PROA  
ATOM   2037  HN  GLU P 128     -14.830   1.329  -6.840  0.00  0.00      PROA  
ATOM   2038  CA  GLU P 128     -13.424   2.038  -8.277  0.00  0.00      PROA  
ATOM   2039  HA  GLU P 128     -12.586   2.644  -7.929  0.00  0.00      PROA  
ATOM   2040  CB  GLU P 128     -12.891   0.501  -8.390  0.00  0.00      PROA  
ATOM   2041  HB1 GLU P 128     -12.249   0.315  -7.483  0.00  0.00      PROA  
ATOM   2042  HB2 GLU P 128     -13.670  -0.294  -8.607  0.00  0.00      PROA  
ATOM   2043  CG  GLU P 128     -11.849   0.360  -9.561  0.00  0.00      PROA  
ATOM   2044  HG1 GLU P 128     -12.298   0.489 -10.534  0.00  0.00      PROA  
ATOM   2045  HG2 GLU P 128     -11.156   1.289  -9.441  0.00  0.00      PROA  
ATOM   2046  CD  GLU P 128     -11.036  -0.877  -9.596  0.00  0.00      PROA  
ATOM   2047  OE1 GLU P 128     -11.475  -1.886 -10.220  0.00  0.00      PROA  
ATOM   2048  OE2 GLU P 128      -9.974  -0.856  -8.884  0.00  0.00      PROA  
ATOM   2049  C   GLU P 128     -13.909   2.483  -9.660  0.00  0.00      PROA  
ATOM   2050  O   GLU P 128     -13.313   3.294 -10.351  0.00  0.00      PROA  
ATOM   2051  N   ARG P 129     -15.101   2.023 -10.076  0.00  0.00      PROA  
ATOM   2052  HN  ARG P 129     -15.563   1.391  -9.437  0.00  0.00      PROA  
ATOM   2053  CA  ARG P 129     -15.738   2.393 -11.308  0.00  0.00      PROA  
ATOM   2054  HA  ARG P 129     -15.082   2.085 -12.078  0.00  0.00      PROA  
ATOM   2055  CB  ARG P 129     -17.182   1.579 -11.368  0.00  0.00      PROA  
ATOM   2056  HB1 ARG P 129     -17.127   0.496 -11.196  0.00  0.00      PROA  
ATOM   2057  HB2 ARG P 129     -17.818   2.014 -10.592  0.00  0.00      PROA  
ATOM   2058  CG  ARG P 129     -17.809   1.763 -12.744  0.00  0.00      PROA  
ATOM   2059  HG1 ARG P 129     -16.901   1.868 -13.489  0.00  0.00      PROA  
ATOM   2060  HG2 ARG P 129     -18.451   0.807 -12.954  0.00  0.00      PROA  
ATOM   2061  CD  ARG P 129     -18.787   2.926 -12.930  0.00  0.00      PROA  
ATOM   2062  HD1 ARG P 129     -18.193   3.885 -12.851  0.00  0.00      PROA  
ATOM   2063  HD2 ARG P 129     -19.245   2.806 -13.916  0.00  0.00      PROA  
ATOM   2064  NE  ARG P 129     -19.832   2.771 -11.827  0.00  0.00      PROA  
ATOM   2065  HE  ARG P 129     -20.073   1.917 -11.444  0.00  0.00      PROA  
ATOM   2066  CZ  ARG P 129     -20.462   3.713 -11.181  0.00  0.00      PROA  
ATOM   2067  NH1 ARG P 129     -20.147   5.043 -11.242  0.00  0.00      PROA  
ATOM   2068 HH11 ARG P 129     -20.541   5.624 -10.553  0.00  0.00      PROA  
ATOM   2069 HH12 ARG P 129     -19.600   5.337 -11.981  0.00  0.00      PROA  
ATOM   2070  NH2 ARG P 129     -21.402   3.366 -10.339  0.00  0.00      PROA  
ATOM   2071 HH21 ARG P 129     -21.907   4.067  -9.847  0.00  0.00      PROA  
ATOM   2072 HH22 ARG P 129     -21.416   2.399 -10.082  0.00  0.00      PROA  
ATOM   2073  C   ARG P 129     -15.986   3.875 -11.434  0.00  0.00      PROA  
ATOM   2074  O   ARG P 129     -15.870   4.450 -12.504  0.00  0.00      PROA  
ATOM   2075  N   ALA P 130     -16.487   4.599 -10.409  0.00  0.00      PROA  
ATOM   2076  HN  ALA P 130     -16.878   4.070  -9.694  0.00  0.00      PROA  
ATOM   2077  CA  ALA P 130     -16.709   6.008 -10.316  0.00  0.00      PROA  
ATOM   2078  HA  ALA P 130     -17.404   6.118 -11.182  0.00  0.00      PROA  
ATOM   2079  CB  ALA P 130     -17.536   6.310  -9.069  0.00  0.00      PROA  
ATOM   2080  HB1 ALA P 130     -17.049   5.940  -8.142  0.00  0.00      PROA  
ATOM   2081  HB2 ALA P 130     -17.698   7.437  -8.861  0.00  0.00      PROA  
ATOM   2082  HB3 ALA P 130     -18.588   5.848  -9.059  0.00  0.00      PROA  
ATOM   2083  C   ALA P 130     -15.437   6.870 -10.384  0.00  0.00      PROA  
ATOM   2084  O   ALA P 130     -15.503   7.986 -10.930  0.00  0.00      PROA  
ATOM   2085  N   THR P 131     -14.328   6.363  -9.869  0.00  0.00      PROA  
ATOM   2086  HN  THR P 131     -14.440   5.503  -9.394  0.00  0.00      PROA  
ATOM   2087  CA  THR P 131     -12.998   6.962 -10.141  0.00  0.00      PROA  
ATOM   2088  HA  THR P 131     -13.172   7.995  -9.910  0.00  0.00      PROA  
ATOM   2089  CB  THR P 131     -11.945   6.486  -9.148  0.00  0.00      PROA  
ATOM   2090  HB  THR P 131     -11.556   5.417  -9.309  0.00  0.00      PROA  
ATOM   2091  OG1 THR P 131     -12.487   6.406  -7.811  0.00  0.00      PROA  
ATOM   2092  HG1 THR P 131     -13.316   5.900  -7.913  0.00  0.00      PROA  
ATOM   2093  CG2 THR P 131     -10.728   7.527  -9.062  0.00  0.00      PROA  
ATOM   2094 HG21 THR P 131     -11.135   8.442  -8.580  0.00  0.00      PROA  
ATOM   2095 HG22 THR P 131      -9.951   7.021  -8.416  0.00  0.00      PROA  
ATOM   2096 HG23 THR P 131     -10.220   7.651 -10.044  0.00  0.00      PROA  
ATOM   2097  C   THR P 131     -12.598   6.972 -11.622  0.00  0.00      PROA  
ATOM   2098  O   THR P 131     -12.082   7.951 -12.125  0.00  0.00      PROA  
ATOM   2099  N   PHE P 132     -12.725   5.819 -12.200  0.00  0.00      PROA  
ATOM   2100  HN  PHE P 132     -13.163   4.993 -11.810  0.00  0.00      PROA  
ATOM   2101  CA  PHE P 132     -12.081   5.553 -13.484  0.00  0.00      PROA  
ATOM   2102  HA  PHE P 132     -11.291   6.331 -13.680  0.00  0.00      PROA  
ATOM   2103  CB  PHE P 132     -11.341   4.201 -13.594  0.00  0.00      PROA  
ATOM   2104  HB1 PHE P 132     -11.985   3.364 -13.144  0.00  0.00      PROA  
ATOM   2105  HB2 PHE P 132     -10.996   3.940 -14.590  0.00  0.00      PROA  
ATOM   2106  CG  PHE P 132     -10.021   4.338 -12.812  0.00  0.00      PROA  
ATOM   2107  CD1 PHE P 132     -10.016   4.056 -11.424  0.00  0.00      PROA  
ATOM   2108  HD1 PHE P 132     -10.984   3.778 -11.015  0.00  0.00      PROA  
ATOM   2109  CE1 PHE P 132      -8.858   4.204 -10.599  0.00  0.00      PROA  
ATOM   2110  HE1 PHE P 132      -8.841   3.901  -9.596  0.00  0.00      PROA  
ATOM   2111  CZ  PHE P 132      -7.644   4.644 -11.203  0.00  0.00      PROA  
ATOM   2112  HZ  PHE P 132      -6.689   4.638 -10.653  0.00  0.00      PROA  
ATOM   2113  CD2 PHE P 132      -8.763   4.612 -13.360  0.00  0.00      PROA  
ATOM   2114  HD2 PHE P 132      -8.634   4.762 -14.404  0.00  0.00      PROA  
ATOM   2115  CE2 PHE P 132      -7.563   4.645 -12.604  0.00  0.00      PROA  
ATOM   2116  HE2 PHE P 132      -6.670   4.942 -13.067  0.00  0.00      PROA  
ATOM   2117  C   PHE P 132     -12.904   5.794 -14.799  0.00  0.00      PROA  
ATOM   2118  O   PHE P 132     -12.435   5.557 -15.960  0.00  0.00      PROA  
ATOM   2119  N   GLU P 133     -14.215   6.048 -14.602  0.00  0.00      PROA  
ATOM   2120  HN  GLU P 133     -14.602   6.123 -13.641  0.00  0.00      PROA  
ATOM   2121  CA  GLU P 133     -15.185   5.958 -15.686  0.00  0.00      PROA  
ATOM   2122  HA  GLU P 133     -14.988   5.037 -16.237  0.00  0.00      PROA  
ATOM   2123  CB  GLU P 133     -16.656   5.924 -15.163  0.00  0.00      PROA  
ATOM   2124  HB1 GLU P 133     -17.353   5.809 -16.033  0.00  0.00      PROA  
ATOM   2125  HB2 GLU P 133     -16.791   5.046 -14.536  0.00  0.00      PROA  
ATOM   2126  CG  GLU P 133     -17.077   7.207 -14.409  0.00  0.00      PROA  
ATOM   2127  HG1 GLU P 133     -16.428   7.268 -13.467  0.00  0.00      PROA  
ATOM   2128  HG2 GLU P 133     -16.887   8.124 -14.971  0.00  0.00      PROA  
ATOM   2129  CD  GLU P 133     -18.526   7.194 -14.010  0.00  0.00      PROA  
ATOM   2130  OE1 GLU P 133     -19.311   7.833 -14.723  0.00  0.00      PROA  
ATOM   2131  OE2 GLU P 133     -18.884   6.400 -13.092  0.00  0.00      PROA  
ATOM   2132  C   GLU P 133     -15.082   7.075 -16.720  0.00  0.00      PROA  
ATOM   2133  O   GLU P 133     -14.615   8.145 -16.404  0.00  0.00      PROA  
ATOM   2134  N   GLN P 134     -15.456   6.739 -17.976  0.00  0.00      PROA  
ATOM   2135  HN  GLN P 134     -15.743   5.819 -18.071  0.00  0.00      PROA  
ATOM   2136  CA  GLN P 134     -15.539   7.568 -19.156  0.00  0.00      PROA  
ATOM   2137  HA  GLN P 134     -14.433   7.504 -19.403  0.00  0.00      PROA  
ATOM   2138  CB  GLN P 134     -16.504   6.849 -20.164  0.00  0.00      PROA  
ATOM   2139  HB1 GLN P 134     -17.394   6.626 -19.662  0.00  0.00      PROA  
ATOM   2140  HB2 GLN P 134     -16.751   7.609 -20.920  0.00  0.00      PROA  
ATOM   2141  CG  GLN P 134     -15.869   5.636 -20.919  0.00  0.00      PROA  
ATOM   2142  HG1 GLN P 134     -14.988   5.938 -21.501  0.00  0.00      PROA  
ATOM   2143  HG2 GLN P 134     -15.433   4.854 -20.232  0.00  0.00      PROA  
ATOM   2144  CD  GLN P 134     -16.800   4.896 -21.817  0.00  0.00      PROA  
ATOM   2145  OE1 GLN P 134     -17.639   4.084 -21.503  0.00  0.00      PROA  
ATOM   2146  NE2 GLN P 134     -16.852   5.332 -23.072  0.00  0.00      PROA  
ATOM   2147 HE21 GLN P 134     -17.451   4.789 -23.649  0.00  0.00      PROA  
ATOM   2148 HE22 GLN P 134     -16.451   6.154 -23.355  0.00  0.00      PROA  
ATOM   2149  C   GLN P 134     -16.014   8.994 -19.071  0.00  0.00      PROA  
ATOM   2150  O   GLN P 134     -16.978   9.307 -18.402  0.00  0.00      PROA  
ATOM   2151  N   GLY P 135     -15.164   9.919 -19.493  0.00  0.00      PROA  
ATOM   2152  HN  GLY P 135     -14.330   9.589 -19.933  0.00  0.00      PROA  
ATOM   2153  CA  GLY P 135     -15.500  11.242 -19.662  0.00  0.00      PROA  
ATOM   2154  HA1 GLY P 135     -16.278  11.238 -20.338  0.00  0.00      PROA  
ATOM   2155  HA2 GLY P 135     -14.545  11.695 -19.898  0.00  0.00      PROA  
ATOM   2156  C   GLY P 135     -15.889  12.154 -18.546  0.00  0.00      PROA  
ATOM   2157  O   GLY P 135     -16.553  13.182 -18.707  0.00  0.00      PROA  
ATOM   2158  N   LYS P 136     -15.349  11.867 -17.383  0.00  0.00      PROA  
ATOM   2159  HN  LYS P 136     -14.751  11.087 -17.196  0.00  0.00      PROA  
ATOM   2160  CA  LYS P 136     -15.549  12.631 -16.169  0.00  0.00      PROA  
ATOM   2161  HA  LYS P 136     -16.161  13.445 -16.268  0.00  0.00      PROA  
ATOM   2162  CB  LYS P 136     -16.118  11.814 -14.997  0.00  0.00      PROA  
ATOM   2163  HB1 LYS P 136     -15.307  11.062 -14.684  0.00  0.00      PROA  
ATOM   2164  HB2 LYS P 136     -16.330  12.359 -14.027  0.00  0.00      PROA  
ATOM   2165  CG  LYS P 136     -17.431  11.040 -15.368  0.00  0.00      PROA  
ATOM   2166  HG1 LYS P 136     -17.107  10.339 -16.189  0.00  0.00      PROA  
ATOM   2167  HG2 LYS P 136     -17.692  10.397 -14.440  0.00  0.00      PROA  
ATOM   2168  CD  LYS P 136     -18.705  11.805 -15.821  0.00  0.00      PROA  
ATOM   2169  HD1 LYS P 136     -19.181  12.464 -15.031  0.00  0.00      PROA  
ATOM   2170  HD2 LYS P 136     -18.349  12.563 -16.582  0.00  0.00      PROA  
ATOM   2171  CE  LYS P 136     -19.661  10.933 -16.586  0.00  0.00      PROA  
ATOM   2172  HE1 LYS P 136     -20.460  11.514 -17.151  0.00  0.00      PROA  
ATOM   2173  HE2 LYS P 136     -19.032  10.208 -17.286  0.00  0.00      PROA  
ATOM   2174  NZ  LYS P 136     -20.361  10.071 -15.628  0.00  0.00      PROA  
ATOM   2175  HZ1 LYS P 136     -21.201   9.716 -16.121  0.00  0.00      PROA  
ATOM   2176  HZ2 LYS P 136     -20.726  10.619 -14.760  0.00  0.00      PROA  
ATOM   2177  HZ3 LYS P 136     -19.853   9.255 -15.195  0.00  0.00      PROA  
ATOM   2178  C   LYS P 136     -14.164  13.181 -15.874  0.00  0.00      PROA  
ATOM   2179  O   LYS P 136     -13.189  12.794 -16.490  0.00  0.00      PROA  
ATOM   2180  N   SER P 137     -14.074  14.212 -15.089  0.00  0.00      PROA  
ATOM   2181  HN  SER P 137     -14.914  14.485 -14.546  0.00  0.00      PROA  
ATOM   2182  CA  SER P 137     -12.851  15.112 -15.025  0.00  0.00      PROA  
ATOM   2183  HA  SER P 137     -12.607  15.406 -16.039  0.00  0.00      PROA  
ATOM   2184  CB  SER P 137     -13.157  16.506 -14.397  0.00  0.00      PROA  
ATOM   2185  HB1 SER P 137     -12.218  17.162 -14.339  0.00  0.00      PROA  
ATOM   2186  HB2 SER P 137     -13.885  17.118 -14.967  0.00  0.00      PROA  
ATOM   2187  OG  SER P 137     -13.584  16.498 -13.029  0.00  0.00      PROA  
ATOM   2188  HG1 SER P 137     -14.434  16.074 -13.001  0.00  0.00      PROA  
ATOM   2189  C   SER P 137     -11.663  14.528 -14.278  0.00  0.00      PROA  
ATOM   2190  O   SER P 137     -10.563  15.124 -14.127  0.00  0.00      PROA  
ATOM   2191  N   THR P 138     -11.892  13.398 -13.520  0.00  0.00      PROA  
ATOM   2192  HN  THR P 138     -12.806  13.089 -13.358  0.00  0.00      PROA  
ATOM   2193  CA  THR P 138     -10.843  12.728 -12.719  0.00  0.00      PROA  
ATOM   2194  HA  THR P 138     -10.538  13.373 -11.913  0.00  0.00      PROA  
ATOM   2195  CB  THR P 138     -11.170  11.491 -11.980  0.00  0.00      PROA  
ATOM   2196  HB  THR P 138     -11.169  10.548 -12.562  0.00  0.00      PROA  
ATOM   2197  OG1 THR P 138     -12.484  11.620 -11.532  0.00  0.00      PROA  
ATOM   2198  HG1 THR P 138     -12.336  12.160 -10.740  0.00  0.00      PROA  
ATOM   2199  CG2 THR P 138     -10.201  11.386 -10.810  0.00  0.00      PROA  
ATOM   2200 HG21 THR P 138      -9.918  12.327 -10.306  0.00  0.00      PROA  
ATOM   2201 HG22 THR P 138     -10.481  10.601 -10.090  0.00  0.00      PROA  
ATOM   2202 HG23 THR P 138      -9.357  10.871 -11.182  0.00  0.00      PROA  
ATOM   2203  C   THR P 138      -9.549  12.456 -13.416  0.00  0.00      PROA  
ATOM   2204  O   THR P 138      -9.390  11.712 -14.397  0.00  0.00      PROA  
ATOM   2205  N   LYS P 139      -8.455  12.976 -12.830  0.00  0.00      PROA  
ATOM   2206  HN  LYS P 139      -8.670  13.622 -12.094  0.00  0.00      PROA  
ATOM   2207  CA  LYS P 139      -7.110  13.011 -13.162  0.00  0.00      PROA  
ATOM   2208  HA  LYS P 139      -6.997  12.660 -14.212  0.00  0.00      PROA  
ATOM   2209  CB  LYS P 139      -6.484  14.359 -12.772  0.00  0.00      PROA  
ATOM   2210  HB1 LYS P 139      -6.794  14.608 -11.743  0.00  0.00      PROA  
ATOM   2211  HB2 LYS P 139      -5.401  14.434 -12.772  0.00  0.00      PROA  
ATOM   2212  CG  LYS P 139      -7.026  15.589 -13.468  0.00  0.00      PROA  
ATOM   2213  HG1 LYS P 139      -7.265  15.338 -14.532  0.00  0.00      PROA  
ATOM   2214  HG2 LYS P 139      -7.981  15.872 -13.050  0.00  0.00      PROA  
ATOM   2215  CD  LYS P 139      -6.134  16.816 -13.430  0.00  0.00      PROA  
ATOM   2216  HD1 LYS P 139      -5.952  16.997 -12.293  0.00  0.00      PROA  
ATOM   2217  HD2 LYS P 139      -5.211  16.649 -13.971  0.00  0.00      PROA  
ATOM   2218  CE  LYS P 139      -6.688  18.109 -14.001  0.00  0.00      PROA  
ATOM   2219  HE1 LYS P 139      -5.969  18.920 -14.151  0.00  0.00      PROA  
ATOM   2220  HE2 LYS P 139      -7.323  17.879 -14.905  0.00  0.00      PROA  
ATOM   2221  NZ  LYS P 139      -7.677  18.650 -13.046  0.00  0.00      PROA  
ATOM   2222  HZ1 LYS P 139      -8.256  19.415 -13.451  0.00  0.00      PROA  
ATOM   2223  HZ2 LYS P 139      -7.084  19.019 -12.202  0.00  0.00      PROA  
ATOM   2224  HZ3 LYS P 139      -8.418  17.939 -12.892  0.00  0.00      PROA  
ATOM   2225  C   LYS P 139      -6.490  11.975 -12.351  0.00  0.00      PROA  
ATOM   2226  O   LYS P 139      -6.838  11.808 -11.177  0.00  0.00      PROA  
ATOM   2227  N   LEU P 140      -5.662  11.190 -13.011  0.00  0.00      PROA  
ATOM   2228  HN  LEU P 140      -5.326  11.346 -13.932  0.00  0.00      PROA  
ATOM   2229  CA  LEU P 140      -5.289   9.941 -12.371  0.00  0.00      PROA  
ATOM   2230  HA  LEU P 140      -5.655   9.831 -11.328  0.00  0.00      PROA  
ATOM   2231  CB  LEU P 140      -5.859   8.716 -13.153  0.00  0.00      PROA  
ATOM   2232  HB1 LEU P 140      -5.326   8.649 -14.141  0.00  0.00      PROA  
ATOM   2233  HB2 LEU P 140      -5.600   7.822 -12.614  0.00  0.00      PROA  
ATOM   2234  CG  LEU P 140      -7.389   8.733 -13.459  0.00  0.00      PROA  
ATOM   2235  HG  LEU P 140      -7.681   9.651 -13.751  0.00  0.00      PROA  
ATOM   2236  CD1 LEU P 140      -7.695   7.820 -14.701  0.00  0.00      PROA  
ATOM   2237 HD11 LEU P 140      -7.559   6.707 -14.488  0.00  0.00      PROA  
ATOM   2238 HD12 LEU P 140      -8.791   7.969 -15.006  0.00  0.00      PROA  
ATOM   2239 HD13 LEU P 140      -7.009   8.261 -15.482  0.00  0.00      PROA  
ATOM   2240  CD2 LEU P 140      -8.322   8.421 -12.254  0.00  0.00      PROA  
ATOM   2241 HD21 LEU P 140      -8.336   9.303 -11.651  0.00  0.00      PROA  
ATOM   2242 HD22 LEU P 140      -9.396   8.236 -12.493  0.00  0.00      PROA  
ATOM   2243 HD23 LEU P 140      -7.891   7.458 -11.883  0.00  0.00      PROA  
ATOM   2244  C   LEU P 140      -3.769   9.842 -12.399  0.00  0.00      PROA  
ATOM   2245  O   LEU P 140      -3.135   9.883 -13.412  0.00  0.00      PROA  
ATOM   2246  N   MET P 141      -3.123   9.633 -11.140  0.00  0.00      PROA  
ATOM   2247  HN  MET P 141      -3.634   9.672 -10.265  0.00  0.00      PROA  
ATOM   2248  CA  MET P 141      -1.646   9.576 -11.202  0.00  0.00      PROA  
ATOM   2249  HA  MET P 141      -1.221   9.799 -12.199  0.00  0.00      PROA  
ATOM   2250  CB  MET P 141      -1.030  10.444 -10.105  0.00  0.00      PROA  
ATOM   2251  HB1 MET P 141      -1.287  10.038  -9.133  0.00  0.00      PROA  
ATOM   2252  HB2 MET P 141       0.064  10.501 -10.127  0.00  0.00      PROA  
ATOM   2253  CG  MET P 141      -1.563  11.941 -10.020  0.00  0.00      PROA  
ATOM   2254  HG1 MET P 141      -1.617  12.267 -11.061  0.00  0.00      PROA  
ATOM   2255  HG2 MET P 141      -2.585  12.004  -9.514  0.00  0.00      PROA  
ATOM   2256  SD  MET P 141      -0.333  12.922  -9.047  0.00  0.00      PROA  
ATOM   2257  CE  MET P 141      -1.605  13.800  -8.067  0.00  0.00      PROA  
ATOM   2258  HE1 MET P 141      -1.288  14.721  -7.606  0.00  0.00      PROA  
ATOM   2259  HE2 MET P 141      -2.469  14.190  -8.590  0.00  0.00      PROA  
ATOM   2260  HE3 MET P 141      -1.964  13.148  -7.243  0.00  0.00      PROA  
ATOM   2261  C   MET P 141      -1.157   8.076 -10.963  0.00  0.00      PROA  
ATOM   2262  O   MET P 141      -1.621   7.389 -10.049  0.00  0.00      PROA  
ATOM   2263  N   MET P 142      -0.301   7.582 -11.853  0.00  0.00      PROA  
ATOM   2264  HN  MET P 142       0.078   8.180 -12.562  0.00  0.00      PROA  
ATOM   2265  CA  MET P 142      -0.037   6.121 -12.007  0.00  0.00      PROA  
ATOM   2266  HA  MET P 142      -0.746   5.512 -11.414  0.00  0.00      PROA  
ATOM   2267  CB  MET P 142      -0.295   5.751 -13.445  0.00  0.00      PROA  
ATOM   2268  HB1 MET P 142       0.423   6.271 -14.140  0.00  0.00      PROA  
ATOM   2269  HB2 MET P 142      -0.159   4.613 -13.479  0.00  0.00      PROA  
ATOM   2270  CG  MET P 142      -1.668   6.226 -13.998  0.00  0.00      PROA  
ATOM   2271  HG1 MET P 142      -1.690   7.326 -14.156  0.00  0.00      PROA  
ATOM   2272  HG2 MET P 142      -1.828   5.736 -14.991  0.00  0.00      PROA  
ATOM   2273  SD  MET P 142      -3.115   5.879 -12.961  0.00  0.00      PROA  
ATOM   2274  CE  MET P 142      -2.991   4.131 -13.381  0.00  0.00      PROA  
ATOM   2275  HE1 MET P 142      -3.659   3.397 -12.829  0.00  0.00      PROA  
ATOM   2276  HE2 MET P 142      -3.366   4.045 -14.394  0.00  0.00      PROA  
ATOM   2277  HE3 MET P 142      -1.956   3.723 -13.360  0.00  0.00      PROA  
ATOM   2278  C   MET P 142       1.422   5.819 -11.631  0.00  0.00      PROA  
ATOM   2279  O   MET P 142       2.309   6.405 -12.279  0.00  0.00      PROA  
ATOM   2280  N   LEU P 143       1.600   4.873 -10.690  0.00  0.00      PROA  
ATOM   2281  HN  LEU P 143       0.769   4.380 -10.313  0.00  0.00      PROA  
ATOM   2282  CA  LEU P 143       2.876   4.403 -10.321  0.00  0.00      PROA  
ATOM   2283  HA  LEU P 143       3.514   5.215 -10.104  0.00  0.00      PROA  
ATOM   2284  CB  LEU P 143       2.860   3.677  -8.932  0.00  0.00      PROA  
ATOM   2285  HB1 LEU P 143       2.049   2.906  -9.011  0.00  0.00      PROA  
ATOM   2286  HB2 LEU P 143       3.874   3.276  -8.802  0.00  0.00      PROA  
ATOM   2287  CG  LEU P 143       2.578   4.524  -7.678  0.00  0.00      PROA  
ATOM   2288  HG  LEU P 143       1.540   4.844  -7.661  0.00  0.00      PROA  
ATOM   2289  CD1 LEU P 143       2.620   3.576  -6.572  0.00  0.00      PROA  
ATOM   2290 HD11 LEU P 143       3.590   2.982  -6.717  0.00  0.00      PROA  
ATOM   2291 HD12 LEU P 143       2.707   4.064  -5.563  0.00  0.00      PROA  
ATOM   2292 HD13 LEU P 143       1.777   2.978  -6.443  0.00  0.00      PROA  
ATOM   2293  CD2 LEU P 143       3.538   5.785  -7.523  0.00  0.00      PROA  
ATOM   2294 HD21 LEU P 143       3.195   6.535  -8.199  0.00  0.00      PROA  
ATOM   2295 HD22 LEU P 143       3.413   6.178  -6.427  0.00  0.00      PROA  
ATOM   2296 HD23 LEU P 143       4.567   5.367  -7.657  0.00  0.00      PROA  
ATOM   2297  C   LEU P 143       3.505   3.363 -11.299  0.00  0.00      PROA  
ATOM   2298  O   LEU P 143       4.763   3.210 -11.332  0.00  0.00      PROA  
ATOM   2299  N   THR P 144       2.665   2.637 -12.092  0.00  0.00      PROA  
ATOM   2300  HN  THR P 144       1.676   2.703 -12.006  0.00  0.00      PROA  
ATOM   2301  CA  THR P 144       3.211   1.563 -12.932  0.00  0.00      PROA  
ATOM   2302  HA  THR P 144       4.075   2.024 -13.500  0.00  0.00      PROA  
ATOM   2303  CB  THR P 144       3.640   0.338 -12.154  0.00  0.00      PROA  
ATOM   2304  HB  THR P 144       4.209   0.595 -11.241  0.00  0.00      PROA  
ATOM   2305  OG1 THR P 144       4.559  -0.465 -12.819  0.00  0.00      PROA  
ATOM   2306  HG1 THR P 144       5.360   0.031 -13.073  0.00  0.00      PROA  
ATOM   2307  CG2 THR P 144       2.428  -0.495 -11.760  0.00  0.00      PROA  
ATOM   2308 HG21 THR P 144       1.587   0.141 -11.400  0.00  0.00      PROA  
ATOM   2309 HG22 THR P 144       2.031  -1.014 -12.624  0.00  0.00      PROA  
ATOM   2310 HG23 THR P 144       2.875  -1.285 -11.040  0.00  0.00      PROA  
ATOM   2311  C   THR P 144       2.310   1.237 -14.063  0.00  0.00      PROA  
ATOM   2312  O   THR P 144       1.107   1.478 -14.025  0.00  0.00      PROA  
ATOM   2313  N   ASP P 145       2.842   0.745 -15.121  0.00  0.00      PROA  
ATOM   2314  HN  ASP P 145       3.750   0.278 -15.096  0.00  0.00      PROA  
ATOM   2315  CA  ASP P 145       2.194   0.522 -16.413  0.00  0.00      PROA  
ATOM   2316  HA  ASP P 145       1.781   1.449 -16.740  0.00  0.00      PROA  
ATOM   2317  CB  ASP P 145       3.249  -0.005 -17.372  0.00  0.00      PROA  
ATOM   2318  HB1 ASP P 145       3.719  -0.992 -17.048  0.00  0.00      PROA  
ATOM   2319  HB2 ASP P 145       2.816  -0.071 -18.389  0.00  0.00      PROA  
ATOM   2320  CG  ASP P 145       4.460   0.925 -17.368  0.00  0.00      PROA  
ATOM   2321  OD1 ASP P 145       5.476   0.735 -16.668  0.00  0.00      PROA  
ATOM   2322  OD2 ASP P 145       4.552   1.911 -18.168  0.00  0.00      PROA  
ATOM   2323  C   ASP P 145       0.954  -0.479 -16.463  0.00  0.00      PROA  
ATOM   2324  O   ASP P 145      -0.006  -0.256 -17.210  0.00  0.00      PROA  
ATOM   2325  N   LYS P 146       0.950  -1.596 -15.714  0.00  0.00      PROA  
ATOM   2326  HN  LYS P 146       1.782  -1.840 -15.202  0.00  0.00      PROA  
ATOM   2327  CA  LYS P 146      -0.125  -2.489 -15.611  0.00  0.00      PROA  
ATOM   2328  HA  LYS P 146      -0.330  -2.821 -16.611  0.00  0.00      PROA  
ATOM   2329  CB  LYS P 146       0.308  -3.767 -14.787  0.00  0.00      PROA  
ATOM   2330  HB1 LYS P 146       1.085  -4.324 -15.405  0.00  0.00      PROA  
ATOM   2331  HB2 LYS P 146       0.607  -3.470 -13.712  0.00  0.00      PROA  
ATOM   2332  CG  LYS P 146      -0.827  -4.738 -14.490  0.00  0.00      PROA  
ATOM   2333  HG1 LYS P 146      -1.500  -4.281 -13.612  0.00  0.00      PROA  
ATOM   2334  HG2 LYS P 146      -1.496  -4.881 -15.347  0.00  0.00      PROA  
ATOM   2335  CD  LYS P 146      -0.326  -6.049 -14.049  0.00  0.00      PROA  
ATOM   2336  HD1 LYS P 146       0.555  -6.291 -14.696  0.00  0.00      PROA  
ATOM   2337  HD2 LYS P 146      -0.055  -6.103 -12.960  0.00  0.00      PROA  
ATOM   2338  CE  LYS P 146      -1.279  -7.183 -14.425  0.00  0.00      PROA  
ATOM   2339  HE1 LYS P 146      -1.470  -7.268 -15.503  0.00  0.00      PROA  
ATOM   2340  HE2 LYS P 146      -1.012  -8.183 -14.287  0.00  0.00      PROA  
ATOM   2341  NZ  LYS P 146      -2.591  -6.983 -13.678  0.00  0.00      PROA  
ATOM   2342  HZ1 LYS P 146      -3.125  -6.047 -13.958  0.00  0.00      PROA  
ATOM   2343  HZ2 LYS P 146      -2.194  -6.790 -12.731  0.00  0.00      PROA  
ATOM   2344  HZ3 LYS P 146      -3.205  -7.815 -13.658  0.00  0.00      PROA  
ATOM   2345  C   LYS P 146      -1.406  -1.791 -15.151  0.00  0.00      PROA  
ATOM   2346  O   LYS P 146      -2.492  -2.071 -15.653  0.00  0.00      PROA  
ATOM   2347  N   GLN P 147      -1.354  -0.877 -14.185  0.00  0.00      PROA  
ATOM   2348  HN  GLN P 147      -0.462  -0.502 -13.922  0.00  0.00      PROA  
ATOM   2349  CA  GLN P 147      -2.549  -0.202 -13.663  0.00  0.00      PROA  
ATOM   2350  HA  GLN P 147      -3.278  -0.918 -13.241  0.00  0.00      PROA  
ATOM   2351  CB  GLN P 147      -2.101   0.932 -12.652  0.00  0.00      PROA  
ATOM   2352  HB1 GLN P 147      -1.497   1.672 -13.187  0.00  0.00      PROA  
ATOM   2353  HB2 GLN P 147      -3.046   1.450 -12.391  0.00  0.00      PROA  
ATOM   2354  CG  GLN P 147      -1.306   0.428 -11.438  0.00  0.00      PROA  
ATOM   2355  HG1 GLN P 147      -1.952  -0.199 -10.834  0.00  0.00      PROA  
ATOM   2356  HG2 GLN P 147      -0.409  -0.090 -11.599  0.00  0.00      PROA  
ATOM   2357  CD  GLN P 147      -0.901   1.686 -10.581  0.00  0.00      PROA  
ATOM   2358  OE1 GLN P 147      -0.222   2.587 -11.163  0.00  0.00      PROA  
ATOM   2359  NE2 GLN P 147      -1.281   1.611  -9.293  0.00  0.00      PROA  
ATOM   2360 HE21 GLN P 147      -0.817   2.257  -8.680  0.00  0.00      PROA  
ATOM   2361 HE22 GLN P 147      -1.825   0.820  -9.012  0.00  0.00      PROA  
ATOM   2362  C   GLN P 147      -3.396   0.438 -14.741  0.00  0.00      PROA  
ATOM   2363  O   GLN P 147      -4.596   0.151 -14.816  0.00  0.00      PROA  
ATOM   2364  N   ILE P 148      -2.835   1.204 -15.709  0.00  0.00      PROA  
ATOM   2365  HN  ILE P 148      -1.875   1.474 -15.619  0.00  0.00      PROA  
ATOM   2366  CA  ILE P 148      -3.456   1.867 -16.804  0.00  0.00      PROA  
ATOM   2367  HA  ILE P 148      -4.154   2.550 -16.343  0.00  0.00      PROA  
ATOM   2368  CB  ILE P 148      -2.362   2.628 -17.620  0.00  0.00      PROA  
ATOM   2369  HB  ILE P 148      -1.463   2.001 -17.571  0.00  0.00      PROA  
ATOM   2370  CG2 ILE P 148      -2.895   2.986 -19.075  0.00  0.00      PROA  
ATOM   2371 HG21 ILE P 148      -3.979   3.420 -19.064  0.00  0.00      PROA  
ATOM   2372 HG22 ILE P 148      -2.196   3.653 -19.507  0.00  0.00      PROA  
ATOM   2373 HG23 ILE P 148      -2.982   2.074 -19.721  0.00  0.00      PROA  
ATOM   2374  CG1 ILE P 148      -1.939   3.941 -16.866  0.00  0.00      PROA  
ATOM   2375 HG11 ILE P 148      -2.728   4.713 -17.004  0.00  0.00      PROA  
ATOM   2376 HG12 ILE P 148      -1.663   3.831 -15.780  0.00  0.00      PROA  
ATOM   2377  CD  ILE P 148      -0.652   4.527 -17.462  0.00  0.00      PROA  
ATOM   2378  HD1 ILE P 148       0.113   3.705 -17.670  0.00  0.00      PROA  
ATOM   2379  HD2 ILE P 148      -0.752   5.051 -18.429  0.00  0.00      PROA  
ATOM   2380  HD3 ILE P 148      -0.181   5.236 -16.766  0.00  0.00      PROA  
ATOM   2381  C   ILE P 148      -4.275   0.892 -17.681  0.00  0.00      PROA  
ATOM   2382  O   ILE P 148      -5.505   0.961 -17.918  0.00  0.00      PROA  
ATOM   2383  N   ALA P 149      -3.596  -0.229 -18.147  0.00  0.00      PROA  
ATOM   2384  HN  ALA P 149      -2.637  -0.405 -17.888  0.00  0.00      PROA  
ATOM   2385  CA  ALA P 149      -4.193  -1.312 -18.914  0.00  0.00      PROA  
ATOM   2386  HA  ALA P 149      -4.564  -0.900 -19.835  0.00  0.00      PROA  
ATOM   2387  CB  ALA P 149      -3.043  -2.364 -19.240  0.00  0.00      PROA  
ATOM   2388  HB1 ALA P 149      -2.642  -2.676 -18.222  0.00  0.00      PROA  
ATOM   2389  HB2 ALA P 149      -3.413  -3.142 -19.951  0.00  0.00      PROA  
ATOM   2390  HB3 ALA P 149      -2.211  -1.822 -19.764  0.00  0.00      PROA  
ATOM   2391  C   ALA P 149      -5.308  -1.958 -18.154  0.00  0.00      PROA  
ATOM   2392  O   ALA P 149      -6.390  -2.348 -18.686  0.00  0.00      PROA  
ATOM   2393  N   ASP P 150      -5.126  -2.207 -16.787  0.00  0.00      PROA  
ATOM   2394  HN  ASP P 150      -4.238  -2.019 -16.329  0.00  0.00      PROA  
ATOM   2395  CA  ASP P 150      -6.110  -2.781 -15.889  0.00  0.00      PROA  
ATOM   2396  HA  ASP P 150      -6.459  -3.640 -16.383  0.00  0.00      PROA  
ATOM   2397  CB  ASP P 150      -5.455  -3.274 -14.558  0.00  0.00      PROA  
ATOM   2398  HB1 ASP P 150      -4.746  -2.415 -14.333  0.00  0.00      PROA  
ATOM   2399  HB2 ASP P 150      -6.152  -3.383 -13.759  0.00  0.00      PROA  
ATOM   2400  CG  ASP P 150      -4.679  -4.604 -14.574  0.00  0.00      PROA  
ATOM   2401  OD1 ASP P 150      -4.713  -5.416 -15.562  0.00  0.00      PROA  
ATOM   2402  OD2 ASP P 150      -3.953  -4.743 -13.527  0.00  0.00      PROA  
ATOM   2403  C   ASP P 150      -7.356  -2.069 -15.710  0.00  0.00      PROA  
ATOM   2404  O   ASP P 150      -8.413  -2.666 -15.910  0.00  0.00      PROA  
ATOM   2405  N   PHE P 151      -7.217  -0.783 -15.463  0.00  0.00      PROA  
ATOM   2406  HN  PHE P 151      -6.329  -0.409 -15.319  0.00  0.00      PROA  
ATOM   2407  CA  PHE P 151      -8.296   0.169 -15.484  0.00  0.00      PROA  
ATOM   2408  HA  PHE P 151      -9.090  -0.243 -14.879  0.00  0.00      PROA  
ATOM   2409  CB  PHE P 151      -7.797   1.519 -14.931  0.00  0.00      PROA  
ATOM   2410  HB1 PHE P 151      -6.963   1.974 -15.481  0.00  0.00      PROA  
ATOM   2411  HB2 PHE P 151      -8.571   2.275 -14.937  0.00  0.00      PROA  
ATOM   2412  CG  PHE P 151      -7.392   1.396 -13.522  0.00  0.00      PROA  
ATOM   2413  CD1 PHE P 151      -8.370   0.817 -12.650  0.00  0.00      PROA  
ATOM   2414  HD1 PHE P 151      -9.351   0.578 -13.041  0.00  0.00      PROA  
ATOM   2415  CE1 PHE P 151      -8.146   0.856 -11.201  0.00  0.00      PROA  
ATOM   2416  HE1 PHE P 151      -8.818   0.637 -10.465  0.00  0.00      PROA  
ATOM   2417  CZ  PHE P 151      -6.867   1.235 -10.750  0.00  0.00      PROA  
ATOM   2418  HZ  PHE P 151      -6.588   1.150  -9.679  0.00  0.00      PROA  
ATOM   2419  CD2 PHE P 151      -6.132   1.761 -12.964  0.00  0.00      PROA  
ATOM   2420  HD2 PHE P 151      -5.337   2.165 -13.607  0.00  0.00      PROA  
ATOM   2421  CE2 PHE P 151      -5.842   1.732 -11.565  0.00  0.00      PROA  
ATOM   2422  HE2 PHE P 151      -4.909   2.058 -11.217  0.00  0.00      PROA  
ATOM   2423  C   PHE P 151      -8.957   0.298 -16.877  0.00  0.00      PROA  
ATOM   2424  O   PHE P 151     -10.170   0.405 -17.056  0.00  0.00      PROA  
ATOM   2425  N   GLN P 152      -8.259   0.468 -17.971  0.00  0.00      PROA  
ATOM   2426  HN  GLN P 152      -7.211   0.562 -17.945  0.00  0.00      PROA  
ATOM   2427  CA  GLN P 152      -8.790   0.531 -19.346  0.00  0.00      PROA  
ATOM   2428  HA  GLN P 152      -9.437   1.376 -19.365  0.00  0.00      PROA  
ATOM   2429  CB  GLN P 152      -7.691   0.901 -20.359  0.00  0.00      PROA  
ATOM   2430  HB1 GLN P 152      -6.699   0.450 -20.182  0.00  0.00      PROA  
ATOM   2431  HB2 GLN P 152      -8.006   0.583 -21.421  0.00  0.00      PROA  
ATOM   2432  CG  GLN P 152      -7.611   2.494 -20.598  0.00  0.00      PROA  
ATOM   2433  HG1 GLN P 152      -8.601   2.903 -20.919  0.00  0.00      PROA  
ATOM   2434  HG2 GLN P 152      -7.439   2.950 -19.647  0.00  0.00      PROA  
ATOM   2435  CD  GLN P 152      -6.510   2.737 -21.623  0.00  0.00      PROA  
ATOM   2436  OE1 GLN P 152      -5.579   1.914 -21.674  0.00  0.00      PROA  
ATOM   2437  NE2 GLN P 152      -6.645   3.818 -22.352  0.00  0.00      PROA  
ATOM   2438 HE21 GLN P 152      -6.032   3.945 -23.099  0.00  0.00      PROA  
ATOM   2439 HE22 GLN P 152      -7.437   4.447 -22.191  0.00  0.00      PROA  
ATOM   2440  C   GLN P 152      -9.517  -0.704 -19.903  0.00  0.00      PROA  
ATOM   2441  O   GLN P 152     -10.549  -0.590 -20.598  0.00  0.00      PROA  
ATOM   2442  N   LYS P 153      -9.064  -1.899 -19.561  0.00  0.00      PROA  
ATOM   2443  HN  LYS P 153      -8.060  -2.122 -19.334  0.00  0.00      PROA  
ATOM   2444  CA  LYS P 153      -9.855  -3.078 -19.930  0.00  0.00      PROA  
ATOM   2445  HA  LYS P 153     -10.143  -3.022 -20.986  0.00  0.00      PROA  
ATOM   2446  CB  LYS P 153      -8.930  -4.303 -19.814  0.00  0.00      PROA  
ATOM   2447  HB1 LYS P 153      -9.185  -5.070 -20.573  0.00  0.00      PROA  
ATOM   2448  HB2 LYS P 153      -7.865  -4.155 -20.153  0.00  0.00      PROA  
ATOM   2449  CG  LYS P 153      -8.792  -5.000 -18.459  0.00  0.00      PROA  
ATOM   2450  HG1 LYS P 153      -8.863  -4.334 -17.598  0.00  0.00      PROA  
ATOM   2451  HG2 LYS P 153      -9.688  -5.628 -18.261  0.00  0.00      PROA  
ATOM   2452  CD  LYS P 153      -7.603  -5.882 -18.322  0.00  0.00      PROA  
ATOM   2453  HD1 LYS P 153      -7.551  -6.710 -19.084  0.00  0.00      PROA  
ATOM   2454  HD2 LYS P 153      -6.707  -5.192 -18.487  0.00  0.00      PROA  
ATOM   2455  CE  LYS P 153      -7.527  -6.595 -16.953  0.00  0.00      PROA  
ATOM   2456  HE1 LYS P 153      -7.842  -5.818 -16.213  0.00  0.00      PROA  
ATOM   2457  HE2 LYS P 153      -8.312  -7.333 -17.075  0.00  0.00      PROA  
ATOM   2458  NZ  LYS P 153      -6.267  -7.096 -16.695  0.00  0.00      PROA  
ATOM   2459  HZ1 LYS P 153      -5.698  -6.345 -16.302  0.00  0.00      PROA  
ATOM   2460  HZ2 LYS P 153      -5.855  -7.567 -17.535  0.00  0.00      PROA  
ATOM   2461  HZ3 LYS P 153      -6.266  -7.835 -15.919  0.00  0.00      PROA  
ATOM   2462  C   LYS P 153     -11.166  -3.266 -19.088  0.00  0.00      PROA  
ATOM   2463  O   LYS P 153     -12.084  -4.021 -19.473  0.00  0.00      PROA  
ATOM   2464  N   HSD P 154     -11.282  -2.577 -17.961  0.00  0.00      PROA  
ATOM   2465  HN  HSD P 154     -10.443  -2.143 -17.551  0.00  0.00      PROA  
ATOM   2466  CA  HSD P 154     -12.471  -2.686 -17.120  0.00  0.00      PROA  
ATOM   2467  HA  HSD P 154     -13.042  -3.556 -17.380  0.00  0.00      PROA  
ATOM   2468  CB  HSD P 154     -12.095  -2.893 -15.584  0.00  0.00      PROA  
ATOM   2469  HB1 HSD P 154     -11.274  -2.323 -15.179  0.00  0.00      PROA  
ATOM   2470  HB2 HSD P 154     -12.958  -2.731 -14.965  0.00  0.00      PROA  
ATOM   2471  ND1 HSD P 154     -12.554  -5.288 -15.307  0.00  0.00      PROA  
ATOM   2472  HD1 HSD P 154     -13.558  -5.193 -15.337  0.00  0.00      PROA  
ATOM   2473  CG  HSD P 154     -11.649  -4.272 -15.314  0.00  0.00      PROA  
ATOM   2474  CE1 HSD P 154     -11.933  -6.482 -15.080  0.00  0.00      PROA  
ATOM   2475  HE1 HSD P 154     -12.434  -7.436 -15.079  0.00  0.00      PROA  
ATOM   2476  NE2 HSD P 154     -10.570  -6.198 -14.913  0.00  0.00      PROA  
ATOM   2477  CD2 HSD P 154     -10.448  -4.821 -15.003  0.00  0.00      PROA  
ATOM   2478  HD2 HSD P 154      -9.492  -4.271 -14.761  0.00  0.00      PROA  
ATOM   2479  C   HSD P 154     -13.418  -1.459 -17.195  0.00  0.00      PROA  
ATOM   2480  O   HSD P 154     -14.627  -1.624 -17.059  0.00  0.00      PROA  
ATOM   2481  N   TYR P 155     -12.900  -0.170 -17.410  0.00  0.00      PROA  
ATOM   2482  HN  TYR P 155     -11.883  -0.067 -17.402  0.00  0.00      PROA  
ATOM   2483  CA  TYR P 155     -13.755   1.022 -17.213  0.00  0.00      PROA  
ATOM   2484  HA  TYR P 155     -14.759   0.628 -16.923  0.00  0.00      PROA  
ATOM   2485  CB  TYR P 155     -13.243   1.825 -15.963  0.00  0.00      PROA  
ATOM   2486  HB1 TYR P 155     -12.170   2.015 -16.099  0.00  0.00      PROA  
ATOM   2487  HB2 TYR P 155     -13.891   2.699 -15.878  0.00  0.00      PROA  
ATOM   2488  CG  TYR P 155     -13.432   0.953 -14.681  0.00  0.00      PROA  
ATOM   2489  CD1 TYR P 155     -14.650   0.407 -14.352  0.00  0.00      PROA  
ATOM   2490  HD1 TYR P 155     -15.581   0.515 -14.914  0.00  0.00      PROA  
ATOM   2491  CE1 TYR P 155     -14.836  -0.534 -13.343  0.00  0.00      PROA  
ATOM   2492  HE1 TYR P 155     -15.806  -0.907 -13.215  0.00  0.00      PROA  
ATOM   2493  CZ  TYR P 155     -13.747  -0.954 -12.655  0.00  0.00      PROA  
ATOM   2494  OH  TYR P 155     -13.814  -2.097 -11.888  0.00  0.00      PROA  
ATOM   2495  HH  TYR P 155     -12.994  -2.101 -11.357  0.00  0.00      PROA  
ATOM   2496  CD2 TYR P 155     -12.323   0.667 -13.801  0.00  0.00      PROA  
ATOM   2497  HD2 TYR P 155     -11.349   1.099 -14.029  0.00  0.00      PROA  
ATOM   2498  CE2 TYR P 155     -12.474  -0.377 -12.910  0.00  0.00      PROA  
ATOM   2499  HE2 TYR P 155     -11.643  -0.735 -12.392  0.00  0.00      PROA  
ATOM   2500  C   TYR P 155     -13.845   1.961 -18.451  0.00  0.00      PROA  
ATOM   2501  O   TYR P 155     -14.705   2.809 -18.633  0.00  0.00      PROA  
ATOM   2502  N   GLN P 156     -12.891   1.678 -19.331  0.00  0.00      PROA  
ATOM   2503  HN  GLN P 156     -12.296   0.899 -19.122  0.00  0.00      PROA  
ATOM   2504  CA  GLN P 156     -12.687   2.313 -20.613  0.00  0.00      PROA  
ATOM   2505  HA  GLN P 156     -11.842   1.930 -21.149  0.00  0.00      PROA  
ATOM   2506  CB  GLN P 156     -13.909   2.120 -21.501  0.00  0.00      PROA  
ATOM   2507  HB1 GLN P 156     -14.818   2.640 -21.070  0.00  0.00      PROA  
ATOM   2508  HB2 GLN P 156     -13.782   2.663 -22.450  0.00  0.00      PROA  
ATOM   2509  CG  GLN P 156     -14.239   0.701 -21.924  0.00  0.00      PROA  
ATOM   2510  HG1 GLN P 156     -14.573   0.193 -20.987  0.00  0.00      PROA  
ATOM   2511  HG2 GLN P 156     -14.946   0.843 -22.766  0.00  0.00      PROA  
ATOM   2512  CD  GLN P 156     -13.072  -0.111 -22.458  0.00  0.00      PROA  
ATOM   2513  OE1 GLN P 156     -12.221   0.371 -23.174  0.00  0.00      PROA  
ATOM   2514  NE2 GLN P 156     -13.203  -1.432 -22.215  0.00  0.00      PROA  
ATOM   2515 HE21 GLN P 156     -12.580  -2.036 -22.783  0.00  0.00      PROA  
ATOM   2516 HE22 GLN P 156     -13.804  -1.863 -21.488  0.00  0.00      PROA  
ATOM   2517  C   GLN P 156     -12.389   3.764 -20.667  0.00  0.00      PROA  
ATOM   2518  O   GLN P 156     -12.817   4.571 -21.487  0.00  0.00      PROA  
ATOM   2519  N   THR P 157     -11.342   4.077 -19.869  0.00  0.00      PROA  
ATOM   2520  HN  THR P 157     -10.945   3.466 -19.246  0.00  0.00      PROA  
ATOM   2521  CA  THR P 157     -10.923   5.450 -19.577  0.00  0.00      PROA  
ATOM   2522  HA  THR P 157     -11.853   5.998 -19.351  0.00  0.00      PROA  
ATOM   2523  CB  THR P 157      -9.987   5.389 -18.377  0.00  0.00      PROA  
ATOM   2524  HB  THR P 157      -8.996   5.110 -18.809  0.00  0.00      PROA  
ATOM   2525  OG1 THR P 157     -10.334   4.349 -17.496  0.00  0.00      PROA  
ATOM   2526  HG1 THR P 157     -11.014   4.671 -16.945  0.00  0.00      PROA  
ATOM   2527  CG2 THR P 157     -10.051   6.721 -17.561  0.00  0.00      PROA  
ATOM   2528 HG21 THR P 157     -11.092   7.036 -17.282  0.00  0.00      PROA  
ATOM   2529 HG22 THR P 157      -9.609   6.668 -16.535  0.00  0.00      PROA  
ATOM   2530 HG23 THR P 157      -9.587   7.629 -18.038  0.00  0.00      PROA  
ATOM   2531  C   THR P 157     -10.149   6.133 -20.666  0.00  0.00      PROA  
ATOM   2532  O   THR P 157      -9.367   5.445 -21.398  0.00  0.00      PROA  
ATOM   2533  N   GLU P 158     -10.320   7.470 -20.876  0.00  0.00      PROA  
ATOM   2534  HN  GLU P 158     -10.869   8.036 -20.238  0.00  0.00      PROA  
ATOM   2535  CA  GLU P 158      -9.638   8.407 -21.832  0.00  0.00      PROA  
ATOM   2536  HA  GLU P 158      -9.809   7.899 -22.793  0.00  0.00      PROA  
ATOM   2537  CB  GLU P 158     -10.261   9.818 -22.051  0.00  0.00      PROA  
ATOM   2538  HB1 GLU P 158     -10.106  10.451 -21.060  0.00  0.00      PROA  
ATOM   2539  HB2 GLU P 158      -9.624  10.424 -22.807  0.00  0.00      PROA  
ATOM   2540  CG  GLU P 158     -11.751   9.872 -22.398  0.00  0.00      PROA  
ATOM   2541  HG1 GLU P 158     -11.982  10.955 -22.523  0.00  0.00      PROA  
ATOM   2542  HG2 GLU P 158     -11.861   9.332 -23.413  0.00  0.00      PROA  
ATOM   2543  CD  GLU P 158     -12.511   9.364 -21.279  0.00  0.00      PROA  
ATOM   2544  OE1 GLU P 158     -12.132   9.446 -20.064  0.00  0.00      PROA  
ATOM   2545  OE2 GLU P 158     -13.567   8.790 -21.614  0.00  0.00      PROA  
ATOM   2546  C   GLU P 158      -8.113   8.471 -21.545  0.00  0.00      PROA  
ATOM   2547  O   GLU P 158      -7.706   8.943 -20.458  0.00  0.00      PROA  
ATOM   2548  N   PRO P 159      -7.311   8.176 -22.582  0.00  0.00      PROA  
ATOM   2549  CD  PRO P 159      -7.777   8.178 -23.936  0.00  0.00      PROA  
ATOM   2550  HD1 PRO P 159      -8.411   9.034 -24.168  0.00  0.00      PROA  
ATOM   2551  HD2 PRO P 159      -8.336   7.221 -24.061  0.00  0.00      PROA  
ATOM   2552  CA  PRO P 159      -5.857   8.203 -22.379  0.00  0.00      PROA  
ATOM   2553  HA  PRO P 159      -5.640   7.572 -21.546  0.00  0.00      PROA  
ATOM   2554  CB  PRO P 159      -5.498   7.629 -23.775  0.00  0.00      PROA  
ATOM   2555  HB1 PRO P 159      -5.616   6.476 -23.812  0.00  0.00      PROA  
ATOM   2556  HB2 PRO P 159      -4.428   7.935 -24.149  0.00  0.00      PROA  
ATOM   2557  CG  PRO P 159      -6.550   8.096 -24.769  0.00  0.00      PROA  
ATOM   2558  HG1 PRO P 159      -6.793   7.357 -25.576  0.00  0.00      PROA  
ATOM   2559  HG2 PRO P 159      -6.305   9.086 -25.211  0.00  0.00      PROA  
ATOM   2560  C   PRO P 159      -5.158   9.554 -22.241  0.00  0.00      PROA  
ATOM   2561  O   PRO P 159      -3.932   9.629 -22.090  0.00  0.00      PROA  
ATOM   2562  N   GLU P 160      -5.833  10.671 -22.081  0.00  0.00      PROA  
ATOM   2563  HN  GLU P 160      -6.785  10.594 -21.956  0.00  0.00      PROA  
ATOM   2564  CA  GLU P 160      -5.283  11.945 -21.782  0.00  0.00      PROA  
ATOM   2565  HA  GLU P 160      -4.245  11.918 -22.062  0.00  0.00      PROA  
ATOM   2566  CB  GLU P 160      -6.016  13.144 -22.454  0.00  0.00      PROA  
ATOM   2567  HB1 GLU P 160      -5.360  14.022 -22.319  0.00  0.00      PROA  
ATOM   2568  HB2 GLU P 160      -6.019  12.876 -23.531  0.00  0.00      PROA  
ATOM   2569  CG  GLU P 160      -7.462  13.547 -22.012  0.00  0.00      PROA  
ATOM   2570  HG1 GLU P 160      -7.997  12.637 -21.921  0.00  0.00      PROA  
ATOM   2571  HG2 GLU P 160      -7.372  13.938 -21.002  0.00  0.00      PROA  
ATOM   2572  CD  GLU P 160      -8.028  14.623 -22.888  0.00  0.00      PROA  
ATOM   2573  OE1 GLU P 160      -8.498  14.211 -23.991  0.00  0.00      PROA  
ATOM   2574  OE2 GLU P 160      -8.189  15.834 -22.523  0.00  0.00      PROA  
ATOM   2575  C   GLU P 160      -5.305  12.263 -20.310  0.00  0.00      PROA  
ATOM   2576  O   GLU P 160      -4.699  13.227 -19.814  0.00  0.00      PROA  
ATOM   2577  N   ARG P 161      -5.967  11.401 -19.526  0.00  0.00      PROA  
ATOM   2578  HN  ARG P 161      -6.072  10.452 -19.855  0.00  0.00      PROA  
ATOM   2579  CA  ARG P 161      -6.216  11.546 -18.086  0.00  0.00      PROA  
ATOM   2580  HA  ARG P 161      -6.292  12.574 -17.910  0.00  0.00      PROA  
ATOM   2581  CB  ARG P 161      -7.616  10.938 -17.758  0.00  0.00      PROA  
ATOM   2582  HB1 ARG P 161      -7.420   9.862 -17.955  0.00  0.00      PROA  
ATOM   2583  HB2 ARG P 161      -7.829  11.158 -16.653  0.00  0.00      PROA  
ATOM   2584  CG  ARG P 161      -8.723  11.504 -18.557  0.00  0.00      PROA  
ATOM   2585  HG1 ARG P 161      -8.828  12.548 -18.207  0.00  0.00      PROA  
ATOM   2586  HG2 ARG P 161      -8.426  11.594 -19.590  0.00  0.00      PROA  
ATOM   2587  CD  ARG P 161     -10.007  10.776 -18.372  0.00  0.00      PROA  
ATOM   2588  HD1 ARG P 161     -10.823  11.270 -18.917  0.00  0.00      PROA  
ATOM   2589  HD2 ARG P 161      -9.847   9.750 -18.751  0.00  0.00      PROA  
ATOM   2590  NE  ARG P 161     -10.437  10.697 -16.975  0.00  0.00      PROA  
ATOM   2591  HE  ARG P 161      -9.934  11.091 -16.216  0.00  0.00      PROA  
ATOM   2592  CZ  ARG P 161     -11.618  10.212 -16.551  0.00  0.00      PROA  
ATOM   2593  NH1 ARG P 161     -12.511   9.598 -17.325  0.00  0.00      PROA  
ATOM   2594 HH11 ARG P 161     -13.354   9.196 -16.947  0.00  0.00      PROA  
ATOM   2595 HH12 ARG P 161     -12.298   9.494 -18.305  0.00  0.00      PROA  
ATOM   2596  NH2 ARG P 161     -11.883  10.300 -15.293  0.00  0.00      PROA  
ATOM   2597 HH21 ARG P 161     -12.746  10.155 -14.889  0.00  0.00      PROA  
ATOM   2598 HH22 ARG P 161     -11.239  10.882 -14.836  0.00  0.00      PROA  
ATOM   2599  C   ARG P 161      -5.095  10.956 -17.264  0.00  0.00      PROA  
ATOM   2600  O   ARG P 161      -5.204  11.094 -16.053  0.00  0.00      PROA  
ATOM   2601  N   PHE P 162      -4.165  10.172 -17.817  0.00  0.00      PROA  
ATOM   2602  HN  PHE P 162      -4.210  10.048 -18.788  0.00  0.00      PROA  
ATOM   2603  CA  PHE P 162      -3.167   9.529 -16.962  0.00  0.00      PROA  
ATOM   2604  HA  PHE P 162      -3.437   9.505 -15.910  0.00  0.00      PROA  
ATOM   2605  CB  PHE P 162      -2.886   8.075 -17.481  0.00  0.00      PROA  
ATOM   2606  HB1 PHE P 162      -2.294   8.110 -18.414  0.00  0.00      PROA  
ATOM   2607  HB2 PHE P 162      -2.115   7.613 -16.791  0.00  0.00      PROA  
ATOM   2608  CG  PHE P 162      -4.110   7.197 -17.536  0.00  0.00      PROA  
ATOM   2609  CD1 PHE P 162      -4.683   6.774 -16.285  0.00  0.00      PROA  
ATOM   2610  HD1 PHE P 162      -4.431   7.328 -15.475  0.00  0.00      PROA  
ATOM   2611  CE1 PHE P 162      -5.626   5.754 -16.272  0.00  0.00      PROA  
ATOM   2612  HE1 PHE P 162      -6.007   5.397 -15.341  0.00  0.00      PROA  
ATOM   2613  CZ  PHE P 162      -6.253   5.301 -17.485  0.00  0.00      PROA  
ATOM   2614  HZ  PHE P 162      -7.144   4.702 -17.482  0.00  0.00      PROA  
ATOM   2615  CD2 PHE P 162      -4.577   6.594 -18.694  0.00  0.00      PROA  
ATOM   2616  HD2 PHE P 162      -4.185   6.878 -19.654  0.00  0.00      PROA  
ATOM   2617  CE2 PHE P 162      -5.710   5.734 -18.680  0.00  0.00      PROA  
ATOM   2618  HE2 PHE P 162      -6.137   5.407 -19.642  0.00  0.00      PROA  
ATOM   2619  C   PHE P 162      -1.932  10.340 -16.891  0.00  0.00      PROA  
ATOM   2620  O   PHE P 162      -1.460  10.780 -17.909  0.00  0.00      PROA  
ATOM   2621  N   GLN P 163      -1.269  10.397 -15.699  0.00  0.00      PROA  
ATOM   2622  HN  GLN P 163      -1.719  10.092 -14.856  0.00  0.00      PROA  
ATOM   2623  CA  GLN P 163       0.088  10.921 -15.725  0.00  0.00      PROA  
ATOM   2624  HA  GLN P 163       0.586  11.034 -16.643  0.00  0.00      PROA  
ATOM   2625  CB  GLN P 163       0.297  12.271 -14.953  0.00  0.00      PROA  
ATOM   2626  HB1 GLN P 163       0.114  12.077 -13.881  0.00  0.00      PROA  
ATOM   2627  HB2 GLN P 163       1.337  12.418 -14.998  0.00  0.00      PROA  
ATOM   2628  CG  GLN P 163      -0.594  13.464 -15.337  0.00  0.00      PROA  
ATOM   2629  HG1 GLN P 163      -1.700  13.121 -15.375  0.00  0.00      PROA  
ATOM   2630  HG2 GLN P 163      -0.525  14.219 -14.594  0.00  0.00      PROA  
ATOM   2631  CD  GLN P 163      -0.172  13.982 -16.754  0.00  0.00      PROA  
ATOM   2632  OE1 GLN P 163       0.982  13.910 -17.105  0.00  0.00      PROA  
ATOM   2633  NE2 GLN P 163      -1.208  14.337 -17.532  0.00  0.00      PROA  
ATOM   2634 HE21 GLN P 163      -1.084  14.439 -18.531  0.00  0.00      PROA  
ATOM   2635 HE22 GLN P 163      -2.061  14.607 -17.083  0.00  0.00      PROA  
ATOM   2636  C   GLN P 163       0.874   9.793 -15.077  0.00  0.00      PROA  
ATOM   2637  O   GLN P 163       0.515   9.246 -14.042  0.00  0.00      PROA  
ATOM   2638  N   ILE P 164       1.994   9.374 -15.789  0.00  0.00      PROA  
ATOM   2639  HN  ILE P 164       2.372   9.974 -16.482  0.00  0.00      PROA  
ATOM   2640  CA  ILE P 164       2.805   8.231 -15.289  0.00  0.00      PROA  
ATOM   2641  HA  ILE P 164       2.253   7.721 -14.449  0.00  0.00      PROA  
ATOM   2642  CB  ILE P 164       3.193   7.203 -16.373  0.00  0.00      PROA  
ATOM   2643  HB  ILE P 164       2.226   6.843 -16.689  0.00  0.00      PROA  
ATOM   2644  CG2 ILE P 164       3.717   8.081 -17.549  0.00  0.00      PROA  
ATOM   2645 HG21 ILE P 164       4.097   7.498 -18.380  0.00  0.00      PROA  
ATOM   2646 HG22 ILE P 164       2.969   8.715 -18.069  0.00  0.00      PROA  
ATOM   2647 HG23 ILE P 164       4.590   8.553 -17.125  0.00  0.00      PROA  
ATOM   2648  CG1 ILE P 164       3.997   5.896 -16.000  0.00  0.00      PROA  
ATOM   2649 HG11 ILE P 164       4.358   5.298 -16.904  0.00  0.00      PROA  
ATOM   2650 HG12 ILE P 164       4.829   6.059 -15.239  0.00  0.00      PROA  
ATOM   2651  CD  ILE P 164       3.025   4.878 -15.356  0.00  0.00      PROA  
ATOM   2652  HD1 ILE P 164       2.304   4.651 -16.062  0.00  0.00      PROA  
ATOM   2653  HD2 ILE P 164       3.574   3.988 -15.129  0.00  0.00      PROA  
ATOM   2654  HD3 ILE P 164       2.598   5.347 -14.407  0.00  0.00      PROA  
ATOM   2655  C   ILE P 164       4.027   8.772 -14.481  0.00  0.00      PROA  
ATOM   2656  O   ILE P 164       4.879   9.510 -14.986  0.00  0.00      PROA  
ATOM   2657  N   LEU P 165       4.031   8.313 -13.230  0.00  0.00      PROA  
ATOM   2658  HN  LEU P 165       3.370   7.577 -12.829  0.00  0.00      PROA  
ATOM   2659  CA  LEU P 165       4.966   8.924 -12.267  0.00  0.00      PROA  
ATOM   2660  HA  LEU P 165       5.078   9.943 -12.519  0.00  0.00      PROA  
ATOM   2661  CB  LEU P 165       4.501   8.970 -10.810  0.00  0.00      PROA  
ATOM   2662  HB1 LEU P 165       4.377   7.933 -10.409  0.00  0.00      PROA  
ATOM   2663  HB2 LEU P 165       5.183   9.541 -10.199  0.00  0.00      PROA  
ATOM   2664  CG  LEU P 165       3.180   9.709 -10.574  0.00  0.00      PROA  
ATOM   2665  HG  LEU P 165       2.379   9.433 -11.284  0.00  0.00      PROA  
ATOM   2666  CD1 LEU P 165       2.608   9.308  -9.113  0.00  0.00      PROA  
ATOM   2667 HD11 LEU P 165       2.275   8.218  -9.176  0.00  0.00      PROA  
ATOM   2668 HD12 LEU P 165       3.360   9.445  -8.355  0.00  0.00      PROA  
ATOM   2669 HD13 LEU P 165       1.767   9.972  -8.881  0.00  0.00      PROA  
ATOM   2670  CD2 LEU P 165       3.341  11.213 -10.670  0.00  0.00      PROA  
ATOM   2671 HD21 LEU P 165       4.031  11.625  -9.981  0.00  0.00      PROA  
ATOM   2672 HD22 LEU P 165       3.608  11.412 -11.782  0.00  0.00      PROA  
ATOM   2673 HD23 LEU P 165       2.388  11.781 -10.347  0.00  0.00      PROA  
ATOM   2674  C   LEU P 165       6.421   8.303 -12.317  0.00  0.00      PROA  
ATOM   2675  O   LEU P 165       6.574   7.082 -12.279  0.00  0.00      PROA  
ATOM   2676  N   PRO P 166       7.601   9.014 -12.393  0.00  0.00      PROA  
ATOM   2677  CD  PRO P 166       7.646  10.461 -12.554  0.00  0.00      PROA  
ATOM   2678  HD1 PRO P 166       6.763  10.919 -12.076  0.00  0.00      PROA  
ATOM   2679  HD2 PRO P 166       7.528  10.703 -13.619  0.00  0.00      PROA  
ATOM   2680  CA  PRO P 166       8.900   8.392 -11.941  0.00  0.00      PROA  
ATOM   2681  HA  PRO P 166       9.143   7.561 -12.594  0.00  0.00      PROA  
ATOM   2682  CB  PRO P 166       9.855   9.584 -12.059  0.00  0.00      PROA  
ATOM   2683  HB1 PRO P 166      10.151   9.611 -13.143  0.00  0.00      PROA  
ATOM   2684  HB2 PRO P 166      10.771   9.495 -11.421  0.00  0.00      PROA  
ATOM   2685  CG  PRO P 166       8.953  10.816 -11.803  0.00  0.00      PROA  
ATOM   2686  HG1 PRO P 166       9.481  11.712 -12.160  0.00  0.00      PROA  
ATOM   2687  HG2 PRO P 166       8.653  10.774 -10.641  0.00  0.00      PROA  
ATOM   2688  C   PRO P 166       8.830   7.983 -10.421  0.00  0.00      PROA  
ATOM   2689  O   PRO P 166       8.138   8.665  -9.685  0.00  0.00      PROA  
ATOM   2690  N   PRO P 167       9.451   6.937  -9.869  0.00  0.00      PROA  
ATOM   2691  CD  PRO P 167      10.030   5.869 -10.708  0.00  0.00      PROA  
ATOM   2692  HD1 PRO P 167      11.061   6.282 -11.071  0.00  0.00      PROA  
ATOM   2693  HD2 PRO P 167       9.440   5.692 -11.559  0.00  0.00      PROA  
ATOM   2694  CA  PRO P 167       9.306   6.462  -8.484  0.00  0.00      PROA  
ATOM   2695  HA  PRO P 167       8.268   6.177  -8.364  0.00  0.00      PROA  
ATOM   2696  CB  PRO P 167      10.301   5.264  -8.421  0.00  0.00      PROA  
ATOM   2697  HB1 PRO P 167       9.993   4.531  -7.698  0.00  0.00      PROA  
ATOM   2698  HB2 PRO P 167      11.355   5.692  -8.282  0.00  0.00      PROA  
ATOM   2699  CG  PRO P 167      10.073   4.662  -9.852  0.00  0.00      PROA  
ATOM   2700  HG1 PRO P 167       9.047   4.142  -9.949  0.00  0.00      PROA  
ATOM   2701  HG2 PRO P 167      10.819   3.850 -10.008  0.00  0.00      PROA  
ATOM   2702  C   PRO P 167       9.619   7.469  -7.371  0.00  0.00      PROA  
ATOM   2703  O   PRO P 167      10.629   8.186  -7.423  0.00  0.00      PROA  
ATOM   2704  N   GLY P 168       8.689   7.639  -6.368  0.00  0.00      PROA  
ATOM   2705  HN  GLY P 168       7.881   7.065  -6.449  0.00  0.00      PROA  
ATOM   2706  CA  GLY P 168       8.640   8.666  -5.422  0.00  0.00      PROA  
ATOM   2707  HA1 GLY P 168       7.657   8.746  -5.008  0.00  0.00      PROA  
ATOM   2708  HA2 GLY P 168       8.794   9.588  -6.002  0.00  0.00      PROA  
ATOM   2709  C   GLY P 168       9.482   8.562  -4.198  0.00  0.00      PROA  
ATOM   2710  O   GLY P 168       9.033   8.908  -3.105  0.00  0.00      PROA  
ATOM   2711  N   ILE P 169      10.723   8.068  -4.360  0.00  0.00      PROA  
ATOM   2712  HN  ILE P 169      11.219   8.004  -5.237  0.00  0.00      PROA  
ATOM   2713  CA  ILE P 169      11.471   7.478  -3.259  0.00  0.00      PROA  
ATOM   2714  HA  ILE P 169      10.836   6.744  -2.865  0.00  0.00      PROA  
ATOM   2715  CB  ILE P 169      12.722   6.807  -3.795  0.00  0.00      PROA  
ATOM   2716  HB  ILE P 169      13.335   7.597  -4.340  0.00  0.00      PROA  
ATOM   2717  CG2 ILE P 169      13.637   6.318  -2.659  0.00  0.00      PROA  
ATOM   2718 HG21 ILE P 169      13.953   7.122  -1.976  0.00  0.00      PROA  
ATOM   2719 HG22 ILE P 169      13.163   5.613  -1.887  0.00  0.00      PROA  
ATOM   2720 HG23 ILE P 169      14.492   5.873  -3.236  0.00  0.00      PROA  
ATOM   2721  CG1 ILE P 169      12.431   5.751  -4.828  0.00  0.00      PROA  
ATOM   2722 HG11 ILE P 169      11.938   6.175  -5.708  0.00  0.00      PROA  
ATOM   2723 HG12 ILE P 169      13.368   5.265  -5.136  0.00  0.00      PROA  
ATOM   2724  CD  ILE P 169      11.432   4.633  -4.366  0.00  0.00      PROA  
ATOM   2725  HD1 ILE P 169      10.477   5.141  -3.969  0.00  0.00      PROA  
ATOM   2726  HD2 ILE P 169      11.297   3.879  -5.095  0.00  0.00      PROA  
ATOM   2727  HD3 ILE P 169      11.934   4.064  -3.521  0.00  0.00      PROA  
ATOM   2728  C   ILE P 169      11.698   8.508  -2.027  0.00  0.00      PROA  
ATOM   2729  O   ILE P 169      12.046   9.639  -2.165  0.00  0.00      PROA  
ATOM   2730  N   TYR P 170      11.469   8.009  -0.768  0.00  0.00      PROA  
ATOM   2731  HN  TYR P 170      10.994   7.149  -0.600  0.00  0.00      PROA  
ATOM   2732  CA  TYR P 170      11.738   8.791   0.366  0.00  0.00      PROA  
ATOM   2733  HA  TYR P 170      11.214   9.741   0.219  0.00  0.00      PROA  
ATOM   2734  CB  TYR P 170      11.077   7.984   1.499  0.00  0.00      PROA  
ATOM   2735  HB1 TYR P 170      10.231   7.401   1.135  0.00  0.00      PROA  
ATOM   2736  HB2 TYR P 170      11.900   7.277   1.839  0.00  0.00      PROA  
ATOM   2737  CG  TYR P 170      10.765   8.983   2.599  0.00  0.00      PROA  
ATOM   2738  CD1 TYR P 170       9.447   9.310   2.922  0.00  0.00      PROA  
ATOM   2739  HD1 TYR P 170       8.703   8.974   2.224  0.00  0.00      PROA  
ATOM   2740  CE1 TYR P 170       9.139  10.059   4.059  0.00  0.00      PROA  
ATOM   2741  HE1 TYR P 170       8.119  10.387   4.289  0.00  0.00      PROA  
ATOM   2742  CZ  TYR P 170      10.175  10.514   4.886  0.00  0.00      PROA  
ATOM   2743  OH  TYR P 170       9.842  11.247   6.023  0.00  0.00      PROA  
ATOM   2744  HH  TYR P 170       8.857  11.306   6.065  0.00  0.00      PROA  
ATOM   2745  CD2 TYR P 170      11.724   9.399   3.500  0.00  0.00      PROA  
ATOM   2746  HD2 TYR P 170      12.719   9.004   3.460  0.00  0.00      PROA  
ATOM   2747  CE2 TYR P 170      11.467  10.202   4.598  0.00  0.00      PROA  
ATOM   2748  HE2 TYR P 170      12.283  10.495   5.203  0.00  0.00      PROA  
ATOM   2749  C   TYR P 170      13.213   9.241   0.651  0.00  0.00      PROA  
ATOM   2750  O   TYR P 170      14.147   8.394   0.556  0.00  0.00      PROA  
ATOM   2751  N   PRO P 171      13.642  10.537   0.843  0.00  0.00      PROA  
ATOM   2752  CD  PRO P 171      12.841  11.739   0.860  0.00  0.00      PROA  
ATOM   2753  HD1 PRO P 171      12.092  11.650   1.716  0.00  0.00      PROA  
ATOM   2754  HD2 PRO P 171      12.353  11.847  -0.141  0.00  0.00      PROA  
ATOM   2755  CA  PRO P 171      15.111  10.846   0.915  0.00  0.00      PROA  
ATOM   2756  HA  PRO P 171      15.633  10.247   0.188  0.00  0.00      PROA  
ATOM   2757  CB  PRO P 171      15.099  12.375   0.633  0.00  0.00      PROA  
ATOM   2758  HB1 PRO P 171      15.197  12.462  -0.515  0.00  0.00      PROA  
ATOM   2759  HB2 PRO P 171      15.941  13.008   1.103  0.00  0.00      PROA  
ATOM   2760  CG  PRO P 171      13.708  12.859   1.117  0.00  0.00      PROA  
ATOM   2761  HG1 PRO P 171      13.320  13.828   0.710  0.00  0.00      PROA  
ATOM   2762  HG2 PRO P 171      13.785  13.023   2.208  0.00  0.00      PROA  
ATOM   2763  C   PRO P 171      15.845  10.486   2.202  0.00  0.00      PROA  
ATOM   2764  O   PRO P 171      16.945  11.035   2.373  0.00  0.00      PROA  
ATOM   2765  N   ASP P 172      15.313   9.604   3.072  0.00  0.00      PROA  
ATOM   2766  HN  ASP P 172      14.391   9.225   3.013  0.00  0.00      PROA  
ATOM   2767  CA  ASP P 172      16.054   9.289   4.262  0.00  0.00      PROA  
ATOM   2768  HA  ASP P 172      16.535  10.189   4.549  0.00  0.00      PROA  
ATOM   2769  CB  ASP P 172      15.080   9.119   5.528  0.00  0.00      PROA  
ATOM   2770  HB1 ASP P 172      15.602   9.192   6.485  0.00  0.00      PROA  
ATOM   2771  HB2 ASP P 172      14.462  10.059   5.463  0.00  0.00      PROA  
ATOM   2772  CG  ASP P 172      14.180   7.974   5.410  0.00  0.00      PROA  
ATOM   2773  OD1 ASP P 172      14.177   7.306   4.291  0.00  0.00      PROA  
ATOM   2774  OD2 ASP P 172      13.432   7.614   6.386  0.00  0.00      PROA  
ATOM   2775  C   ASP P 172      17.136   8.179   4.032  0.00  0.00      PROA  
ATOM   2776  O   ASP P 172      18.255   8.179   4.546  0.00  0.00      PROA  
ATOM   2777  N   ARG P 173      16.715   7.241   3.218  0.00  0.00      PROA  
ATOM   2778  HN  ARG P 173      15.726   7.308   3.025  0.00  0.00      PROA  
ATOM   2779  CA  ARG P 173      17.429   6.066   2.839  0.00  0.00      PROA  
ATOM   2780  HA  ARG P 173      17.673   5.453   3.814  0.00  0.00      PROA  
ATOM   2781  CB  ARG P 173      16.514   5.276   1.864  0.00  0.00      PROA  
ATOM   2782  HB1 ARG P 173      16.288   5.838   0.880  0.00  0.00      PROA  
ATOM   2783  HB2 ARG P 173      17.106   4.352   1.624  0.00  0.00      PROA  
ATOM   2784  CG  ARG P 173      15.259   4.731   2.509  0.00  0.00      PROA  
ATOM   2785  HG1 ARG P 173      15.233   3.674   2.343  0.00  0.00      PROA  
ATOM   2786  HG2 ARG P 173      15.312   4.849   3.620  0.00  0.00      PROA  
ATOM   2787  CD  ARG P 173      13.901   5.204   1.904  0.00  0.00      PROA  
ATOM   2788  HD1 ARG P 173      13.770   6.331   1.938  0.00  0.00      PROA  
ATOM   2789  HD2 ARG P 173      13.952   4.843   0.849  0.00  0.00      PROA  
ATOM   2790  NE  ARG P 173      12.649   4.499   2.465  0.00  0.00      PROA  
ATOM   2791  HE  ARG P 173      12.146   3.768   1.982  0.00  0.00      PROA  
ATOM   2792  CZ  ARG P 173      12.477   4.179   3.728  0.00  0.00      PROA  
ATOM   2793  NH1 ARG P 173      13.055   4.850   4.663  0.00  0.00      PROA  
ATOM   2794 HH11 ARG P 173      12.609   4.966   5.607  0.00  0.00      PROA  
ATOM   2795 HH12 ARG P 173      13.622   5.708   4.356  0.00  0.00      PROA  
ATOM   2796  NH2 ARG P 173      11.737   3.117   3.968  0.00  0.00      PROA  
ATOM   2797 HH21 ARG P 173      11.372   3.057   4.942  0.00  0.00      PROA  
ATOM   2798 HH22 ARG P 173      11.446   2.487   3.221  0.00  0.00      PROA  
ATOM   2799  C   ARG P 173      18.775   6.165   2.267  0.00  0.00      PROA  
ATOM   2800  O   ARG P 173      19.695   5.477   2.752  0.00  0.00      PROA  
ATOM   2801  N   LYS P 174      18.928   7.106   1.337  0.00  0.00      PROA  
ATOM   2802  HN  LYS P 174      18.186   7.649   0.998  0.00  0.00      PROA  
ATOM   2803  CA  LYS P 174      20.184   7.440   0.627  0.00  0.00      PROA  
ATOM   2804  HA  LYS P 174      20.115   6.816  -0.259  0.00  0.00      PROA  
ATOM   2805  CB  LYS P 174      20.166   8.800   0.010  0.00  0.00      PROA  
ATOM   2806  HB1 LYS P 174      21.109   9.076  -0.483  0.00  0.00      PROA  
ATOM   2807  HB2 LYS P 174      19.495   8.655  -0.893  0.00  0.00      PROA  
ATOM   2808  CG  LYS P 174      19.712  10.004   0.845  0.00  0.00      PROA  
ATOM   2809  HG1 LYS P 174      18.747   9.760   1.320  0.00  0.00      PROA  
ATOM   2810  HG2 LYS P 174      20.412  10.323   1.589  0.00  0.00      PROA  
ATOM   2811  CD  LYS P 174      19.371  11.263  -0.047  0.00  0.00      PROA  
ATOM   2812  HD1 LYS P 174      18.526  11.044  -0.696  0.00  0.00      PROA  
ATOM   2813  HD2 LYS P 174      19.037  12.060   0.653  0.00  0.00      PROA  
ATOM   2814  CE  LYS P 174      20.504  11.816  -0.979  0.00  0.00      PROA  
ATOM   2815  HE1 LYS P 174      21.523  11.819  -0.551  0.00  0.00      PROA  
ATOM   2816  HE2 LYS P 174      20.449  11.104  -1.853  0.00  0.00      PROA  
ATOM   2817  NZ  LYS P 174      20.107  13.150  -1.528  0.00  0.00      PROA  
ATOM   2818  HZ1 LYS P 174      19.937  13.891  -0.815  0.00  0.00      PROA  
ATOM   2819  HZ2 LYS P 174      19.250  12.989  -2.143  0.00  0.00      PROA  
ATOM   2820  HZ3 LYS P 174      20.892  13.418  -2.150  0.00  0.00      PROA  
ATOM   2821  C   LYS P 174      21.609   7.086   1.214  0.00  0.00      PROA  
ATOM   2822  O   LYS P 174      21.997   7.599   2.235  0.00  0.00      PROA  
ATOM   2823  N   TYR P 175      22.384   6.427   0.366  0.00  0.00      PROA  
ATOM   2824  HN  TYR P 175      22.142   6.303  -0.566  0.00  0.00      PROA  
ATOM   2825  CA  TYR P 175      23.750   5.927   0.732  0.00  0.00      PROA  
ATOM   2826  HA  TYR P 175      23.612   5.378   1.679  0.00  0.00      PROA  
ATOM   2827  CB  TYR P 175      24.373   5.049  -0.475  0.00  0.00      PROA  
ATOM   2828  HB1 TYR P 175      25.265   4.512  -0.158  0.00  0.00      PROA  
ATOM   2829  HB2 TYR P 175      23.603   4.283  -0.695  0.00  0.00      PROA  
ATOM   2830  CG  TYR P 175      24.796   5.864  -1.734  0.00  0.00      PROA  
ATOM   2831  CD1 TYR P 175      26.060   6.440  -1.826  0.00  0.00      PROA  
ATOM   2832  HD1 TYR P 175      26.781   6.235  -0.953  0.00  0.00      PROA  
ATOM   2833  CE1 TYR P 175      26.502   7.010  -2.966  0.00  0.00      PROA  
ATOM   2834  HE1 TYR P 175      27.501   7.377  -3.087  0.00  0.00      PROA  
ATOM   2835  CZ  TYR P 175      25.671   7.273  -4.045  0.00  0.00      PROA  
ATOM   2836  OH  TYR P 175      26.115   8.098  -5.102  0.00  0.00      PROA  
ATOM   2837  HH  TYR P 175      25.427   8.140  -5.786  0.00  0.00      PROA  
ATOM   2838  CD2 TYR P 175      24.042   5.951  -2.909  0.00  0.00      PROA  
ATOM   2839  HD2 TYR P 175      23.083   5.541  -3.078  0.00  0.00      PROA  
ATOM   2840  CE2 TYR P 175      24.405   6.672  -4.048  0.00  0.00      PROA  
ATOM   2841  HE2 TYR P 175      23.823   6.766  -5.015  0.00  0.00      PROA  
ATOM   2842  C   TYR P 175      24.709   7.007   1.051  0.00  0.00      PROA  
ATOM   2843  O   TYR P 175      25.436   6.843   2.045  0.00  0.00      PROA  
ATOM   2844  N   SER P 176      24.724   8.162   0.355  0.00  0.00      PROA  
ATOM   2845  HN  SER P 176      24.038   8.408  -0.326  0.00  0.00      PROA  
ATOM   2846  CA  SER P 176      25.650   9.270   0.513  0.00  0.00      PROA  
ATOM   2847  HA  SER P 176      26.646   8.764   0.607  0.00  0.00      PROA  
ATOM   2848  CB  SER P 176      25.529  10.300  -0.596  0.00  0.00      PROA  
ATOM   2849  HB1 SER P 176      26.296  11.046  -0.495  0.00  0.00      PROA  
ATOM   2850  HB2 SER P 176      25.794   9.817  -1.560  0.00  0.00      PROA  
ATOM   2851  OG  SER P 176      24.220  10.830  -0.625  0.00  0.00      PROA  
ATOM   2852  HG1 SER P 176      24.293  11.596  -0.094  0.00  0.00      PROA  
ATOM   2853  C   SER P 176      25.616  10.016   1.841  0.00  0.00      PROA  
ATOM   2854  O   SER P 176      26.652  10.510   2.295  0.00  0.00      PROA  
ATOM   2855  N   GLU P 177      24.413  10.075   2.456  0.00  0.00      PROA  
ATOM   2856  HN  GLU P 177      23.615   9.582   2.010  0.00  0.00      PROA  
ATOM   2857  CA  GLU P 177      24.288  10.662   3.778  0.00  0.00      PROA  
ATOM   2858  HA  GLU P 177      24.687  11.670   3.814  0.00  0.00      PROA  
ATOM   2859  CB  GLU P 177      22.845  10.665   4.147  0.00  0.00      PROA  
ATOM   2860  HB1 GLU P 177      22.459   9.627   3.854  0.00  0.00      PROA  
ATOM   2861  HB2 GLU P 177      22.657  10.840   5.219  0.00  0.00      PROA  
ATOM   2862  CG  GLU P 177      22.028  11.611   3.176  0.00  0.00      PROA  
ATOM   2863  HG1 GLU P 177      22.205  11.439   2.024  0.00  0.00      PROA  
ATOM   2864  HG2 GLU P 177      20.958  11.565   3.419  0.00  0.00      PROA  
ATOM   2865  CD  GLU P 177      22.355  13.054   3.537  0.00  0.00      PROA  
ATOM   2866  OE1 GLU P 177      22.633  13.809   2.537  0.00  0.00      PROA  
ATOM   2867  OE2 GLU P 177      22.247  13.398   4.729  0.00  0.00      PROA  
ATOM   2868  C   GLU P 177      24.909   9.929   4.910  0.00  0.00      PROA  
ATOM   2869  O   GLU P 177      25.311  10.518   5.895  0.00  0.00      PROA  
ATOM   2870  N   GLN P 178      25.034   8.568   4.827  0.00  0.00      PROA  
ATOM   2871  HN  GLN P 178      25.001   8.011   3.969  0.00  0.00      PROA  
ATOM   2872  CA  GLN P 178      25.509   7.802   5.998  0.00  0.00      PROA  
ATOM   2873  HA  GLN P 178      25.031   8.268   6.841  0.00  0.00      PROA  
ATOM   2874  CB  GLN P 178      25.291   6.323   5.837  0.00  0.00      PROA  
ATOM   2875  HB1 GLN P 178      26.096   5.864   5.207  0.00  0.00      PROA  
ATOM   2876  HB2 GLN P 178      25.391   5.853   6.817  0.00  0.00      PROA  
ATOM   2877  CG  GLN P 178      23.742   6.071   5.389  0.00  0.00      PROA  
ATOM   2878  HG1 GLN P 178      23.620   6.241   4.232  0.00  0.00      PROA  
ATOM   2879  HG2 GLN P 178      23.568   4.989   5.521  0.00  0.00      PROA  
ATOM   2880  CD  GLN P 178      22.636   6.864   6.114  0.00  0.00      PROA  
ATOM   2881  OE1 GLN P 178      22.758   6.992   7.332  0.00  0.00      PROA  
ATOM   2882  NE2 GLN P 178      21.603   7.386   5.414  0.00  0.00      PROA  
ATOM   2883 HE21 GLN P 178      20.963   7.929   5.947  0.00  0.00      PROA  
ATOM   2884 HE22 GLN P 178      21.540   7.264   4.396  0.00  0.00      PROA  
ATOM   2885  C   GLN P 178      27.029   7.963   6.401  0.00  0.00      PROA  
ATOM   2886  O   GLN P 178      27.819   7.933   5.489  0.00  0.00      PROA  
ATOM   2887  N   ILE P 179      27.285   8.202   7.752  0.00  0.00      PROA  
ATOM   2888  HN  ILE P 179      26.545   8.205   8.459  0.00  0.00      PROA  
ATOM   2889  CA  ILE P 179      28.621   8.269   8.287  0.00  0.00      PROA  
ATOM   2890  HA  ILE P 179      28.909   9.308   8.076  0.00  0.00      PROA  
ATOM   2891  CB  ILE P 179      28.397   8.095   9.870  0.00  0.00      PROA  
ATOM   2892  HB  ILE P 179      29.339   8.254  10.372  0.00  0.00      PROA  
ATOM   2893  CG2 ILE P 179      27.489   9.093  10.405  0.00  0.00      PROA  
ATOM   2894 HG21 ILE P 179      27.681   9.292  11.462  0.00  0.00      PROA  
ATOM   2895 HG22 ILE P 179      27.656  10.132   9.941  0.00  0.00      PROA  
ATOM   2896 HG23 ILE P 179      26.428   8.826  10.277  0.00  0.00      PROA  
ATOM   2897  CG1 ILE P 179      28.078   6.675  10.332  0.00  0.00      PROA  
ATOM   2898 HG11 ILE P 179      27.383   6.110   9.731  0.00  0.00      PROA  
ATOM   2899 HG12 ILE P 179      29.082   6.122  10.199  0.00  0.00      PROA  
ATOM   2900  CD  ILE P 179      27.756   6.570  11.789  0.00  0.00      PROA  
ATOM   2901  HD1 ILE P 179      28.538   6.977  12.409  0.00  0.00      PROA  
ATOM   2902  HD2 ILE P 179      26.741   7.032  12.036  0.00  0.00      PROA  
ATOM   2903  HD3 ILE P 179      27.732   5.462  12.088  0.00  0.00      PROA  
ATOM   2904  C   ILE P 179      29.659   7.343   7.694  0.00  0.00      PROA  
ATOM   2905  O   ILE P 179      29.349   6.268   7.200  0.00  0.00      PROA  
ATOM   2906  N   PRO P 180      30.942   7.663   7.660  0.00  0.00      PROA  
ATOM   2907  CD  PRO P 180      31.470   9.011   7.848  0.00  0.00      PROA  
ATOM   2908  HD1 PRO P 180      31.727   9.214   8.942  0.00  0.00      PROA  
ATOM   2909  HD2 PRO P 180      30.902   9.779   7.377  0.00  0.00      PROA  
ATOM   2910  CA  PRO P 180      32.044   6.632   7.333  0.00  0.00      PROA  
ATOM   2911  HA  PRO P 180      31.892   6.170   6.348  0.00  0.00      PROA  
ATOM   2912  CB  PRO P 180      33.379   7.465   7.384  0.00  0.00      PROA  
ATOM   2913  HB1 PRO P 180      34.074   7.027   6.624  0.00  0.00      PROA  
ATOM   2914  HB2 PRO P 180      33.940   7.462   8.316  0.00  0.00      PROA  
ATOM   2915  CG  PRO P 180      32.792   8.871   7.063  0.00  0.00      PROA  
ATOM   2916  HG1 PRO P 180      32.856   9.076   5.974  0.00  0.00      PROA  
ATOM   2917  HG2 PRO P 180      33.339   9.763   7.472  0.00  0.00      PROA  
ATOM   2918  C   PRO P 180      32.009   5.519   8.293  0.00  0.00      PROA  
ATOM   2919  O   PRO P 180      31.795   5.751   9.500  0.00  0.00      PROA  
ATOM   2920  N   ASN P 181      32.085   4.248   7.864  0.00  0.00      PROA  
ATOM   2921  HN  ASN P 181      32.113   4.118   6.875  0.00  0.00      PROA  
ATOM   2922  CA  ASN P 181      32.008   3.076   8.778  0.00  0.00      PROA  
ATOM   2923  HA  ASN P 181      32.420   2.214   8.309  0.00  0.00      PROA  
ATOM   2924  CB  ASN P 181      33.051   3.090   9.963  0.00  0.00      PROA  
ATOM   2925  HB1 ASN P 181      32.818   3.945  10.579  0.00  0.00      PROA  
ATOM   2926  HB2 ASN P 181      33.005   2.200  10.592  0.00  0.00      PROA  
ATOM   2927  CG  ASN P 181      34.446   3.450   9.418  0.00  0.00      PROA  
ATOM   2928  OD1 ASN P 181      34.961   4.596   9.386  0.00  0.00      PROA  
ATOM   2929  ND2 ASN P 181      35.220   2.363   9.128  0.00  0.00      PROA  
ATOM   2930 HD21 ASN P 181      36.138   2.384   8.728  0.00  0.00      PROA  
ATOM   2931 HD22 ASN P 181      34.799   1.450   9.207  0.00  0.00      PROA  
ATOM   2932  C   ASN P 181      30.581   2.839   9.241  0.00  0.00      PROA  
ATOM   2933  O   ASN P 181      30.366   2.312  10.322  0.00  0.00      PROA  
ATOM   2934  N   SER P 182      29.580   3.309   8.456  0.00  0.00      PROA  
ATOM   2935  HN  SER P 182      29.947   3.787   7.698  0.00  0.00      PROA  
ATOM   2936  CA  SER P 182      28.080   3.286   8.657  0.00  0.00      PROA  
ATOM   2937  HA  SER P 182      27.779   3.740   9.594  0.00  0.00      PROA  
ATOM   2938  CB  SER P 182      27.172   4.008   7.650  0.00  0.00      PROA  
ATOM   2939  HB1 SER P 182      26.048   3.790   7.754  0.00  0.00      PROA  
ATOM   2940  HB2 SER P 182      27.270   5.127   7.861  0.00  0.00      PROA  
ATOM   2941  OG  SER P 182      27.735   3.925   6.305  0.00  0.00      PROA  
ATOM   2942  HG1 SER P 182      27.768   2.964   6.079  0.00  0.00      PROA  
ATOM   2943  C   SER P 182      27.592   1.886   8.884  0.00  0.00      PROA  
ATOM   2944  O   SER P 182      26.930   1.636   9.922  0.00  0.00      PROA  
ATOM   2945  N   ARG P 183      27.955   0.958   7.922  0.00  0.00      PROA  
ATOM   2946  HN  ARG P 183      28.541   1.211   7.155  0.00  0.00      PROA  
ATOM   2947  CA  ARG P 183      27.588  -0.390   8.192  0.00  0.00      PROA  
ATOM   2948  HA  ARG P 183      26.514  -0.441   8.275  0.00  0.00      PROA  
ATOM   2949  CB  ARG P 183      28.115  -1.140   6.920  0.00  0.00      PROA  
ATOM   2950  HB1 ARG P 183      27.678  -0.773   5.985  0.00  0.00      PROA  
ATOM   2951  HB2 ARG P 183      29.179  -0.963   6.957  0.00  0.00      PROA  
ATOM   2952  CG  ARG P 183      27.873  -2.684   6.965  0.00  0.00      PROA  
ATOM   2953  HG1 ARG P 183      28.329  -3.065   7.906  0.00  0.00      PROA  
ATOM   2954  HG2 ARG P 183      26.751  -2.784   6.912  0.00  0.00      PROA  
ATOM   2955  CD  ARG P 183      28.352  -3.493   5.746  0.00  0.00      PROA  
ATOM   2956  HD1 ARG P 183      27.877  -3.223   4.709  0.00  0.00      PROA  
ATOM   2957  HD2 ARG P 183      29.479  -3.417   5.689  0.00  0.00      PROA  
ATOM   2958  NE  ARG P 183      27.924  -4.924   6.060  0.00  0.00      PROA  
ATOM   2959  HE  ARG P 183      26.992  -5.086   5.827  0.00  0.00      PROA  
ATOM   2960  CZ  ARG P 183      28.740  -5.940   6.207  0.00  0.00      PROA  
ATOM   2961  NH1 ARG P 183      29.995  -5.833   6.560  0.00  0.00      PROA  
ATOM   2962 HH11 ARG P 183      30.540  -6.686   6.713  0.00  0.00      PROA  
ATOM   2963 HH12 ARG P 183      30.502  -4.968   6.663  0.00  0.00      PROA  
ATOM   2964  NH2 ARG P 183      28.284  -7.151   6.123  0.00  0.00      PROA  
ATOM   2965 HH21 ARG P 183      28.936  -7.915   6.078  0.00  0.00      PROA  
ATOM   2966 HH22 ARG P 183      27.359  -7.369   5.862  0.00  0.00      PROA  
ATOM   2967  C   ARG P 183      28.149  -1.017   9.453  0.00  0.00      PROA  
ATOM   2968  O   ARG P 183      27.507  -1.730  10.223  0.00  0.00      PROA  
ATOM   2969  N   GLU P 184      29.452  -0.799   9.812  0.00  0.00      PROA  
ATOM   2970  HN  GLU P 184      30.118  -0.376   9.176  0.00  0.00      PROA  
ATOM   2971  CA  GLU P 184      29.980  -1.158  11.124  0.00  0.00      PROA  
ATOM   2972  HA  GLU P 184      29.901  -2.287  11.339  0.00  0.00      PROA  
ATOM   2973  CB  GLU P 184      31.530  -0.957  11.243  0.00  0.00      PROA  
ATOM   2974  HB1 GLU P 184      31.695   0.092  10.960  0.00  0.00      PROA  
ATOM   2975  HB2 GLU P 184      31.857  -1.149  12.373  0.00  0.00      PROA  
ATOM   2976  CG  GLU P 184      32.280  -1.993  10.359  0.00  0.00      PROA  
ATOM   2977  HG1 GLU P 184      32.251  -2.891  10.941  0.00  0.00      PROA  
ATOM   2978  HG2 GLU P 184      31.685  -2.160   9.445  0.00  0.00      PROA  
ATOM   2979  CD  GLU P 184      33.675  -1.499  10.111  0.00  0.00      PROA  
ATOM   2980  OE1 GLU P 184      33.863  -0.515   9.318  0.00  0.00      PROA  
ATOM   2981  OE2 GLU P 184      34.653  -2.090  10.668  0.00  0.00      PROA  
ATOM   2982  C   GLU P 184      29.331  -0.478  12.304  0.00  0.00      PROA  
ATOM   2983  O   GLU P 184      28.873  -1.156  13.238  0.00  0.00      PROA  
ATOM   2984  N   ILE P 185      29.210   0.906  12.297  0.00  0.00      PROA  
ATOM   2985  HN  ILE P 185      29.638   1.442  11.517  0.00  0.00      PROA  
ATOM   2986  CA  ILE P 185      28.515   1.630  13.401  0.00  0.00      PROA  
ATOM   2987  HA  ILE P 185      29.020   1.369  14.329  0.00  0.00      PROA  
ATOM   2988  CB  ILE P 185      28.578   3.148  13.240  0.00  0.00      PROA  
ATOM   2989  HB  ILE P 185      28.299   3.363  12.235  0.00  0.00      PROA  
ATOM   2990  CG2 ILE P 185      27.570   3.962  14.135  0.00  0.00      PROA  
ATOM   2991 HG21 ILE P 185      27.674   5.062  13.992  0.00  0.00      PROA  
ATOM   2992 HG22 ILE P 185      26.507   3.817  13.899  0.00  0.00      PROA  
ATOM   2993 HG23 ILE P 185      27.748   3.724  15.196  0.00  0.00      PROA  
ATOM   2994  CG1 ILE P 185      30.033   3.657  13.362  0.00  0.00      PROA  
ATOM   2995 HG11 ILE P 185      30.697   3.081  12.694  0.00  0.00      PROA  
ATOM   2996 HG12 ILE P 185      30.050   4.738  12.962  0.00  0.00      PROA  
ATOM   2997  CD  ILE P 185      30.626   3.712  14.777  0.00  0.00      PROA  
ATOM   2998  HD1 ILE P 185      29.998   4.376  15.429  0.00  0.00      PROA  
ATOM   2999  HD2 ILE P 185      30.614   2.752  15.285  0.00  0.00      PROA  
ATOM   3000  HD3 ILE P 185      31.650   4.100  14.840  0.00  0.00      PROA  
ATOM   3001  C   ILE P 185      27.035   1.272  13.675  0.00  0.00      PROA  
ATOM   3002  O   ILE P 185      26.540   0.851  14.744  0.00  0.00      PROA  
ATOM   3003  N   TYR P 186      26.234   1.255  12.603  0.00  0.00      PROA  
ATOM   3004  HN  TYR P 186      26.618   1.651  11.740  0.00  0.00      PROA  
ATOM   3005  CA  TYR P 186      24.858   0.899  12.724  0.00  0.00      PROA  
ATOM   3006  HA  TYR P 186      24.538   1.293  13.585  0.00  0.00      PROA  
ATOM   3007  CB  TYR P 186      23.962   1.428  11.555  0.00  0.00      PROA  
ATOM   3008  HB1 TYR P 186      24.147   0.782  10.719  0.00  0.00      PROA  
ATOM   3009  HB2 TYR P 186      22.865   1.338  11.834  0.00  0.00      PROA  
ATOM   3010  CG  TYR P 186      24.119   2.851  11.179  0.00  0.00      PROA  
ATOM   3011  CD1 TYR P 186      24.155   3.911  12.047  0.00  0.00      PROA  
ATOM   3012  HD1 TYR P 186      24.226   3.744  13.133  0.00  0.00      PROA  
ATOM   3013  CE1 TYR P 186      24.120   5.219  11.657  0.00  0.00      PROA  
ATOM   3014  HE1 TYR P 186      24.068   6.010  12.391  0.00  0.00      PROA  
ATOM   3015  CZ  TYR P 186      23.921   5.543  10.318  0.00  0.00      PROA  
ATOM   3016  OH  TYR P 186      23.797   6.871   9.867  0.00  0.00      PROA  
ATOM   3017  HH  TYR P 186      23.580   6.809   8.894  0.00  0.00      PROA  
ATOM   3018  CD2 TYR P 186      24.011   3.213   9.825  0.00  0.00      PROA  
ATOM   3019  HD2 TYR P 186      23.879   2.363   9.108  0.00  0.00      PROA  
ATOM   3020  CE2 TYR P 186      23.916   4.508   9.321  0.00  0.00      PROA  
ATOM   3021  HE2 TYR P 186      23.755   4.715   8.288  0.00  0.00      PROA  
ATOM   3022  C   TYR P 186      24.706  -0.618  12.955  0.00  0.00      PROA  
ATOM   3023  O   TYR P 186      23.791  -0.969  13.713  0.00  0.00      PROA  
ATOM   3024  N   ARG P 187      25.523  -1.554  12.474  0.00  0.00      PROA  
ATOM   3025  HN  ARG P 187      26.329  -1.420  11.823  0.00  0.00      PROA  
ATOM   3026  CA  ARG P 187      25.539  -2.901  12.980  0.00  0.00      PROA  
ATOM   3027  HA  ARG P 187      24.585  -3.427  12.727  0.00  0.00      PROA  
ATOM   3028  CB  ARG P 187      26.604  -3.710  12.237  0.00  0.00      PROA  
ATOM   3029  HB1 ARG P 187      27.479  -3.070  12.163  0.00  0.00      PROA  
ATOM   3030  HB2 ARG P 187      26.786  -4.662  12.854  0.00  0.00      PROA  
ATOM   3031  CG  ARG P 187      26.142  -4.331  10.846  0.00  0.00      PROA  
ATOM   3032  HG1 ARG P 187      25.196  -4.989  11.108  0.00  0.00      PROA  
ATOM   3033  HG2 ARG P 187      25.750  -3.466  10.296  0.00  0.00      PROA  
ATOM   3034  CD  ARG P 187      27.244  -5.012  10.073  0.00  0.00      PROA  
ATOM   3035  HD1 ARG P 187      26.880  -5.323   9.089  0.00  0.00      PROA  
ATOM   3036  HD2 ARG P 187      28.008  -4.188   9.940  0.00  0.00      PROA  
ATOM   3037  NE  ARG P 187      27.962  -5.995  10.863  0.00  0.00      PROA  
ATOM   3038  HE  ARG P 187      28.814  -5.755  11.295  0.00  0.00      PROA  
ATOM   3039  CZ  ARG P 187      27.572  -7.304  11.012  0.00  0.00      PROA  
ATOM   3040  NH1 ARG P 187      26.629  -7.917  10.414  0.00  0.00      PROA  
ATOM   3041 HH11 ARG P 187      26.580  -8.909  10.487  0.00  0.00      PROA  
ATOM   3042 HH12 ARG P 187      26.180  -7.613   9.573  0.00  0.00      PROA  
ATOM   3043  NH2 ARG P 187      28.145  -7.974  11.990  0.00  0.00      PROA  
ATOM   3044 HH21 ARG P 187      27.875  -8.874  12.309  0.00  0.00      PROA  
ATOM   3045 HH22 ARG P 187      28.677  -7.397  12.559  0.00  0.00      PROA  
ATOM   3046  C   ARG P 187      25.722  -3.121  14.559  0.00  0.00      PROA  
ATOM   3047  O   ARG P 187      24.928  -3.875  15.202  0.00  0.00      PROA  
ATOM   3048  N   GLN P 188      26.646  -2.306  15.162  0.00  0.00      PROA  
ATOM   3049  HN  GLN P 188      27.189  -1.828  14.537  0.00  0.00      PROA  
ATOM   3050  CA  GLN P 188      26.800  -2.245  16.553  0.00  0.00      PROA  
ATOM   3051  HA  GLN P 188      26.799  -3.288  16.908  0.00  0.00      PROA  
ATOM   3052  CB  GLN P 188      28.186  -1.684  17.042  0.00  0.00      PROA  
ATOM   3053  HB1 GLN P 188      28.222  -0.535  16.917  0.00  0.00      PROA  
ATOM   3054  HB2 GLN P 188      28.346  -1.971  18.088  0.00  0.00      PROA  
ATOM   3055  CG  GLN P 188      29.451  -2.320  16.335  0.00  0.00      PROA  
ATOM   3056  HG1 GLN P 188      29.806  -3.247  16.946  0.00  0.00      PROA  
ATOM   3057  HG2 GLN P 188      29.256  -2.646  15.334  0.00  0.00      PROA  
ATOM   3058  CD  GLN P 188      30.620  -1.392  16.449  0.00  0.00      PROA  
ATOM   3059  OE1 GLN P 188      31.187  -1.413  17.569  0.00  0.00      PROA  
ATOM   3060  NE2 GLN P 188      31.160  -0.783  15.396  0.00  0.00      PROA  
ATOM   3061 HE21 GLN P 188      32.095  -0.360  15.484  0.00  0.00      PROA  
ATOM   3062 HE22 GLN P 188      30.694  -0.903  14.584  0.00  0.00      PROA  
ATOM   3063  C   GLN P 188      25.559  -1.568  17.270  0.00  0.00      PROA  
ATOM   3064  O   GLN P 188      25.171  -1.917  18.403  0.00  0.00      PROA  
ATOM   3065  N   LYS P 189      24.893  -0.579  16.604  0.00  0.00      PROA  
ATOM   3066  HN  LYS P 189      25.405  -0.220  15.767  0.00  0.00      PROA  
ATOM   3067  CA  LYS P 189      23.706  -0.038  17.125  0.00  0.00      PROA  
ATOM   3068  HA  LYS P 189      24.076   0.308  18.140  0.00  0.00      PROA  
ATOM   3069  CB  LYS P 189      23.132   1.109  16.253  0.00  0.00      PROA  
ATOM   3070  HB1 LYS P 189      23.959   1.779  16.037  0.00  0.00      PROA  
ATOM   3071  HB2 LYS P 189      22.607   0.847  15.294  0.00  0.00      PROA  
ATOM   3072  CG  LYS P 189      22.146   2.000  17.071  0.00  0.00      PROA  
ATOM   3073  HG1 LYS P 189      21.341   1.377  17.419  0.00  0.00      PROA  
ATOM   3074  HG2 LYS P 189      22.657   2.314  17.983  0.00  0.00      PROA  
ATOM   3075  CD  LYS P 189      21.596   3.254  16.327  0.00  0.00      PROA  
ATOM   3076  HD1 LYS P 189      22.024   4.116  16.856  0.00  0.00      PROA  
ATOM   3077  HD2 LYS P 189      21.993   3.332  15.326  0.00  0.00      PROA  
ATOM   3078  CE  LYS P 189      20.118   3.403  16.318  0.00  0.00      PROA  
ATOM   3079  HE1 LYS P 189      19.688   2.428  15.910  0.00  0.00      PROA  
ATOM   3080  HE2 LYS P 189      19.654   3.543  17.288  0.00  0.00      PROA  
ATOM   3081  NZ  LYS P 189      19.695   4.557  15.504  0.00  0.00      PROA  
ATOM   3082  HZ1 LYS P 189      19.590   5.449  16.114  0.00  0.00      PROA  
ATOM   3083  HZ2 LYS P 189      18.840   4.325  14.969  0.00  0.00      PROA  
ATOM   3084  HZ3 LYS P 189      20.385   4.702  14.741  0.00  0.00      PROA  
ATOM   3085  C   LYS P 189      22.573  -1.004  17.378  0.00  0.00      PROA  
ATOM   3086  O   LYS P 189      21.864  -0.958  18.415  0.00  0.00      PROA  
ATOM   3087  N   ASN P 190      22.325  -1.872  16.429  0.00  0.00      PROA  
ATOM   3088  HN  ASN P 190      22.947  -2.009  15.648  0.00  0.00      PROA  
ATOM   3089  CA  ASN P 190      21.213  -2.753  16.521  0.00  0.00      PROA  
ATOM   3090  HA  ASN P 190      20.442  -2.410  17.141  0.00  0.00      PROA  
ATOM   3091  CB  ASN P 190      20.710  -2.996  15.080  0.00  0.00      PROA  
ATOM   3092  HB1 ASN P 190      21.393  -3.402  14.320  0.00  0.00      PROA  
ATOM   3093  HB2 ASN P 190      19.773  -3.492  15.036  0.00  0.00      PROA  
ATOM   3094  CG  ASN P 190      20.247  -1.576  14.547  0.00  0.00      PROA  
ATOM   3095  OD1 ASN P 190      19.315  -0.980  15.116  0.00  0.00      PROA  
ATOM   3096  ND2 ASN P 190      20.849  -1.018  13.457  0.00  0.00      PROA  
ATOM   3097 HD21 ASN P 190      20.482  -0.049  13.371  0.00  0.00      PROA  
ATOM   3098 HD22 ASN P 190      21.789  -1.203  13.188  0.00  0.00      PROA  
ATOM   3099  C   ASN P 190      21.533  -4.020  17.232  0.00  0.00      PROA  
ATOM   3100  O   ASN P 190      20.690  -4.923  17.405  0.00  0.00      PROA  
ATOM   3101  N   GLY P 191      22.859  -4.081  17.592  0.00  0.00      PROA  
ATOM   3102  HN  GLY P 191      23.449  -3.271  17.487  0.00  0.00      PROA  
ATOM   3103  CA  GLY P 191      23.382  -5.170  18.364  0.00  0.00      PROA  
ATOM   3104  HA1 GLY P 191      22.748  -5.425  19.212  0.00  0.00      PROA  
ATOM   3105  HA2 GLY P 191      24.380  -4.786  18.640  0.00  0.00      PROA  
ATOM   3106  C   GLY P 191      23.514  -6.464  17.559  0.00  0.00      PROA  
ATOM   3107  O   GLY P 191      23.334  -7.563  18.017  0.00  0.00      PROA  
ATOM   3108  N   ILE P 192      23.869  -6.183  16.264  0.00  0.00      PROA  
ATOM   3109  HN  ILE P 192      23.989  -5.268  15.915  0.00  0.00      PROA  
ATOM   3110  CA  ILE P 192      24.230  -7.260  15.305  0.00  0.00      PROA  
ATOM   3111  HA  ILE P 192      23.582  -8.072  15.444  0.00  0.00      PROA  
ATOM   3112  CB  ILE P 192      24.199  -6.760  13.781  0.00  0.00      PROA  
ATOM   3113  HB  ILE P 192      25.085  -6.188  13.449  0.00  0.00      PROA  
ATOM   3114  CG2 ILE P 192      24.165  -7.971  12.820  0.00  0.00      PROA  
ATOM   3115 HG21 ILE P 192      25.075  -8.571  12.878  0.00  0.00      PROA  
ATOM   3116 HG22 ILE P 192      23.331  -8.553  12.978  0.00  0.00      PROA  
ATOM   3117 HG23 ILE P 192      24.005  -7.689  11.707  0.00  0.00      PROA  
ATOM   3118  CG1 ILE P 192      22.942  -5.836  13.455  0.00  0.00      PROA  
ATOM   3119 HG11 ILE P 192      23.126  -4.955  14.064  0.00  0.00      PROA  
ATOM   3120 HG12 ILE P 192      22.722  -5.505  12.367  0.00  0.00      PROA  
ATOM   3121  CD  ILE P 192      21.575  -6.460  13.896  0.00  0.00      PROA  
ATOM   3122  HD1 ILE P 192      21.686  -7.604  13.708  0.00  0.00      PROA  
ATOM   3123  HD2 ILE P 192      21.256  -6.359  14.945  0.00  0.00      PROA  
ATOM   3124  HD3 ILE P 192      20.779  -6.082  13.216  0.00  0.00      PROA  
ATOM   3125  C   ILE P 192      25.577  -7.706  15.565  0.00  0.00      PROA  
ATOM   3126  O   ILE P 192      26.534  -6.983  15.554  0.00  0.00      PROA  
ATOM   3127  N   LYS P 193      25.772  -9.006  15.895  0.00  0.00      PROA  
ATOM   3128  HN  LYS P 193      24.969  -9.520  16.192  0.00  0.00      PROA  
ATOM   3129  CA  LYS P 193      27.110  -9.547  16.149  0.00  0.00      PROA  
ATOM   3130  HA  LYS P 193      27.674  -8.849  16.665  0.00  0.00      PROA  
ATOM   3131  CB  LYS P 193      27.077 -10.801  17.020  0.00  0.00      PROA  
ATOM   3132  HB1 LYS P 193      26.426 -11.457  16.344  0.00  0.00      PROA  
ATOM   3133  HB2 LYS P 193      28.121 -11.185  17.229  0.00  0.00      PROA  
ATOM   3134  CG  LYS P 193      26.443 -10.526  18.453  0.00  0.00      PROA  
ATOM   3135  HG1 LYS P 193      27.149  -9.706  18.882  0.00  0.00      PROA  
ATOM   3136  HG2 LYS P 193      25.461 -10.124  18.415  0.00  0.00      PROA  
ATOM   3137  CD  LYS P 193      26.333 -11.686  19.435  0.00  0.00      PROA  
ATOM   3138  HD1 LYS P 193      27.373 -12.162  19.458  0.00  0.00      PROA  
ATOM   3139  HD2 LYS P 193      26.034 -11.293  20.438  0.00  0.00      PROA  
ATOM   3140  CE  LYS P 193      25.332 -12.690  18.895  0.00  0.00      PROA  
ATOM   3141  HE1 LYS P 193      24.386 -12.222  18.612  0.00  0.00      PROA  
ATOM   3142  HE2 LYS P 193      25.820 -13.231  18.031  0.00  0.00      PROA  
ATOM   3143  NZ  LYS P 193      25.032 -13.726  19.813  0.00  0.00      PROA  
ATOM   3144  HZ1 LYS P 193      24.231 -14.212  19.443  0.00  0.00      PROA  
ATOM   3145  HZ2 LYS P 193      24.930 -13.239  20.754  0.00  0.00      PROA  
ATOM   3146  HZ3 LYS P 193      25.769 -14.554  19.904  0.00  0.00      PROA  
ATOM   3147  C   LYS P 193      28.055  -9.726  14.952  0.00  0.00      PROA  
ATOM   3148  O   LYS P 193      27.535  -9.920  13.805  0.00  0.00      PROA  
ATOM   3149  N   GLU P 194      29.396  -9.684  14.983  0.00  0.00      PROA  
ATOM   3150  HN  GLU P 194      29.946  -9.421  15.809  0.00  0.00      PROA  
ATOM   3151  CA  GLU P 194      30.385  -9.853  13.944  0.00  0.00      PROA  
ATOM   3152  HA  GLU P 194      30.421  -9.010  13.259  0.00  0.00      PROA  
ATOM   3153  CB  GLU P 194      31.789  -9.927  14.682  0.00  0.00      PROA  
ATOM   3154  HB1 GLU P 194      31.661 -10.670  15.486  0.00  0.00      PROA  
ATOM   3155  HB2 GLU P 194      32.539 -10.317  13.951  0.00  0.00      PROA  
ATOM   3156  CG  GLU P 194      32.117  -8.551  15.245  0.00  0.00      PROA  
ATOM   3157  HG1 GLU P 194      31.386  -8.160  15.907  0.00  0.00      PROA  
ATOM   3158  HG2 GLU P 194      33.053  -8.699  15.830  0.00  0.00      PROA  
ATOM   3159  CD  GLU P 194      32.592  -7.577  14.203  0.00  0.00      PROA  
ATOM   3160  OE1 GLU P 194      33.327  -7.914  13.241  0.00  0.00      PROA  
ATOM   3161  OE2 GLU P 194      32.242  -6.372  14.286  0.00  0.00      PROA  
ATOM   3162  C   GLU P 194      30.209 -10.798  12.795  0.00  0.00      PROA  
ATOM   3163  O   GLU P 194      30.210 -10.302  11.609  0.00  0.00      PROA  
ATOM   3164  N   GLN P 195      30.068 -12.129  12.966  0.00  0.00      PROA  
ATOM   3165  HN  GLN P 195      30.295 -12.543  13.810  0.00  0.00      PROA  
ATOM   3166  CA  GLN P 195      29.639 -12.983  11.888  0.00  0.00      PROA  
ATOM   3167  HA  GLN P 195      30.031 -12.565  10.960  0.00  0.00      PROA  
ATOM   3168  CB  GLN P 195      30.314 -14.414  11.869  0.00  0.00      PROA  
ATOM   3169  HB1 GLN P 195      30.216 -14.796  10.780  0.00  0.00      PROA  
ATOM   3170  HB2 GLN P 195      31.408 -14.145  12.019  0.00  0.00      PROA  
ATOM   3171  CG  GLN P 195      29.849 -15.446  12.896  0.00  0.00      PROA  
ATOM   3172  HG1 GLN P 195      28.860 -15.891  12.740  0.00  0.00      PROA  
ATOM   3173  HG2 GLN P 195      30.581 -16.248  12.728  0.00  0.00      PROA  
ATOM   3174  CD  GLN P 195      29.932 -14.934  14.265  0.00  0.00      PROA  
ATOM   3175  OE1 GLN P 195      30.991 -14.418  14.574  0.00  0.00      PROA  
ATOM   3176  NE2 GLN P 195      28.929 -15.057  15.117  0.00  0.00      PROA  
ATOM   3177 HE21 GLN P 195      29.132 -14.691  16.012  0.00  0.00      PROA  
ATOM   3178 HE22 GLN P 195      28.093 -15.569  14.863  0.00  0.00      PROA  
ATOM   3179  C   GLN P 195      28.123 -13.173  11.675  0.00  0.00      PROA  
ATOM   3180  O   GLN P 195      27.713 -14.040  10.957  0.00  0.00      PROA  
ATOM   3181  N   GLN P 196      27.229 -12.357  12.255  0.00  0.00      PROA  
ATOM   3182  HN  GLN P 196      27.513 -11.556  12.817  0.00  0.00      PROA  
ATOM   3183  CA  GLN P 196      25.803 -12.295  11.984  0.00  0.00      PROA  
ATOM   3184  HA  GLN P 196      25.504 -13.349  12.035  0.00  0.00      PROA  
ATOM   3185  CB  GLN P 196      24.944 -11.736  13.133  0.00  0.00      PROA  
ATOM   3186  HB1 GLN P 196      25.163 -10.775  13.398  0.00  0.00      PROA  
ATOM   3187  HB2 GLN P 196      23.875 -11.616  12.851  0.00  0.00      PROA  
ATOM   3188  CG  GLN P 196      24.896 -12.668  14.408  0.00  0.00      PROA  
ATOM   3189  HG1 GLN P 196      24.627 -13.672  14.085  0.00  0.00      PROA  
ATOM   3190  HG2 GLN P 196      25.920 -12.818  14.717  0.00  0.00      PROA  
ATOM   3191  CD  GLN P 196      24.032 -12.263  15.603  0.00  0.00      PROA  
ATOM   3192  OE1 GLN P 196      23.769 -11.101  15.872  0.00  0.00      PROA  
ATOM   3193  NE2 GLN P 196      23.458 -13.214  16.329  0.00  0.00      PROA  
ATOM   3194 HE21 GLN P 196      23.047 -12.817  17.162  0.00  0.00      PROA  
ATOM   3195 HE22 GLN P 196      23.587 -14.196  16.162  0.00  0.00      PROA  
ATOM   3196  C   GLN P 196      25.545 -11.634  10.696  0.00  0.00      PROA  
ATOM   3197  O   GLN P 196      26.130 -10.647  10.461  0.00  0.00      PROA  
ATOM   3198  N   ASN P 197      24.619 -12.203   9.899  0.00  0.00      PROA  
ATOM   3199  HN  ASN P 197      24.111 -12.920  10.366  0.00  0.00      PROA  
ATOM   3200  CA  ASN P 197      24.191 -11.680   8.592  0.00  0.00      PROA  
ATOM   3201  HA  ASN P 197      24.752 -10.753   8.335  0.00  0.00      PROA  
ATOM   3202  CB  ASN P 197      24.270 -12.642   7.318  0.00  0.00      PROA  
ATOM   3203  HB1 ASN P 197      23.715 -13.505   7.657  0.00  0.00      PROA  
ATOM   3204  HB2 ASN P 197      23.752 -12.254   6.488  0.00  0.00      PROA  
ATOM   3205  CG  ASN P 197      25.731 -12.979   6.892  0.00  0.00      PROA  
ATOM   3206  OD1 ASN P 197      26.150 -12.555   5.812  0.00  0.00      PROA  
ATOM   3207  ND2 ASN P 197      26.460 -13.725   7.762  0.00  0.00      PROA  
ATOM   3208 HD21 ASN P 197      27.501 -13.804   7.744  0.00  0.00      PROA  
ATOM   3209 HD22 ASN P 197      26.002 -14.046   8.574  0.00  0.00      PROA  
ATOM   3210  C   ASN P 197      22.810 -11.135   8.663  0.00  0.00      PROA  
ATOM   3211  O   ASN P 197      21.907 -11.783   9.209  0.00  0.00      PROA  
ATOM   3212  N   LEU P 198      22.640  -9.914   8.152  0.00  0.00      PROA  
ATOM   3213  HN  LEU P 198      23.378  -9.396   7.699  0.00  0.00      PROA  
ATOM   3214  CA  LEU P 198      21.409  -9.221   8.291  0.00  0.00      PROA  
ATOM   3215  HA  LEU P 198      20.900  -9.781   9.081  0.00  0.00      PROA  
ATOM   3216  CB  LEU P 198      21.523  -7.843   8.986  0.00  0.00      PROA  
ATOM   3217  HB1 LEU P 198      21.869  -7.952   9.997  0.00  0.00      PROA  
ATOM   3218  HB2 LEU P 198      22.330  -7.192   8.518  0.00  0.00      PROA  
ATOM   3219  CG  LEU P 198      20.238  -7.046   9.182  0.00  0.00      PROA  
ATOM   3220  HG  LEU P 198      19.706  -6.894   8.194  0.00  0.00      PROA  
ATOM   3221  CD1 LEU P 198      19.387  -7.805  10.201  0.00  0.00      PROA  
ATOM   3222 HD11 LEU P 198      19.853  -7.812  11.190  0.00  0.00      PROA  
ATOM   3223 HD12 LEU P 198      18.456  -7.156  10.399  0.00  0.00      PROA  
ATOM   3224 HD13 LEU P 198      19.057  -8.770   9.899  0.00  0.00      PROA  
ATOM   3225  CD2 LEU P 198      20.597  -5.720   9.752  0.00  0.00      PROA  
ATOM   3226 HD21 LEU P 198      20.816  -4.987   8.929  0.00  0.00      PROA  
ATOM   3227 HD22 LEU P 198      19.752  -5.361  10.358  0.00  0.00      PROA  
ATOM   3228 HD23 LEU P 198      21.450  -5.889  10.447  0.00  0.00      PROA  
ATOM   3229  C   LEU P 198      20.517  -9.152   7.052  0.00  0.00      PROA  
ATOM   3230  O   LEU P 198      20.894  -8.612   6.042  0.00  0.00      PROA  
ATOM   3231  N   LEU P 199      19.339  -9.863   7.038  0.00  0.00      PROA  
ATOM   3232  HN  LEU P 199      18.905 -10.447   7.738  0.00  0.00      PROA  
ATOM   3233  CA  LEU P 199      18.289  -9.791   6.084  0.00  0.00      PROA  
ATOM   3234  HA  LEU P 199      18.637  -9.319   5.154  0.00  0.00      PROA  
ATOM   3235  CB  LEU P 199      17.606 -11.153   5.720  0.00  0.00      PROA  
ATOM   3236  HB1 LEU P 199      16.940 -11.432   6.503  0.00  0.00      PROA  
ATOM   3237  HB2 LEU P 199      16.957 -10.853   4.792  0.00  0.00      PROA  
ATOM   3238  CG  LEU P 199      18.583 -12.285   5.405  0.00  0.00      PROA  
ATOM   3239  HG  LEU P 199      19.214 -12.320   6.376  0.00  0.00      PROA  
ATOM   3240  CD1 LEU P 199      17.863 -13.637   5.471  0.00  0.00      PROA  
ATOM   3241 HD11 LEU P 199      17.346 -13.652   6.406  0.00  0.00      PROA  
ATOM   3242 HD12 LEU P 199      17.062 -13.652   4.618  0.00  0.00      PROA  
ATOM   3243 HD13 LEU P 199      18.510 -14.536   5.388  0.00  0.00      PROA  
ATOM   3244  CD2 LEU P 199      19.474 -11.975   4.171  0.00  0.00      PROA  
ATOM   3245 HD21 LEU P 199      20.183 -12.834   3.828  0.00  0.00      PROA  
ATOM   3246 HD22 LEU P 199      18.786 -11.756   3.271  0.00  0.00      PROA  
ATOM   3247 HD23 LEU P 199      20.098 -11.110   4.406  0.00  0.00      PROA  
ATOM   3248  C   LEU P 199      17.304  -8.759   6.607  0.00  0.00      PROA  
ATOM   3249  O   LEU P 199      16.847  -8.808   7.705  0.00  0.00      PROA  
ATOM   3250  N   LEU P 200      16.892  -7.802   5.766  0.00  0.00      PROA  
ATOM   3251  HN  LEU P 200      17.313  -7.680   4.845  0.00  0.00      PROA  
ATOM   3252  CA  LEU P 200      15.849  -6.826   6.196  0.00  0.00      PROA  
ATOM   3253  HA  LEU P 200      15.496  -6.912   7.195  0.00  0.00      PROA  
ATOM   3254  CB  LEU P 200      16.571  -5.426   6.065  0.00  0.00      PROA  
ATOM   3255  HB1 LEU P 200      17.438  -5.384   6.751  0.00  0.00      PROA  
ATOM   3256  HB2 LEU P 200      16.909  -5.317   4.989  0.00  0.00      PROA  
ATOM   3257  CG  LEU P 200      15.630  -4.212   6.325  0.00  0.00      PROA  
ATOM   3258  HG  LEU P 200      14.732  -4.176   5.650  0.00  0.00      PROA  
ATOM   3259  CD1 LEU P 200      15.204  -4.065   7.807  0.00  0.00      PROA  
ATOM   3260 HD11 LEU P 200      15.980  -3.976   8.527  0.00  0.00      PROA  
ATOM   3261 HD12 LEU P 200      14.616  -3.149   7.932  0.00  0.00      PROA  
ATOM   3262 HD13 LEU P 200      14.562  -4.919   8.083  0.00  0.00      PROA  
ATOM   3263  CD2 LEU P 200      16.375  -2.907   5.911  0.00  0.00      PROA  
ATOM   3264 HD21 LEU P 200      17.190  -2.825   6.558  0.00  0.00      PROA  
ATOM   3265 HD22 LEU P 200      16.574  -2.874   4.785  0.00  0.00      PROA  
ATOM   3266 HD23 LEU P 200      15.660  -2.055   6.067  0.00  0.00      PROA  
ATOM   3267  C   LEU P 200      14.667  -6.912   5.283  0.00  0.00      PROA  
ATOM   3268  O   LEU P 200      14.791  -7.105   4.060  0.00  0.00      PROA  
ATOM   3269  N   GLN P 201      13.389  -6.878   5.764  0.00  0.00      PROA  
ATOM   3270  HN  GLN P 201      13.159  -6.921   6.682  0.00  0.00      PROA  
ATOM   3271  CA  GLN P 201      12.242  -6.896   5.014  0.00  0.00      PROA  
ATOM   3272  HA  GLN P 201      12.398  -6.794   3.994  0.00  0.00      PROA  
ATOM   3273  CB  GLN P 201      11.547  -8.214   5.340  0.00  0.00      PROA  
ATOM   3274  HB1 GLN P 201      12.306  -8.885   4.909  0.00  0.00      PROA  
ATOM   3275  HB2 GLN P 201      11.526  -8.429   6.368  0.00  0.00      PROA  
ATOM   3276  CG  GLN P 201      10.163  -8.333   4.838  0.00  0.00      PROA  
ATOM   3277  HG1 GLN P 201       9.390  -7.852   5.545  0.00  0.00      PROA  
ATOM   3278  HG2 GLN P 201      10.108  -7.829   3.812  0.00  0.00      PROA  
ATOM   3279  CD  GLN P 201       9.727  -9.858   4.636  0.00  0.00      PROA  
ATOM   3280  OE1 GLN P 201      10.081 -10.648   5.515  0.00  0.00      PROA  
ATOM   3281  NE2 GLN P 201       8.849 -10.131   3.699  0.00  0.00      PROA  
ATOM   3282 HE21 GLN P 201       8.615 -11.109   3.555  0.00  0.00      PROA  
ATOM   3283 HE22 GLN P 201       8.536  -9.484   3.017  0.00  0.00      PROA  
ATOM   3284  C   GLN P 201      11.412  -5.704   5.517  0.00  0.00      PROA  
ATOM   3285  O   GLN P 201      11.253  -5.468   6.710  0.00  0.00      PROA  
ATOM   3286  N   VAL P 202      10.906  -4.875   4.589  0.00  0.00      PROA  
ATOM   3287  HN  VAL P 202      10.832  -5.014   3.596  0.00  0.00      PROA  
ATOM   3288  CA  VAL P 202      10.318  -3.594   4.863  0.00  0.00      PROA  
ATOM   3289  HA  VAL P 202      10.202  -3.378   5.895  0.00  0.00      PROA  
ATOM   3290  CB  VAL P 202      11.116  -2.482   4.216  0.00  0.00      PROA  
ATOM   3291  HB  VAL P 202      11.354  -2.656   3.120  0.00  0.00      PROA  
ATOM   3292  CG1 VAL P 202      10.490  -1.088   4.382  0.00  0.00      PROA  
ATOM   3293 HG11 VAL P 202       9.648  -1.009   3.687  0.00  0.00      PROA  
ATOM   3294 HG12 VAL P 202      10.194  -0.670   5.352  0.00  0.00      PROA  
ATOM   3295 HG13 VAL P 202      11.251  -0.400   3.945  0.00  0.00      PROA  
ATOM   3296  CG2 VAL P 202      12.462  -2.463   5.004  0.00  0.00      PROA  
ATOM   3297 HG21 VAL P 202      12.896  -1.440   4.942  0.00  0.00      PROA  
ATOM   3298 HG22 VAL P 202      12.405  -2.721   6.143  0.00  0.00      PROA  
ATOM   3299 HG23 VAL P 202      13.087  -3.176   4.497  0.00  0.00      PROA  
ATOM   3300  C   VAL P 202       8.963  -3.530   4.385  0.00  0.00      PROA  
ATOM   3301  O   VAL P 202       8.655  -3.730   3.268  0.00  0.00      PROA  
ATOM   3302  N   GLY P 203       8.052  -3.169   5.301  0.00  0.00      PROA  
ATOM   3303  HN  GLY P 203       8.316  -3.001   6.298  0.00  0.00      PROA  
ATOM   3304  CA  GLY P 203       6.706  -2.762   5.014  0.00  0.00      PROA  
ATOM   3305  HA1 GLY P 203       6.291  -3.255   4.171  0.00  0.00      PROA  
ATOM   3306  HA2 GLY P 203       6.812  -1.702   4.872  0.00  0.00      PROA  
ATOM   3307  C   GLY P 203       5.652  -3.074   6.102  0.00  0.00      PROA  
ATOM   3308  O   GLY P 203       5.745  -3.945   6.894  0.00  0.00      PROA  
ATOM   3309  N   SER P 204       4.525  -2.362   6.005  0.00  0.00      PROA  
ATOM   3310  HN  SER P 204       4.411  -1.700   5.268  0.00  0.00      PROA  
ATOM   3311  CA  SER P 204       3.437  -2.375   6.993  0.00  0.00      PROA  
ATOM   3312  HA  SER P 204       3.864  -2.798   7.877  0.00  0.00      PROA  
ATOM   3313  CB  SER P 204       2.867  -1.020   7.461  0.00  0.00      PROA  
ATOM   3314  HB1 SER P 204       2.611  -0.396   6.468  0.00  0.00      PROA  
ATOM   3315  HB2 SER P 204       1.984  -1.184   8.059  0.00  0.00      PROA  
ATOM   3316  OG  SER P 204       3.835  -0.295   8.262  0.00  0.00      PROA  
ATOM   3317  HG1 SER P 204       4.156   0.452   7.685  0.00  0.00      PROA  
ATOM   3318  C   SER P 204       2.309  -3.313   6.534  0.00  0.00      PROA  
ATOM   3319  O   SER P 204       1.086  -3.096   6.695  0.00  0.00      PROA  
ATOM   3320  N   ASP P 205       2.703  -4.412   5.993  0.00  0.00      PROA  
ATOM   3321  HN  ASP P 205       3.664  -4.532   5.921  0.00  0.00      PROA  
ATOM   3322  CA  ASP P 205       1.713  -5.464   5.615  0.00  0.00      PROA  
ATOM   3323  HA  ASP P 205       1.186  -5.638   6.520  0.00  0.00      PROA  
ATOM   3324  CB  ASP P 205       0.715  -5.160   4.448  0.00  0.00      PROA  
ATOM   3325  HB1 ASP P 205       0.141  -4.224   4.734  0.00  0.00      PROA  
ATOM   3326  HB2 ASP P 205       1.384  -4.985   3.538  0.00  0.00      PROA  
ATOM   3327  CG  ASP P 205      -0.405  -6.112   4.193  0.00  0.00      PROA  
ATOM   3328  OD1 ASP P 205      -1.413  -5.624   3.630  0.00  0.00      PROA  
ATOM   3329  OD2 ASP P 205      -0.258  -7.338   4.326  0.00  0.00      PROA  
ATOM   3330  C   ASP P 205       2.499  -6.726   5.374  0.00  0.00      PROA  
ATOM   3331  O   ASP P 205       3.066  -6.994   4.330  0.00  0.00      PROA  
ATOM   3332  N   PHE P 206       2.696  -7.521   6.481  0.00  0.00      PROA  
ATOM   3333  HN  PHE P 206       2.203  -7.446   7.347  0.00  0.00      PROA  
ATOM   3334  CA  PHE P 206       3.570  -8.655   6.551  0.00  0.00      PROA  
ATOM   3335  HA  PHE P 206       4.594  -8.359   6.181  0.00  0.00      PROA  
ATOM   3336  CB  PHE P 206       3.647  -9.184   8.054  0.00  0.00      PROA  
ATOM   3337  HB1 PHE P 206       2.708  -9.522   8.467  0.00  0.00      PROA  
ATOM   3338  HB2 PHE P 206       4.307 -10.102   7.972  0.00  0.00      PROA  
ATOM   3339  CG  PHE P 206       4.180  -8.120   9.044  0.00  0.00      PROA  
ATOM   3340  CD1 PHE P 206       4.887  -6.925   8.786  0.00  0.00      PROA  
ATOM   3341  HD1 PHE P 206       4.924  -6.527   7.735  0.00  0.00      PROA  
ATOM   3342  CE1 PHE P 206       5.431  -6.155   9.793  0.00  0.00      PROA  
ATOM   3343  HE1 PHE P 206       5.987  -5.186   9.545  0.00  0.00      PROA  
ATOM   3344  CZ  PHE P 206       5.458  -6.642  11.134  0.00  0.00      PROA  
ATOM   3345  HZ  PHE P 206       5.875  -6.043  11.962  0.00  0.00      PROA  
ATOM   3346  CD2 PHE P 206       4.197  -8.610  10.373  0.00  0.00      PROA  
ATOM   3347  HD2 PHE P 206       3.781  -9.505  10.576  0.00  0.00      PROA  
ATOM   3348  CE2 PHE P 206       4.727  -7.825  11.427  0.00  0.00      PROA  
ATOM   3349  HE2 PHE P 206       4.749  -8.178  12.408  0.00  0.00      PROA  
ATOM   3350  C   PHE P 206       3.001  -9.805   5.763  0.00  0.00      PROA  
ATOM   3351  O   PHE P 206       3.616 -10.680   5.182  0.00  0.00      PROA  
ATOM   3352  N   GLY P 207       1.670  -9.880   5.687  0.00  0.00      PROA  
ATOM   3353  HN  GLY P 207       1.259  -9.078   6.024  0.00  0.00      PROA  
ATOM   3354  CA  GLY P 207       0.799 -10.858   4.876  0.00  0.00      PROA  
ATOM   3355  HA1 GLY P 207      -0.301 -10.653   5.115  0.00  0.00      PROA  
ATOM   3356  HA2 GLY P 207       1.032 -11.841   5.027  0.00  0.00      PROA  
ATOM   3357  C   GLY P 207       0.982 -10.646   3.384  0.00  0.00      PROA  
ATOM   3358  O   GLY P 207       1.212 -11.577   2.570  0.00  0.00      PROA  
ATOM   3359  N   ARG P 208       0.923  -9.403   2.895  0.00  0.00      PROA  
ATOM   3360  HN  ARG P 208       0.500  -8.558   3.402  0.00  0.00      PROA  
ATOM   3361  CA  ARG P 208       1.255  -9.060   1.508  0.00  0.00      PROA  
ATOM   3362  HA  ARG P 208       0.591  -9.625   0.819  0.00  0.00      PROA  
ATOM   3363  CB  ARG P 208       0.900  -7.552   1.386  0.00  0.00      PROA  
ATOM   3364  HB1 ARG P 208      -0.186  -7.473   1.485  0.00  0.00      PROA  
ATOM   3365  HB2 ARG P 208       1.242  -6.929   2.247  0.00  0.00      PROA  
ATOM   3366  CG  ARG P 208       1.531  -6.795   0.174  0.00  0.00      PROA  
ATOM   3367  HG1 ARG P 208       2.340  -6.191   0.508  0.00  0.00      PROA  
ATOM   3368  HG2 ARG P 208       2.018  -7.456  -0.530  0.00  0.00      PROA  
ATOM   3369  CD  ARG P 208       0.538  -5.955  -0.605  0.00  0.00      PROA  
ATOM   3370  HD1 ARG P 208       1.094  -5.397  -1.474  0.00  0.00      PROA  
ATOM   3371  HD2 ARG P 208      -0.331  -6.542  -0.926  0.00  0.00      PROA  
ATOM   3372  NE  ARG P 208      -0.030  -4.894   0.351  0.00  0.00      PROA  
ATOM   3373  HE  ARG P 208      -0.941  -4.959   0.637  0.00  0.00      PROA  
ATOM   3374  CZ  ARG P 208       0.647  -3.947   0.927  0.00  0.00      PROA  
ATOM   3375  NH1 ARG P 208       1.875  -3.725   0.830  0.00  0.00      PROA  
ATOM   3376 HH11 ARG P 208       2.222  -3.237   1.638  0.00  0.00      PROA  
ATOM   3377 HH12 ARG P 208       2.418  -4.114   0.054  0.00  0.00      PROA  
ATOM   3378  NH2 ARG P 208       0.003  -3.213   1.828  0.00  0.00      PROA  
ATOM   3379 HH21 ARG P 208       0.497  -2.505   2.210  0.00  0.00      PROA  
ATOM   3380 HH22 ARG P 208      -0.931  -3.426   1.825  0.00  0.00      PROA  
ATOM   3381  C   ARG P 208       2.656  -9.366   1.067  0.00  0.00      PROA  
ATOM   3382  O   ARG P 208       2.864  -9.839  -0.065  0.00  0.00      PROA  
ATOM   3383  N   LYS P 209       3.681  -9.010   1.892  0.00  0.00      PROA  
ATOM   3384  HN  LYS P 209       3.459  -8.649   2.819  0.00  0.00      PROA  
ATOM   3385  CA  LYS P 209       5.099  -8.887   1.520  0.00  0.00      PROA  
ATOM   3386  HA  LYS P 209       5.220  -8.731   0.526  0.00  0.00      PROA  
ATOM   3387  CB  LYS P 209       5.739  -7.660   2.227  0.00  0.00      PROA  
ATOM   3388  HB1 LYS P 209       5.344  -7.587   3.216  0.00  0.00      PROA  
ATOM   3389  HB2 LYS P 209       6.862  -7.679   2.306  0.00  0.00      PROA  
ATOM   3390  CG  LYS P 209       5.412  -6.406   1.438  0.00  0.00      PROA  
ATOM   3391  HG1 LYS P 209       5.728  -6.530   0.458  0.00  0.00      PROA  
ATOM   3392  HG2 LYS P 209       4.289  -6.325   1.307  0.00  0.00      PROA  
ATOM   3393  CD  LYS P 209       6.020  -5.201   2.100  0.00  0.00      PROA  
ATOM   3394  HD1 LYS P 209       5.580  -5.059   3.134  0.00  0.00      PROA  
ATOM   3395  HD2 LYS P 209       7.086  -5.398   2.263  0.00  0.00      PROA  
ATOM   3396  CE  LYS P 209       5.707  -3.922   1.398  0.00  0.00      PROA  
ATOM   3397  HE1 LYS P 209       4.676  -3.684   1.534  0.00  0.00      PROA  
ATOM   3398  HE2 LYS P 209       6.345  -3.131   1.846  0.00  0.00      PROA  
ATOM   3399  NZ  LYS P 209       6.005  -3.971  -0.103  0.00  0.00      PROA  
ATOM   3400  HZ1 LYS P 209       6.046  -3.032  -0.495  0.00  0.00      PROA  
ATOM   3401  HZ2 LYS P 209       5.149  -4.448  -0.634  0.00  0.00      PROA  
ATOM   3402  HZ3 LYS P 209       6.752  -4.599  -0.316  0.00  0.00      PROA  
ATOM   3403  C   LYS P 209       5.916 -10.160   1.725  0.00  0.00      PROA  
ATOM   3404  O   LYS P 209       7.144 -10.182   1.580  0.00  0.00      PROA  
ATOM   3405  N   GLY P 210       5.213 -11.328   1.952  0.00  0.00      PROA  
ATOM   3406  HN  GLY P 210       4.264 -11.329   2.239  0.00  0.00      PROA  
ATOM   3407  CA  GLY P 210       5.840 -12.641   1.892  0.00  0.00      PROA  
ATOM   3408  HA1 GLY P 210       6.488 -12.578   1.023  0.00  0.00      PROA  
ATOM   3409  HA2 GLY P 210       5.056 -13.357   1.763  0.00  0.00      PROA  
ATOM   3410  C   GLY P 210       6.603 -12.999   3.159  0.00  0.00      PROA  
ATOM   3411  O   GLY P 210       7.669 -13.612   3.108  0.00  0.00      PROA  
ATOM   3412  N   VAL P 211       6.175 -12.657   4.410  0.00  0.00      PROA  
ATOM   3413  HN  VAL P 211       5.355 -12.081   4.409  0.00  0.00      PROA  
ATOM   3414  CA  VAL P 211       6.789 -12.915   5.665  0.00  0.00      PROA  
ATOM   3415  HA  VAL P 211       7.706 -12.468   5.493  0.00  0.00      PROA  
ATOM   3416  CB  VAL P 211       6.173 -11.995   6.761  0.00  0.00      PROA  
ATOM   3417  HB  VAL P 211       5.051 -12.070   6.743  0.00  0.00      PROA  
ATOM   3418  CG1 VAL P 211       6.723 -12.292   8.173  0.00  0.00      PROA  
ATOM   3419 HG11 VAL P 211       6.216 -11.573   8.825  0.00  0.00      PROA  
ATOM   3420 HG12 VAL P 211       6.411 -13.328   8.375  0.00  0.00      PROA  
ATOM   3421 HG13 VAL P 211       7.830 -12.169   8.238  0.00  0.00      PROA  
ATOM   3422  CG2 VAL P 211       6.579 -10.538   6.310  0.00  0.00      PROA  
ATOM   3423 HG21 VAL P 211       7.602 -10.338   6.712  0.00  0.00      PROA  
ATOM   3424 HG22 VAL P 211       6.649 -10.419   5.238  0.00  0.00      PROA  
ATOM   3425 HG23 VAL P 211       6.053  -9.772   6.753  0.00  0.00      PROA  
ATOM   3426  C   VAL P 211       7.050 -14.319   6.021  0.00  0.00      PROA  
ATOM   3427  O   VAL P 211       8.161 -14.733   6.349  0.00  0.00      PROA  
ATOM   3428  N   ASP P 212       6.017 -15.160   5.831  0.00  0.00      PROA  
ATOM   3429  HN  ASP P 212       5.224 -14.842   5.334  0.00  0.00      PROA  
ATOM   3430  CA  ASP P 212       6.009 -16.570   5.939  0.00  0.00      PROA  
ATOM   3431  HA  ASP P 212       6.454 -16.873   6.925  0.00  0.00      PROA  
ATOM   3432  CB  ASP P 212       4.613 -17.186   5.893  0.00  0.00      PROA  
ATOM   3433  HB1 ASP P 212       4.615 -18.352   5.995  0.00  0.00      PROA  
ATOM   3434  HB2 ASP P 212       4.144 -16.791   6.780  0.00  0.00      PROA  
ATOM   3435  CG  ASP P 212       3.667 -16.787   4.798  0.00  0.00      PROA  
ATOM   3436  OD1 ASP P 212       4.011 -15.918   3.953  0.00  0.00      PROA  
ATOM   3437  OD2 ASP P 212       2.457 -17.294   4.717  0.00  0.00      PROA  
ATOM   3438  C   ASP P 212       6.911 -17.252   4.909  0.00  0.00      PROA  
ATOM   3439  O   ASP P 212       7.574 -18.226   5.288  0.00  0.00      PROA  
ATOM   3440  N   ARG P 213       7.010 -16.689   3.673  0.00  0.00      PROA  
ATOM   3441  HN  ARG P 213       6.489 -15.895   3.403  0.00  0.00      PROA  
ATOM   3442  CA  ARG P 213       7.999 -17.109   2.688  0.00  0.00      PROA  
ATOM   3443  HA  ARG P 213       7.910 -18.195   2.498  0.00  0.00      PROA  
ATOM   3444  CB  ARG P 213       7.670 -16.446   1.336  0.00  0.00      PROA  
ATOM   3445  HB1 ARG P 213       7.562 -15.305   1.578  0.00  0.00      PROA  
ATOM   3446  HB2 ARG P 213       8.533 -16.733   0.593  0.00  0.00      PROA  
ATOM   3447  CG  ARG P 213       6.405 -16.885   0.514  0.00  0.00      PROA  
ATOM   3448  HG1 ARG P 213       6.567 -17.971   0.201  0.00  0.00      PROA  
ATOM   3449  HG2 ARG P 213       5.512 -16.792   1.185  0.00  0.00      PROA  
ATOM   3450  CD  ARG P 213       6.135 -15.902  -0.644  0.00  0.00      PROA  
ATOM   3451  HD1 ARG P 213       5.701 -14.928  -0.239  0.00  0.00      PROA  
ATOM   3452  HD2 ARG P 213       7.032 -15.704  -1.243  0.00  0.00      PROA  
ATOM   3453  NE  ARG P 213       5.131 -16.572  -1.555  0.00  0.00      PROA  
ATOM   3454  HE  ARG P 213       4.866 -17.516  -1.390  0.00  0.00      PROA  
ATOM   3455  CZ  ARG P 213       4.890 -16.066  -2.683  0.00  0.00      PROA  
ATOM   3456  NH1 ARG P 213       5.399 -14.966  -3.251  0.00  0.00      PROA  
ATOM   3457 HH11 ARG P 213       5.060 -14.713  -4.128  0.00  0.00      PROA  
ATOM   3458 HH12 ARG P 213       5.799 -14.227  -2.614  0.00  0.00      PROA  
ATOM   3459  NH2 ARG P 213       4.038 -16.694  -3.416  0.00  0.00      PROA  
ATOM   3460 HH21 ARG P 213       3.749 -16.153  -4.205  0.00  0.00      PROA  
ATOM   3461 HH22 ARG P 213       3.658 -17.634  -3.144  0.00  0.00      PROA  
ATOM   3462  C   ARG P 213       9.413 -16.799   3.034  0.00  0.00      PROA  
ATOM   3463  O   ARG P 213      10.279 -17.663   2.845  0.00  0.00      PROA  
ATOM   3464  N   SER P 214       9.603 -15.634   3.728  0.00  0.00      PROA  
ATOM   3465  HN  SER P 214       8.883 -14.942   3.689  0.00  0.00      PROA  
ATOM   3466  CA  SER P 214      10.872 -15.227   4.406  0.00  0.00      PROA  
ATOM   3467  HA  SER P 214      11.746 -15.245   3.735  0.00  0.00      PROA  
ATOM   3468  CB  SER P 214      10.855 -13.723   4.823  0.00  0.00      PROA  
ATOM   3469  HB1 SER P 214       9.979 -13.464   5.510  0.00  0.00      PROA  
ATOM   3470  HB2 SER P 214      11.765 -13.520   5.457  0.00  0.00      PROA  
ATOM   3471  OG  SER P 214      10.755 -12.853   3.665  0.00  0.00      PROA  
ATOM   3472  HG1 SER P 214      10.397 -11.998   3.933  0.00  0.00      PROA  
ATOM   3473  C   SER P 214      11.298 -16.091   5.564  0.00  0.00      PROA  
ATOM   3474  O   SER P 214      12.487 -16.473   5.612  0.00  0.00      PROA  
ATOM   3475  N   ILE P 215      10.365 -16.496   6.423  0.00  0.00      PROA  
ATOM   3476  HN  ILE P 215       9.445 -16.087   6.358  0.00  0.00      PROA  
ATOM   3477  CA  ILE P 215      10.619 -17.442   7.545  0.00  0.00      PROA  
ATOM   3478  HA  ILE P 215      11.454 -17.070   8.144  0.00  0.00      PROA  
ATOM   3479  CB  ILE P 215       9.432 -17.339   8.517  0.00  0.00      PROA  
ATOM   3480  HB  ILE P 215       8.559 -17.314   7.910  0.00  0.00      PROA  
ATOM   3481  CG2 ILE P 215       9.347 -18.409   9.595  0.00  0.00      PROA  
ATOM   3482 HG21 ILE P 215       8.435 -18.365  10.102  0.00  0.00      PROA  
ATOM   3483 HG22 ILE P 215       9.267 -19.381   9.178  0.00  0.00      PROA  
ATOM   3484 HG23 ILE P 215      10.269 -18.511  10.204  0.00  0.00      PROA  
ATOM   3485  CG1 ILE P 215       9.411 -15.974   9.169  0.00  0.00      PROA  
ATOM   3486 HG11 ILE P 215      10.049 -15.993  10.108  0.00  0.00      PROA  
ATOM   3487 HG12 ILE P 215       9.801 -15.170   8.552  0.00  0.00      PROA  
ATOM   3488  CD  ILE P 215       8.060 -15.572   9.740  0.00  0.00      PROA  
ATOM   3489  HD1 ILE P 215       7.366 -15.324   8.933  0.00  0.00      PROA  
ATOM   3490  HD2 ILE P 215       7.601 -16.430  10.422  0.00  0.00      PROA  
ATOM   3491  HD3 ILE P 215       8.158 -14.624  10.244  0.00  0.00      PROA  
ATOM   3492  C   ILE P 215      10.916 -18.863   7.072  0.00  0.00      PROA  
ATOM   3493  O   ILE P 215      11.863 -19.452   7.564  0.00  0.00      PROA  
ATOM   3494  N   GLU P 216      10.137 -19.378   6.036  0.00  0.00      PROA  
ATOM   3495  HN  GLU P 216       9.404 -18.792   5.692  0.00  0.00      PROA  
ATOM   3496  CA  GLU P 216      10.488 -20.693   5.437  0.00  0.00      PROA  
ATOM   3497  HA  GLU P 216      10.611 -21.492   6.131  0.00  0.00      PROA  
ATOM   3498  CB  GLU P 216       9.328 -21.229   4.496  0.00  0.00      PROA  
ATOM   3499  HB1 GLU P 216       9.229 -20.572   3.666  0.00  0.00      PROA  
ATOM   3500  HB2 GLU P 216       9.731 -22.183   4.099  0.00  0.00      PROA  
ATOM   3501  CG  GLU P 216       8.096 -21.609   5.258  0.00  0.00      PROA  
ATOM   3502  HG1 GLU P 216       8.365 -21.963   6.236  0.00  0.00      PROA  
ATOM   3503  HG2 GLU P 216       7.404 -20.698   5.340  0.00  0.00      PROA  
ATOM   3504  CD  GLU P 216       7.174 -22.637   4.625  0.00  0.00      PROA  
ATOM   3505  OE1 GLU P 216       7.421 -23.870   4.667  0.00  0.00      PROA  
ATOM   3506  OE2 GLU P 216       6.024 -22.254   4.223  0.00  0.00      PROA  
ATOM   3507  C   GLU P 216      11.799 -20.686   4.727  0.00  0.00      PROA  
ATOM   3508  O   GLU P 216      12.543 -21.662   4.748  0.00  0.00      PROA  
ATOM   3509  N   ALA P 217      12.139 -19.695   3.970  0.00  0.00      PROA  
ATOM   3510  HN  ALA P 217      11.463 -18.930   3.772  0.00  0.00      PROA  
ATOM   3511  CA  ALA P 217      13.503 -19.524   3.513  0.00  0.00      PROA  
ATOM   3512  HA  ALA P 217      13.843 -20.369   2.888  0.00  0.00      PROA  
ATOM   3513  CB  ALA P 217      13.523 -18.240   2.559  0.00  0.00      PROA  
ATOM   3514  HB1 ALA P 217      14.493 -18.198   2.078  0.00  0.00      PROA  
ATOM   3515  HB2 ALA P 217      12.669 -18.334   1.861  0.00  0.00      PROA  
ATOM   3516  HB3 ALA P 217      13.381 -17.282   3.126  0.00  0.00      PROA  
ATOM   3517  C   ALA P 217      14.543 -19.567   4.626  0.00  0.00      PROA  
ATOM   3518  O   ALA P 217      15.601 -20.229   4.511  0.00  0.00      PROA  
ATOM   3519  N   LEU P 218      14.345 -18.775   5.718  0.00  0.00      PROA  
ATOM   3520  HN  LEU P 218      13.636 -18.138   5.707  0.00  0.00      PROA  
ATOM   3521  CA  LEU P 218      15.279 -18.677   6.820  0.00  0.00      PROA  
ATOM   3522  HA  LEU P 218      16.326 -18.361   6.515  0.00  0.00      PROA  
ATOM   3523  CB  LEU P 218      14.812 -17.599   7.852  0.00  0.00      PROA  
ATOM   3524  HB1 LEU P 218      14.676 -16.660   7.236  0.00  0.00      PROA  
ATOM   3525  HB2 LEU P 218      13.846 -17.951   8.357  0.00  0.00      PROA  
ATOM   3526  CG  LEU P 218      15.770 -17.302   8.960  0.00  0.00      PROA  
ATOM   3527  HG  LEU P 218      16.183 -18.220   9.483  0.00  0.00      PROA  
ATOM   3528  CD1 LEU P 218      16.979 -16.404   8.554  0.00  0.00      PROA  
ATOM   3529 HD11 LEU P 218      16.640 -15.331   8.548  0.00  0.00      PROA  
ATOM   3530 HD12 LEU P 218      17.723 -16.486   9.336  0.00  0.00      PROA  
ATOM   3531 HD13 LEU P 218      17.395 -16.587   7.516  0.00  0.00      PROA  
ATOM   3532  CD2 LEU P 218      14.997 -16.594  10.106  0.00  0.00      PROA  
ATOM   3533 HD21 LEU P 218      15.489 -16.834  11.064  0.00  0.00      PROA  
ATOM   3534 HD22 LEU P 218      15.114 -15.443   9.973  0.00  0.00      PROA  
ATOM   3535 HD23 LEU P 218      13.883 -16.985  10.159  0.00  0.00      PROA  
ATOM   3536  C   LEU P 218      15.436 -20.076   7.456  0.00  0.00      PROA  
ATOM   3537  O   LEU P 218      16.619 -20.508   7.668  0.00  0.00      PROA  
ATOM   3538  N   ALA P 219      14.376 -20.824   7.709  0.00  0.00      PROA  
ATOM   3539  HN  ALA P 219      13.466 -20.443   7.417  0.00  0.00      PROA  
ATOM   3540  CA  ALA P 219      14.434 -22.176   8.208  0.00  0.00      PROA  
ATOM   3541  HA  ALA P 219      15.036 -22.209   9.120  0.00  0.00      PROA  
ATOM   3542  CB  ALA P 219      12.992 -22.629   8.439  0.00  0.00      PROA  
ATOM   3543  HB1 ALA P 219      12.356 -22.664   7.489  0.00  0.00      PROA  
ATOM   3544  HB2 ALA P 219      13.004 -23.702   8.881  0.00  0.00      PROA  
ATOM   3545  HB3 ALA P 219      12.485 -21.955   9.203  0.00  0.00      PROA  
ATOM   3546  C   ALA P 219      15.146 -23.137   7.282  0.00  0.00      PROA  
ATOM   3547  O   ALA P 219      15.503 -24.199   7.732  0.00  0.00      PROA  
ATOM   3548  N   SER P 220      15.448 -22.861   5.995  0.00  0.00      PROA  
ATOM   3549  HN  SER P 220      15.184 -21.998   5.564  0.00  0.00      PROA  
ATOM   3550  CA  SER P 220      15.973 -23.881   5.158  0.00  0.00      PROA  
ATOM   3551  HA  SER P 220      15.797 -24.912   5.593  0.00  0.00      PROA  
ATOM   3552  CB  SER P 220      15.520 -23.833   3.623  0.00  0.00      PROA  
ATOM   3553  HB1 SER P 220      16.019 -24.629   3.019  0.00  0.00      PROA  
ATOM   3554  HB2 SER P 220      14.444 -23.897   3.536  0.00  0.00      PROA  
ATOM   3555  OG  SER P 220      15.972 -22.645   2.969  0.00  0.00      PROA  
ATOM   3556  HG1 SER P 220      15.779 -21.841   3.473  0.00  0.00      PROA  
ATOM   3557  C   SER P 220      17.472 -23.719   5.076  0.00  0.00      PROA  
ATOM   3558  O   SER P 220      18.112 -24.529   4.448  0.00  0.00      PROA  
ATOM   3559  N   LEU P 221      18.039 -22.703   5.744  0.00  0.00      PROA  
ATOM   3560  HN  LEU P 221      17.488 -22.008   6.197  0.00  0.00      PROA  
ATOM   3561  CA  LEU P 221      19.443 -22.492   5.698  0.00  0.00      PROA  
ATOM   3562  HA  LEU P 221      19.872 -22.625   4.684  0.00  0.00      PROA  
ATOM   3563  CB  LEU P 221      19.787 -21.107   6.228  0.00  0.00      PROA  
ATOM   3564  HB1 LEU P 221      19.655 -21.016   7.282  0.00  0.00      PROA  
ATOM   3565  HB2 LEU P 221      20.879 -20.888   6.294  0.00  0.00      PROA  
ATOM   3566  CG  LEU P 221      19.124 -19.982   5.402  0.00  0.00      PROA  
ATOM   3567  HG  LEU P 221      18.066 -20.187   5.451  0.00  0.00      PROA  
ATOM   3568  CD1 LEU P 221      19.220 -18.661   6.144  0.00  0.00      PROA  
ATOM   3569 HD11 LEU P 221      20.139 -18.078   5.909  0.00  0.00      PROA  
ATOM   3570 HD12 LEU P 221      18.369 -18.016   5.925  0.00  0.00      PROA  
ATOM   3571 HD13 LEU P 221      19.254 -18.838   7.273  0.00  0.00      PROA  
ATOM   3572  CD2 LEU P 221      19.473 -19.858   3.934  0.00  0.00      PROA  
ATOM   3573 HD21 LEU P 221      20.510 -19.679   3.914  0.00  0.00      PROA  
ATOM   3574 HD22 LEU P 221      19.242 -20.737   3.336  0.00  0.00      PROA  
ATOM   3575 HD23 LEU P 221      18.940 -18.934   3.568  0.00  0.00      PROA  
ATOM   3576  C   LEU P 221      20.095 -23.501   6.653  0.00  0.00      PROA  
ATOM   3577  O   LEU P 221      19.598 -23.854   7.719  0.00  0.00      PROA  
ATOM   3578  N   PRO P 222      21.245 -24.034   6.285  0.00  0.00      PROA  
ATOM   3579  CD  PRO P 222      22.070 -23.638   5.067  0.00  0.00      PROA  
ATOM   3580  HD1 PRO P 222      22.235 -22.506   5.051  0.00  0.00      PROA  
ATOM   3581  HD2 PRO P 222      21.619 -24.097   4.102  0.00  0.00      PROA  
ATOM   3582  CA  PRO P 222      22.065 -24.895   7.170  0.00  0.00      PROA  
ATOM   3583  HA  PRO P 222      21.430 -25.725   7.376  0.00  0.00      PROA  
ATOM   3584  CB  PRO P 222      23.295 -25.270   6.279  0.00  0.00      PROA  
ATOM   3585  HB1 PRO P 222      22.966 -26.150   5.617  0.00  0.00      PROA  
ATOM   3586  HB2 PRO P 222      24.322 -25.322   6.754  0.00  0.00      PROA  
ATOM   3587  CG  PRO P 222      23.481 -24.153   5.348  0.00  0.00      PROA  
ATOM   3588  HG1 PRO P 222      23.996 -24.365   4.435  0.00  0.00      PROA  
ATOM   3589  HG2 PRO P 222      24.047 -23.299   5.876  0.00  0.00      PROA  
ATOM   3590  C   PRO P 222      22.358 -24.247   8.506  0.00  0.00      PROA  
ATOM   3591  O   PRO P 222      22.452 -23.011   8.504  0.00  0.00      PROA  
ATOM   3592  N   GLU P 223      22.458 -25.025   9.592  0.00  0.00      PROA  
ATOM   3593  HN  GLU P 223      22.611 -25.995   9.527  0.00  0.00      PROA  
ATOM   3594  CA  GLU P 223      22.599 -24.639  10.994  0.00  0.00      PROA  
ATOM   3595  HA  GLU P 223      21.609 -24.491  11.474  0.00  0.00      PROA  
ATOM   3596  CB  GLU P 223      23.191 -25.877  11.732  0.00  0.00      PROA  
ATOM   3597  HB1 GLU P 223      22.450 -26.691  11.827  0.00  0.00      PROA  
ATOM   3598  HB2 GLU P 223      24.073 -26.340  11.290  0.00  0.00      PROA  
ATOM   3599  CG  GLU P 223      23.593 -25.512  13.227  0.00  0.00      PROA  
ATOM   3600  HG1 GLU P 223      24.501 -24.956  13.253  0.00  0.00      PROA  
ATOM   3601  HG2 GLU P 223      22.760 -24.928  13.637  0.00  0.00      PROA  
ATOM   3602  CD  GLU P 223      23.941 -26.696  14.218  0.00  0.00      PROA  
ATOM   3603  OE1 GLU P 223      24.833 -27.503  13.877  0.00  0.00      PROA  
ATOM   3604  OE2 GLU P 223      23.261 -26.805  15.270  0.00  0.00      PROA  
ATOM   3605  C   GLU P 223      23.430 -23.443  11.283  0.00  0.00      PROA  
ATOM   3606  O   GLU P 223      22.933 -22.461  11.938  0.00  0.00      PROA  
ATOM   3607  N   SER P 224      24.763 -23.483  10.919  0.00  0.00      PROA  
ATOM   3608  HN  SER P 224      25.125 -24.264  10.378  0.00  0.00      PROA  
ATOM   3609  CA  SER P 224      25.702 -22.440  11.320  0.00  0.00      PROA  
ATOM   3610  HA  SER P 224      25.690 -22.307  12.434  0.00  0.00      PROA  
ATOM   3611  CB  SER P 224      27.250 -22.750  11.062  0.00  0.00      PROA  
ATOM   3612  HB1 SER P 224      27.438 -23.656  11.722  0.00  0.00      PROA  
ATOM   3613  HB2 SER P 224      27.374 -23.277  10.120  0.00  0.00      PROA  
ATOM   3614  OG  SER P 224      28.164 -21.658  11.256  0.00  0.00      PROA  
ATOM   3615  HG1 SER P 224      28.125 -21.376  12.212  0.00  0.00      PROA  
ATOM   3616  C   SER P 224      25.393 -21.074  10.703  0.00  0.00      PROA  
ATOM   3617  O   SER P 224      25.334 -20.028  11.338  0.00  0.00      PROA  
ATOM   3618  N   LEU P 225      24.954 -21.172   9.405  0.00  0.00      PROA  
ATOM   3619  HN  LEU P 225      24.944 -22.063   8.878  0.00  0.00      PROA  
ATOM   3620  CA  LEU P 225      24.538 -20.000   8.658  0.00  0.00      PROA  
ATOM   3621  HA  LEU P 225      25.332 -19.300   8.768  0.00  0.00      PROA  
ATOM   3622  CB  LEU P 225      24.416 -20.324   7.175  0.00  0.00      PROA  
ATOM   3623  HB1 LEU P 225      25.302 -20.874   6.888  0.00  0.00      PROA  
ATOM   3624  HB2 LEU P 225      23.618 -20.996   7.136  0.00  0.00      PROA  
ATOM   3625  CG  LEU P 225      24.187 -19.146   6.198  0.00  0.00      PROA  
ATOM   3626  HG  LEU P 225      23.230 -18.679   6.467  0.00  0.00      PROA  
ATOM   3627  CD1 LEU P 225      25.255 -18.077   6.295  0.00  0.00      PROA  
ATOM   3628 HD11 LEU P 225      25.546 -17.906   7.380  0.00  0.00      PROA  
ATOM   3629 HD12 LEU P 225      26.265 -18.378   5.908  0.00  0.00      PROA  
ATOM   3630 HD13 LEU P 225      24.975 -17.132   5.833  0.00  0.00      PROA  
ATOM   3631  CD2 LEU P 225      23.947 -19.692   4.799  0.00  0.00      PROA  
ATOM   3632 HD21 LEU P 225      23.556 -18.908   4.041  0.00  0.00      PROA  
ATOM   3633 HD22 LEU P 225      24.916 -20.108   4.441  0.00  0.00      PROA  
ATOM   3634 HD23 LEU P 225      23.096 -20.433   4.605  0.00  0.00      PROA  
ATOM   3635  C   LEU P 225      23.161 -19.529   9.199  0.00  0.00      PROA  
ATOM   3636  O   LEU P 225      23.099 -18.370   9.347  0.00  0.00      PROA  
ATOM   3637  N   ARG P 226      22.139 -20.441   9.525  0.00  0.00      PROA  
ATOM   3638  HN  ARG P 226      22.348 -21.423   9.424  0.00  0.00      PROA  
ATOM   3639  CA  ARG P 226      20.811 -20.013  10.170  0.00  0.00      PROA  
ATOM   3640  HA  ARG P 226      20.266 -19.268   9.599  0.00  0.00      PROA  
ATOM   3641  CB  ARG P 226      19.981 -21.306  10.178  0.00  0.00      PROA  
ATOM   3642  HB1 ARG P 226      20.139 -21.798   9.170  0.00  0.00      PROA  
ATOM   3643  HB2 ARG P 226      20.416 -22.009  10.951  0.00  0.00      PROA  
ATOM   3644  CG  ARG P 226      18.469 -21.235  10.615  0.00  0.00      PROA  
ATOM   3645  HG1 ARG P 226      18.502 -20.937  11.677  0.00  0.00      PROA  
ATOM   3646  HG2 ARG P 226      17.946 -20.419  10.080  0.00  0.00      PROA  
ATOM   3647  CD  ARG P 226      17.730 -22.517  10.415  0.00  0.00      PROA  
ATOM   3648  HD1 ARG P 226      16.639 -22.427  10.686  0.00  0.00      PROA  
ATOM   3649  HD2 ARG P 226      17.916 -22.924   9.411  0.00  0.00      PROA  
ATOM   3650  NE  ARG P 226      18.282 -23.483  11.357  0.00  0.00      PROA  
ATOM   3651  HE  ARG P 226      17.852 -23.387  12.257  0.00  0.00      PROA  
ATOM   3652  CZ  ARG P 226      18.787 -24.715  11.174  0.00  0.00      PROA  
ATOM   3653  NH1 ARG P 226      19.112 -25.155  10.004  0.00  0.00      PROA  
ATOM   3654 HH11 ARG P 226      19.779 -25.912   9.921  0.00  0.00      PROA  
ATOM   3655 HH12 ARG P 226      18.948 -24.493   9.246  0.00  0.00      PROA  
ATOM   3656  NH2 ARG P 226      19.089 -25.478  12.189  0.00  0.00      PROA  
ATOM   3657 HH21 ARG P 226      19.499 -26.410  12.160  0.00  0.00      PROA  
ATOM   3658 HH22 ARG P 226      18.820 -25.142  13.146  0.00  0.00      PROA  
ATOM   3659  C   ARG P 226      20.961 -19.368  11.499  0.00  0.00      PROA  
ATOM   3660  O   ARG P 226      20.354 -18.386  11.877  0.00  0.00      PROA  
ATOM   3661  N   HSD P 227      21.851 -19.938  12.332  0.00  0.00      PROA  
ATOM   3662  HN  HSD P 227      22.306 -20.749  12.003  0.00  0.00      PROA  
ATOM   3663  CA  HSD P 227      22.149 -19.432  13.627  0.00  0.00      PROA  
ATOM   3664  HA  HSD P 227      21.285 -19.549  14.242  0.00  0.00      PROA  
ATOM   3665  CB  HSD P 227      23.182 -20.379  14.315  0.00  0.00      PROA  
ATOM   3666  HB1 HSD P 227      22.826 -21.452  14.213  0.00  0.00      PROA  
ATOM   3667  HB2 HSD P 227      24.155 -20.232  13.805  0.00  0.00      PROA  
ATOM   3668  ND1 HSD P 227      22.826 -19.171  16.508  0.00  0.00      PROA  
ATOM   3669  HD1 HSD P 227      22.371 -18.323  16.145  0.00  0.00      PROA  
ATOM   3670  CG  HSD P 227      23.274 -20.258  15.812  0.00  0.00      PROA  
ATOM   3671  CE1 HSD P 227      23.141 -19.350  17.830  0.00  0.00      PROA  
ATOM   3672  HE1 HSD P 227      22.952 -18.577  18.516  0.00  0.00      PROA  
ATOM   3673  NE2 HSD P 227      23.705 -20.482  18.016  0.00  0.00      PROA  
ATOM   3674  CD2 HSD P 227      23.798 -21.134  16.731  0.00  0.00      PROA  
ATOM   3675  HD2 HSD P 227      24.186 -22.173  16.720  0.00  0.00      PROA  
ATOM   3676  C   HSD P 227      22.689 -17.995  13.620  0.00  0.00      PROA  
ATOM   3677  O   HSD P 227      22.347 -17.137  14.444  0.00  0.00      PROA  
ATOM   3678  N   ASN P 228      23.495 -17.666  12.638  0.00  0.00      PROA  
ATOM   3679  HN  ASN P 228      23.813 -18.331  11.983  0.00  0.00      PROA  
ATOM   3680  CA  ASN P 228      24.008 -16.375  12.520  0.00  0.00      PROA  
ATOM   3681  HA  ASN P 228      23.926 -15.762  13.501  0.00  0.00      PROA  
ATOM   3682  CB  ASN P 228      25.523 -16.541  12.104  0.00  0.00      PROA  
ATOM   3683  HB1 ASN P 228      25.603 -17.368  11.382  0.00  0.00      PROA  
ATOM   3684  HB2 ASN P 228      25.881 -15.516  11.781  0.00  0.00      PROA  
ATOM   3685  CG  ASN P 228      26.536 -16.940  13.207  0.00  0.00      PROA  
ATOM   3686  OD1 ASN P 228      26.660 -16.290  14.234  0.00  0.00      PROA  
ATOM   3687  ND2 ASN P 228      27.110 -18.211  13.150  0.00  0.00      PROA  
ATOM   3688 HD21 ASN P 228      27.784 -18.523  13.835  0.00  0.00      PROA  
ATOM   3689 HD22 ASN P 228      26.791 -18.888  12.405  0.00  0.00      PROA  
ATOM   3690  C   ASN P 228      23.252 -15.444  11.607  0.00  0.00      PROA  
ATOM   3691  O   ASN P 228      23.684 -14.334  11.349  0.00  0.00      PROA  
ATOM   3692  N   THR P 229      22.149 -15.913  11.059  0.00  0.00      PROA  
ATOM   3693  HN  THR P 229      21.804 -16.795  11.333  0.00  0.00      PROA  
ATOM   3694  CA  THR P 229      21.412 -14.962  10.081  0.00  0.00      PROA  
ATOM   3695  HA  THR P 229      22.102 -14.188   9.798  0.00  0.00      PROA  
ATOM   3696  CB  THR P 229      20.972 -15.642   8.718  0.00  0.00      PROA  
ATOM   3697  HB  THR P 229      20.353 -16.565   8.915  0.00  0.00      PROA  
ATOM   3698  OG1 THR P 229      22.039 -16.078   7.912  0.00  0.00      PROA  
ATOM   3699  HG1 THR P 229      22.493 -16.656   8.533  0.00  0.00      PROA  
ATOM   3700  CG2 THR P 229      20.203 -14.623   7.884  0.00  0.00      PROA  
ATOM   3701 HG21 THR P 229      20.146 -14.980   6.840  0.00  0.00      PROA  
ATOM   3702 HG22 THR P 229      19.171 -14.442   8.298  0.00  0.00      PROA  
ATOM   3703 HG23 THR P 229      20.625 -13.628   7.937  0.00  0.00      PROA  
ATOM   3704  C   THR P 229      20.173 -14.316  10.795  0.00  0.00      PROA  
ATOM   3705  O   THR P 229      19.395 -15.088  11.363  0.00  0.00      PROA  
ATOM   3706  N   LEU P 230      19.907 -12.999  10.704  0.00  0.00      PROA  
ATOM   3707  HN  LEU P 230      20.645 -12.522  10.257  0.00  0.00      PROA  
ATOM   3708  CA  LEU P 230      18.764 -12.400  11.263  0.00  0.00      PROA  
ATOM   3709  HA  LEU P 230      18.208 -13.120  11.888  0.00  0.00      PROA  
ATOM   3710  CB  LEU P 230      19.289 -11.203  12.159  0.00  0.00      PROA  
ATOM   3711  HB1 LEU P 230      19.813 -10.488  11.497  0.00  0.00      PROA  
ATOM   3712  HB2 LEU P 230      18.445 -10.782  12.585  0.00  0.00      PROA  
ATOM   3713  CG  LEU P 230      20.317 -11.521  13.259  0.00  0.00      PROA  
ATOM   3714  HG  LEU P 230      21.291 -11.733  12.801  0.00  0.00      PROA  
ATOM   3715  CD1 LEU P 230      20.659 -10.246  14.123  0.00  0.00      PROA  
ATOM   3716 HD11 LEU P 230      21.112  -9.475  13.498  0.00  0.00      PROA  
ATOM   3717 HD12 LEU P 230      19.881  -9.757  14.684  0.00  0.00      PROA  
ATOM   3718 HD13 LEU P 230      21.426 -10.512  14.859  0.00  0.00      PROA  
ATOM   3719  CD2 LEU P 230      19.850 -12.618  14.116  0.00  0.00      PROA  
ATOM   3720 HD21 LEU P 230      20.623 -12.888  14.900  0.00  0.00      PROA  
ATOM   3721 HD22 LEU P 230      18.935 -12.326  14.679  0.00  0.00      PROA  
ATOM   3722 HD23 LEU P 230      19.626 -13.598  13.584  0.00  0.00      PROA  
ATOM   3723  C   LEU P 230      17.774 -11.916  10.138  0.00  0.00      PROA  
ATOM   3724  O   LEU P 230      18.073 -11.479   9.015  0.00  0.00      PROA  
ATOM   3725  N   LEU P 231      16.448 -12.034  10.449  0.00  0.00      PROA  
ATOM   3726  HN  LEU P 231      16.170 -12.360  11.348  0.00  0.00      PROA  
ATOM   3727  CA  LEU P 231      15.369 -11.406   9.627  0.00  0.00      PROA  
ATOM   3728  HA  LEU P 231      15.828 -11.015   8.705  0.00  0.00      PROA  
ATOM   3729  CB  LEU P 231      14.309 -12.479   9.256  0.00  0.00      PROA  
ATOM   3730  HB1 LEU P 231      14.782 -13.130   8.526  0.00  0.00      PROA  
ATOM   3731  HB2 LEU P 231      14.001 -12.989  10.249  0.00  0.00      PROA  
ATOM   3732  CG  LEU P 231      13.019 -11.959   8.624  0.00  0.00      PROA  
ATOM   3733  HG  LEU P 231      12.700 -11.129   9.262  0.00  0.00      PROA  
ATOM   3734  CD1 LEU P 231      13.148 -11.301   7.272  0.00  0.00      PROA  
ATOM   3735 HD11 LEU P 231      12.208 -11.041   6.731  0.00  0.00      PROA  
ATOM   3736 HD12 LEU P 231      13.770 -10.411   7.292  0.00  0.00      PROA  
ATOM   3737 HD13 LEU P 231      13.623 -12.140   6.612  0.00  0.00      PROA  
ATOM   3738  CD2 LEU P 231      11.881 -13.011   8.528  0.00  0.00      PROA  
ATOM   3739 HD21 LEU P 231      12.382 -13.953   8.287  0.00  0.00      PROA  
ATOM   3740 HD22 LEU P 231      11.429 -13.204   9.521  0.00  0.00      PROA  
ATOM   3741 HD23 LEU P 231      11.168 -12.641   7.805  0.00  0.00      PROA  
ATOM   3742  C   LEU P 231      14.778 -10.271  10.370  0.00  0.00      PROA  
ATOM   3743  O   LEU P 231      14.096 -10.478  11.366  0.00  0.00      PROA  
ATOM   3744  N   PHE P 232      14.983  -8.955   9.912  0.00  0.00      PROA  
ATOM   3745  HN  PHE P 232      15.561  -8.847   9.173  0.00  0.00      PROA  
ATOM   3746  CA  PHE P 232      14.184  -7.885  10.415  0.00  0.00      PROA  
ATOM   3747  HA  PHE P 232      13.879  -8.176  11.446  0.00  0.00      PROA  
ATOM   3748  CB  PHE P 232      15.088  -6.622  10.474  0.00  0.00      PROA  
ATOM   3749  HB1 PHE P 232      15.757  -6.493   9.600  0.00  0.00      PROA  
ATOM   3750  HB2 PHE P 232      14.482  -5.685  10.564  0.00  0.00      PROA  
ATOM   3751  CG  PHE P 232      15.976  -6.663  11.728  0.00  0.00      PROA  
ATOM   3752  CD1 PHE P 232      16.513  -7.813  12.304  0.00  0.00      PROA  
ATOM   3753  HD1 PHE P 232      16.294  -8.813  11.964  0.00  0.00      PROA  
ATOM   3754  CE1 PHE P 232      17.493  -7.733  13.278  0.00  0.00      PROA  
ATOM   3755  HE1 PHE P 232      18.000  -8.595  13.698  0.00  0.00      PROA  
ATOM   3756  CZ  PHE P 232      17.791  -6.505  13.824  0.00  0.00      PROA  
ATOM   3757  HZ  PHE P 232      18.507  -6.508  14.700  0.00  0.00      PROA  
ATOM   3758  CD2 PHE P 232      16.303  -5.365  12.201  0.00  0.00      PROA  
ATOM   3759  HD2 PHE P 232      15.881  -4.474  11.830  0.00  0.00      PROA  
ATOM   3760  CE2 PHE P 232      17.258  -5.305  13.233  0.00  0.00      PROA  
ATOM   3761  HE2 PHE P 232      17.528  -4.460  13.747  0.00  0.00      PROA  
ATOM   3762  C   PHE P 232      12.963  -7.645   9.572  0.00  0.00      PROA  
ATOM   3763  O   PHE P 232      13.077  -7.427   8.358  0.00  0.00      PROA  
ATOM   3764  N   VAL P 233      11.780  -7.698  10.180  0.00  0.00      PROA  
ATOM   3765  HN  VAL P 233      11.747  -7.951  11.106  0.00  0.00      PROA  
ATOM   3766  CA  VAL P 233      10.570  -7.312   9.544  0.00  0.00      PROA  
ATOM   3767  HA  VAL P 233      10.712  -7.094   8.464  0.00  0.00      PROA  
ATOM   3768  CB  VAL P 233       9.471  -8.391   9.613  0.00  0.00      PROA  
ATOM   3769  HB  VAL P 233       9.007  -8.506  10.645  0.00  0.00      PROA  
ATOM   3770  CG1 VAL P 233       8.319  -7.880   8.673  0.00  0.00      PROA  
ATOM   3771 HG11 VAL P 233       8.462  -8.140   7.603  0.00  0.00      PROA  
ATOM   3772 HG12 VAL P 233       7.381  -8.365   9.009  0.00  0.00      PROA  
ATOM   3773 HG13 VAL P 233       8.119  -6.784   8.742  0.00  0.00      PROA  
ATOM   3774  CG2 VAL P 233      10.006  -9.796   9.186  0.00  0.00      PROA  
ATOM   3775 HG21 VAL P 233      10.671 -10.202  10.022  0.00  0.00      PROA  
ATOM   3776 HG22 VAL P 233       9.237 -10.580   9.085  0.00  0.00      PROA  
ATOM   3777 HG23 VAL P 233      10.600  -9.807   8.212  0.00  0.00      PROA  
ATOM   3778  C   VAL P 233      10.123  -6.058  10.254  0.00  0.00      PROA  
ATOM   3779  O   VAL P 233       9.981  -5.987  11.462  0.00  0.00      PROA  
ATOM   3780  N   VAL P 234       9.974  -4.919   9.555  0.00  0.00      PROA  
ATOM   3781  HN  VAL P 234      10.184  -4.876   8.565  0.00  0.00      PROA  
ATOM   3782  CA  VAL P 234       9.799  -3.603  10.161  0.00  0.00      PROA  
ATOM   3783  HA  VAL P 234       9.697  -3.791  11.243  0.00  0.00      PROA  
ATOM   3784  CB  VAL P 234      10.915  -2.639   9.830  0.00  0.00      PROA  
ATOM   3785  HB  VAL P 234      11.013  -2.554   8.713  0.00  0.00      PROA  
ATOM   3786  CG1 VAL P 234      10.682  -1.261  10.502  0.00  0.00      PROA  
ATOM   3787 HG11 VAL P 234       9.824  -0.684  10.142  0.00  0.00      PROA  
ATOM   3788 HG12 VAL P 234      10.582  -1.346  11.616  0.00  0.00      PROA  
ATOM   3789 HG13 VAL P 234      11.593  -0.681  10.485  0.00  0.00      PROA  
ATOM   3790  CG2 VAL P 234      12.174  -3.328  10.406  0.00  0.00      PROA  
ATOM   3791 HG21 VAL P 234      12.192  -3.489  11.440  0.00  0.00      PROA  
ATOM   3792 HG22 VAL P 234      12.371  -4.312   9.940  0.00  0.00      PROA  
ATOM   3793 HG23 VAL P 234      12.995  -2.666  10.232  0.00  0.00      PROA  
ATOM   3794  C   VAL P 234       8.523  -3.146   9.495  0.00  0.00      PROA  
ATOM   3795  O   VAL P 234       8.366  -3.098   8.270  0.00  0.00      PROA  
ATOM   3796  N   GLY P 235       7.452  -2.972  10.334  0.00  0.00      PROA  
ATOM   3797  HN  GLY P 235       7.491  -3.069  11.377  0.00  0.00      PROA  
ATOM   3798  CA  GLY P 235       6.213  -2.375   9.929  0.00  0.00      PROA  
ATOM   3799  HA1 GLY P 235       5.945  -2.946   8.980  0.00  0.00      PROA  
ATOM   3800  HA2 GLY P 235       6.473  -1.345   9.914  0.00  0.00      PROA  
ATOM   3801  C   GLY P 235       5.054  -2.596  10.830  0.00  0.00      PROA  
ATOM   3802  O   GLY P 235       5.129  -3.408  11.712  0.00  0.00      PROA  
ATOM   3803  N   GLN P 236       4.000  -1.742  10.688  0.00  0.00      PROA  
ATOM   3804  HN  GLN P 236       3.888  -1.105   9.879  0.00  0.00      PROA  
ATOM   3805  CA  GLN P 236       2.785  -1.590  11.456  0.00  0.00      PROA  
ATOM   3806  HA  GLN P 236       3.007  -1.760  12.523  0.00  0.00      PROA  
ATOM   3807  CB  GLN P 236       2.261  -0.087  11.486  0.00  0.00      PROA  
ATOM   3808  HB1 GLN P 236       2.407   0.420  10.521  0.00  0.00      PROA  
ATOM   3809  HB2 GLN P 236       1.171   0.022  11.682  0.00  0.00      PROA  
ATOM   3810  CG  GLN P 236       2.929   0.751  12.522  0.00  0.00      PROA  
ATOM   3811  HG1 GLN P 236       2.867   0.440  13.565  0.00  0.00      PROA  
ATOM   3812  HG2 GLN P 236       4.021   0.816  12.278  0.00  0.00      PROA  
ATOM   3813  CD  GLN P 236       2.440   2.232  12.491  0.00  0.00      PROA  
ATOM   3814  OE1 GLN P 236       2.769   2.982  11.541  0.00  0.00      PROA  
ATOM   3815  NE2 GLN P 236       1.706   2.678  13.558  0.00  0.00      PROA  
ATOM   3816 HE21 GLN P 236       1.516   3.697  13.572  0.00  0.00      PROA  
ATOM   3817 HE22 GLN P 236       1.337   2.023  14.260  0.00  0.00      PROA  
ATOM   3818  C   GLN P 236       1.748  -2.527  11.049  0.00  0.00      PROA  
ATOM   3819  O   GLN P 236       0.628  -2.162  10.647  0.00  0.00      PROA  
ATOM   3820  N   ASP P 237       2.038  -3.885  11.130  0.00  0.00      PROA  
ATOM   3821  HN  ASP P 237       2.963  -4.171  11.405  0.00  0.00      PROA  
ATOM   3822  CA  ASP P 237       1.041  -4.934  10.917  0.00  0.00      PROA  
ATOM   3823  HA  ASP P 237      -0.010  -4.610  10.979  0.00  0.00      PROA  
ATOM   3824  CB  ASP P 237       1.204  -5.550   9.523  0.00  0.00      PROA  
ATOM   3825  HB1 ASP P 237       1.161  -4.717   8.743  0.00  0.00      PROA  
ATOM   3826  HB2 ASP P 237       2.203  -6.025   9.306  0.00  0.00      PROA  
ATOM   3827  CG  ASP P 237       0.189  -6.622   9.248  0.00  0.00      PROA  
ATOM   3828  OD1 ASP P 237      -0.894  -6.664   9.924  0.00  0.00      PROA  
ATOM   3829  OD2 ASP P 237       0.447  -7.451   8.340  0.00  0.00      PROA  
ATOM   3830  C   ASP P 237       1.227  -5.919  12.166  0.00  0.00      PROA  
ATOM   3831  O   ASP P 237       2.231  -5.864  12.922  0.00  0.00      PROA  
ATOM   3832  N   LYS P 238       0.251  -6.806  12.364  0.00  0.00      PROA  
ATOM   3833  HN  LYS P 238      -0.332  -6.834  11.583  0.00  0.00      PROA  
ATOM   3834  CA  LYS P 238       0.295  -7.853  13.362  0.00  0.00      PROA  
ATOM   3835  HA  LYS P 238       0.598  -7.351  14.293  0.00  0.00      PROA  
ATOM   3836  CB  LYS P 238      -1.083  -8.469  13.676  0.00  0.00      PROA  
ATOM   3837  HB1 LYS P 238      -1.386  -9.206  12.928  0.00  0.00      PROA  
ATOM   3838  HB2 LYS P 238      -1.033  -8.987  14.630  0.00  0.00      PROA  
ATOM   3839  CG  LYS P 238      -2.148  -7.425  13.793  0.00  0.00      PROA  
ATOM   3840  HG1 LYS P 238      -2.286  -6.806  12.914  0.00  0.00      PROA  
ATOM   3841  HG2 LYS P 238      -3.114  -7.907  13.880  0.00  0.00      PROA  
ATOM   3842  CD  LYS P 238      -1.825  -6.389  14.935  0.00  0.00      PROA  
ATOM   3843  HD1 LYS P 238      -1.715  -7.005  15.906  0.00  0.00      PROA  
ATOM   3844  HD2 LYS P 238      -0.882  -5.886  14.719  0.00  0.00      PROA  
ATOM   3845  CE  LYS P 238      -2.913  -5.439  15.295  0.00  0.00      PROA  
ATOM   3846  HE1 LYS P 238      -3.907  -5.984  15.538  0.00  0.00      PROA  
ATOM   3847  HE2 LYS P 238      -2.519  -4.967  16.205  0.00  0.00      PROA  
ATOM   3848  NZ  LYS P 238      -3.182  -4.457  14.251  0.00  0.00      PROA  
ATOM   3849  HZ1 LYS P 238      -3.718  -4.872  13.454  0.00  0.00      PROA  
ATOM   3850  HZ2 LYS P 238      -2.319  -4.050  13.846  0.00  0.00      PROA  
ATOM   3851  HZ3 LYS P 238      -3.720  -3.753  14.760  0.00  0.00      PROA  
ATOM   3852  C   LYS P 238       1.317  -8.947  13.093  0.00  0.00      PROA  
ATOM   3853  O   LYS P 238       1.419  -9.382  11.915  0.00  0.00      PROA  
ATOM   3854  N   PRO P 239       2.075  -9.518  14.053  0.00  0.00      PROA  
ATOM   3855  CD  PRO P 239       2.298  -8.938  15.353  0.00  0.00      PROA  
ATOM   3856  HD1 PRO P 239       1.349  -9.054  15.988  0.00  0.00      PROA  
ATOM   3857  HD2 PRO P 239       2.510  -7.861  15.100  0.00  0.00      PROA  
ATOM   3858  CA  PRO P 239       3.114 -10.512  13.651  0.00  0.00      PROA  
ATOM   3859  HA  PRO P 239       3.528 -10.444  12.641  0.00  0.00      PROA  
ATOM   3860  CB  PRO P 239       4.203 -10.130  14.636  0.00  0.00      PROA  
ATOM   3861  HB1 PRO P 239       4.806  -9.313  14.193  0.00  0.00      PROA  
ATOM   3862  HB2 PRO P 239       4.878 -11.014  14.810  0.00  0.00      PROA  
ATOM   3863  CG  PRO P 239       3.456  -9.760  15.900  0.00  0.00      PROA  
ATOM   3864  HG1 PRO P 239       4.068  -9.118  16.574  0.00  0.00      PROA  
ATOM   3865  HG2 PRO P 239       3.069 -10.668  16.359  0.00  0.00      PROA  
ATOM   3866  C   PRO P 239       2.508 -11.925  13.823  0.00  0.00      PROA  
ATOM   3867  O   PRO P 239       3.111 -12.917  13.286  0.00  0.00      PROA  
ATOM   3868  N   ARG P 240       1.357 -12.105  14.471  0.00  0.00      PROA  
ATOM   3869  HN  ARG P 240       0.758 -11.325  14.627  0.00  0.00      PROA  
ATOM   3870  CA  ARG P 240       0.996 -13.259  15.257  0.00  0.00      PROA  
ATOM   3871  HA  ARG P 240       1.800 -13.239  15.926  0.00  0.00      PROA  
ATOM   3872  CB  ARG P 240      -0.407 -13.221  15.934  0.00  0.00      PROA  
ATOM   3873  HB1 ARG P 240      -0.473 -12.292  16.486  0.00  0.00      PROA  
ATOM   3874  HB2 ARG P 240      -1.161 -13.294  15.108  0.00  0.00      PROA  
ATOM   3875  CG  ARG P 240      -0.549 -14.353  16.953  0.00  0.00      PROA  
ATOM   3876  HG1 ARG P 240      -1.555 -14.126  17.482  0.00  0.00      PROA  
ATOM   3877  HG2 ARG P 240      -0.682 -15.281  16.305  0.00  0.00      PROA  
ATOM   3878  CD  ARG P 240       0.595 -14.569  18.011  0.00  0.00      PROA  
ATOM   3879  HD1 ARG P 240       1.683 -14.666  17.601  0.00  0.00      PROA  
ATOM   3880  HD2 ARG P 240       0.650 -13.715  18.744  0.00  0.00      PROA  
ATOM   3881  NE  ARG P 240       0.219 -15.829  18.724  0.00  0.00      PROA  
ATOM   3882  HE  ARG P 240      -0.622 -16.323  18.553  0.00  0.00      PROA  
ATOM   3883  CZ  ARG P 240       0.971 -16.319  19.678  0.00  0.00      PROA  
ATOM   3884  NH1 ARG P 240       0.608 -17.444  20.220  0.00  0.00      PROA  
ATOM   3885 HH11 ARG P 240       1.237 -17.751  20.969  0.00  0.00      PROA  
ATOM   3886 HH12 ARG P 240      -0.367 -17.597  20.252  0.00  0.00      PROA  
ATOM   3887  NH2 ARG P 240       2.160 -15.927  20.004  0.00  0.00      PROA  
ATOM   3888 HH21 ARG P 240       2.821 -16.425  20.596  0.00  0.00      PROA  
ATOM   3889 HH22 ARG P 240       2.546 -15.234  19.430  0.00  0.00      PROA  
ATOM   3890  C   ARG P 240       1.105 -14.618  14.580  0.00  0.00      PROA  
ATOM   3891  O   ARG P 240       1.794 -15.557  15.006  0.00  0.00      PROA  
ATOM   3892  N   LYS P 241       0.525 -14.726  13.373  0.00  0.00      PROA  
ATOM   3893  HN  LYS P 241      -0.035 -14.036  12.939  0.00  0.00      PROA  
ATOM   3894  CA  LYS P 241       0.662 -15.943  12.562  0.00  0.00      PROA  
ATOM   3895  HA  LYS P 241       0.235 -16.816  13.099  0.00  0.00      PROA  
ATOM   3896  CB  LYS P 241      -0.174 -15.685  11.275  0.00  0.00      PROA  
ATOM   3897  HB1 LYS P 241      -0.022 -14.670  10.925  0.00  0.00      PROA  
ATOM   3898  HB2 LYS P 241       0.150 -16.352  10.351  0.00  0.00      PROA  
ATOM   3899  CG  LYS P 241      -1.691 -15.922  11.371  0.00  0.00      PROA  
ATOM   3900  HG1 LYS P 241      -2.244 -15.414  12.169  0.00  0.00      PROA  
ATOM   3901  HG2 LYS P 241      -2.154 -15.474  10.451  0.00  0.00      PROA  
ATOM   3902  CD  LYS P 241      -2.050 -17.360  11.389  0.00  0.00      PROA  
ATOM   3903  HD1 LYS P 241      -1.858 -17.762  10.260  0.00  0.00      PROA  
ATOM   3904  HD2 LYS P 241      -1.348 -17.885  11.998  0.00  0.00      PROA  
ATOM   3905  CE  LYS P 241      -3.455 -17.666  11.826  0.00  0.00      PROA  
ATOM   3906  HE1 LYS P 241      -3.734 -18.743  11.660  0.00  0.00      PROA  
ATOM   3907  HE2 LYS P 241      -3.497 -17.522  12.930  0.00  0.00      PROA  
ATOM   3908  NZ  LYS P 241      -4.495 -16.878  11.076  0.00  0.00      PROA  
ATOM   3909  HZ1 LYS P 241      -4.474 -17.139  10.064  0.00  0.00      PROA  
ATOM   3910  HZ2 LYS P 241      -4.446 -15.786  11.381  0.00  0.00      PROA  
ATOM   3911  HZ3 LYS P 241      -5.405 -17.173  11.405  0.00  0.00      PROA  
ATOM   3912  C   LYS P 241       2.080 -16.308  12.152  0.00  0.00      PROA  
ATOM   3913  O   LYS P 241       2.475 -17.452  12.050  0.00  0.00      PROA  
ATOM   3914  N   PHE P 242       2.827 -15.288  11.762  0.00  0.00      PROA  
ATOM   3915  HN  PHE P 242       2.415 -14.313  11.914  0.00  0.00      PROA  
ATOM   3916  CA  PHE P 242       4.282 -15.336  11.441  0.00  0.00      PROA  
ATOM   3917  HA  PHE P 242       4.433 -16.219  10.821  0.00  0.00      PROA  
ATOM   3918  CB  PHE P 242       4.627 -13.995  10.716  0.00  0.00      PROA  
ATOM   3919  HB1 PHE P 242       4.634 -13.097  11.391  0.00  0.00      PROA  
ATOM   3920  HB2 PHE P 242       5.534 -13.989  10.072  0.00  0.00      PROA  
ATOM   3921  CG  PHE P 242       3.591 -13.824   9.568  0.00  0.00      PROA  
ATOM   3922  CD1 PHE P 242       3.354 -14.849   8.697  0.00  0.00      PROA  
ATOM   3923  HD1 PHE P 242       3.917 -15.739   8.797  0.00  0.00      PROA  
ATOM   3924  CE1 PHE P 242       2.322 -14.794   7.739  0.00  0.00      PROA  
ATOM   3925  HE1 PHE P 242       1.904 -15.662   7.221  0.00  0.00      PROA  
ATOM   3926  CZ  PHE P 242       1.570 -13.630   7.572  0.00  0.00      PROA  
ATOM   3927  HZ  PHE P 242       0.856 -13.597   6.788  0.00  0.00      PROA  
ATOM   3928  CD2 PHE P 242       2.870 -12.665   9.349  0.00  0.00      PROA  
ATOM   3929  HD2 PHE P 242       3.016 -11.859  10.051  0.00  0.00      PROA  
ATOM   3930  CE2 PHE P 242       1.941 -12.543   8.349  0.00  0.00      PROA  
ATOM   3931  HE2 PHE P 242       1.341 -11.642   8.306  0.00  0.00      PROA  
ATOM   3932  C   PHE P 242       5.128 -15.617  12.662  0.00  0.00      PROA  
ATOM   3933  O   PHE P 242       6.104 -16.414  12.589  0.00  0.00      PROA  
ATOM   3934  N   GLU P 243       4.855 -14.896  13.858  0.00  0.00      PROA  
ATOM   3935  HN  GLU P 243       4.227 -14.137  13.669  0.00  0.00      PROA  
ATOM   3936  CA  GLU P 243       5.443 -15.218  15.170  0.00  0.00      PROA  
ATOM   3937  HA  GLU P 243       6.495 -14.993  15.210  0.00  0.00      PROA  
ATOM   3938  CB  GLU P 243       4.807 -14.362  16.237  0.00  0.00      PROA  
ATOM   3939  HB1 GLU P 243       4.905 -13.286  16.015  0.00  0.00      PROA  
ATOM   3940  HB2 GLU P 243       3.769 -14.527  16.127  0.00  0.00      PROA  
ATOM   3941  CG  GLU P 243       5.173 -14.809  17.589  0.00  0.00      PROA  
ATOM   3942  HG1 GLU P 243       4.830 -15.793  17.945  0.00  0.00      PROA  
ATOM   3943  HG2 GLU P 243       6.302 -14.831  17.644  0.00  0.00      PROA  
ATOM   3944  CD  GLU P 243       4.710 -13.818  18.615  0.00  0.00      PROA  
ATOM   3945  OE1 GLU P 243       3.481 -13.801  18.899  0.00  0.00      PROA  
ATOM   3946  OE2 GLU P 243       5.572 -13.135  19.260  0.00  0.00      PROA  
ATOM   3947  C   GLU P 243       5.247 -16.665  15.536  0.00  0.00      PROA  
ATOM   3948  O   GLU P 243       6.239 -17.283  15.819  0.00  0.00      PROA  
ATOM   3949  N   ALA P 244       4.041 -17.195  15.366  0.00  0.00      PROA  
ATOM   3950  HN  ALA P 244       3.260 -16.655  15.075  0.00  0.00      PROA  
ATOM   3951  CA  ALA P 244       3.729 -18.594  15.627  0.00  0.00      PROA  
ATOM   3952  HA  ALA P 244       3.946 -18.782  16.703  0.00  0.00      PROA  
ATOM   3953  CB  ALA P 244       2.232 -18.936  15.441  0.00  0.00      PROA  
ATOM   3954  HB1 ALA P 244       1.907 -19.913  15.759  0.00  0.00      PROA  
ATOM   3955  HB2 ALA P 244       1.578 -18.335  16.111  0.00  0.00      PROA  
ATOM   3956  HB3 ALA P 244       1.926 -18.880  14.317  0.00  0.00      PROA  
ATOM   3957  C   ALA P 244       4.536 -19.461  14.760  0.00  0.00      PROA  
ATOM   3958  O   ALA P 244       5.135 -20.413  15.306  0.00  0.00      PROA  
ATOM   3959  N   LEU P 245       4.580 -19.132  13.428  0.00  0.00      PROA  
ATOM   3960  HN  LEU P 245       3.912 -18.474  13.116  0.00  0.00      PROA  
ATOM   3961  CA  LEU P 245       5.311 -19.978  12.457  0.00  0.00      PROA  
ATOM   3962  HA  LEU P 245       4.897 -20.943  12.500  0.00  0.00      PROA  
ATOM   3963  CB  LEU P 245       5.123 -19.486  10.980  0.00  0.00      PROA  
ATOM   3964  HB1 LEU P 245       4.029 -19.581  10.667  0.00  0.00      PROA  
ATOM   3965  HB2 LEU P 245       5.359 -18.394  10.775  0.00  0.00      PROA  
ATOM   3966  CG  LEU P 245       5.890 -20.358   9.913  0.00  0.00      PROA  
ATOM   3967  HG  LEU P 245       6.933 -20.530  10.251  0.00  0.00      PROA  
ATOM   3968  CD1 LEU P 245       5.380 -21.786   9.955  0.00  0.00      PROA  
ATOM   3969 HD11 LEU P 245       4.320 -21.782   9.584  0.00  0.00      PROA  
ATOM   3970 HD12 LEU P 245       5.920 -22.446   9.267  0.00  0.00      PROA  
ATOM   3971 HD13 LEU P 245       5.260 -22.259  10.916  0.00  0.00      PROA  
ATOM   3972  CD2 LEU P 245       5.912 -19.768   8.509  0.00  0.00      PROA  
ATOM   3973 HD21 LEU P 245       6.342 -18.740   8.332  0.00  0.00      PROA  
ATOM   3974 HD22 LEU P 245       6.458 -20.452   7.760  0.00  0.00      PROA  
ATOM   3975 HD23 LEU P 245       4.878 -19.719   8.177  0.00  0.00      PROA  
ATOM   3976  C   LEU P 245       6.776 -20.016  12.796  0.00  0.00      PROA  
ATOM   3977  O   LEU P 245       7.329 -21.080  12.745  0.00  0.00      PROA  
ATOM   3978  N   ALA P 246       7.307 -18.814  13.103  0.00  0.00      PROA  
ATOM   3979  HN  ALA P 246       6.843 -17.957  12.942  0.00  0.00      PROA  
ATOM   3980  CA  ALA P 246       8.669 -18.669  13.591  0.00  0.00      PROA  
ATOM   3981  HA  ALA P 246       9.319 -19.234  12.860  0.00  0.00      PROA  
ATOM   3982  CB  ALA P 246       9.060 -17.209  13.745  0.00  0.00      PROA  
ATOM   3983  HB1 ALA P 246       9.007 -16.815  12.765  0.00  0.00      PROA  
ATOM   3984  HB2 ALA P 246       8.419 -16.604  14.400  0.00  0.00      PROA  
ATOM   3985  HB3 ALA P 246      10.172 -17.060  13.888  0.00  0.00      PROA  
ATOM   3986  C   ALA P 246       9.085 -19.460  14.852  0.00  0.00      PROA  
ATOM   3987  O   ALA P 246      10.121 -20.076  14.949  0.00  0.00      PROA  
ATOM   3988  N   GLU P 247       8.228 -19.488  15.904  0.00  0.00      PROA  
ATOM   3989  HN  GLU P 247       7.364 -18.985  15.851  0.00  0.00      PROA  
ATOM   3990  CA  GLU P 247       8.444 -20.326  16.995  0.00  0.00      PROA  
ATOM   3991  HA  GLU P 247       9.425 -20.123  17.332  0.00  0.00      PROA  
ATOM   3992  CB  GLU P 247       7.427 -20.062  18.080  0.00  0.00      PROA  
ATOM   3993  HB1 GLU P 247       6.426 -20.069  17.727  0.00  0.00      PROA  
ATOM   3994  HB2 GLU P 247       7.472 -20.867  18.837  0.00  0.00      PROA  
ATOM   3995  CG  GLU P 247       7.690 -18.728  18.799  0.00  0.00      PROA  
ATOM   3996  HG1 GLU P 247       8.777 -18.572  19.019  0.00  0.00      PROA  
ATOM   3997  HG2 GLU P 247       7.226 -17.904  18.187  0.00  0.00      PROA  
ATOM   3998  CD  GLU P 247       6.897 -18.647  20.112  0.00  0.00      PROA  
ATOM   3999  OE1 GLU P 247       6.909 -17.543  20.825  0.00  0.00      PROA  
ATOM   4000  OE2 GLU P 247       6.331 -19.657  20.547  0.00  0.00      PROA  
ATOM   4001  C   GLU P 247       8.429 -21.828  16.566  0.00  0.00      PROA  
ATOM   4002  O   GLU P 247       9.304 -22.590  16.970  0.00  0.00      PROA  
ATOM   4003  N   LYS P 248       7.409 -22.249  15.710  0.00  0.00      PROA  
ATOM   4004  HN  LYS P 248       6.651 -21.642  15.383  0.00  0.00      PROA  
ATOM   4005  CA  LYS P 248       7.369 -23.664  15.174  0.00  0.00      PROA  
ATOM   4006  HA  LYS P 248       7.156 -24.456  15.948  0.00  0.00      PROA  
ATOM   4007  CB  LYS P 248       6.203 -23.741  14.112  0.00  0.00      PROA  
ATOM   4008  HB1 LYS P 248       5.384 -23.425  14.750  0.00  0.00      PROA  
ATOM   4009  HB2 LYS P 248       6.324 -23.001  13.300  0.00  0.00      PROA  
ATOM   4010  CG  LYS P 248       5.934 -25.103  13.541  0.00  0.00      PROA  
ATOM   4011  HG1 LYS P 248       6.866 -25.325  12.908  0.00  0.00      PROA  
ATOM   4012  HG2 LYS P 248       5.930 -25.814  14.303  0.00  0.00      PROA  
ATOM   4013  CD  LYS P 248       4.671 -25.074  12.717  0.00  0.00      PROA  
ATOM   4014  HD1 LYS P 248       3.873 -24.507  13.309  0.00  0.00      PROA  
ATOM   4015  HD2 LYS P 248       4.823 -24.546  11.814  0.00  0.00      PROA  
ATOM   4016  CE  LYS P 248       4.136 -26.426  12.362  0.00  0.00      PROA  
ATOM   4017  HE1 LYS P 248       4.370 -27.061  13.217  0.00  0.00      PROA  
ATOM   4018  HE2 LYS P 248       3.045 -26.356  12.106  0.00  0.00      PROA  
ATOM   4019  NZ  LYS P 248       4.826 -26.972  11.242  0.00  0.00      PROA  
ATOM   4020  HZ1 LYS P 248       4.639 -26.430  10.397  0.00  0.00      PROA  
ATOM   4021  HZ2 LYS P 248       4.581 -28.038  11.003  0.00  0.00      PROA  
ATOM   4022  HZ3 LYS P 248       5.814 -26.888  11.521  0.00  0.00      PROA  
ATOM   4023  C   LYS P 248       8.582 -24.087  14.438  0.00  0.00      PROA  
ATOM   4024  O   LYS P 248       9.071 -25.171  14.744  0.00  0.00      PROA  
ATOM   4025  N   LEU P 249       9.149 -23.267  13.574  0.00  0.00      PROA  
ATOM   4026  HN  LEU P 249       8.792 -22.401  13.326  0.00  0.00      PROA  
ATOM   4027  CA  LEU P 249      10.300 -23.737  12.744  0.00  0.00      PROA  
ATOM   4028  HA  LEU P 249      10.110 -24.700  12.316  0.00  0.00      PROA  
ATOM   4029  CB  LEU P 249      10.482 -22.779  11.518  0.00  0.00      PROA  
ATOM   4030  HB1 LEU P 249      10.627 -21.747  11.879  0.00  0.00      PROA  
ATOM   4031  HB2 LEU P 249      11.367 -23.148  10.952  0.00  0.00      PROA  
ATOM   4032  CG  LEU P 249       9.310 -22.795  10.481  0.00  0.00      PROA  
ATOM   4033  HG  LEU P 249       8.419 -22.361  11.044  0.00  0.00      PROA  
ATOM   4034  CD1 LEU P 249       9.574 -21.819   9.349  0.00  0.00      PROA  
ATOM   4035 HD11 LEU P 249       8.556 -21.437   9.091  0.00  0.00      PROA  
ATOM   4036 HD12 LEU P 249      10.264 -21.113   9.760  0.00  0.00      PROA  
ATOM   4037 HD13 LEU P 249      10.015 -22.275   8.446  0.00  0.00      PROA  
ATOM   4038  CD2 LEU P 249       9.057 -24.191  10.014  0.00  0.00      PROA  
ATOM   4039 HD21 LEU P 249       8.317 -24.351   9.214  0.00  0.00      PROA  
ATOM   4040 HD22 LEU P 249       9.948 -24.669   9.585  0.00  0.00      PROA  
ATOM   4041 HD23 LEU P 249       8.760 -24.823  10.880  0.00  0.00      PROA  
ATOM   4042  C   LEU P 249      11.539 -23.639  13.580  0.00  0.00      PROA  
ATOM   4043  O   LEU P 249      12.621 -24.157  13.320  0.00  0.00      PROA  
ATOM   4044  N   GLY P 250      11.469 -22.852  14.667  0.00  0.00      PROA  
ATOM   4045  HN  GLY P 250      10.551 -22.397  14.840  0.00  0.00      PROA  
ATOM   4046  CA  GLY P 250      12.482 -22.640  15.761  0.00  0.00      PROA  
ATOM   4047  HA1 GLY P 250      13.001 -23.558  16.101  0.00  0.00      PROA  
ATOM   4048  HA2 GLY P 250      11.993 -22.295  16.604  0.00  0.00      PROA  
ATOM   4049  C   GLY P 250      13.486 -21.647  15.400  0.00  0.00      PROA  
ATOM   4050  O   GLY P 250      14.635 -21.691  15.682  0.00  0.00      PROA  
ATOM   4051  N   VAL P 251      13.040 -20.615  14.750  0.00  0.00      PROA  
ATOM   4052  HN  VAL P 251      12.074 -20.604  14.491  0.00  0.00      PROA  
ATOM   4053  CA  VAL P 251      13.888 -19.434  14.283  0.00  0.00      PROA  
ATOM   4054  HA  VAL P 251      14.981 -19.425  14.456  0.00  0.00      PROA  
ATOM   4055  CB  VAL P 251      13.944 -19.380  12.798  0.00  0.00      PROA  
ATOM   4056  HB  VAL P 251      14.388 -18.350  12.531  0.00  0.00      PROA  
ATOM   4057  CG1 VAL P 251      14.996 -20.409  12.293  0.00  0.00      PROA  
ATOM   4058 HG11 VAL P 251      14.686 -21.379  12.415  0.00  0.00      PROA  
ATOM   4059 HG12 VAL P 251      15.052 -20.181  11.190  0.00  0.00      PROA  
ATOM   4060 HG13 VAL P 251      15.975 -20.203  12.759  0.00  0.00      PROA  
ATOM   4061  CG2 VAL P 251      12.604 -19.644  12.214  0.00  0.00      PROA  
ATOM   4062 HG21 VAL P 251      12.774 -19.589  11.122  0.00  0.00      PROA  
ATOM   4063 HG22 VAL P 251      12.283 -20.667  12.562  0.00  0.00      PROA  
ATOM   4064 HG23 VAL P 251      11.894 -18.790  12.434  0.00  0.00      PROA  
ATOM   4065  C   VAL P 251      13.330 -18.106  14.844  0.00  0.00      PROA  
ATOM   4066  O   VAL P 251      13.605 -17.019  14.438  0.00  0.00      PROA  
ATOM   4067  N   ARG P 252      12.489 -18.139  15.883  0.00  0.00      PROA  
ATOM   4068  HN  ARG P 252      12.202 -18.974  16.289  0.00  0.00      PROA  
ATOM   4069  CA  ARG P 252      12.037 -16.950  16.544  0.00  0.00      PROA  
ATOM   4070  HA  ARG P 252      11.526 -16.338  15.724  0.00  0.00      PROA  
ATOM   4071  CB  ARG P 252      10.836 -17.270  17.410  0.00  0.00      PROA  
ATOM   4072  HB1 ARG P 252      10.163 -17.885  16.805  0.00  0.00      PROA  
ATOM   4073  HB2 ARG P 252      11.127 -18.056  18.116  0.00  0.00      PROA  
ATOM   4074  CG  ARG P 252      10.130 -16.077  18.096  0.00  0.00      PROA  
ATOM   4075  HG1 ARG P 252       9.302 -16.529  18.635  0.00  0.00      PROA  
ATOM   4076  HG2 ARG P 252      10.910 -15.636  18.741  0.00  0.00      PROA  
ATOM   4077  CD  ARG P 252       9.563 -15.099  17.056  0.00  0.00      PROA  
ATOM   4078  HD1 ARG P 252      10.308 -14.740  16.335  0.00  0.00      PROA  
ATOM   4079  HD2 ARG P 252       8.849 -15.680  16.467  0.00  0.00      PROA  
ATOM   4080  NE  ARG P 252       8.772 -14.109  17.730  0.00  0.00      PROA  
ATOM   4081  HE  ARG P 252       8.175 -14.497  18.465  0.00  0.00      PROA  
ATOM   4082  CZ  ARG P 252       9.230 -12.931  18.023  0.00  0.00      PROA  
ATOM   4083  NH1 ARG P 252      10.261 -12.434  17.539  0.00  0.00      PROA  
ATOM   4084 HH11 ARG P 252      10.452 -11.528  17.803  0.00  0.00      PROA  
ATOM   4085 HH12 ARG P 252      10.926 -12.963  17.083  0.00  0.00      PROA  
ATOM   4086  NH2 ARG P 252       8.421 -12.297  18.896  0.00  0.00      PROA  
ATOM   4087 HH21 ARG P 252       8.452 -11.370  19.061  0.00  0.00      PROA  
ATOM   4088 HH22 ARG P 252       7.453 -12.618  19.012  0.00  0.00      PROA  
ATOM   4089  C   ARG P 252      13.056 -15.980  17.187  0.00  0.00      PROA  
ATOM   4090  O   ARG P 252      12.721 -14.813  17.167  0.00  0.00      PROA  
ATOM   4091  N   SER P 253      14.187 -16.456  17.713  0.00  0.00      PROA  
ATOM   4092  HN  SER P 253      14.410 -17.431  17.727  0.00  0.00      PROA  
ATOM   4093  CA  SER P 253      15.316 -15.653  18.156  0.00  0.00      PROA  
ATOM   4094  HA  SER P 253      14.981 -14.847  18.787  0.00  0.00      PROA  
ATOM   4095  CB  SER P 253      16.398 -16.624  18.639  0.00  0.00      PROA  
ATOM   4096  HB1 SER P 253      15.967 -17.316  19.372  0.00  0.00      PROA  
ATOM   4097  HB2 SER P 253      16.792 -17.228  17.762  0.00  0.00      PROA  
ATOM   4098  OG  SER P 253      17.418 -15.987  19.345  0.00  0.00      PROA  
ATOM   4099  HG1 SER P 253      17.003 -15.684  20.126  0.00  0.00      PROA  
ATOM   4100  C   SER P 253      15.854 -14.781  17.021  0.00  0.00      PROA  
ATOM   4101  O   SER P 253      16.401 -13.693  17.227  0.00  0.00      PROA  
ATOM   4102  N   ASN P 254      15.787 -15.161  15.710  0.00  0.00      PROA  
ATOM   4103  HN  ASN P 254      15.498 -16.101  15.440  0.00  0.00      PROA  
ATOM   4104  CA  ASN P 254      16.560 -14.418  14.667  0.00  0.00      PROA  
ATOM   4105  HA  ASN P 254      17.151 -13.686  15.097  0.00  0.00      PROA  
ATOM   4106  CB  ASN P 254      17.227 -15.388  13.694  0.00  0.00      PROA  
ATOM   4107  HB1 ASN P 254      16.468 -16.089  13.221  0.00  0.00      PROA  
ATOM   4108  HB2 ASN P 254      17.638 -14.821  12.837  0.00  0.00      PROA  
ATOM   4109  CG  ASN P 254      18.279 -16.252  14.439  0.00  0.00      PROA  
ATOM   4110  OD1 ASN P 254      18.109 -17.006  15.365  0.00  0.00      PROA  
ATOM   4111  ND2 ASN P 254      19.574 -16.191  13.926  0.00  0.00      PROA  
ATOM   4112 HD21 ASN P 254      20.442 -16.605  14.285  0.00  0.00      PROA  
ATOM   4113 HD22 ASN P 254      19.780 -15.658  13.068  0.00  0.00      PROA  
ATOM   4114  C   ASN P 254      15.535 -13.663  13.831  0.00  0.00      PROA  
ATOM   4115  O   ASN P 254      15.893 -12.760  13.053  0.00  0.00      PROA  
ATOM   4116  N   VAL P 255      14.260 -13.986  13.954  0.00  0.00      PROA  
ATOM   4117  HN  VAL P 255      14.062 -14.661  14.593  0.00  0.00      PROA  
ATOM   4118  CA  VAL P 255      13.049 -13.325  13.429  0.00  0.00      PROA  
ATOM   4119  HA  VAL P 255      13.282 -12.927  12.446  0.00  0.00      PROA  
ATOM   4120  CB  VAL P 255      11.979 -14.279  13.238  0.00  0.00      PROA  
ATOM   4121  HB  VAL P 255      11.860 -14.918  14.120  0.00  0.00      PROA  
ATOM   4122  CG1 VAL P 255      10.660 -13.579  12.869  0.00  0.00      PROA  
ATOM   4123 HG11 VAL P 255       9.750 -14.231  12.835  0.00  0.00      PROA  
ATOM   4124 HG12 VAL P 255      10.399 -12.811  13.709  0.00  0.00      PROA  
ATOM   4125 HG13 VAL P 255      10.746 -13.064  11.929  0.00  0.00      PROA  
ATOM   4126  CG2 VAL P 255      12.302 -15.149  12.035  0.00  0.00      PROA  
ATOM   4127 HG21 VAL P 255      12.443 -14.423  11.156  0.00  0.00      PROA  
ATOM   4128 HG22 VAL P 255      13.246 -15.662  12.250  0.00  0.00      PROA  
ATOM   4129 HG23 VAL P 255      11.588 -15.928  11.808  0.00  0.00      PROA  
ATOM   4130  C   VAL P 255      12.751 -12.185  14.388  0.00  0.00      PROA  
ATOM   4131  O   VAL P 255      12.381 -12.496  15.516  0.00  0.00      PROA  
ATOM   4132  N   HSD P 256      12.825 -10.932  13.967  0.00  0.00      PROA  
ATOM   4133  HN  HSD P 256      13.101 -10.715  13.000  0.00  0.00      PROA  
ATOM   4134  CA  HSD P 256      12.671  -9.782  14.771  0.00  0.00      PROA  
ATOM   4135  HA  HSD P 256      12.369 -10.075  15.791  0.00  0.00      PROA  
ATOM   4136  CB  HSD P 256      14.012  -8.871  14.787  0.00  0.00      PROA  
ATOM   4137  HB1 HSD P 256      14.338  -8.711  13.706  0.00  0.00      PROA  
ATOM   4138  HB2 HSD P 256      13.890  -7.855  15.190  0.00  0.00      PROA  
ATOM   4139  ND1 HSD P 256      15.654 -10.788  15.332  0.00  0.00      PROA  
ATOM   4140  HD1 HSD P 256      15.187 -11.565  14.818  0.00  0.00      PROA  
ATOM   4141  CG  HSD P 256      15.144  -9.501  15.523  0.00  0.00      PROA  
ATOM   4142  CE1 HSD P 256      16.769 -10.921  16.083  0.00  0.00      PROA  
ATOM   4143  HE1 HSD P 256      17.252 -11.854  16.193  0.00  0.00      PROA  
ATOM   4144  NE2 HSD P 256      17.029  -9.820  16.836  0.00  0.00      PROA  
ATOM   4145  CD2 HSD P 256      16.040  -8.900  16.419  0.00  0.00      PROA  
ATOM   4146  HD2 HSD P 256      15.995  -7.855  16.770  0.00  0.00      PROA  
ATOM   4147  C   HSD P 256      11.449  -9.009  14.197  0.00  0.00      PROA  
ATOM   4148  O   HSD P 256      11.533  -8.615  13.027  0.00  0.00      PROA  
ATOM   4149  N   PHE P 257      10.351  -8.894  14.960  0.00  0.00      PROA  
ATOM   4150  HN  PHE P 257      10.309  -9.342  15.885  0.00  0.00      PROA  
ATOM   4151  CA  PHE P 257       9.214  -8.115  14.562  0.00  0.00      PROA  
ATOM   4152  HA  PHE P 257       9.262  -7.982  13.514  0.00  0.00      PROA  
ATOM   4153  CB  PHE P 257       7.818  -8.827  14.898  0.00  0.00      PROA  
ATOM   4154  HB1 PHE P 257       7.848  -9.071  16.044  0.00  0.00      PROA  
ATOM   4155  HB2 PHE P 257       6.973  -8.184  14.653  0.00  0.00      PROA  
ATOM   4156  CG  PHE P 257       7.706 -10.062  14.131  0.00  0.00      PROA  
ATOM   4157  CD1 PHE P 257       7.412  -9.998  12.778  0.00  0.00      PROA  
ATOM   4158  HD1 PHE P 257       7.318  -8.993  12.361  0.00  0.00      PROA  
ATOM   4159  CE1 PHE P 257       7.200 -11.157  12.058  0.00  0.00      PROA  
ATOM   4160  HE1 PHE P 257       7.013 -11.058  11.014  0.00  0.00      PROA  
ATOM   4161  CZ  PHE P 257       7.190 -12.450  12.696  0.00  0.00      PROA  
ATOM   4162  HZ  PHE P 257       6.934 -13.212  11.980  0.00  0.00      PROA  
ATOM   4163  CD2 PHE P 257       7.736 -11.336  14.725  0.00  0.00      PROA  
ATOM   4164  HD2 PHE P 257       7.971 -11.390  15.779  0.00  0.00      PROA  
ATOM   4165  CE2 PHE P 257       7.543 -12.554  14.055  0.00  0.00      PROA  
ATOM   4166  HE2 PHE P 257       7.495 -13.495  14.549  0.00  0.00      PROA  
ATOM   4167  C   PHE P 257       9.226  -6.698  15.087  0.00  0.00      PROA  
ATOM   4168  O   PHE P 257       9.151  -6.584  16.252  0.00  0.00      PROA  
ATOM   4169  N   PHE P 258       9.119  -5.661  14.297  0.00  0.00      PROA  
ATOM   4170  HN  PHE P 258       9.065  -5.649  13.324  0.00  0.00      PROA  
ATOM   4171  CA  PHE P 258       9.181  -4.277  14.756  0.00  0.00      PROA  
ATOM   4172  HA  PHE P 258       9.164  -4.269  15.828  0.00  0.00      PROA  
ATOM   4173  CB  PHE P 258      10.432  -3.514  14.157  0.00  0.00      PROA  
ATOM   4174  HB1 PHE P 258      10.402  -3.627  13.064  0.00  0.00      PROA  
ATOM   4175  HB2 PHE P 258      10.447  -2.468  14.408  0.00  0.00      PROA  
ATOM   4176  CG  PHE P 258      11.750  -4.151  14.594  0.00  0.00      PROA  
ATOM   4177  CD1 PHE P 258      12.253  -3.835  15.930  0.00  0.00      PROA  
ATOM   4178  HD1 PHE P 258      11.770  -3.193  16.592  0.00  0.00      PROA  
ATOM   4179  CE1 PHE P 258      13.478  -4.387  16.275  0.00  0.00      PROA  
ATOM   4180  HE1 PHE P 258      13.931  -3.969  17.193  0.00  0.00      PROA  
ATOM   4181  CZ  PHE P 258      14.274  -5.125  15.347  0.00  0.00      PROA  
ATOM   4182  HZ  PHE P 258      15.163  -5.566  15.674  0.00  0.00      PROA  
ATOM   4183  CD2 PHE P 258      12.426  -5.119  13.795  0.00  0.00      PROA  
ATOM   4184  HD2 PHE P 258      12.082  -5.523  12.894  0.00  0.00      PROA  
ATOM   4185  CE2 PHE P 258      13.660  -5.554  14.234  0.00  0.00      PROA  
ATOM   4186  HE2 PHE P 258      14.147  -6.264  13.565  0.00  0.00      PROA  
ATOM   4187  C   PHE P 258       7.958  -3.566  14.212  0.00  0.00      PROA  
ATOM   4188  O   PHE P 258       7.784  -3.556  12.979  0.00  0.00      PROA  
ATOM   4189  N   SER P 259       7.181  -2.927  15.153  0.00  0.00      PROA  
ATOM   4190  HN  SER P 259       7.256  -2.886  16.171  0.00  0.00      PROA  
ATOM   4191  CA  SER P 259       6.048  -2.129  14.730  0.00  0.00      PROA  
ATOM   4192  HA  SER P 259       5.626  -2.630  13.877  0.00  0.00      PROA  
ATOM   4193  CB  SER P 259       4.921  -2.067  15.771  0.00  0.00      PROA  
ATOM   4194  HB1 SER P 259       4.727  -3.019  16.263  0.00  0.00      PROA  
ATOM   4195  HB2 SER P 259       5.178  -1.484  16.713  0.00  0.00      PROA  
ATOM   4196  OG  SER P 259       3.729  -1.445  15.264  0.00  0.00      PROA  
ATOM   4197  HG1 SER P 259       3.864  -0.559  15.606  0.00  0.00      PROA  
ATOM   4198  C   SER P 259       6.359  -0.726  14.112  0.00  0.00      PROA  
ATOM   4199  O   SER P 259       6.069   0.355  14.680  0.00  0.00      PROA  
ATOM   4200  N   GLY P 260       7.055  -0.794  12.965  0.00  0.00      PROA  
ATOM   4201  HN  GLY P 260       7.111  -1.650  12.562  0.00  0.00      PROA  
ATOM   4202  CA  GLY P 260       7.752   0.300  12.345  0.00  0.00      PROA  
ATOM   4203  HA1 GLY P 260       6.994   1.090  12.194  0.00  0.00      PROA  
ATOM   4204  HA2 GLY P 260       8.152   0.002  11.390  0.00  0.00      PROA  
ATOM   4205  C   GLY P 260       8.903   1.005  13.139  0.00  0.00      PROA  
ATOM   4206  O   GLY P 260       9.049   0.839  14.348  0.00  0.00      PROA  
ATOM   4207  N   ARG P 261       9.699   1.833  12.486  0.00  0.00      PROA  
ATOM   4208  HN  ARG P 261       9.561   2.069  11.533  0.00  0.00      PROA  
ATOM   4209  CA  ARG P 261      10.662   2.517  13.248  0.00  0.00      PROA  
ATOM   4210  HA  ARG P 261      10.212   2.884  14.129  0.00  0.00      PROA  
ATOM   4211  CB  ARG P 261      11.962   1.685  13.377  0.00  0.00      PROA  
ATOM   4212  HB1 ARG P 261      11.603   0.577  13.281  0.00  0.00      PROA  
ATOM   4213  HB2 ARG P 261      12.710   1.876  12.636  0.00  0.00      PROA  
ATOM   4214  CG  ARG P 261      12.554   1.875  14.737  0.00  0.00      PROA  
ATOM   4215  HG1 ARG P 261      13.173   2.849  14.693  0.00  0.00      PROA  
ATOM   4216  HG2 ARG P 261      11.739   2.129  15.374  0.00  0.00      PROA  
ATOM   4217  CD  ARG P 261      13.372   0.716  15.408  0.00  0.00      PROA  
ATOM   4218  HD1 ARG P 261      13.164   0.715  16.459  0.00  0.00      PROA  
ATOM   4219  HD2 ARG P 261      13.089  -0.248  15.014  0.00  0.00      PROA  
ATOM   4220  NE  ARG P 261      14.782   1.006  15.149  0.00  0.00      PROA  
ATOM   4221  HE  ARG P 261      15.031   1.763  14.500  0.00  0.00      PROA  
ATOM   4222  CZ  ARG P 261      15.785   0.151  15.319  0.00  0.00      PROA  
ATOM   4223  NH1 ARG P 261      15.724  -0.936  16.028  0.00  0.00      PROA  
ATOM   4224 HH11 ARG P 261      16.615  -1.318  16.341  0.00  0.00      PROA  
ATOM   4225 HH12 ARG P 261      14.863  -1.117  16.533  0.00  0.00      PROA  
ATOM   4226  NH2 ARG P 261      16.971   0.418  14.755  0.00  0.00      PROA  
ATOM   4227 HH21 ARG P 261      17.712  -0.300  14.808  0.00  0.00      PROA  
ATOM   4228 HH22 ARG P 261      16.993   1.325  14.383  0.00  0.00      PROA  
ATOM   4229  C   ARG P 261      10.954   3.655  12.284  0.00  0.00      PROA  
ATOM   4230  O   ARG P 261      10.781   3.526  11.049  0.00  0.00      PROA  
ATOM   4231  N   ASN P 262      11.547   4.732  12.876  0.00  0.00      PROA  
ATOM   4232  HN  ASN P 262      11.678   4.698  13.907  0.00  0.00      PROA  
ATOM   4233  CA  ASN P 262      12.054   5.870  12.045  0.00  0.00      PROA  
ATOM   4234  HA  ASN P 262      11.263   6.314  11.427  0.00  0.00      PROA  
ATOM   4235  CB  ASN P 262      12.495   7.049  12.972  0.00  0.00      PROA  
ATOM   4236  HB1 ASN P 262      13.293   6.809  13.669  0.00  0.00      PROA  
ATOM   4237  HB2 ASN P 262      12.767   7.925  12.324  0.00  0.00      PROA  
ATOM   4238  CG  ASN P 262      11.308   7.487  13.749  0.00  0.00      PROA  
ATOM   4239  OD1 ASN P 262      11.388   7.658  14.967  0.00  0.00      PROA  
ATOM   4240  ND2 ASN P 262      10.115   7.738  13.114  0.00  0.00      PROA  
ATOM   4241 HD21 ASN P 262       9.420   8.107  13.773  0.00  0.00      PROA  
ATOM   4242 HD22 ASN P 262       9.996   7.790  12.182  0.00  0.00      PROA  
ATOM   4243  C   ASN P 262      13.161   5.499  11.147  0.00  0.00      PROA  
ATOM   4244  O   ASN P 262      13.174   5.879   9.976  0.00  0.00      PROA  
ATOM   4245  N   ASP P 263      14.213   4.815  11.668  0.00  0.00      PROA  
ATOM   4246  HN  ASP P 263      14.201   4.336  12.561  0.00  0.00      PROA  
ATOM   4247  CA  ASP P 263      15.597   4.760  11.235  0.00  0.00      PROA  
ATOM   4248  HA  ASP P 263      15.824   5.675  10.672  0.00  0.00      PROA  
ATOM   4249  CB  ASP P 263      16.602   4.817  12.406  0.00  0.00      PROA  
ATOM   4250  HB1 ASP P 263      17.586   5.059  11.846  0.00  0.00      PROA  
ATOM   4251  HB2 ASP P 263      16.309   5.714  13.013  0.00  0.00      PROA  
ATOM   4252  CG  ASP P 263      16.629   3.596  13.249  0.00  0.00      PROA  
ATOM   4253  OD1 ASP P 263      15.512   3.062  13.521  0.00  0.00      PROA  
ATOM   4254  OD2 ASP P 263      17.636   3.201  13.924  0.00  0.00      PROA  
ATOM   4255  C   ASP P 263      15.867   3.548  10.319  0.00  0.00      PROA  
ATOM   4256  O   ASP P 263      16.917   2.884  10.379  0.00  0.00      PROA  
ATOM   4257  N   VAL P 264      14.950   3.350   9.362  0.00  0.00      PROA  
ATOM   4258  HN  VAL P 264      14.107   3.850   9.503  0.00  0.00      PROA  
ATOM   4259  CA  VAL P 264      15.015   2.381   8.289  0.00  0.00      PROA  
ATOM   4260  HA  VAL P 264      15.143   1.456   8.853  0.00  0.00      PROA  
ATOM   4261  CB  VAL P 264      13.754   2.372   7.336  0.00  0.00      PROA  
ATOM   4262  HB  VAL P 264      13.651   3.339   6.852  0.00  0.00      PROA  
ATOM   4263  CG1 VAL P 264      13.775   1.233   6.288  0.00  0.00      PROA  
ATOM   4264 HG11 VAL P 264      14.054   0.367   6.811  0.00  0.00      PROA  
ATOM   4265 HG12 VAL P 264      12.748   1.011   5.949  0.00  0.00      PROA  
ATOM   4266 HG13 VAL P 264      14.485   1.301   5.466  0.00  0.00      PROA  
ATOM   4267  CG2 VAL P 264      12.655   2.136   8.331  0.00  0.00      PROA  
ATOM   4268 HG21 VAL P 264      12.760   1.321   9.038  0.00  0.00      PROA  
ATOM   4269 HG22 VAL P 264      12.445   3.136   8.924  0.00  0.00      PROA  
ATOM   4270 HG23 VAL P 264      11.711   1.961   7.768  0.00  0.00      PROA  
ATOM   4271  C   VAL P 264      16.285   2.536   7.484  0.00  0.00      PROA  
ATOM   4272  O   VAL P 264      16.971   1.642   7.089  0.00  0.00      PROA  
ATOM   4273  N   SER P 265      16.647   3.774   7.243  0.00  0.00      PROA  
ATOM   4274  HN  SER P 265      16.119   4.561   7.607  0.00  0.00      PROA  
ATOM   4275  CA  SER P 265      17.937   4.148   6.669  0.00  0.00      PROA  
ATOM   4276  HA  SER P 265      17.927   3.595   5.781  0.00  0.00      PROA  
ATOM   4277  CB  SER P 265      18.170   5.674   6.461  0.00  0.00      PROA  
ATOM   4278  HB1 SER P 265      19.215   5.881   6.051  0.00  0.00      PROA  
ATOM   4279  HB2 SER P 265      17.409   6.089   5.827  0.00  0.00      PROA  
ATOM   4280  OG  SER P 265      17.977   6.300   7.698  0.00  0.00      PROA  
ATOM   4281  HG1 SER P 265      16.990   6.496   7.643  0.00  0.00      PROA  
ATOM   4282  C   SER P 265      19.187   3.549   7.245  0.00  0.00      PROA  
ATOM   4283  O   SER P 265      19.978   2.935   6.545  0.00  0.00      PROA  
ATOM   4284  N   GLU P 266      19.329   3.588   8.597  0.00  0.00      PROA  
ATOM   4285  HN  GLU P 266      18.456   3.806   9.084  0.00  0.00      PROA  
ATOM   4286  CA  GLU P 266      20.343   3.067   9.396  0.00  0.00      PROA  
ATOM   4287  HA  GLU P 266      21.220   3.406   8.896  0.00  0.00      PROA  
ATOM   4288  CB  GLU P 266      20.342   3.643  10.862  0.00  0.00      PROA  
ATOM   4289  HB1 GLU P 266      19.389   3.406  11.307  0.00  0.00      PROA  
ATOM   4290  HB2 GLU P 266      21.194   3.345  11.455  0.00  0.00      PROA  
ATOM   4291  CG  GLU P 266      20.410   5.248  10.846  0.00  0.00      PROA  
ATOM   4292  HG1 GLU P 266      21.285   5.563  10.219  0.00  0.00      PROA  
ATOM   4293  HG2 GLU P 266      19.600   5.846  10.440  0.00  0.00      PROA  
ATOM   4294  CD  GLU P 266      20.701   5.683  12.266  0.00  0.00      PROA  
ATOM   4295  OE1 GLU P 266      20.974   4.904  13.205  0.00  0.00      PROA  
ATOM   4296  OE2 GLU P 266      20.632   6.936  12.495  0.00  0.00      PROA  
ATOM   4297  C   GLU P 266      20.361   1.552   9.454  0.00  0.00      PROA  
ATOM   4298  O   GLU P 266      21.414   0.928   9.399  0.00  0.00      PROA  
ATOM   4299  N   LEU P 267      19.176   0.979   9.516  0.00  0.00      PROA  
ATOM   4300  HN  LEU P 267      18.374   1.558   9.341  0.00  0.00      PROA  
ATOM   4301  CA  LEU P 267      19.016  -0.458   9.313  0.00  0.00      PROA  
ATOM   4302  HA  LEU P 267      19.674  -0.851  10.111  0.00  0.00      PROA  
ATOM   4303  CB  LEU P 267      17.558  -1.025   9.490  0.00  0.00      PROA  
ATOM   4304  HB1 LEU P 267      16.810  -0.566   8.931  0.00  0.00      PROA  
ATOM   4305  HB2 LEU P 267      17.387  -2.103   9.347  0.00  0.00      PROA  
ATOM   4306  CG  LEU P 267      16.994  -0.881  10.931  0.00  0.00      PROA  
ATOM   4307  HG  LEU P 267      17.207   0.155  11.364  0.00  0.00      PROA  
ATOM   4308  CD1 LEU P 267      15.523  -1.168  11.050  0.00  0.00      PROA  
ATOM   4309 HD11 LEU P 267      15.175  -2.215  10.627  0.00  0.00      PROA  
ATOM   4310 HD12 LEU P 267      15.112  -0.872  12.121  0.00  0.00      PROA  
ATOM   4311 HD13 LEU P 267      15.021  -0.540  10.242  0.00  0.00      PROA  
ATOM   4312  CD2 LEU P 267      17.767  -1.896  11.851  0.00  0.00      PROA  
ATOM   4313 HD21 LEU P 267      18.825  -1.577  12.063  0.00  0.00      PROA  
ATOM   4314 HD22 LEU P 267      17.323  -1.947  12.869  0.00  0.00      PROA  
ATOM   4315 HD23 LEU P 267      17.818  -2.838  11.320  0.00  0.00      PROA  
ATOM   4316  C   LEU P 267      19.400  -0.935   7.935  0.00  0.00      PROA  
ATOM   4317  O   LEU P 267      20.173  -1.916   7.883  0.00  0.00      PROA  
ATOM   4318  N   MET P 268      19.038  -0.212   6.856  0.00  0.00      PROA  
ATOM   4319  HN  MET P 268      18.246   0.429   6.899  0.00  0.00      PROA  
ATOM   4320  CA  MET P 268      19.439  -0.433   5.499  0.00  0.00      PROA  
ATOM   4321  HA  MET P 268      19.175  -1.449   5.137  0.00  0.00      PROA  
ATOM   4322  CB  MET P 268      18.676   0.506   4.507  0.00  0.00      PROA  
ATOM   4323  HB1 MET P 268      18.781   1.542   4.882  0.00  0.00      PROA  
ATOM   4324  HB2 MET P 268      19.172   0.469   3.467  0.00  0.00      PROA  
ATOM   4325  CG  MET P 268      17.196   0.139   4.230  0.00  0.00      PROA  
ATOM   4326  HG1 MET P 268      17.104  -0.908   3.736  0.00  0.00      PROA  
ATOM   4327  HG2 MET P 268      16.541   0.063   5.155  0.00  0.00      PROA  
ATOM   4328  SD  MET P 268      16.524   1.303   3.001  0.00  0.00      PROA  
ATOM   4329  CE  MET P 268      14.915   0.465   2.788  0.00  0.00      PROA  
ATOM   4330  HE1 MET P 268      14.607  -0.090   3.706  0.00  0.00      PROA  
ATOM   4331  HE2 MET P 268      14.099   1.248   2.646  0.00  0.00      PROA  
ATOM   4332  HE3 MET P 268      14.883  -0.253   1.987  0.00  0.00      PROA  
ATOM   4333  C   MET P 268      20.939  -0.441   5.247  0.00  0.00      PROA  
ATOM   4334  O   MET P 268      21.520  -1.287   4.579  0.00  0.00      PROA  
ATOM   4335  N   ALA P 269      21.646   0.493   5.857  0.00  0.00      PROA  
ATOM   4336  HN  ALA P 269      21.203   1.235   6.282  0.00  0.00      PROA  
ATOM   4337  CA  ALA P 269      23.096   0.394   5.869  0.00  0.00      PROA  
ATOM   4338  HA  ALA P 269      23.553   0.284   4.841  0.00  0.00      PROA  
ATOM   4339  CB  ALA P 269      23.724   1.700   6.331  0.00  0.00      PROA  
ATOM   4340  HB1 ALA P 269      24.842   1.703   6.524  0.00  0.00      PROA  
ATOM   4341  HB2 ALA P 269      23.412   2.491   5.614  0.00  0.00      PROA  
ATOM   4342  HB3 ALA P 269      23.278   2.004   7.321  0.00  0.00      PROA  
ATOM   4343  C   ALA P 269      23.727  -0.628   6.742  0.00  0.00      PROA  
ATOM   4344  O   ALA P 269      24.904  -1.034   6.561  0.00  0.00      PROA  
ATOM   4345  N   ALA P 270      22.967  -1.116   7.720  0.00  0.00      PROA  
ATOM   4346  HN  ALA P 270      22.156  -0.639   7.971  0.00  0.00      PROA  
ATOM   4347  CA  ALA P 270      23.315  -2.314   8.422  0.00  0.00      PROA  
ATOM   4348  HA  ALA P 270      24.360  -2.469   8.489  0.00  0.00      PROA  
ATOM   4349  CB  ALA P 270      22.736  -2.426   9.871  0.00  0.00      PROA  
ATOM   4350  HB1 ALA P 270      23.202  -3.322  10.356  0.00  0.00      PROA  
ATOM   4351  HB2 ALA P 270      22.859  -1.436  10.456  0.00  0.00      PROA  
ATOM   4352  HB3 ALA P 270      21.661  -2.754   9.839  0.00  0.00      PROA  
ATOM   4353  C   ALA P 270      23.000  -3.562   7.642  0.00  0.00      PROA  
ATOM   4354  O   ALA P 270      23.699  -4.582   7.721  0.00  0.00      PROA  
ATOM   4355  N   ALA P 271      21.950  -3.621   6.768  0.00  0.00      PROA  
ATOM   4356  HN  ALA P 271      21.347  -2.791   6.818  0.00  0.00      PROA  
ATOM   4357  CA  ALA P 271      21.441  -4.840   6.108  0.00  0.00      PROA  
ATOM   4358  HA  ALA P 271      21.586  -5.654   6.884  0.00  0.00      PROA  
ATOM   4359  CB  ALA P 271      20.035  -4.613   5.609  0.00  0.00      PROA  
ATOM   4360  HB1 ALA P 271      19.857  -3.705   4.994  0.00  0.00      PROA  
ATOM   4361  HB2 ALA P 271      19.613  -5.375   4.992  0.00  0.00      PROA  
ATOM   4362  HB3 ALA P 271      19.461  -4.680   6.469  0.00  0.00      PROA  
ATOM   4363  C   ALA P 271      22.277  -5.304   4.874  0.00  0.00      PROA  
ATOM   4364  O   ALA P 271      23.002  -4.543   4.264  0.00  0.00      PROA  
ATOM   4365  N   ASP P 272      22.208  -6.672   4.585  0.00  0.00      PROA  
ATOM   4366  HN  ASP P 272      21.702  -7.328   5.131  0.00  0.00      PROA  
ATOM   4367  CA  ASP P 272      23.026  -7.294   3.568  0.00  0.00      PROA  
ATOM   4368  HA  ASP P 272      23.701  -6.583   3.191  0.00  0.00      PROA  
ATOM   4369  CB  ASP P 272      23.693  -8.608   4.265  0.00  0.00      PROA  
ATOM   4370  HB1 ASP P 272      22.969  -9.369   4.703  0.00  0.00      PROA  
ATOM   4371  HB2 ASP P 272      24.220  -9.099   3.404  0.00  0.00      PROA  
ATOM   4372  CG  ASP P 272      24.669  -8.265   5.327  0.00  0.00      PROA  
ATOM   4373  OD1 ASP P 272      25.550  -7.417   5.033  0.00  0.00      PROA  
ATOM   4374  OD2 ASP P 272      24.656  -8.890   6.432  0.00  0.00      PROA  
ATOM   4375  C   ASP P 272      22.160  -7.589   2.371  0.00  0.00      PROA  
ATOM   4376  O   ASP P 272      22.622  -7.433   1.206  0.00  0.00      PROA  
ATOM   4377  N   LEU P 273      20.861  -7.837   2.577  0.00  0.00      PROA  
ATOM   4378  HN  LEU P 273      20.524  -7.999   3.506  0.00  0.00      PROA  
ATOM   4379  CA  LEU P 273      19.879  -8.195   1.589  0.00  0.00      PROA  
ATOM   4380  HA  LEU P 273      20.131  -7.675   0.666  0.00  0.00      PROA  
ATOM   4381  CB  LEU P 273      19.831  -9.750   1.283  0.00  0.00      PROA  
ATOM   4382  HB1 LEU P 273      19.652 -10.186   2.333  0.00  0.00      PROA  
ATOM   4383  HB2 LEU P 273      18.973 -10.023   0.601  0.00  0.00      PROA  
ATOM   4384  CG  LEU P 273      21.124 -10.390   0.767  0.00  0.00      PROA  
ATOM   4385  HG  LEU P 273      21.978  -9.814   1.135  0.00  0.00      PROA  
ATOM   4386  CD1 LEU P 273      21.247 -11.785   1.213  0.00  0.00      PROA  
ATOM   4387 HD11 LEU P 273      21.551 -11.767   2.282  0.00  0.00      PROA  
ATOM   4388 HD12 LEU P 273      20.228 -12.211   1.128  0.00  0.00      PROA  
ATOM   4389 HD13 LEU P 273      22.026 -12.389   0.521  0.00  0.00      PROA  
ATOM   4390  CD2 LEU P 273      21.063 -10.526  -0.792  0.00  0.00      PROA  
ATOM   4391 HD21 LEU P 273      21.084  -9.567  -1.312  0.00  0.00      PROA  
ATOM   4392 HD22 LEU P 273      21.919 -11.134  -1.165  0.00  0.00      PROA  
ATOM   4393 HD23 LEU P 273      20.129 -11.115  -1.014  0.00  0.00      PROA  
ATOM   4394  C   LEU P 273      18.593  -7.671   2.020  0.00  0.00      PROA  
ATOM   4395  O   LEU P 273      18.315  -7.593   3.235  0.00  0.00      PROA  
ATOM   4396  N   LEU P 274      17.752  -7.261   1.066  0.00  0.00      PROA  
ATOM   4397  HN  LEU P 274      17.926  -7.074   0.127  0.00  0.00      PROA  
ATOM   4398  CA  LEU P 274      16.375  -6.972   1.274  0.00  0.00      PROA  
ATOM   4399  HA  LEU P 274      16.211  -6.957   2.296  0.00  0.00      PROA  
ATOM   4400  CB  LEU P 274      15.976  -5.622   0.693  0.00  0.00      PROA  
ATOM   4401  HB1 LEU P 274      16.582  -4.857   1.132  0.00  0.00      PROA  
ATOM   4402  HB2 LEU P 274      16.273  -5.502  -0.335  0.00  0.00      PROA  
ATOM   4403  CG  LEU P 274      14.502  -5.213   0.929  0.00  0.00      PROA  
ATOM   4404  HG  LEU P 274      14.143  -5.878   1.676  0.00  0.00      PROA  
ATOM   4405  CD1 LEU P 274      14.269  -3.754   1.478  0.00  0.00      PROA  
ATOM   4406 HD11 LEU P 274      13.283  -3.381   1.438  0.00  0.00      PROA  
ATOM   4407 HD12 LEU P 274      14.719  -3.736   2.482  0.00  0.00      PROA  
ATOM   4408 HD13 LEU P 274      14.900  -3.055   0.898  0.00  0.00      PROA  
ATOM   4409  CD2 LEU P 274      13.638  -5.342  -0.312  0.00  0.00      PROA  
ATOM   4410 HD21 LEU P 274      13.944  -4.869  -1.267  0.00  0.00      PROA  
ATOM   4411 HD22 LEU P 274      13.499  -6.342  -0.639  0.00  0.00      PROA  
ATOM   4412 HD23 LEU P 274      12.668  -4.996  -0.011  0.00  0.00      PROA  
ATOM   4413  C   LEU P 274      15.526  -8.139   0.774  0.00  0.00      PROA  
ATOM   4414  O   LEU P 274      15.554  -8.544  -0.405  0.00  0.00      PROA  
ATOM   4415  N   LEU P 275      14.827  -8.770   1.799  0.00  0.00      PROA  
ATOM   4416  HN  LEU P 275      14.878  -8.327   2.698  0.00  0.00      PROA  
ATOM   4417  CA  LEU P 275      13.803  -9.769   1.550  0.00  0.00      PROA  
ATOM   4418  HA  LEU P 275      14.162 -10.275   0.674  0.00  0.00      PROA  
ATOM   4419  CB  LEU P 275      13.632 -10.817   2.653  0.00  0.00      PROA  
ATOM   4420  HB1 LEU P 275      14.043 -10.373   3.646  0.00  0.00      PROA  
ATOM   4421  HB2 LEU P 275      12.540 -11.110   2.778  0.00  0.00      PROA  
ATOM   4422  CG  LEU P 275      14.404 -12.080   2.321  0.00  0.00      PROA  
ATOM   4423  HG  LEU P 275      15.461 -11.722   2.122  0.00  0.00      PROA  
ATOM   4424  CD1 LEU P 275      14.470 -13.072   3.473  0.00  0.00      PROA  
ATOM   4425 HD11 LEU P 275      14.876 -12.473   4.367  0.00  0.00      PROA  
ATOM   4426 HD12 LEU P 275      13.471 -13.370   3.777  0.00  0.00      PROA  
ATOM   4427 HD13 LEU P 275      14.937 -14.024   3.169  0.00  0.00      PROA  
ATOM   4428  CD2 LEU P 275      13.879 -12.824   1.137  0.00  0.00      PROA  
ATOM   4429 HD21 LEU P 275      14.500 -13.793   1.080  0.00  0.00      PROA  
ATOM   4430 HD22 LEU P 275      12.840 -13.188   1.336  0.00  0.00      PROA  
ATOM   4431 HD23 LEU P 275      13.781 -12.264   0.173  0.00  0.00      PROA  
ATOM   4432  C   LEU P 275      12.370  -9.329   1.131  0.00  0.00      PROA  
ATOM   4433  O   LEU P 275      11.621  -8.698   1.892  0.00  0.00      PROA  
ATOM   4434  N   HSD P 276      12.079  -9.545  -0.201  0.00  0.00      PROA  
ATOM   4435  HN  HSD P 276      12.668  -9.959  -0.871  0.00  0.00      PROA  
ATOM   4436  CA  HSD P 276      10.734  -9.122  -0.581  0.00  0.00      PROA  
ATOM   4437  HA  HSD P 276      10.036  -9.188   0.354  0.00  0.00      PROA  
ATOM   4438  CB  HSD P 276      10.698  -7.659  -1.201  0.00  0.00      PROA  
ATOM   4439  HB1 HSD P 276      11.024  -6.887  -0.487  0.00  0.00      PROA  
ATOM   4440  HB2 HSD P 276      11.355  -7.552  -2.084  0.00  0.00      PROA  
ATOM   4441  ND1 HSD P 276       8.675  -7.172  -2.817  0.00  0.00      PROA  
ATOM   4442  HD1 HSD P 276       9.111  -7.496  -3.678  0.00  0.00      PROA  
ATOM   4443  CG  HSD P 276       9.321  -7.153  -1.525  0.00  0.00      PROA  
ATOM   4444  CE1 HSD P 276       7.541  -6.457  -2.681  0.00  0.00      PROA  
ATOM   4445  HE1 HSD P 276       6.807  -6.174  -3.530  0.00  0.00      PROA  
ATOM   4446  NE2 HSD P 276       7.406  -5.919  -1.479  0.00  0.00      PROA  
ATOM   4447  CD2 HSD P 276       8.560  -6.292  -0.772  0.00  0.00      PROA  
ATOM   4448  HD2 HSD P 276       8.683  -5.958   0.260  0.00  0.00      PROA  
ATOM   4449  C   HSD P 276      10.038 -10.197  -1.413  0.00  0.00      PROA  
ATOM   4450  O   HSD P 276       9.874  -9.958  -2.632  0.00  0.00      PROA  
ATOM   4451  N   PRO P 277       9.709 -11.364  -0.947  0.00  0.00      PROA  
ATOM   4452  CD  PRO P 277      10.006 -11.861   0.403  0.00  0.00      PROA  
ATOM   4453  HD1 PRO P 277       9.420 -11.331   1.133  0.00  0.00      PROA  
ATOM   4454  HD2 PRO P 277      11.062 -11.650   0.682  0.00  0.00      PROA  
ATOM   4455  CA  PRO P 277       9.126 -12.386  -1.768  0.00  0.00      PROA  
ATOM   4456  HA  PRO P 277       9.391 -12.273  -2.842  0.00  0.00      PROA  
ATOM   4457  CB  PRO P 277       9.636 -13.676  -1.117  0.00  0.00      PROA  
ATOM   4458  HB1 PRO P 277      10.595 -13.912  -1.575  0.00  0.00      PROA  
ATOM   4459  HB2 PRO P 277       8.946 -14.482  -1.350  0.00  0.00      PROA  
ATOM   4460  CG  PRO P 277       9.694 -13.347   0.376  0.00  0.00      PROA  
ATOM   4461  HG1 PRO P 277      10.399 -13.937   1.024  0.00  0.00      PROA  
ATOM   4462  HG2 PRO P 277       8.689 -13.580   0.762  0.00  0.00      PROA  
ATOM   4463  C   PRO P 277       7.595 -12.199  -1.720  0.00  0.00      PROA  
ATOM   4464  O   PRO P 277       6.929 -13.204  -1.535  0.00  0.00      PROA  
ATOM   4465  N   ALA P 278       7.009 -10.949  -1.787  0.00  0.00      PROA  
ATOM   4466  HN  ALA P 278       7.651 -10.157  -1.683  0.00  0.00      PROA  
ATOM   4467  CA  ALA P 278       5.580 -10.606  -1.897  0.00  0.00      PROA  
ATOM   4468  HA  ALA P 278       5.191 -10.660  -0.893  0.00  0.00      PROA  
ATOM   4469  CB  ALA P 278       5.403  -9.091  -2.249  0.00  0.00      PROA  
ATOM   4470  HB1 ALA P 278       4.295  -8.805  -1.924  0.00  0.00      PROA  
ATOM   4471  HB2 ALA P 278       6.105  -8.481  -1.626  0.00  0.00      PROA  
ATOM   4472  HB3 ALA P 278       5.517  -8.764  -3.306  0.00  0.00      PROA  
ATOM   4473  C   ALA P 278       4.567 -11.469  -2.684  0.00  0.00      PROA  
ATOM   4474  O   ALA P 278       4.947 -12.155  -3.616  0.00  0.00      PROA  
ATOM   4475  N   TYR P 279       3.309 -11.640  -2.169  0.00  0.00      PROA  
ATOM   4476  HN  TYR P 279       3.018 -11.131  -1.308  0.00  0.00      PROA  
ATOM   4477  CA  TYR P 279       2.298 -12.359  -2.871  0.00  0.00      PROA  
ATOM   4478  HA  TYR P 279       2.802 -13.270  -3.384  0.00  0.00      PROA  
ATOM   4479  CB  TYR P 279       1.303 -12.966  -1.802  0.00  0.00      PROA  
ATOM   4480  HB1 TYR P 279       0.757 -12.162  -1.240  0.00  0.00      PROA  
ATOM   4481  HB2 TYR P 279       0.525 -13.498  -2.432  0.00  0.00      PROA  
ATOM   4482  CG  TYR P 279       1.847 -14.002  -0.943  0.00  0.00      PROA  
ATOM   4483  CD1 TYR P 279       1.724 -15.357  -1.356  0.00  0.00      PROA  
ATOM   4484  HD1 TYR P 279       1.170 -15.545  -2.226  0.00  0.00      PROA  
ATOM   4485  CE1 TYR P 279       2.122 -16.432  -0.498  0.00  0.00      PROA  
ATOM   4486  HE1 TYR P 279       1.888 -17.386  -0.832  0.00  0.00      PROA  
ATOM   4487  CZ  TYR P 279       2.760 -16.242   0.698  0.00  0.00      PROA  
ATOM   4488  OH  TYR P 279       2.954 -17.293   1.705  0.00  0.00      PROA  
ATOM   4489  HH  TYR P 279       3.216 -16.876   2.522  0.00  0.00      PROA  
ATOM   4490  CD2 TYR P 279       2.431 -13.795   0.334  0.00  0.00      PROA  
ATOM   4491  HD2 TYR P 279       2.696 -12.813   0.638  0.00  0.00      PROA  
ATOM   4492  CE2 TYR P 279       2.924 -14.892   1.063  0.00  0.00      PROA  
ATOM   4493  HE2 TYR P 279       3.317 -14.672   2.005  0.00  0.00      PROA  
ATOM   4494  C   TYR P 279       1.672 -11.626  -4.008  0.00  0.00      PROA  
ATOM   4495  O   TYR P 279       1.385 -12.220  -5.057  0.00  0.00      PROA  
ATOM   4496  N   GLN P 280       1.410 -10.365  -3.794  0.00  0.00      PROA  
ATOM   4497  HN  GLN P 280       1.530  -9.945  -2.934  0.00  0.00      PROA  
ATOM   4498  CA  GLN P 280       0.902  -9.464  -4.832  0.00  0.00      PROA  
ATOM   4499  HA  GLN P 280       1.657  -9.667  -5.686  0.00  0.00      PROA  
ATOM   4500  CB  GLN P 280      -0.565  -9.715  -5.238  0.00  0.00      PROA  
ATOM   4501  HB1 GLN P 280      -0.608 -10.773  -5.561  0.00  0.00      PROA  
ATOM   4502  HB2 GLN P 280      -1.248  -9.590  -4.322  0.00  0.00      PROA  
ATOM   4503  CG  GLN P 280      -1.207  -8.858  -6.407  0.00  0.00      PROA  
ATOM   4504  HG1 GLN P 280      -2.149  -9.350  -6.733  0.00  0.00      PROA  
ATOM   4505  HG2 GLN P 280      -1.438  -7.857  -6.134  0.00  0.00      PROA  
ATOM   4506  CD  GLN P 280      -0.291  -8.637  -7.628  0.00  0.00      PROA  
ATOM   4507  OE1 GLN P 280      -0.057  -7.516  -8.043  0.00  0.00      PROA  
ATOM   4508  NE2 GLN P 280       0.232  -9.760  -8.186  0.00  0.00      PROA  
ATOM   4509 HE21 GLN P 280       0.854  -9.641  -8.945  0.00  0.00      PROA  
ATOM   4510 HE22 GLN P 280      -0.169 -10.644  -7.974  0.00  0.00      PROA  
ATOM   4511  C   GLN P 280       1.121  -8.026  -4.228  0.00  0.00      PROA  
ATOM   4512  O   GLN P 280       1.028  -7.938  -2.979  0.00  0.00      PROA  
ATOM   4513  N   GLU P 281       1.322  -7.016  -5.170  0.00  0.00      PROA  
ATOM   4514  HN  GLU P 281       1.290  -7.110  -6.202  0.00  0.00      PROA  
ATOM   4515  CA  GLU P 281       1.762  -5.699  -4.811  0.00  0.00      PROA  
ATOM   4516  HA  GLU P 281       1.266  -5.295  -3.921  0.00  0.00      PROA  
ATOM   4517  CB  GLU P 281       3.317  -5.569  -4.615  0.00  0.00      PROA  
ATOM   4518  HB1 GLU P 281       3.768  -6.366  -5.313  0.00  0.00      PROA  
ATOM   4519  HB2 GLU P 281       3.713  -4.592  -4.925  0.00  0.00      PROA  
ATOM   4520  CG  GLU P 281       3.879  -5.956  -3.217  0.00  0.00      PROA  
ATOM   4521  HG1 GLU P 281       3.310  -6.774  -2.717  0.00  0.00      PROA  
ATOM   4522  HG2 GLU P 281       4.833  -6.447  -3.379  0.00  0.00      PROA  
ATOM   4523  CD  GLU P 281       4.150  -4.825  -2.306  0.00  0.00      PROA  
ATOM   4524  OE1 GLU P 281       3.585  -4.687  -1.211  0.00  0.00      PROA  
ATOM   4525  OE2 GLU P 281       4.958  -3.917  -2.769  0.00  0.00      PROA  
ATOM   4526  C   GLU P 281       1.414  -4.788  -6.002  0.00  0.00      PROA  
ATOM   4527  O   GLU P 281       1.617  -5.217  -7.167  0.00  0.00      PROA  
ATOM   4528  N   ALA P 282       0.939  -3.540  -5.755  0.00  0.00      PROA  
ATOM   4529  HN  ALA P 282       0.606  -3.314  -4.765  0.00  0.00      PROA  
ATOM   4530  CA  ALA P 282       0.724  -2.523  -6.772  0.00  0.00      PROA  
ATOM   4531  HA  ALA P 282      -0.030  -2.899  -7.488  0.00  0.00      PROA  
ATOM   4532  CB  ALA P 282       0.100  -1.353  -6.066  0.00  0.00      PROA  
ATOM   4533  HB1 ALA P 282       0.798  -0.850  -5.377  0.00  0.00      PROA  
ATOM   4534  HB2 ALA P 282      -0.203  -0.516  -6.723  0.00  0.00      PROA  
ATOM   4535  HB3 ALA P 282      -0.867  -1.656  -5.440  0.00  0.00      PROA  
ATOM   4536  C   ALA P 282       1.922  -2.100  -7.609  0.00  0.00      PROA  
ATOM   4537  O   ALA P 282       1.759  -1.802  -8.787  0.00  0.00      PROA  
ATOM   4538  N   ALA P 283       3.171  -2.143  -7.058  0.00  0.00      PROA  
ATOM   4539  HN  ALA P 283       3.272  -2.583  -6.145  0.00  0.00      PROA  
ATOM   4540  CA  ALA P 283       4.334  -1.769  -7.809  0.00  0.00      PROA  
ATOM   4541  HA  ALA P 283       4.328  -1.860  -8.952  0.00  0.00      PROA  
ATOM   4542  CB  ALA P 283       4.535  -0.262  -7.664  0.00  0.00      PROA  
ATOM   4543  HB1 ALA P 283       4.697   0.043  -6.630  0.00  0.00      PROA  
ATOM   4544  HB2 ALA P 283       5.469  -0.007  -8.191  0.00  0.00      PROA  
ATOM   4545  HB3 ALA P 283       3.663   0.285  -8.051  0.00  0.00      PROA  
ATOM   4546  C   ALA P 283       5.610  -2.359  -7.259  0.00  0.00      PROA  
ATOM   4547  O   ALA P 283       6.462  -2.787  -7.998  0.00  0.00      PROA  
ATOM   4548  N   GLY P 284       5.727  -2.540  -5.924  0.00  0.00      PROA  
ATOM   4549  HN  GLY P 284       4.894  -2.348  -5.374  0.00  0.00      PROA  
ATOM   4550  CA  GLY P 284       7.060  -2.978  -5.313  0.00  0.00      PROA  
ATOM   4551  HA1 GLY P 284       7.547  -3.687  -6.040  0.00  0.00      PROA  
ATOM   4552  HA2 GLY P 284       6.874  -3.325  -4.309  0.00  0.00      PROA  
ATOM   4553  C   GLY P 284       8.004  -1.783  -5.005  0.00  0.00      PROA  
ATOM   4554  O   GLY P 284       9.200  -1.937  -5.162  0.00  0.00      PROA  
ATOM   4555  N   ILE P 285       7.410  -0.649  -4.541  0.00  0.00      PROA  
ATOM   4556  HN  ILE P 285       6.384  -0.701  -4.316  0.00  0.00      PROA  
ATOM   4557  CA  ILE P 285       8.179   0.562  -4.263  0.00  0.00      PROA  
ATOM   4558  HA  ILE P 285       8.628   0.862  -5.191  0.00  0.00      PROA  
ATOM   4559  CB  ILE P 285       7.260   1.751  -3.745  0.00  0.00      PROA  
ATOM   4560  HB  ILE P 285       6.914   1.474  -2.789  0.00  0.00      PROA  
ATOM   4561  CG2 ILE P 285       8.105   3.064  -3.628  0.00  0.00      PROA  
ATOM   4562 HG21 ILE P 285       8.984   2.941  -2.991  0.00  0.00      PROA  
ATOM   4563 HG22 ILE P 285       8.405   3.324  -4.649  0.00  0.00      PROA  
ATOM   4564 HG23 ILE P 285       7.479   3.904  -3.251  0.00  0.00      PROA  
ATOM   4565  CG1 ILE P 285       6.143   2.075  -4.704  0.00  0.00      PROA  
ATOM   4566 HG11 ILE P 285       6.213   3.136  -5.071  0.00  0.00      PROA  
ATOM   4567 HG12 ILE P 285       6.247   1.491  -5.631  0.00  0.00      PROA  
ATOM   4568  CD  ILE P 285       4.734   1.971  -3.965  0.00  0.00      PROA  
ATOM   4569  HD1 ILE P 285       3.933   2.154  -4.693  0.00  0.00      PROA  
ATOM   4570  HD2 ILE P 285       4.664   0.970  -3.588  0.00  0.00      PROA  
ATOM   4571  HD3 ILE P 285       4.759   2.675  -3.052  0.00  0.00      PROA  
ATOM   4572  C   ILE P 285       9.328   0.335  -3.321  0.00  0.00      PROA  
ATOM   4573  O   ILE P 285      10.467   0.776  -3.657  0.00  0.00      PROA  
ATOM   4574  N   VAL P 286       9.193  -0.438  -2.181  0.00  0.00      PROA  
ATOM   4575  HN  VAL P 286       8.329  -0.825  -2.037  0.00  0.00      PROA  
ATOM   4576  CA  VAL P 286      10.195  -0.778  -1.166  0.00  0.00      PROA  
ATOM   4577  HA  VAL P 286      10.564   0.156  -0.666  0.00  0.00      PROA  
ATOM   4578  CB  VAL P 286       9.630  -1.697  -0.030  0.00  0.00      PROA  
ATOM   4579  HB  VAL P 286      10.462  -1.876   0.658  0.00  0.00      PROA  
ATOM   4580  CG1 VAL P 286       8.475  -0.845   0.564  0.00  0.00      PROA  
ATOM   4581 HG11 VAL P 286       8.002  -1.404   1.414  0.00  0.00      PROA  
ATOM   4582 HG12 VAL P 286       8.908   0.046   0.913  0.00  0.00      PROA  
ATOM   4583 HG13 VAL P 286       7.621  -0.652  -0.159  0.00  0.00      PROA  
ATOM   4584  CG2 VAL P 286       9.184  -3.047  -0.576  0.00  0.00      PROA  
ATOM   4585 HG21 VAL P 286      10.050  -3.675  -0.772  0.00  0.00      PROA  
ATOM   4586 HG22 VAL P 286       8.600  -3.626   0.187  0.00  0.00      PROA  
ATOM   4587 HG23 VAL P 286       8.607  -3.043  -1.541  0.00  0.00      PROA  
ATOM   4588  C   VAL P 286      11.483  -1.325  -1.771  0.00  0.00      PROA  
ATOM   4589  O   VAL P 286      12.605  -1.129  -1.224  0.00  0.00      PROA  
ATOM   4590  N   LEU P 287      11.400  -2.073  -2.929  0.00  0.00      PROA  
ATOM   4591  HN  LEU P 287      10.536  -2.299  -3.280  0.00  0.00      PROA  
ATOM   4592  CA  LEU P 287      12.540  -2.464  -3.698  0.00  0.00      PROA  
ATOM   4593  HA  LEU P 287      13.089  -3.215  -3.176  0.00  0.00      PROA  
ATOM   4594  CB  LEU P 287      12.087  -3.132  -5.045  0.00  0.00      PROA  
ATOM   4595  HB1 LEU P 287      11.470  -2.426  -5.680  0.00  0.00      PROA  
ATOM   4596  HB2 LEU P 287      12.954  -3.522  -5.622  0.00  0.00      PROA  
ATOM   4597  CG  LEU P 287      11.223  -4.402  -4.803  0.00  0.00      PROA  
ATOM   4598  HG  LEU P 287      10.222  -3.971  -4.426  0.00  0.00      PROA  
ATOM   4599  CD1 LEU P 287      10.898  -5.137  -6.130  0.00  0.00      PROA  
ATOM   4600 HD11 LEU P 287      11.912  -5.574  -6.504  0.00  0.00      PROA  
ATOM   4601 HD12 LEU P 287      10.151  -5.922  -6.072  0.00  0.00      PROA  
ATOM   4602 HD13 LEU P 287      10.549  -4.426  -6.909  0.00  0.00      PROA  
ATOM   4603  CD2 LEU P 287      11.776  -5.357  -3.704  0.00  0.00      PROA  
ATOM   4604 HD21 LEU P 287      11.596  -4.907  -2.700  0.00  0.00      PROA  
ATOM   4605 HD22 LEU P 287      11.209  -6.329  -3.734  0.00  0.00      PROA  
ATOM   4606 HD23 LEU P 287      12.805  -5.691  -3.730  0.00  0.00      PROA  
ATOM   4607  C   LEU P 287      13.593  -1.431  -4.152  0.00  0.00      PROA  
ATOM   4608  O   LEU P 287      14.791  -1.690  -4.080  0.00  0.00      PROA  
ATOM   4609  N   LEU P 288      13.075  -0.279  -4.599  0.00  0.00      PROA  
ATOM   4610  HN  LEU P 288      12.068  -0.327  -4.515  0.00  0.00      PROA  
ATOM   4611  CA  LEU P 288      13.819   0.880  -5.119  0.00  0.00      PROA  
ATOM   4612  HA  LEU P 288      14.821   0.510  -5.568  0.00  0.00      PROA  
ATOM   4613  CB  LEU P 288      13.106   1.642  -6.281  0.00  0.00      PROA  
ATOM   4614  HB1 LEU P 288      12.309   2.187  -5.731  0.00  0.00      PROA  
ATOM   4615  HB2 LEU P 288      13.804   2.418  -6.668  0.00  0.00      PROA  
ATOM   4616  CG  LEU P 288      12.628   0.843  -7.457  0.00  0.00      PROA  
ATOM   4617  HG  LEU P 288      11.944   0.109  -7.094  0.00  0.00      PROA  
ATOM   4618  CD1 LEU P 288      11.804   1.768  -8.351  0.00  0.00      PROA  
ATOM   4619 HD11 LEU P 288      12.356   2.650  -8.755  0.00  0.00      PROA  
ATOM   4620 HD12 LEU P 288      11.355   1.253  -9.230  0.00  0.00      PROA  
ATOM   4621 HD13 LEU P 288      10.931   2.195  -7.794  0.00  0.00      PROA  
ATOM   4622  CD2 LEU P 288      13.701   0.169  -8.238  0.00  0.00      PROA  
ATOM   4623 HD21 LEU P 288      14.376  -0.379  -7.596  0.00  0.00      PROA  
ATOM   4624 HD22 LEU P 288      13.162  -0.544  -9.010  0.00  0.00      PROA  
ATOM   4625 HD23 LEU P 288      14.263   0.849  -8.864  0.00  0.00      PROA  
ATOM   4626  C   LEU P 288      14.199   1.828  -3.983  0.00  0.00      PROA  
ATOM   4627  O   LEU P 288      15.207   2.473  -4.011  0.00  0.00      PROA  
ATOM   4628  N   GLU P 289      13.481   1.723  -2.880  0.00  0.00      PROA  
ATOM   4629  HN  GLU P 289      12.647   1.266  -2.883  0.00  0.00      PROA  
ATOM   4630  CA  GLU P 289      13.900   2.255  -1.619  0.00  0.00      PROA  
ATOM   4631  HA  GLU P 289      14.196   3.231  -1.851  0.00  0.00      PROA  
ATOM   4632  CB  GLU P 289      12.824   2.317  -0.526  0.00  0.00      PROA  
ATOM   4633  HB1 GLU P 289      12.581   1.254  -0.203  0.00  0.00      PROA  
ATOM   4634  HB2 GLU P 289      13.300   2.657   0.399  0.00  0.00      PROA  
ATOM   4635  CG  GLU P 289      11.602   3.264  -0.760  0.00  0.00      PROA  
ATOM   4636  HG1 GLU P 289      12.119   4.222  -0.898  0.00  0.00      PROA  
ATOM   4637  HG2 GLU P 289      10.989   3.050  -1.720  0.00  0.00      PROA  
ATOM   4638  CD  GLU P 289      10.682   3.341   0.416  0.00  0.00      PROA  
ATOM   4639  OE1 GLU P 289      10.776   2.524   1.405  0.00  0.00      PROA  
ATOM   4640  OE2 GLU P 289       9.846   4.293   0.475  0.00  0.00      PROA  
ATOM   4641  C   GLU P 289      15.225   1.602  -0.997  0.00  0.00      PROA  
ATOM   4642  O   GLU P 289      16.129   2.256  -0.520  0.00  0.00      PROA  
ATOM   4643  N   ALA P 290      15.338   0.192  -1.195  0.00  0.00      PROA  
ATOM   4644  HN  ALA P 290      14.523  -0.270  -1.505  0.00  0.00      PROA  
ATOM   4645  CA  ALA P 290      16.570  -0.517  -1.007  0.00  0.00      PROA  
ATOM   4646  HA  ALA P 290      16.782  -0.378   0.031  0.00  0.00      PROA  
ATOM   4647  CB  ALA P 290      16.242  -2.033  -1.179  0.00  0.00      PROA  
ATOM   4648  HB1 ALA P 290      16.259  -2.238  -2.275  0.00  0.00      PROA  
ATOM   4649  HB2 ALA P 290      16.956  -2.713  -0.643  0.00  0.00      PROA  
ATOM   4650  HB3 ALA P 290      15.208  -2.204  -0.854  0.00  0.00      PROA  
ATOM   4651  C   ALA P 290      17.668  -0.091  -1.914  0.00  0.00      PROA  
ATOM   4652  O   ALA P 290      18.804   0.165  -1.509  0.00  0.00      PROA  
ATOM   4653  N   ILE P 291      17.367   0.147  -3.192  0.00  0.00      PROA  
ATOM   4654  HN  ILE P 291      16.528  -0.244  -3.613  0.00  0.00      PROA  
ATOM   4655  CA  ILE P 291      18.355   0.624  -4.181  0.00  0.00      PROA  
ATOM   4656  HA  ILE P 291      19.163  -0.076  -4.129  0.00  0.00      PROA  
ATOM   4657  CB  ILE P 291      17.774   0.568  -5.608  0.00  0.00      PROA  
ATOM   4658  HB  ILE P 291      16.830   1.111  -5.612  0.00  0.00      PROA  
ATOM   4659  CG2 ILE P 291      18.809   1.227  -6.615  0.00  0.00      PROA  
ATOM   4660 HG21 ILE P 291      19.074   2.315  -6.363  0.00  0.00      PROA  
ATOM   4661 HG22 ILE P 291      19.770   0.706  -6.622  0.00  0.00      PROA  
ATOM   4662 HG23 ILE P 291      18.454   1.189  -7.633  0.00  0.00      PROA  
ATOM   4663  CG1 ILE P 291      17.348  -0.895  -5.999  0.00  0.00      PROA  
ATOM   4664 HG11 ILE P 291      16.401  -1.107  -5.587  0.00  0.00      PROA  
ATOM   4665 HG12 ILE P 291      17.338  -0.909  -7.089  0.00  0.00      PROA  
ATOM   4666  CD  ILE P 291      18.369  -2.010  -5.604  0.00  0.00      PROA  
ATOM   4667  HD1 ILE P 291      17.891  -2.851  -6.133  0.00  0.00      PROA  
ATOM   4668  HD2 ILE P 291      19.457  -1.945  -5.841  0.00  0.00      PROA  
ATOM   4669  HD3 ILE P 291      18.331  -2.154  -4.472  0.00  0.00      PROA  
ATOM   4670  C   ILE P 291      19.095   1.858  -3.845  0.00  0.00      PROA  
ATOM   4671  O   ILE P 291      20.312   1.973  -4.055  0.00  0.00      PROA  
ATOM   4672  N   THR P 292      18.522   2.920  -3.294  0.00  0.00      PROA  
ATOM   4673  HN  THR P 292      17.512   2.861  -3.183  0.00  0.00      PROA  
ATOM   4674  CA  THR P 292      19.202   4.216  -2.960  0.00  0.00      PROA  
ATOM   4675  HA  THR P 292      19.826   4.540  -3.783  0.00  0.00      PROA  
ATOM   4676  CB  THR P 292      18.195   5.386  -2.848  0.00  0.00      PROA  
ATOM   4677  HB  THR P 292      18.749   6.423  -2.790  0.00  0.00      PROA  
ATOM   4678  OG1 THR P 292      17.527   5.274  -1.641  0.00  0.00      PROA  
ATOM   4679  HG1 THR P 292      17.210   6.174  -1.392  0.00  0.00      PROA  
ATOM   4680  CG2 THR P 292      17.322   5.506  -4.104  0.00  0.00      PROA  
ATOM   4681 HG21 THR P 292      16.583   6.357  -3.952  0.00  0.00      PROA  
ATOM   4682 HG22 THR P 292      17.963   5.770  -4.970  0.00  0.00      PROA  
ATOM   4683 HG23 THR P 292      16.751   4.603  -4.319  0.00  0.00      PROA  
ATOM   4684  C   THR P 292      20.102   4.193  -1.712  0.00  0.00      PROA  
ATOM   4685  O   THR P 292      21.028   4.951  -1.554  0.00  0.00      PROA  
ATOM   4686  N   ALA P 293      19.869   3.226  -0.792  0.00  0.00      PROA  
ATOM   4687  HN  ALA P 293      19.004   2.681  -0.862  0.00  0.00      PROA  
ATOM   4688  CA  ALA P 293      20.756   2.902   0.293  0.00  0.00      PROA  
ATOM   4689  HA  ALA P 293      21.198   3.736   0.673  0.00  0.00      PROA  
ATOM   4690  CB  ALA P 293      19.876   2.328   1.483  0.00  0.00      PROA  
ATOM   4691  HB1 ALA P 293      20.502   2.129   2.342  0.00  0.00      PROA  
ATOM   4692  HB2 ALA P 293      19.162   3.075   1.782  0.00  0.00      PROA  
ATOM   4693  HB3 ALA P 293      19.333   1.397   1.252  0.00  0.00      PROA  
ATOM   4694  C   ALA P 293      21.898   2.026  -0.204  0.00  0.00      PROA  
ATOM   4695  O   ALA P 293      22.853   1.769   0.506  0.00  0.00      PROA  
ATOM   4696  N   GLY P 294      21.802   1.482  -1.459  0.00  0.00      PROA  
ATOM   4697  HN  GLY P 294      20.998   1.637  -2.047  0.00  0.00      PROA  
ATOM   4698  CA  GLY P 294      22.649   0.428  -1.961  0.00  0.00      PROA  
ATOM   4699  HA1 GLY P 294      23.693   0.510  -1.842  0.00  0.00      PROA  
ATOM   4700  HA2 GLY P 294      22.596   0.267  -2.963  0.00  0.00      PROA  
ATOM   4701  C   GLY P 294      22.389  -0.911  -1.212  0.00  0.00      PROA  
ATOM   4702  O   GLY P 294      23.369  -1.606  -0.843  0.00  0.00      PROA  
ATOM   4703  N   LEU P 295      21.112  -1.270  -0.859  0.00  0.00      PROA  
ATOM   4704  HN  LEU P 295      20.365  -0.688  -1.170  0.00  0.00      PROA  
ATOM   4705  CA  LEU P 295      20.792  -2.572  -0.316  0.00  0.00      PROA  
ATOM   4706  HA  LEU P 295      21.639  -3.012   0.142  0.00  0.00      PROA  
ATOM   4707  CB  LEU P 295      19.802  -2.370   0.820  0.00  0.00      PROA  
ATOM   4708  HB1 LEU P 295      20.371  -1.817   1.627  0.00  0.00      PROA  
ATOM   4709  HB2 LEU P 295      18.947  -1.755   0.511  0.00  0.00      PROA  
ATOM   4710  CG  LEU P 295      19.156  -3.643   1.475  0.00  0.00      PROA  
ATOM   4711  HG  LEU P 295      18.560  -4.195   0.660  0.00  0.00      PROA  
ATOM   4712  CD1 LEU P 295      20.248  -4.535   2.049  0.00  0.00      PROA  
ATOM   4713 HD11 LEU P 295      20.758  -5.049   1.205  0.00  0.00      PROA  
ATOM   4714 HD12 LEU P 295      21.041  -3.949   2.488  0.00  0.00      PROA  
ATOM   4715 HD13 LEU P 295      19.947  -5.322   2.858  0.00  0.00      PROA  
ATOM   4716  CD2 LEU P 295      18.219  -3.159   2.529  0.00  0.00      PROA  
ATOM   4717 HD21 LEU P 295      18.760  -2.576   3.323  0.00  0.00      PROA  
ATOM   4718 HD22 LEU P 295      17.376  -2.570   2.110  0.00  0.00      PROA  
ATOM   4719 HD23 LEU P 295      17.730  -4.119   2.980  0.00  0.00      PROA  
ATOM   4720  C   LEU P 295      20.197  -3.529  -1.424  0.00  0.00      PROA  
ATOM   4721  O   LEU P 295      19.075  -3.303  -1.896  0.00  0.00      PROA  
ATOM   4722  N   PRO P 296      20.890  -4.603  -1.787  0.00  0.00      PROA  
ATOM   4723  CD  PRO P 296      22.282  -4.808  -1.428  0.00  0.00      PROA  
ATOM   4724  HD1 PRO P 296      22.418  -5.202  -0.416  0.00  0.00      PROA  
ATOM   4725  HD2 PRO P 296      22.977  -3.914  -1.540  0.00  0.00      PROA  
ATOM   4726  CA  PRO P 296      20.434  -5.654  -2.672  0.00  0.00      PROA  
ATOM   4727  HA  PRO P 296      20.249  -5.253  -3.636  0.00  0.00      PROA  
ATOM   4728  CB  PRO P 296      21.536  -6.679  -2.661  0.00  0.00      PROA  
ATOM   4729  HB1 PRO P 296      21.420  -7.233  -3.527  0.00  0.00      PROA  
ATOM   4730  HB2 PRO P 296      21.429  -7.324  -1.809  0.00  0.00      PROA  
ATOM   4731  CG  PRO P 296      22.809  -5.774  -2.465  0.00  0.00      PROA  
ATOM   4732  HG1 PRO P 296      23.042  -5.216  -3.410  0.00  0.00      PROA  
ATOM   4733  HG2 PRO P 296      23.663  -6.279  -2.107  0.00  0.00      PROA  
ATOM   4734  C   PRO P 296      19.096  -6.312  -2.451  0.00  0.00      PROA  
ATOM   4735  O   PRO P 296      18.795  -6.598  -1.265  0.00  0.00      PROA  
ATOM   4736  N   VAL P 297      18.332  -6.660  -3.511  0.00  0.00      PROA  
ATOM   4737  HN  VAL P 297      18.606  -6.403  -4.433  0.00  0.00      PROA  
ATOM   4738  CA  VAL P 297      16.988  -7.066  -3.452  0.00  0.00      PROA  
ATOM   4739  HA  VAL P 297      16.442  -6.931  -2.499  0.00  0.00      PROA  
ATOM   4740  CB  VAL P 297      16.164  -6.215  -4.417  0.00  0.00      PROA  
ATOM   4741  HB  VAL P 297      16.755  -6.217  -5.335  0.00  0.00      PROA  
ATOM   4742  CG1 VAL P 297      14.807  -6.717  -4.789  0.00  0.00      PROA  
ATOM   4743 HG11 VAL P 297      14.191  -7.094  -3.975  0.00  0.00      PROA  
ATOM   4744 HG12 VAL P 297      14.254  -5.900  -5.332  0.00  0.00      PROA  
ATOM   4745 HG13 VAL P 297      14.945  -7.524  -5.555  0.00  0.00      PROA  
ATOM   4746  CG2 VAL P 297      15.987  -4.742  -3.835  0.00  0.00      PROA  
ATOM   4747 HG21 VAL P 297      15.352  -4.122  -4.552  0.00  0.00      PROA  
ATOM   4748 HG22 VAL P 297      15.517  -4.766  -2.790  0.00  0.00      PROA  
ATOM   4749 HG23 VAL P 297      16.975  -4.223  -3.742  0.00  0.00      PROA  
ATOM   4750  C   VAL P 297      16.729  -8.483  -3.819  0.00  0.00      PROA  
ATOM   4751  O   VAL P 297      17.101  -8.832  -4.932  0.00  0.00      PROA  
ATOM   4752  N   LEU P 298      16.158  -9.363  -3.020  0.00  0.00      PROA  
ATOM   4753  HN  LEU P 298      15.931  -9.078  -2.097  0.00  0.00      PROA  
ATOM   4754  CA  LEU P 298      15.669 -10.675  -3.478  0.00  0.00      PROA  
ATOM   4755  HA  LEU P 298      16.186 -11.031  -4.371  0.00  0.00      PROA  
ATOM   4756  CB  LEU P 298      16.032 -11.640  -2.311  0.00  0.00      PROA  
ATOM   4757  HB1 LEU P 298      15.640 -11.100  -1.357  0.00  0.00      PROA  
ATOM   4758  HB2 LEU P 298      15.546 -12.677  -2.435  0.00  0.00      PROA  
ATOM   4759  CG  LEU P 298      17.584 -11.781  -2.008  0.00  0.00      PROA  
ATOM   4760  HG  LEU P 298      18.042 -10.768  -1.707  0.00  0.00      PROA  
ATOM   4761  CD1 LEU P 298      17.816 -12.774  -0.820  0.00  0.00      PROA  
ATOM   4762 HD11 LEU P 298      18.840 -12.772  -0.417  0.00  0.00      PROA  
ATOM   4763 HD12 LEU P 298      17.131 -12.421   0.008  0.00  0.00      PROA  
ATOM   4764 HD13 LEU P 298      17.736 -13.794  -1.260  0.00  0.00      PROA  
ATOM   4765  CD2 LEU P 298      18.256 -12.317  -3.292  0.00  0.00      PROA  
ATOM   4766 HD21 LEU P 298      18.064 -11.703  -4.123  0.00  0.00      PROA  
ATOM   4767 HD22 LEU P 298      19.369 -12.350  -3.245  0.00  0.00      PROA  
ATOM   4768 HD23 LEU P 298      17.800 -13.319  -3.537  0.00  0.00      PROA  
ATOM   4769  C   LEU P 298      14.170 -10.593  -3.482  0.00  0.00      PROA  
ATOM   4770  O   LEU P 298      13.555 -10.512  -2.425  0.00  0.00      PROA  
ATOM   4771  N   THR P 299      13.537 -10.594  -4.675  0.00  0.00      PROA  
ATOM   4772  HN  THR P 299      14.064 -10.742  -5.501  0.00  0.00      PROA  
ATOM   4773  CA  THR P 299      12.163 -10.363  -4.784  0.00  0.00      PROA  
ATOM   4774  HA  THR P 299      11.714 -10.501  -3.852  0.00  0.00      PROA  
ATOM   4775  CB  THR P 299      11.892  -8.917  -5.306  0.00  0.00      PROA  
ATOM   4776  HB  THR P 299      12.533  -8.225  -4.744  0.00  0.00      PROA  
ATOM   4777  OG1 THR P 299      10.562  -8.446  -5.070  0.00  0.00      PROA  
ATOM   4778  HG1 THR P 299      10.077  -8.983  -5.700  0.00  0.00      PROA  
ATOM   4779  CG2 THR P 299      12.413  -8.760  -6.754  0.00  0.00      PROA  
ATOM   4780 HG21 THR P 299      13.335  -9.423  -6.895  0.00  0.00      PROA  
ATOM   4781 HG22 THR P 299      11.659  -9.100  -7.423  0.00  0.00      PROA  
ATOM   4782 HG23 THR P 299      12.737  -7.719  -7.002  0.00  0.00      PROA  
ATOM   4783  C   THR P 299      11.529 -11.344  -5.850  0.00  0.00      PROA  
ATOM   4784  O   THR P 299      12.294 -12.033  -6.656  0.00  0.00      PROA  
ATOM   4785  N   THR P 300      10.177 -11.505  -5.820  0.00  0.00      PROA  
ATOM   4786  HN  THR P 300       9.589 -11.113  -5.130  0.00  0.00      PROA  
ATOM   4787  CA  THR P 300       9.401 -12.296  -6.666  0.00  0.00      PROA  
ATOM   4788  HA  THR P 300       9.940 -13.170  -7.080  0.00  0.00      PROA  
ATOM   4789  CB  THR P 300       8.227 -12.981  -5.982  0.00  0.00      PROA  
ATOM   4790  HB  THR P 300       7.493 -13.485  -6.686  0.00  0.00      PROA  
ATOM   4791  OG1 THR P 300       7.562 -12.038  -5.173  0.00  0.00      PROA  
ATOM   4792  HG1 THR P 300       6.685 -12.481  -5.001  0.00  0.00      PROA  
ATOM   4793  CG2 THR P 300       8.747 -14.111  -5.122  0.00  0.00      PROA  
ATOM   4794 HG21 THR P 300       9.074 -14.885  -5.867  0.00  0.00      PROA  
ATOM   4795 HG22 THR P 300       9.520 -13.715  -4.453  0.00  0.00      PROA  
ATOM   4796 HG23 THR P 300       7.879 -14.603  -4.471  0.00  0.00      PROA  
ATOM   4797  C   THR P 300       8.901 -11.470  -7.868  0.00  0.00      PROA  
ATOM   4798  O   THR P 300       8.974 -10.250  -7.868  0.00  0.00      PROA  
ATOM   4799  N   ALA P 301       8.371 -12.193  -8.918  0.00  0.00      PROA  
ATOM   4800  HN  ALA P 301       8.392 -13.253  -8.877  0.00  0.00      PROA  
ATOM   4801  CA  ALA P 301       7.871 -11.599 -10.185  0.00  0.00      PROA  
ATOM   4802  HA  ALA P 301       8.584 -10.789 -10.290  0.00  0.00      PROA  
ATOM   4803  CB  ALA P 301       8.095 -12.654 -11.301  0.00  0.00      PROA  
ATOM   4804  HB1 ALA P 301       7.838 -12.338 -12.331  0.00  0.00      PROA  
ATOM   4805  HB2 ALA P 301       9.197 -13.021 -11.375  0.00  0.00      PROA  
ATOM   4806  HB3 ALA P 301       7.412 -13.526 -10.970  0.00  0.00      PROA  
ATOM   4807  C   ALA P 301       6.452 -11.016 -10.260  0.00  0.00      PROA  
ATOM   4808  O   ALA P 301       5.844 -10.830 -11.292  0.00  0.00      PROA  
ATOM   4809  N   VAL P 302       5.830 -10.695  -9.163  0.00  0.00      PROA  
ATOM   4810  HN  VAL P 302       6.308 -10.883  -8.350  0.00  0.00      PROA  
ATOM   4811  CA  VAL P 302       4.534  -9.947  -8.957  0.00  0.00      PROA  
ATOM   4812  HA  VAL P 302       4.007 -10.129  -9.828  0.00  0.00      PROA  
ATOM   4813  CB  VAL P 302       3.746 -10.436  -7.791  0.00  0.00      PROA  
ATOM   4814  HB  VAL P 302       2.902  -9.733  -7.605  0.00  0.00      PROA  
ATOM   4815  CG1 VAL P 302       3.028 -11.742  -8.176  0.00  0.00      PROA  
ATOM   4816 HG11 VAL P 302       2.216 -11.510  -8.854  0.00  0.00      PROA  
ATOM   4817 HG12 VAL P 302       3.761 -12.567  -8.504  0.00  0.00      PROA  
ATOM   4818 HG13 VAL P 302       2.448 -12.128  -7.263  0.00  0.00      PROA  
ATOM   4819  CG2 VAL P 302       4.545 -10.456  -6.492  0.00  0.00      PROA  
ATOM   4820 HG21 VAL P 302       5.332 -11.218  -6.447  0.00  0.00      PROA  
ATOM   4821 HG22 VAL P 302       4.952  -9.486  -6.138  0.00  0.00      PROA  
ATOM   4822 HG23 VAL P 302       3.864 -10.885  -5.704  0.00  0.00      PROA  
ATOM   4823  C   VAL P 302       4.549  -8.422  -8.811  0.00  0.00      PROA  
ATOM   4824  O   VAL P 302       3.485  -7.747  -8.830  0.00  0.00      PROA  
ATOM   4825  N   CYS P 303       5.776  -7.844  -8.734  0.00  0.00      PROA  
ATOM   4826  HN  CYS P 303       6.549  -8.473  -8.810  0.00  0.00      PROA  
ATOM   4827  CA  CYS P 303       6.166  -6.458  -8.776  0.00  0.00      PROA  
ATOM   4828  HA  CYS P 303       5.302  -5.954  -8.283  0.00  0.00      PROA  
ATOM   4829  CB  CYS P 303       7.364  -6.226  -7.873  0.00  0.00      PROA  
ATOM   4830  HB1 CYS P 303       8.262  -6.583  -8.319  0.00  0.00      PROA  
ATOM   4831  HB2 CYS P 303       7.543  -5.109  -7.867  0.00  0.00      PROA  
ATOM   4832  SG  CYS P 303       7.196  -6.792  -6.192  0.00  0.00      PROA  
ATOM   4833  HG1 CYS P 303       7.496  -8.018  -6.632  0.00  0.00      PROA  
ATOM   4834  C   CYS P 303       6.395  -5.884 -10.159  0.00  0.00      PROA  
ATOM   4835  O   CYS P 303       7.296  -6.301 -10.915  0.00  0.00      PROA  
ATOM   4836  N   GLY P 304       5.636  -4.764 -10.445  0.00  0.00      PROA  
ATOM   4837  HN  GLY P 304       4.758  -4.560  -9.950  0.00  0.00      PROA  
ATOM   4838  CA  GLY P 304       5.833  -3.904 -11.600  0.00  0.00      PROA  
ATOM   4839  HA1 GLY P 304       5.131  -3.107 -11.584  0.00  0.00      PROA  
ATOM   4840  HA2 GLY P 304       5.703  -4.448 -12.534  0.00  0.00      PROA  
ATOM   4841  C   GLY P 304       7.292  -3.401 -11.729  0.00  0.00      PROA  
ATOM   4842  O   GLY P 304       7.840  -3.276 -12.832  0.00  0.00      PROA  
ATOM   4843  N   TYR P 305       8.011  -3.171 -10.583  0.00  0.00      PROA  
ATOM   4844  HN  TYR P 305       7.592  -3.108  -9.683  0.00  0.00      PROA  
ATOM   4845  CA  TYR P 305       9.386  -2.846 -10.561  0.00  0.00      PROA  
ATOM   4846  HA  TYR P 305       9.609  -2.385 -11.508  0.00  0.00      PROA  
ATOM   4847  CB  TYR P 305       9.524  -1.927  -9.339  0.00  0.00      PROA  
ATOM   4848  HB1 TYR P 305       8.989  -2.454  -8.482  0.00  0.00      PROA  
ATOM   4849  HB2 TYR P 305      10.552  -1.752  -8.950  0.00  0.00      PROA  
ATOM   4850  CG  TYR P 305       8.825  -0.563  -9.427  0.00  0.00      PROA  
ATOM   4851  CD1 TYR P 305       8.298  -0.013 -10.621  0.00  0.00      PROA  
ATOM   4852  HD1 TYR P 305       8.497  -0.510 -11.571  0.00  0.00      PROA  
ATOM   4853  CE1 TYR P 305       7.689   1.285 -10.516  0.00  0.00      PROA  
ATOM   4854  HE1 TYR P 305       7.206   1.660 -11.402  0.00  0.00      PROA  
ATOM   4855  CZ  TYR P 305       7.460   1.905  -9.294  0.00  0.00      PROA  
ATOM   4856  OH  TYR P 305       6.731   3.104  -9.293  0.00  0.00      PROA  
ATOM   4857  HH  TYR P 305       6.305   3.134 -10.178  0.00  0.00      PROA  
ATOM   4858  CD2 TYR P 305       8.658   0.107  -8.204  0.00  0.00      PROA  
ATOM   4859  HD2 TYR P 305       9.098  -0.274  -7.356  0.00  0.00      PROA  
ATOM   4860  CE2 TYR P 305       8.060   1.335  -8.172  0.00  0.00      PROA  
ATOM   4861  HE2 TYR P 305       7.973   1.906  -7.249  0.00  0.00      PROA  
ATOM   4862  C   TYR P 305      10.353  -4.060 -10.398  0.00  0.00      PROA  
ATOM   4863  O   TYR P 305      11.533  -3.700 -10.292  0.00  0.00      PROA  
ATOM   4864  N   ALA P 306      10.018  -5.346 -10.405  0.00  0.00      PROA  
ATOM   4865  HN  ALA P 306       9.146  -5.761 -10.492  0.00  0.00      PROA  
ATOM   4866  CA  ALA P 306      11.069  -6.350 -10.597  0.00  0.00      PROA  
ATOM   4867  HA  ALA P 306      11.666  -6.309  -9.724  0.00  0.00      PROA  
ATOM   4868  CB  ALA P 306      10.239  -7.693 -10.621  0.00  0.00      PROA  
ATOM   4869  HB1 ALA P 306       9.384  -7.575 -11.291  0.00  0.00      PROA  
ATOM   4870  HB2 ALA P 306      10.833  -8.565 -10.961  0.00  0.00      PROA  
ATOM   4871  HB3 ALA P 306       9.781  -7.999  -9.709  0.00  0.00      PROA  
ATOM   4872  C   ALA P 306      11.881  -6.332 -11.880  0.00  0.00      PROA  
ATOM   4873  O   ALA P 306      13.059  -6.658 -11.930  0.00  0.00      PROA  
ATOM   4874  N   HSD P 307      11.267  -5.922 -12.994  0.00  0.00      PROA  
ATOM   4875  HN  HSD P 307      10.282  -5.660 -13.048  0.00  0.00      PROA  
ATOM   4876  CA  HSD P 307      11.958  -5.592 -14.246  0.00  0.00      PROA  
ATOM   4877  HA  HSD P 307      12.377  -6.504 -14.624  0.00  0.00      PROA  
ATOM   4878  CB  HSD P 307      10.857  -4.908 -15.121  0.00  0.00      PROA  
ATOM   4879  HB1 HSD P 307       9.946  -5.521 -15.434  0.00  0.00      PROA  
ATOM   4880  HB2 HSD P 307      10.326  -4.092 -14.596  0.00  0.00      PROA  
ATOM   4881  ND1 HSD P 307      12.002  -4.588 -17.402  0.00  0.00      PROA  
ATOM   4882  HD1 HSD P 307      12.551  -5.456 -17.411  0.00  0.00      PROA  
ATOM   4883  CG  HSD P 307      11.246  -4.124 -16.320  0.00  0.00      PROA  
ATOM   4884  CE1 HSD P 307      12.152  -3.529 -18.212  0.00  0.00      PROA  
ATOM   4885  HE1 HSD P 307      12.830  -3.748 -19.063  0.00  0.00      PROA  
ATOM   4886  NE2 HSD P 307      11.637  -2.433 -17.769  0.00  0.00      PROA  
ATOM   4887  CD2 HSD P 307      10.951  -2.798 -16.587  0.00  0.00      PROA  
ATOM   4888  HD2 HSD P 307      10.353  -2.077 -16.042  0.00  0.00      PROA  
ATOM   4889  C   HSD P 307      13.127  -4.606 -14.054  0.00  0.00      PROA  
ATOM   4890  O   HSD P 307      14.163  -4.949 -14.492  0.00  0.00      PROA  
ATOM   4891  N   TYR P 308      13.003  -3.499 -13.285  0.00  0.00      PROA  
ATOM   4892  HN  TYR P 308      12.048  -3.217 -12.976  0.00  0.00      PROA  
ATOM   4893  CA  TYR P 308      14.110  -2.626 -12.972  0.00  0.00      PROA  
ATOM   4894  HA  TYR P 308      14.577  -2.282 -13.902  0.00  0.00      PROA  
ATOM   4895  CB  TYR P 308      13.769  -1.379 -12.070  0.00  0.00      PROA  
ATOM   4896  HB1 TYR P 308      13.590  -1.666 -11.041  0.00  0.00      PROA  
ATOM   4897  HB2 TYR P 308      14.699  -0.761 -12.120  0.00  0.00      PROA  
ATOM   4898  CG  TYR P 308      12.643  -0.546 -12.518  0.00  0.00      PROA  
ATOM   4899  CD1 TYR P 308      11.923  -0.645 -13.699  0.00  0.00      PROA  
ATOM   4900  HD1 TYR P 308      12.073  -1.469 -14.392  0.00  0.00      PROA  
ATOM   4901  CE1 TYR P 308      10.778   0.099 -14.031  0.00  0.00      PROA  
ATOM   4902  HE1 TYR P 308      10.068  -0.066 -14.764  0.00  0.00      PROA  
ATOM   4903  CZ  TYR P 308      10.459   1.220 -13.190  0.00  0.00      PROA  
ATOM   4904  OH  TYR P 308       9.426   2.066 -13.641  0.00  0.00      PROA  
ATOM   4905  HH  TYR P 308       9.496   2.904 -13.132  0.00  0.00      PROA  
ATOM   4906  CD2 TYR P 308      12.282   0.532 -11.702  0.00  0.00      PROA  
ATOM   4907  HD2 TYR P 308      12.790   0.584 -10.750  0.00  0.00      PROA  
ATOM   4908  CE2 TYR P 308      11.235   1.408 -12.057  0.00  0.00      PROA  
ATOM   4909  HE2 TYR P 308      10.967   2.014 -11.223  0.00  0.00      PROA  
ATOM   4910  C   TYR P 308      15.190  -3.358 -12.182  0.00  0.00      PROA  
ATOM   4911  O   TYR P 308      16.353  -3.212 -12.505  0.00  0.00      PROA  
ATOM   4912  N   ILE P 309      14.907  -4.253 -11.258  0.00  0.00      PROA  
ATOM   4913  HN  ILE P 309      13.941  -4.336 -10.965  0.00  0.00      PROA  
ATOM   4914  CA  ILE P 309      15.917  -5.131 -10.605  0.00  0.00      PROA  
ATOM   4915  HA  ILE P 309      16.647  -4.488 -10.198  0.00  0.00      PROA  
ATOM   4916  CB  ILE P 309      15.157  -5.890  -9.420  0.00  0.00      PROA  
ATOM   4917  HB  ILE P 309      14.193  -6.389  -9.868  0.00  0.00      PROA  
ATOM   4918  CG2 ILE P 309      16.092  -6.911  -8.787  0.00  0.00      PROA  
ATOM   4919 HG21 ILE P 309      15.766  -7.353  -7.816  0.00  0.00      PROA  
ATOM   4920 HG22 ILE P 309      16.172  -7.755  -9.490  0.00  0.00      PROA  
ATOM   4921 HG23 ILE P 309      17.089  -6.455  -8.663  0.00  0.00      PROA  
ATOM   4922  CG1 ILE P 309      14.594  -4.876  -8.441  0.00  0.00      PROA  
ATOM   4923 HG11 ILE P 309      13.703  -4.397  -8.852  0.00  0.00      PROA  
ATOM   4924 HG12 ILE P 309      14.257  -5.463  -7.576  0.00  0.00      PROA  
ATOM   4925  CD  ILE P 309      15.582  -3.810  -7.853  0.00  0.00      PROA  
ATOM   4926  HD1 ILE P 309      14.981  -3.180  -7.075  0.00  0.00      PROA  
ATOM   4927  HD2 ILE P 309      16.526  -4.297  -7.380  0.00  0.00      PROA  
ATOM   4928  HD3 ILE P 309      15.998  -3.172  -8.607  0.00  0.00      PROA  
ATOM   4929  C   ILE P 309      16.744  -6.004 -11.493  0.00  0.00      PROA  
ATOM   4930  O   ILE P 309      17.933  -6.134 -11.272  0.00  0.00      PROA  
ATOM   4931  N   ALA P 310      16.161  -6.572 -12.556  0.00  0.00      PROA  
ATOM   4932  HN  ALA P 310      15.201  -6.481 -12.666  0.00  0.00      PROA  
ATOM   4933  CA  ALA P 310      16.770  -7.382 -13.654  0.00  0.00      PROA  
ATOM   4934  HA  ALA P 310      17.416  -8.100 -13.192  0.00  0.00      PROA  
ATOM   4935  CB  ALA P 310      15.640  -8.212 -14.324  0.00  0.00      PROA  
ATOM   4936  HB1 ALA P 310      16.053  -8.866 -15.061  0.00  0.00      PROA  
ATOM   4937  HB2 ALA P 310      15.082  -8.707 -13.455  0.00  0.00      PROA  
ATOM   4938  HB3 ALA P 310      14.928  -7.506 -14.872  0.00  0.00      PROA  
ATOM   4939  C   ALA P 310      17.574  -6.522 -14.531  0.00  0.00      PROA  
ATOM   4940  O   ALA P 310      18.735  -6.798 -14.868  0.00  0.00      PROA  
ATOM   4941  N   ASP P 311      16.937  -5.395 -14.938  0.00  0.00      PROA  
ATOM   4942  HN  ASP P 311      15.980  -5.182 -14.792  0.00  0.00      PROA  
ATOM   4943  CA  ASP P 311      17.617  -4.486 -15.841  0.00  0.00      PROA  
ATOM   4944  HA  ASP P 311      17.924  -5.059 -16.737  0.00  0.00      PROA  
ATOM   4945  CB  ASP P 311      16.502  -3.413 -16.197  0.00  0.00      PROA  
ATOM   4946  HB1 ASP P 311      15.729  -4.042 -16.809  0.00  0.00      PROA  
ATOM   4947  HB2 ASP P 311      16.220  -3.043 -15.170  0.00  0.00      PROA  
ATOM   4948  CG  ASP P 311      16.872  -2.264 -17.115  0.00  0.00      PROA  
ATOM   4949  OD1 ASP P 311      18.075  -2.171 -17.513  0.00  0.00      PROA  
ATOM   4950  OD2 ASP P 311      16.019  -1.397 -17.292  0.00  0.00      PROA  
ATOM   4951  C   ASP P 311      18.915  -3.951 -15.312  0.00  0.00      PROA  
ATOM   4952  O   ASP P 311      20.001  -3.987 -15.992  0.00  0.00      PROA  
ATOM   4953  N   ALA P 312      18.877  -3.519 -14.018  0.00  0.00      PROA  
ATOM   4954  HN  ALA P 312      18.070  -3.592 -13.483  0.00  0.00      PROA  
ATOM   4955  CA  ALA P 312      20.162  -3.119 -13.421  0.00  0.00      PROA  
ATOM   4956  HA  ALA P 312      20.772  -2.622 -14.144  0.00  0.00      PROA  
ATOM   4957  CB  ALA P 312      19.674  -2.063 -12.322  0.00  0.00      PROA  
ATOM   4958  HB1 ALA P 312      20.530  -1.634 -11.718  0.00  0.00      PROA  
ATOM   4959  HB2 ALA P 312      19.191  -1.238 -12.944  0.00  0.00      PROA  
ATOM   4960  HB3 ALA P 312      18.914  -2.535 -11.655  0.00  0.00      PROA  
ATOM   4961  C   ALA P 312      21.003  -4.106 -12.635  0.00  0.00      PROA  
ATOM   4962  O   ALA P 312      22.009  -3.651 -12.047  0.00  0.00      PROA  
ATOM   4963  N   ASN P 313      20.685  -5.471 -12.659  0.00  0.00      PROA  
ATOM   4964  HN  ASN P 313      20.026  -5.932 -13.312  0.00  0.00      PROA  
ATOM   4965  CA  ASN P 313      21.479  -6.394 -11.901  0.00  0.00      PROA  
ATOM   4966  HA  ASN P 313      20.792  -7.170 -11.828  0.00  0.00      PROA  
ATOM   4967  CB  ASN P 313      22.733  -7.023 -12.614  0.00  0.00      PROA  
ATOM   4968  HB1 ASN P 313      22.607  -7.190 -13.716  0.00  0.00      PROA  
ATOM   4969  HB2 ASN P 313      23.546  -6.191 -12.710  0.00  0.00      PROA  
ATOM   4970  CG  ASN P 313      23.203  -8.282 -12.006  0.00  0.00      PROA  
ATOM   4971  OD1 ASN P 313      22.573  -8.985 -11.208  0.00  0.00      PROA  
ATOM   4972  ND2 ASN P 313      24.526  -8.499 -12.140  0.00  0.00      PROA  
ATOM   4973 HD21 ASN P 313      25.084  -8.966 -11.436  0.00  0.00      PROA  
ATOM   4974 HD22 ASN P 313      25.036  -8.046 -12.859  0.00  0.00      PROA  
ATOM   4975  C   ASN P 313      21.677  -5.953 -10.436  0.00  0.00      PROA  
ATOM   4976  O   ASN P 313      22.814  -5.844  -9.952  0.00  0.00      PROA  
ATOM   4977  N   CYS P 314      20.637  -5.603  -9.756  0.00  0.00      PROA  
ATOM   4978  HN  CYS P 314      19.722  -5.698 -10.134  0.00  0.00      PROA  
ATOM   4979  CA  CYS P 314      20.638  -5.250  -8.256  0.00  0.00      PROA  
ATOM   4980  HA  CYS P 314      21.666  -5.044  -8.006  0.00  0.00      PROA  
ATOM   4981  CB  CYS P 314      19.765  -4.083  -7.963  0.00  0.00      PROA  
ATOM   4982  HB1 CYS P 314      18.682  -4.301  -8.330  0.00  0.00      PROA  
ATOM   4983  HB2 CYS P 314      19.648  -3.830  -6.947  0.00  0.00      PROA  
ATOM   4984  SG  CYS P 314      20.530  -2.643  -8.672  0.00  0.00      PROA  
ATOM   4985  HG1 CYS P 314      20.883  -3.213  -9.921  0.00  0.00      PROA  
ATOM   4986  C   CYS P 314      20.097  -6.282  -7.357  0.00  0.00      PROA  
ATOM   4987  O   CYS P 314      19.819  -6.086  -6.161  0.00  0.00      PROA  
ATOM   4988  N   GLY P 315      19.985  -7.569  -7.884  0.00  0.00      PROA  
ATOM   4989  HN  GLY P 315      20.251  -7.733  -8.875  0.00  0.00      PROA  
ATOM   4990  CA  GLY P 315      19.233  -8.423  -7.111  0.00  0.00      PROA  
ATOM   4991  HA1 GLY P 315      18.325  -7.909  -6.947  0.00  0.00      PROA  
ATOM   4992  HA2 GLY P 315      19.706  -8.625  -6.190  0.00  0.00      PROA  
ATOM   4993  C   GLY P 315      18.992  -9.679  -7.872  0.00  0.00      PROA  
ATOM   4994  O   GLY P 315      19.633  -9.936  -8.820  0.00  0.00      PROA  
ATOM   4995  N   THR P 316      18.124 -10.544  -7.300  0.00  0.00      PROA  
ATOM   4996  HN  THR P 316      17.579 -10.199  -6.548  0.00  0.00      PROA  
ATOM   4997  CA  THR P 316      17.679 -11.771  -8.005  0.00  0.00      PROA  
ATOM   4998  HA  THR P 316      18.061 -11.731  -9.036  0.00  0.00      PROA  
ATOM   4999  CB  THR P 316      18.100 -13.013  -7.205  0.00  0.00      PROA  
ATOM   5000  HB  THR P 316      17.717 -13.033  -6.198  0.00  0.00      PROA  
ATOM   5001  OG1 THR P 316      19.521 -13.061  -7.128  0.00  0.00      PROA  
ATOM   5002  HG1 THR P 316      19.728 -12.241  -6.685  0.00  0.00      PROA  
ATOM   5003  CG2 THR P 316      17.471 -14.207  -7.879  0.00  0.00      PROA  
ATOM   5004 HG21 THR P 316      17.249 -14.100  -8.958  0.00  0.00      PROA  
ATOM   5005 HG22 THR P 316      18.152 -15.078  -7.816  0.00  0.00      PROA  
ATOM   5006 HG23 THR P 316      16.504 -14.488  -7.516  0.00  0.00      PROA  
ATOM   5007  C   THR P 316      16.211 -11.630  -8.127  0.00  0.00      PROA  
ATOM   5008  O   THR P 316      15.480 -11.193  -7.236  0.00  0.00      PROA  
ATOM   5009  N   VAL P 317      15.599 -11.991  -9.335  0.00  0.00      PROA  
ATOM   5010  HN  VAL P 317      15.963 -12.215 -10.226  0.00  0.00      PROA  
ATOM   5011  CA  VAL P 317      14.188 -12.044  -9.380  0.00  0.00      PROA  
ATOM   5012  HA  VAL P 317      13.729 -11.518  -8.561  0.00  0.00      PROA  
ATOM   5013  CB  VAL P 317      13.698 -11.532 -10.702  0.00  0.00      PROA  
ATOM   5014  HB  VAL P 317      13.922 -12.252 -11.631  0.00  0.00      PROA  
ATOM   5015  CG1 VAL P 317      12.186 -11.301 -10.633  0.00  0.00      PROA  
ATOM   5016 HG11 VAL P 317      11.714 -10.995 -11.590  0.00  0.00      PROA  
ATOM   5017 HG12 VAL P 317      11.627 -12.069 -10.132  0.00  0.00      PROA  
ATOM   5018 HG13 VAL P 317      12.009 -10.475  -9.876  0.00  0.00      PROA  
ATOM   5019  CG2 VAL P 317      14.293 -10.118 -11.084  0.00  0.00      PROA  
ATOM   5020 HG21 VAL P 317      15.369 -10.199 -11.429  0.00  0.00      PROA  
ATOM   5021 HG22 VAL P 317      13.677  -9.640 -11.940  0.00  0.00      PROA  
ATOM   5022 HG23 VAL P 317      14.120  -9.514 -10.209  0.00  0.00      PROA  
ATOM   5023  C   VAL P 317      13.819 -13.581  -9.359  0.00  0.00      PROA  
ATOM   5024  O   VAL P 317      14.461 -14.389  -9.976  0.00  0.00      PROA  
ATOM   5025  N   ILE P 318      12.822 -14.003  -8.574  0.00  0.00      PROA  
ATOM   5026  HN  ILE P 318      12.451 -13.313  -7.917  0.00  0.00      PROA  
ATOM   5027  CA  ILE P 318      12.224 -15.353  -8.478  0.00  0.00      PROA  
ATOM   5028  HA  ILE P 318      12.872 -16.024  -8.932  0.00  0.00      PROA  
ATOM   5029  CB  ILE P 318      11.931 -15.684  -7.005  0.00  0.00      PROA  
ATOM   5030  HB  ILE P 318      11.332 -14.900  -6.534  0.00  0.00      PROA  
ATOM   5031  CG2 ILE P 318      11.132 -17.030  -6.917  0.00  0.00      PROA  
ATOM   5032 HG21 ILE P 318      11.135 -17.554  -5.986  0.00  0.00      PROA  
ATOM   5033 HG22 ILE P 318      10.053 -16.877  -7.311  0.00  0.00      PROA  
ATOM   5034 HG23 ILE P 318      11.570 -17.693  -7.706  0.00  0.00      PROA  
ATOM   5035  CG1 ILE P 318      13.258 -15.886  -6.120  0.00  0.00      PROA  
ATOM   5036 HG11 ILE P 318      12.895 -16.493  -5.238  0.00  0.00      PROA  
ATOM   5037 HG12 ILE P 318      14.012 -16.493  -6.638  0.00  0.00      PROA  
ATOM   5038  CD  ILE P 318      13.916 -14.531  -5.641  0.00  0.00      PROA  
ATOM   5039  HD1 ILE P 318      14.444 -14.236  -6.544  0.00  0.00      PROA  
ATOM   5040  HD2 ILE P 318      13.168 -13.776  -5.300  0.00  0.00      PROA  
ATOM   5041  HD3 ILE P 318      14.608 -14.725  -4.851  0.00  0.00      PROA  
ATOM   5042  C   ILE P 318      10.897 -15.322  -9.244  0.00  0.00      PROA  
ATOM   5043  O   ILE P 318       9.960 -14.590  -8.892  0.00  0.00      PROA  
ATOM   5044  N   ALA P 319      10.873 -16.183 -10.260  0.00  0.00      PROA  
ATOM   5045  HN  ALA P 319      11.675 -16.688 -10.518  0.00  0.00      PROA  
ATOM   5046  CA  ALA P 319       9.722 -16.261 -11.159  0.00  0.00      PROA  
ATOM   5047  HA  ALA P 319       9.591 -15.366 -11.673  0.00  0.00      PROA  
ATOM   5048  CB  ALA P 319      10.189 -17.273 -12.236  0.00  0.00      PROA  
ATOM   5049  HB1 ALA P 319      11.143 -16.941 -12.605  0.00  0.00      PROA  
ATOM   5050  HB2 ALA P 319      10.410 -18.314 -11.782  0.00  0.00      PROA  
ATOM   5051  HB3 ALA P 319       9.551 -17.273 -13.168  0.00  0.00      PROA  
ATOM   5052  C   ALA P 319       8.351 -16.712 -10.678  0.00  0.00      PROA  
ATOM   5053  O   ALA P 319       8.275 -17.198  -9.568  0.00  0.00      PROA  
ATOM   5054  N   GLU P 320       7.334 -16.564 -11.521  0.00  0.00      PROA  
ATOM   5055  HN  GLU P 320       7.421 -16.164 -12.451  0.00  0.00      PROA  
ATOM   5056  CA  GLU P 320       5.988 -16.957 -11.256  0.00  0.00      PROA  
ATOM   5057  HA  GLU P 320       5.766 -17.162 -10.208  0.00  0.00      PROA  
ATOM   5058  CB  GLU P 320       4.986 -15.834 -11.523  0.00  0.00      PROA  
ATOM   5059  HB1 GLU P 320       5.281 -15.117 -12.287  0.00  0.00      PROA  
ATOM   5060  HB2 GLU P 320       3.962 -16.245 -11.807  0.00  0.00      PROA  
ATOM   5061  CG  GLU P 320       4.735 -14.981 -10.285  0.00  0.00      PROA  
ATOM   5062  HG1 GLU P 320       5.695 -14.515  -9.943  0.00  0.00      PROA
[truncated: 7,076,746 more chars]
