# Supplementary material for: A Lead-Based Fragment Library Screening of the Glycosyltransferase WaaG from Escherichia coli
Source: Pharmaceuticals (Basel). 2022 Feb 9;15(2):209. doi: 10.3390/ph15020209 (PMC8877264; doi:10.3390/ph15020209)
Supplement: Supplementary file 1 [file pharmaceuticals-15-00209-s001.zip › pharmaceuticals-1578293/WaaG-UDP-Glc+LibraryC_docking.pdb]

HETATM    1  O           0      -5.756  16.982 -19.475  0.00  0.00           O  
HETATM    2  H           0      -5.596  17.927 -19.521  0.00  0.00           H  
ATOM      3  N   ILE A   2      14.343   9.684 -39.326  0.00  0.00           N  
ATOM      4  CA  ILE A   2      14.415   9.923 -37.857  0.00  0.00           C  
ATOM      5  C   ILE A   2      13.319  10.892 -37.438  0.00  0.00           C  
ATOM      6  O   ILE A   2      13.265  12.039 -37.906  0.00  0.00           O  
ATOM      7  CB  ILE A   2      15.792  10.473 -37.433  0.00  0.00           C  
ATOM      8  CG1 ILE A   2      16.883   9.428 -37.681  0.00  0.00           C  
ATOM      9  CG2 ILE A   2      15.786  10.869 -35.954  0.00  0.00           C  
ATOM     10  CD1 ILE A   2      18.310   9.970 -37.541  0.00  0.00           C  
ATOM     11  HN1 ILE A   2      13.970   8.772 -39.497  0.00  0.00           H  
ATOM     12  HN2 ILE A   2      15.260   9.749 -39.720  0.00  0.00           H  
ATOM     13  HN3 ILE A   2      13.751  10.371 -39.747  0.00  0.00           H  
ATOM     14  N   VAL A   3      12.429  10.412 -36.572  0.00  0.00           N  
ATOM     15  CA  VAL A   3      11.362  11.236 -36.032  0.00  0.00           C  
ATOM     16  C   VAL A   3      11.625  11.453 -34.549  0.00  0.00           C  
ATOM     17  O   VAL A   3      11.645  10.505 -33.772  0.00  0.00           O  
ATOM     18  CB  VAL A   3       9.981  10.572 -36.238  0.00  0.00           C  
ATOM     19  CG1 VAL A   3       8.863  11.502 -35.774  0.00  0.00           C  
ATOM     20  CG2 VAL A   3       9.787  10.201 -37.705  0.00  0.00           C  
ATOM     21  HN  VAL A   3      12.976  10.168 -35.771  0.00  0.00           H  
ATOM     22  N   ALA A   4      11.832  12.711 -34.177  0.00  0.00           N  
ATOM     23  CA  ALA A   4      12.096  13.068 -32.791  0.00  0.00           C  
ATOM     24  C   ALA A   4      10.811  13.519 -32.144  0.00  0.00           C  
ATOM     25  O   ALA A   4      10.064  14.299 -32.723  0.00  0.00           O  
ATOM     26  CB  ALA A   4      13.136  14.171 -32.714  0.00  0.00           C  
ATOM     27  HN  ALA A   4      10.969  13.171 -34.387  0.00  0.00           H  
ATOM     28  N   PHE A   5      10.569  13.008 -30.942  0.00  0.00           N  
ATOM     29  CA  PHE A   5       9.408  13.362 -30.150  0.00  0.00           C  
ATOM     30  C   PHE A   5       9.861  14.143 -28.928  0.00  0.00           C  
ATOM     31  O   PHE A   5      10.828  13.750 -28.269  0.00  0.00           O  
ATOM     32  CB  PHE A   5       8.708  12.088 -29.698  0.00  0.00           C  
ATOM     33  CG  PHE A   5       7.913  11.425 -30.789  0.00  0.00           C  
ATOM     34  CD1 PHE A   5       6.549  11.643 -30.894  0.00  0.00           C  
ATOM     35  CD2 PHE A   5       8.531  10.603 -31.726  0.00  0.00           C  
ATOM     36  CE1 PHE A   5       5.800  11.043 -31.911  0.00  0.00           C  
ATOM     37  CE2 PHE A   5       7.792   9.999 -32.738  0.00  0.00           C  
ATOM     38  CZ  PHE A   5       6.431  10.216 -32.833  0.00  0.00           C  
ATOM     39  HN  PHE A   5      11.340  13.324 -30.389  0.00  0.00           H  
ATOM     40  N   CYS A   6       9.160  15.237 -28.630  0.00  0.00           N  
ATOM     41  CA  CYS A   6       9.471  16.033 -27.456  0.00  0.00           C  
ATOM     42  C   CYS A   6       8.277  16.090 -26.531  0.00  0.00           C  
ATOM     43  O   CYS A   6       7.213  16.540 -26.924  0.00  0.00           O  
ATOM     44  CB  CYS A   6       9.833  17.463 -27.849  0.00  0.00           C  
ATOM     45  SG  CYS A   6      11.272  17.591 -28.920  0.00  0.00           S  
ATOM     46  HN  CYS A   6       8.235  14.897 -28.458  0.00  0.00           H  
ATOM     47  HG  CYS A   6      11.570  18.854 -29.102  0.00  0.00           H  
ATOM     48  N   LEU A   7       8.467  15.635 -25.298  0.00  0.00           N  
ATOM     49  CA  LEU A   7       7.491  15.838 -24.231  0.00  0.00           C  
ATOM     50  C   LEU A   7       8.289  16.022 -22.961  0.00  0.00           C  
ATOM     51  O   LEU A   7       9.312  15.369 -22.777  0.00  0.00           O  
ATOM     52  CB  LEU A   7       6.493  14.669 -24.113  0.00  0.00           C  
ATOM     53  CG  LEU A   7       6.858  13.323 -23.487  0.00  0.00           C  
ATOM     54  CD1 LEU A   7       5.589  12.526 -23.168  0.00  0.00           C  
ATOM     55  CD2 LEU A   7       7.785  12.534 -24.388  0.00  0.00           C  
ATOM     56  HN  LEU A   7       9.277  16.129 -24.981  0.00  0.00           H  
ATOM     57  N   TYR A   8       7.833  16.909 -22.089  0.00  0.00           N  
ATOM     58  CA  TYR A   8       8.614  17.228 -20.898  0.00  0.00           C  
ATOM     59  C   TYR A   8       8.779  16.049 -19.965  0.00  0.00           C  
ATOM     60  O   TYR A   8       9.859  15.838 -19.429  0.00  0.00           O  
ATOM     61  CB  TYR A   8       7.985  18.400 -20.152  0.00  0.00           C  
ATOM     62  CG  TYR A   8       8.003  19.710 -20.909  0.00  0.00           C  
ATOM     63  CD1 TYR A   8       9.110  20.085 -21.662  0.00  0.00           C  
ATOM     64  CD2 TYR A   8       6.928  20.581 -20.842  0.00  0.00           C  
ATOM     65  CE1 TYR A   8       9.155  21.317 -22.343  0.00  0.00           C  
ATOM     66  CE2 TYR A   8       6.955  21.821 -21.521  0.00  0.00           C  
ATOM     67  CZ  TYR A   8       8.071  22.167 -22.268  0.00  0.00           C  
ATOM     68  OH  TYR A   8       8.116  23.370 -22.933  0.00  0.00           O  
ATOM     69  HN  TYR A   8       6.991  16.502 -21.735  0.00  0.00           H  
ATOM     70  HH  TYR A   8       7.340  23.889 -22.709  0.00  0.00           H  
ATOM     71  N   LYS A   9       7.696  15.302 -19.757  0.00  0.00           N  
ATOM     72  CA  LYS A   9       7.708  14.185 -18.809  0.00  0.00           C  
ATOM     73  C   LYS A   9       6.922  12.997 -19.324  0.00  0.00           C  
ATOM     74  O   LYS A   9       5.765  13.132 -19.735  0.00  0.00           O  
ATOM     75  CB  LYS A   9       7.135  14.637 -17.458  0.00  0.00           C  
ATOM     76  CG  LYS A   9       7.899  15.786 -16.819  0.00  0.00           C  
ATOM     77  CD  LYS A   9       7.489  16.048 -15.385  0.00  0.00           C  
ATOM     78  CE  LYS A   9       8.570  16.851 -14.671  0.00  0.00           C  
ATOM     79  NZ  LYS A   9       9.832  16.046 -14.481  0.00  0.00           N1+
ATOM     80  HN  LYS A   9       7.524  14.870 -20.642  0.00  0.00           H  
ATOM     81  HZ1 LYS A   9      10.621  16.591 -14.765  0.00  0.00           H  
ATOM     82  HZ2 LYS A   9       9.927  15.798 -13.517  0.00  0.00           H  
ATOM     83  HZ3 LYS A   9       9.784  15.215 -15.035  0.00  0.00           H  
ATOM     84  N   TYR A  10       7.553  11.823 -19.295  0.00  0.00           N  
ATOM     85  CA  TYR A  10       6.817  10.594 -19.551  0.00  0.00           C  
ATOM     86  C   TYR A  10       6.544   9.861 -18.252  0.00  0.00           C  
ATOM     87  O   TYR A  10       7.440   9.685 -17.433  0.00  0.00           O  
ATOM     88  CB  TYR A  10       7.518   9.635 -20.537  0.00  0.00           C  
ATOM     89  CG  TYR A  10       6.687   8.386 -20.683  0.00  0.00           C  
ATOM     90  CD1 TYR A  10       5.598   8.357 -21.544  0.00  0.00           C  
ATOM     91  CD2 TYR A  10       6.919   7.276 -19.877  0.00  0.00           C  
ATOM     92  CE1 TYR A  10       4.780   7.232 -21.637  0.00  0.00           C  
ATOM     93  CE2 TYR A  10       6.116   6.147 -19.969  0.00  0.00           C  
ATOM     94  CZ  TYR A  10       5.046   6.135 -20.845  0.00  0.00           C  
ATOM     95  OH  TYR A  10       4.230   5.022 -20.923  0.00  0.00           O  
ATOM     96  HN  TYR A  10       7.869  11.733 -18.351  0.00  0.00           H  
ATOM     97  HH  TYR A  10       4.603   4.314 -20.392  0.00  0.00           H  
ATOM     98  N   PHE A  11       5.291   9.444 -18.082  0.00  0.00           N  
ATOM     99  CA  PHE A  11       4.898   8.504 -17.027  0.00  0.00           C  
ATOM    100  C   PHE A  11       3.621   7.816 -17.521  0.00  0.00           C  
ATOM    101  O   PHE A  11       2.972   8.318 -18.443  0.00  0.00           O  
ATOM    102  CB  PHE A  11       4.701   9.212 -15.683  0.00  0.00           C  
ATOM    103  CG  PHE A  11       3.472  10.074 -15.613  0.00  0.00           C  
ATOM    104  CD1 PHE A  11       2.419   9.747 -14.755  0.00  0.00           C  
ATOM    105  CD2 PHE A  11       3.362  11.227 -16.395  0.00  0.00           C  
ATOM    106  CE1 PHE A  11       1.281  10.545 -14.688  0.00  0.00           C  
ATOM    107  CE2 PHE A  11       2.233  12.036 -16.321  0.00  0.00           C  
ATOM    108  CZ  PHE A  11       1.186  11.690 -15.480  0.00  0.00           C  
ATOM    109  HN  PHE A  11       5.086   8.952 -18.928  0.00  0.00           H  
ATOM    110  N   PRO A  12       3.278   6.637 -16.965  0.00  0.00           N  
ATOM    111  CA  PRO A  12       2.165   5.890 -17.557  0.00  0.00           C  
ATOM    112  C   PRO A  12       0.743   6.387 -17.319  0.00  0.00           C  
ATOM    113  O   PRO A  12      -0.191   5.857 -17.932  0.00  0.00           O  
ATOM    114  CB  PRO A  12       2.308   4.487 -16.939  0.00  0.00           C  
ATOM    115  CG  PRO A  12       3.659   4.454 -16.307  0.00  0.00           C  
ATOM    116  CD  PRO A  12       3.964   5.865 -15.914  0.00  0.00           C  
ATOM    117  N   PHE A  13       0.564   7.382 -16.456  0.00  0.00           N  
ATOM    118  CA  PHE A  13      -0.782   7.675 -15.931  0.00  0.00           C  
ATOM    119  C   PHE A  13      -1.330   9.036 -16.346  0.00  0.00           C  
ATOM    120  O   PHE A  13      -2.081   9.681 -15.604  0.00  0.00           O  
ATOM    121  CB  PHE A  13      -0.803   7.481 -14.409  0.00  0.00           C  
ATOM    122  CG  PHE A  13      -0.180   6.185 -13.974  0.00  0.00           C  
ATOM    123  CD1 PHE A  13      -0.744   4.974 -14.355  0.00  0.00           C  
ATOM    124  CD2 PHE A  13       0.986   6.184 -13.210  0.00  0.00           C  
ATOM    125  CE1 PHE A  13      -0.169   3.757 -13.965  0.00  0.00           C  
ATOM    126  CE2 PHE A  13       1.578   4.977 -12.821  0.00  0.00           C  
ATOM    127  CZ  PHE A  13       0.985   3.761 -13.189  0.00  0.00           C  
ATOM    128  HN  PHE A  13       0.817   8.204 -16.967  0.00  0.00           H  
ATOM    129  N   GLY A  14      -0.955   9.452 -17.552  0.00  0.00           N  
ATOM    130  CA  GLY A  14      -1.434  10.705 -18.146  0.00  0.00           C  
ATOM    131  C   GLY A  14      -1.861  10.463 -19.575  0.00  0.00           C  
ATOM    132  O   GLY A  14      -1.253   9.630 -20.272  0.00  0.00           O  
ATOM    133  HN  GLY A  14      -1.305   8.746 -18.168  0.00  0.00           H  
ATOM    134  N   GLY A  15      -2.897  11.183 -20.013  0.00  0.00           N  
ATOM    135  CA  GLY A  15      -3.379  11.077 -21.393  0.00  0.00           C  
ATOM    136  C   GLY A  15      -2.348  11.540 -22.411  0.00  0.00           C  
ATOM    137  O   GLY A  15      -2.131  10.887 -23.438  0.00  0.00           O  
ATOM    138  HN  GLY A  15      -2.586  12.130 -19.936  0.00  0.00           H  
ATOM    139  N   LEU A  16      -1.708  12.671 -22.134  0.00  0.00           N  
ATOM    140  CA  LEU A  16      -0.688  13.207 -23.051  0.00  0.00           C  
ATOM    141  C   LEU A  16       0.382  12.143 -23.322  0.00  0.00           C  
ATOM    142  O   LEU A  16       0.788  11.900 -24.470  0.00  0.00           O  
ATOM    143  CB  LEU A  16      -0.078  14.485 -22.456  0.00  0.00           C  
ATOM    144  CG  LEU A  16       1.029  15.244 -23.190  0.00  0.00           C  
ATOM    145  CD1 LEU A  16       1.170  16.629 -22.575  0.00  0.00           C  
ATOM    146  CD2 LEU A  16       2.382  14.529 -23.169  0.00  0.00           C  
ATOM    147  HN  LEU A  16      -1.203  12.470 -21.295  0.00  0.00           H  
ATOM    148  N   GLN A  17       0.810  11.496 -22.241  0.00  0.00           N  
ATOM    149  CA  GLN A  17       1.845  10.478 -22.275  0.00  0.00           C  
ATOM    150  C   GLN A  17       1.368   9.209 -22.980  0.00  0.00           C  
ATOM    151  O   GLN A  17       2.129   8.597 -23.739  0.00  0.00           O  
ATOM    152  CB  GLN A  17       2.273  10.150 -20.848  0.00  0.00           C  
ATOM    153  CG  GLN A  17       3.062  11.262 -20.139  0.00  0.00           C  
ATOM    154  CD  GLN A  17       2.237  12.488 -19.712  0.00  0.00           C  
ATOM    155  NE2 GLN A  17       2.937  13.597 -19.484  0.00  0.00           N  
ATOM    156  OE1 GLN A  17       1.020  12.430 -19.545  0.00  0.00           O  
ATOM    157  HN  GLN A  17       0.001  11.001 -21.926  0.00  0.00           H  
ATOM    158 1HE2 GLN A  17       2.870  14.369 -20.116  0.00  0.00           H  
ATOM    159 2HE2 GLN A  17       3.530  13.658 -18.681  0.00  0.00           H  
ATOM    160  N   ARG A  18       0.122   8.808 -22.723  0.00  0.00           N  
ATOM    161  CA  ARG A  18      -0.427   7.612 -23.371  0.00  0.00           C  
ATOM    162  C   ARG A  18      -0.695   7.812 -24.860  0.00  0.00           C  
ATOM    163  O   ARG A  18      -0.515   6.891 -25.672  0.00  0.00           O  
ATOM    164  CG  ARG A  18      -1.331   6.244 -21.272  0.00  0.00           C  
ATOM    165  CD  ARG A  18      -2.609   6.003 -20.504  0.00  0.00           C  
ATOM    166  NE  ARG A  18      -3.575   5.202 -21.251  0.00  0.00           N  
ATOM    167  CZ  ARG A  18      -3.639   3.871 -21.238  0.00  0.00           C  
ATOM    168  NH1 ARG A  18      -2.758   3.159 -20.536  0.00  0.00           N1+
ATOM    169  NH2 ARG A  18      -4.584   3.246 -21.941  0.00  0.00           N  
ATOM    170  HN  ARG A  18      -0.452   9.556 -23.056  0.00  0.00           H  
ATOM    171  HH1 ARG A  18      -1.980   3.613 -20.103  0.00  0.00           H  
ATOM    172  HH2 ARG A  18      -5.158   3.762 -22.577  0.00  0.00           H  
ATOM    173  N   ASP A  19      -1.135   9.017 -25.208  0.00  0.00           N  
ATOM    174  CA  ASP A  19      -1.285   9.364 -26.621  0.00  0.00           C  
ATOM    175  C   ASP A  19       0.074   9.389 -27.312  0.00  0.00           C  
ATOM    176  O   ASP A  19       0.227   8.816 -28.393  0.00  0.00           O  
ATOM    177  CB  ASP A  19      -1.973  10.716 -26.770  0.00  0.00           C  
ATOM    178  CG  ASP A  19      -3.477  10.619 -26.655  0.00  0.00           C  
ATOM    179  OD1 ASP A  19      -4.038   9.530 -26.939  0.00  0.00           O  
ATOM    180  OD2 ASP A  19      -4.104  11.642 -26.300  0.00  0.00           O1-
ATOM    181  HN  ASP A  19      -0.435   9.646 -24.870  0.00  0.00           H  
ATOM    182  N   PHE A  20       1.062  10.050 -26.706  0.00  0.00           N  
ATOM    183  CA  PHE A  20       2.430   9.984 -27.222  0.00  0.00           C  
ATOM    184  C   PHE A  20       2.897   8.539 -27.421  0.00  0.00           C  
ATOM    185  O   PHE A  20       3.426   8.201 -28.480  0.00  0.00           O  
ATOM    186  CB  PHE A  20       3.411  10.745 -26.305  0.00  0.00           C  
ATOM    187  CG  PHE A  20       4.776  10.138 -26.279  0.00  0.00           C  
ATOM    188  CD1 PHE A  20       5.677  10.356 -27.327  0.00  0.00           C  
ATOM    189  CD2 PHE A  20       5.152   9.289 -25.239  0.00  0.00           C  
ATOM    190  CE1 PHE A  20       6.924   9.745 -27.326  0.00  0.00           C  
ATOM    191  CE2 PHE A  20       6.398   8.685 -25.229  0.00  0.00           C  
ATOM    192  CZ  PHE A  20       7.290   8.907 -26.282  0.00  0.00           C  
ATOM    193  HN  PHE A  20       1.119   9.633 -25.799  0.00  0.00           H  
ATOM    194  N   MET A  21       2.700   7.680 -26.422  0.00  0.00           N  
ATOM    195  CA  MET A  21       3.225   6.322 -26.531  0.00  0.00           C  
ATOM    196  C   MET A  21       2.602   5.608 -27.732  0.00  0.00           C  
ATOM    197  O   MET A  21       3.300   4.948 -28.515  0.00  0.00           O  
ATOM    198  CB  MET A  21       2.955   5.539 -25.240  0.00  0.00           C  
ATOM    199  CG  MET A  21       3.389   4.081 -25.288  0.00  0.00           C  
ATOM    200  SD  MET A  21       5.140   3.876 -25.646  0.00  0.00           S  
ATOM    201  CE  MET A  21       5.830   4.471 -24.107  0.00  0.00           C  
ATOM    202  HN  MET A  21       1.708   7.564 -26.381  0.00  0.00           H  
ATOM    203  N   ARG A  22       1.296   5.757 -27.889  0.00  0.00           N  
ATOM    204  CA  ARG A  22       0.611   5.070 -28.981  0.00  0.00           C  
ATOM    205  C   ARG A  22       0.991   5.650 -30.342  0.00  0.00           C  
ATOM    206  O   ARG A  22       1.205   4.908 -31.306  0.00  0.00           O  
ATOM    207  CB  ARG A  22      -0.903   5.082 -28.752  0.00  0.00           C  
ATOM    208  CG  ARG A  22      -1.637   4.087 -29.569  0.00  0.00           C  
ATOM    209  N   ILE A  23       1.104   6.974 -30.420  0.00  0.00           N  
ATOM    210  CA  ILE A  23       1.491   7.604 -31.685  0.00  0.00           C  
ATOM    211  C   ILE A  23       2.941   7.273 -32.072  0.00  0.00           C  
ATOM    212  O   ILE A  23       3.218   6.902 -33.217  0.00  0.00           O  
ATOM    213  CB  ILE A  23       1.283   9.131 -31.648  0.00  0.00           C  
ATOM    214  CG1 ILE A  23      -0.205   9.461 -31.566  0.00  0.00           C  
ATOM    215  CG2 ILE A  23       1.926   9.776 -32.865  0.00  0.00           C  
ATOM    216  CD1 ILE A  23      -0.482  10.876 -31.067  0.00  0.00           C  
ATOM    217  HN  ILE A  23       1.848   7.199 -29.791  0.00  0.00           H  
ATOM    218  N   ALA A  24       3.865   7.407 -31.124  0.00  0.00           N  
ATOM    219  CA  ALA A  24       5.256   7.087 -31.391  0.00  0.00           C  
ATOM    220  C   ALA A  24       5.448   5.605 -31.721  0.00  0.00           C  
ATOM    221  O   ALA A  24       6.257   5.263 -32.587  0.00  0.00           O  
ATOM    222  CB  ALA A  24       6.135   7.524 -30.223  0.00  0.00           C  
ATOM    223  HN  ALA A  24       3.592   6.753 -30.419  0.00  0.00           H  
ATOM    224  N   SER A  25       4.715   4.728 -31.042  0.00  0.00           N  
ATOM    225  CA  SER A  25       4.804   3.296 -31.359  0.00  0.00           C  
ATOM    226  C   SER A  25       4.293   3.002 -32.762  0.00  0.00           C  
ATOM    227  O   SER A  25       4.846   2.147 -33.468  0.00  0.00           O  
ATOM    228  CB  SER A  25       4.024   2.459 -30.349  0.00  0.00           C  
ATOM    229  OG  SER A  25       4.621   2.519 -29.067  0.00  0.00           O  
ATOM    230  HN  SER A  25       3.769   4.973 -31.256  0.00  0.00           H  
ATOM    231  HG  SER A  25       4.194   1.886 -28.485  0.00  0.00           H  
ATOM    232  N   THR A  26       3.240   3.701 -33.170  0.00  0.00           N  
ATOM    233  CA  THR A  26       2.698   3.548 -34.526  0.00  0.00           C  
ATOM    234  C   THR A  26       3.731   3.994 -35.563  0.00  0.00           C  
ATOM    235  O   THR A  26       3.952   3.307 -36.561  0.00  0.00           O  
ATOM    236  CB  THR A  26       1.374   4.345 -34.678  0.00  0.00           C  
ATOM    237  CG2 THR A  26       0.818   4.223 -36.080  0.00  0.00           C  
ATOM    238  OG1 THR A  26       0.407   3.839 -33.744  0.00  0.00           O  
ATOM    239  HN  THR A  26       3.549   4.651 -33.136  0.00  0.00           H  
ATOM    240  HG1 THR A  26      -0.388   4.376 -33.783  0.00  0.00           H  
ATOM    241  N   VAL A  27       4.369   5.142 -35.319  0.00  0.00           N  
ATOM    242  CA  VAL A  27       5.417   5.662 -36.197  0.00  0.00           C  
ATOM    243  C   VAL A  27       6.602   4.699 -36.294  0.00  0.00           C  
ATOM    244  O   VAL A  27       7.047   4.374 -37.396  0.00  0.00           O  
ATOM    245  CB  VAL A  27       5.837   7.086 -35.744  0.00  0.00           C  
ATOM    246  CG1 VAL A  27       7.098   7.561 -36.472  0.00  0.00           C  
ATOM    247  CG2 VAL A  27       4.680   8.052 -35.966  0.00  0.00           C  
ATOM    248  HN  VAL A  27       4.841   4.975 -34.454  0.00  0.00           H  
ATOM    249  N   ALA A  28       7.090   4.219 -35.154  0.00  0.00           N  
ATOM    250  CA  ALA A  28       8.189   3.253 -35.147  0.00  0.00           C  
ATOM    251  C   ALA A  28       7.835   1.989 -35.930  0.00  0.00           C  
ATOM    252  O   ALA A  28       8.671   1.465 -36.671  0.00  0.00           O  
ATOM    253  CB  ALA A  28       8.593   2.911 -33.712  0.00  0.00           C  
ATOM    254  HN  ALA A  28       6.323   3.721 -34.749  0.00  0.00           H  
ATOM    255  N   ALA A  29       6.593   1.526 -35.777  0.00  0.00           N  
ATOM    256  CA  ALA A  29       6.147   0.272 -36.405  0.00  0.00           C  
ATOM    257  C   ALA A  29       6.052   0.390 -37.928  0.00  0.00           C  
ATOM    258  O   ALA A  29       5.997  -0.632 -38.632  0.00  0.00           O  
ATOM    259  CB  ALA A  29       4.820  -0.186 -35.802  0.00  0.00           C  
ATOM    260  HN  ALA A  29       6.019   2.227 -36.200  0.00  0.00           H  
ATOM    261  N   ARG A  30       6.036   1.628 -38.429  0.00  0.00           N  
ATOM    262  CA  ARG A  30       6.064   1.902 -39.865  0.00  0.00           C  
ATOM    263  C   ARG A  30       7.487   1.920 -40.412  0.00  0.00           C  
ATOM    264  O   ARG A  30       7.690   2.152 -41.607  0.00  0.00           O  
ATOM    265  CB  ARG A  30       5.368   3.226 -40.178  0.00  0.00           C  
ATOM    266  CG  ARG A  30       3.868   3.196 -39.983  0.00  0.00           C  
ATOM    267  CD  ARG A  30       3.225   4.528 -40.353  0.00  0.00           C  
ATOM    268  NE  ARG A  30       1.788   4.509 -40.072  0.00  0.00           N  
ATOM    269  CZ  ARG A  30       0.923   5.448 -40.457  0.00  0.00           C  
ATOM    270  NH1 ARG A  30       1.349   6.507 -41.136  0.00  0.00           N1+
ATOM    271  NH2 ARG A  30      -0.365   5.334 -40.146  0.00  0.00           N  
ATOM    272  HN  ARG A  30       6.885   2.034 -38.091  0.00  0.00           H  
ATOM    273  HE  ARG A  30       1.428   3.734 -39.553  0.00  0.00           H  
ATOM    274 1HH1 ARG A  30       2.319   6.601 -41.359  0.00  0.00           H  
ATOM    275 2HH1 ARG A  30       0.699   7.211 -41.424  0.00  0.00           H  
ATOM    276 1HH2 ARG A  30      -0.685   4.544 -39.623  0.00  0.00           H  
ATOM    277 2HH2 ARG A  30      -1.013   6.038 -40.435  0.00  0.00           H  
ATOM    278  N   GLY A  31       8.466   1.708 -39.535  0.00  0.00           N  
ATOM    279  CA  GLY A  31       9.864   1.571 -39.952  0.00  0.00           C  
ATOM    280  C   GLY A  31      10.751   2.779 -39.712  0.00  0.00           C  
ATOM    281  O   GLY A  31      11.923   2.777 -40.098  0.00  0.00           O  
ATOM    282  HN  GLY A  31       8.244   0.819 -39.134  0.00  0.00           H  
ATOM    283  N   HIS A  32      10.202   3.815 -39.083  0.00  0.00           N  
ATOM    284  CA  HIS A  32      10.976   5.016 -38.786  0.00  0.00           C  
ATOM    285  C   HIS A  32      11.698   4.881 -37.462  0.00  0.00           C  
ATOM    286  O   HIS A  32      11.255   4.150 -36.576  0.00  0.00           O  
ATOM    287  CB  HIS A  32      10.070   6.247 -38.776  0.00  0.00           C  
ATOM    288  CG  HIS A  32       9.307   6.420 -40.046  0.00  0.00           C  
ATOM    289  CD2 HIS A  32       8.024   6.130 -40.363  0.00  0.00           C  
ATOM    290  ND1 HIS A  32       9.889   6.907 -41.197  0.00  0.00           N  
ATOM    291  CE1 HIS A  32       8.988   6.933 -42.163  0.00  0.00           C  
ATOM    292  NE2 HIS A  32       7.850   6.461 -41.686  0.00  0.00           N  
ATOM    293  HN  HIS A  32       9.955   3.454 -38.184  0.00  0.00           H  
ATOM    294  HE2 HIS A  32       7.000   6.361 -42.203  0.00  0.00           H  
ATOM    295  N   HIS A  33      12.817   5.590 -37.328  0.00  0.00           N  
ATOM    296  CA  HIS A  33      13.556   5.574 -36.080  0.00  0.00           C  
ATOM    297  C   HIS A  33      13.001   6.649 -35.162  0.00  0.00           C  
ATOM    298  O   HIS A  33      13.014   7.829 -35.501  0.00  0.00           O  
ATOM    299  CB  HIS A  33      15.047   5.827 -36.286  0.00  0.00           C  
ATOM    300  CG  HIS A  33      15.806   5.875 -34.997  0.00  0.00           C  
ATOM    301  CD2 HIS A  33      16.178   4.888 -34.149  0.00  0.00           C  
ATOM    302  ND1 HIS A  33      16.211   7.055 -34.414  0.00  0.00           N  
ATOM    303  CE1 HIS A  33      16.826   6.791 -33.275  0.00  0.00           C  
ATOM    304  NE2 HIS A  33      16.817   5.484 -33.088  0.00  0.00           N  
ATOM    305  HN  HIS A  33      12.522   6.540 -37.429  0.00  0.00           H  
ATOM    306  HE2 HIS A  33      17.211   5.006 -32.303  0.00  0.00           H  
ATOM    307  N   VAL A  34      12.519   6.223 -33.999  0.00  0.00           N  
ATOM    308  CA  VAL A  34      11.906   7.130 -33.044  0.00  0.00           C  
ATOM    309  C   VAL A  34      12.913   7.519 -31.970  0.00  0.00           C  
ATOM    310  O   VAL A  34      13.481   6.655 -31.309  0.00  0.00           O  
ATOM    311  CB  VAL A  34      10.647   6.493 -32.413  0.00  0.00           C  
ATOM    312  CG1 VAL A  34      10.204   7.256 -31.152  0.00  0.00           C  
ATOM    313  CG2 VAL A  34       9.527   6.459 -33.456  0.00  0.00           C  
ATOM    314  HN  VAL A  34      13.322   5.870 -33.518  0.00  0.00           H  
ATOM    315  N   ARG A  35      13.117   8.828 -31.831  0.00  0.00           N  
ATOM    316  CA  ARG A  35      13.962   9.404 -30.793  0.00  0.00           C  
ATOM    317  C   ARG A  35      13.058  10.201 -29.866  0.00  0.00           C  
ATOM    318  O   ARG A  35      12.201  10.944 -30.342  0.00  0.00           O  
ATOM    319  CB  ARG A  35      15.018  10.321 -31.412  0.00  0.00           C  
ATOM    320  CG  ARG A  35      15.973  10.909 -30.392  0.00  0.00           C  
ATOM    321  CD  ARG A  35      16.824  11.996 -31.014  0.00  0.00           C  
ATOM    322  NE  ARG A  35      17.705  11.471 -32.056  0.00  0.00           N  
ATOM    323  CZ  ARG A  35      18.348  12.225 -32.942  0.00  0.00           C  
ATOM    324  NH1 ARG A  35      18.212  13.556 -32.929  0.00  0.00           N1+
ATOM    325  NH2 ARG A  35      19.125  11.642 -33.854  0.00  0.00           N  
ATOM    326  HN  ARG A  35      12.208   9.189 -31.623  0.00  0.00           H  
ATOM    327  HE  ARG A  35      17.832  10.480 -32.105  0.00  0.00           H  
ATOM    328 1HH1 ARG A  35      17.623  13.992 -32.249  0.00  0.00           H  
ATOM    329 2HH1 ARG A  35      18.700  14.115 -33.600  0.00  0.00           H  
ATOM    330 1HH2 ARG A  35      19.220  10.647 -33.867  0.00  0.00           H  
ATOM    331 2HH2 ARG A  35      19.613  12.200 -34.525  0.00  0.00           H  
ATOM    332  N   VAL A  36      13.240  10.035 -28.557  0.00  0.00           N  
ATOM    333  CA  VAL A  36      12.431  10.748 -27.566  0.00  0.00           C  
ATOM    334  C   VAL A  36      13.330  11.584 -26.666  0.00  0.00           C  
ATOM    335  O   VAL A  36      14.283  11.068 -26.101  0.00  0.00           O  
ATOM    336  CB  VAL A  36      11.609   9.763 -26.703  0.00  0.00           C  
ATOM    337  CG1 VAL A  36      10.631  10.517 -25.790  0.00  0.00           C  
ATOM    338  CG2 VAL A  36      10.851   8.766 -27.600  0.00  0.00           C  
ATOM    339  HN  VAL A  36      14.169  10.368 -28.397  0.00  0.00           H  
ATOM    340  N   TYR A  37      13.031  12.874 -26.555  0.00  0.00           N  
ATOM    341  CA  TYR A  37      13.684  13.739 -25.572  0.00  0.00           C  
ATOM    342  C   TYR A  37      12.709  14.027 -24.446  0.00  0.00           C  
ATOM    343  O   TYR A  37      11.602  14.508 -24.692  0.00  0.00           O  
ATOM    344  CB  TYR A  37      14.009  15.076 -26.199  0.00  0.00           C  
ATOM    345  CG  TYR A  37      15.009  15.052 -27.332  0.00  0.00           C  
ATOM    346  CD1 TYR A  37      16.380  15.031 -27.081  0.00  0.00           C  
ATOM    347  CD2 TYR A  37      14.582  15.123 -28.661  0.00  0.00           C  
ATOM    348  CE1 TYR A  37      17.293  15.046 -28.120  0.00  0.00           C  
ATOM    349  CE2 TYR A  37      15.482  15.127 -29.702  0.00  0.00           C  
ATOM    350  CZ  TYR A  37      16.838  15.095 -29.431  0.00  0.00           C  
ATOM    351  OH  TYR A  37      17.749  15.134 -30.471  0.00  0.00           O  
ATOM    352  HN  TYR A  37      12.070  12.877 -26.280  0.00  0.00           H  
ATOM    353  HH  TYR A  37      17.279  15.165 -31.307  0.00  0.00           H  
ATOM    354  N   THR A  38      13.114  13.723 -23.216  0.00  0.00           N  
ATOM    355  CA  THR A  38      12.267  14.057 -22.076  0.00  0.00           C  
ATOM    356  C   THR A  38      13.110  14.504 -20.886  0.00  0.00           C  
ATOM    357  O   THR A  38      14.296  14.160 -20.789  0.00  0.00           O  
ATOM    358  CB  THR A  38      11.344  12.872 -21.696  0.00  0.00           C  
ATOM    359  CG2 THR A  38      12.133  11.789 -20.949  0.00  0.00           C  
ATOM    360  OG1 THR A  38      10.228  13.354 -20.926  0.00  0.00           O  
ATOM    361  HN  THR A  38      13.942  14.267 -23.082  0.00  0.00           H  
ATOM    362  HG1 THR A  38       9.720  12.609 -20.598  0.00  0.00           H  
ATOM    363  N   GLN A  39      12.500  15.262 -19.975  0.00  0.00           N  
ATOM    364  CA  GLN A  39      13.203  15.607 -18.735  0.00  0.00           C  
ATOM    365  C   GLN A  39      13.250  14.408 -17.786  0.00  0.00           C  
ATOM    366  O   GLN A  39      14.222  14.236 -17.026  0.00  0.00           O  
ATOM    367  CB  GLN A  39      12.547  16.792 -18.031  0.00  0.00           C  
ATOM    368  CG  GLN A  39      12.507  18.058 -18.852  0.00  0.00           C  
ATOM    369  CD  GLN A  39      11.778  19.186 -18.124  0.00  0.00           C  
ATOM    370  NE2 GLN A  39      11.146  20.068 -18.879  0.00  0.00           N  
ATOM    371  OE1 GLN A  39      11.787  19.254 -16.897  0.00  0.00           O  
ATOM    372  HN  GLN A  39      11.717  14.716 -19.677  0.00  0.00           H  
ATOM    373 1HE2 GLN A  39      10.983  20.993 -18.537  0.00  0.00           H  
ATOM    374 2HE2 GLN A  39      10.831  19.810 -19.792  0.00  0.00           H  
ATOM    375  N   SER A  40      12.210  13.578 -17.841  0.00  0.00           N  
ATOM    376  CA  SER A  40      12.143  12.403 -16.984  0.00  0.00           C  
ATOM    377  C   SER A  40      11.232  11.360 -17.610  0.00  0.00           C  
ATOM    378  O   SER A  40      10.284  11.704 -18.320  0.00  0.00           O  
ATOM    379  CB  SER A  40      11.635  12.790 -15.588  0.00  0.00           C  
ATOM    380  OG  SER A  40      10.326  13.331 -15.636  0.00  0.00           O  
ATOM    381  HN  SER A  40      12.241  13.205 -18.768  0.00  0.00           H  
ATOM    382  HG  SER A  40      10.071  13.630 -14.760  0.00  0.00           H  
ATOM    383  N   TRP A  41      11.543  10.095 -17.336  0.00  0.00           N  
ATOM    384  CA  TRP A  41      10.799   8.959 -17.864  0.00  0.00           C  
ATOM    385  C   TRP A  41      10.555   7.935 -16.755  0.00  0.00           C  
ATOM    386  O   TRP A  41      11.505   7.354 -16.224  0.00  0.00           O  
ATOM    387  CB  TRP A  41      11.566   8.310 -19.031  0.00  0.00           C  
ATOM    388  CG  TRP A  41      10.796   7.186 -19.675  0.00  0.00           C  
ATOM    389  CD1 TRP A  41      10.498   5.968 -19.125  0.00  0.00           C  
ATOM    390  CD2 TRP A  41      10.230   7.179 -20.984  0.00  0.00           C  
ATOM    391  CE2 TRP A  41       9.597   5.929 -21.160  0.00  0.00           C  
ATOM    392  CE3 TRP A  41      10.185   8.113 -22.026  0.00  0.00           C  
ATOM    393  NE1 TRP A  41       9.771   5.213 -20.005  0.00  0.00           N  
ATOM    394  CZ2 TRP A  41       8.918   5.594 -22.331  0.00  0.00           C  
ATOM    395  CZ3 TRP A  41       9.525   7.776 -23.189  0.00  0.00           C  
ATOM    396  CH2 TRP A  41       8.906   6.524 -23.339  0.00  0.00           C  
ATOM    397  HN  TRP A  41      11.412  10.027 -16.347  0.00  0.00           H  
ATOM    398  HE1 TRP A  41       8.865   5.087 -19.601  0.00  0.00           H  
ATOM    399  N   GLU A  42       9.283   7.727 -16.419  0.00  0.00           N  
ATOM    400  CA  GLU A  42       8.878   6.721 -15.437  0.00  0.00           C  
ATOM    401  C   GLU A  42       8.149   5.597 -16.153  0.00  0.00           C  
ATOM    402  O   GLU A  42       7.282   5.842 -16.989  0.00  0.00           O  
ATOM    403  CB  GLU A  42       7.961   7.331 -14.373  0.00  0.00           C  
ATOM    404  CG  GLU A  42       8.544   8.522 -13.613  0.00  0.00           C  
ATOM    405  CD  GLU A  42       7.474   9.383 -12.952  0.00  0.00           C  
ATOM    406  OE1 GLU A  42       6.450   8.847 -12.469  0.00  0.00           O  
ATOM    407  OE2 GLU A  42       7.655  10.619 -12.914  0.00  0.00           O1-
ATOM    408  HN  GLU A  42       8.858   7.416 -17.269  0.00  0.00           H  
ATOM    409  N   GLY A  43       8.513   4.358 -15.832  0.00  0.00           N  
ATOM    410  CA  GLY A  43       7.876   3.194 -16.431  0.00  0.00           C  
ATOM    411  C   GLY A  43       8.633   2.587 -17.591  0.00  0.00           C  
ATOM    412  O   GLY A  43       9.715   3.058 -17.961  0.00  0.00           O  
ATOM    413  HN  GLY A  43       8.292   4.283 -14.860  0.00  0.00           H  
ATOM    414  N   ASP A  44       8.049   1.540 -18.171  0.00  0.00           N  
ATOM    415  CA  ASP A  44       8.665   0.808 -19.272  0.00  0.00           C  
ATOM    416  C   ASP A  44       8.857   1.703 -20.494  0.00  0.00           C  
ATOM    417  O   ASP A  44       8.111   2.662 -20.692  0.00  0.00           O  
ATOM    418  CB  ASP A  44       7.816  -0.414 -19.641  0.00  0.00           C  
ATOM    419  CG  ASP A  44       7.807  -1.479 -18.550  0.00  0.00           C  
ATOM    420  OD1 ASP A  44       8.709  -1.478 -17.682  0.00  0.00           O  
ATOM    421  OD2 ASP A  44       6.893  -2.328 -18.570  0.00  0.00           O1-
ATOM    422  HN  ASP A  44       7.216   1.921 -18.572  0.00  0.00           H  
ATOM    423  N   CYS A  45       9.875   1.392 -21.291  0.00  0.00           N  
ATOM    424  CA  CYS A  45      10.107   2.072 -22.565  0.00  0.00           C  
ATOM    425  C   CYS A  45      10.307   1.022 -23.648  0.00  0.00           C  
ATOM    426  O   CYS A  45      11.104   0.096 -23.460  0.00  0.00           O  
ATOM    427  CB  CYS A  45      11.330   2.989 -22.490  0.00  0.00           C  
ATOM    428  SG  CYS A  45      11.635   3.935 -24.017  0.00  0.00           S  
ATOM    429  HN  CYS A  45       9.695   0.444 -21.553  0.00  0.00           H  
ATOM    430  HG  CYS A  45      12.751   4.610 -23.897  0.00  0.00           H  
ATOM    431  N   PRO A  46       9.570   1.145 -24.772  0.00  0.00           N  
ATOM    432  CA  PRO A  46       9.745   0.252 -25.917  0.00  0.00           C  
ATOM    433  C   PRO A  46      11.206   0.180 -26.340  0.00  0.00           C  
ATOM    434  O   PRO A  46      11.897   1.205 -26.375  0.00  0.00           O  
ATOM    435  CB  PRO A  46       8.909   0.919 -27.011  0.00  0.00           C  
ATOM    436  CG  PRO A  46       7.857   1.635 -26.278  0.00  0.00           C  
ATOM    437  CD  PRO A  46       8.494   2.127 -25.012  0.00  0.00           C  
ATOM    438  N   LYS A  47      11.678  -1.028 -26.636  0.00  0.00           N  
ATOM    439  CA  LYS A  47      13.087  -1.214 -26.964  0.00  0.00           C  
ATOM    440  C   LYS A  47      13.467  -0.514 -28.268  0.00  0.00           C  
ATOM    441  O   LYS A  47      14.632  -0.193 -28.482  0.00  0.00           O  
ATOM    442  CB  LYS A  47      13.474  -2.698 -26.974  0.00  0.00           C  
ATOM    443  CG  LYS A  47      12.826  -3.530 -28.056  0.00  0.00           C  
ATOM    444  CD  LYS A  47      13.189  -4.995 -27.895  0.00  0.00           C  
ATOM    445  CE  LYS A  47      12.941  -5.760 -29.182  0.00  0.00           C  
ATOM    446  NZ  LYS A  47      12.970  -7.236 -28.967  0.00  0.00           N1+
ATOM    447  HN  LYS A  47      11.193  -1.286 -27.472  0.00  0.00           H  
ATOM    448  HZ1 LYS A  47      13.195  -7.694 -29.827  0.00  0.00           H  
ATOM    449  HZ2 LYS A  47      13.662  -7.459 -28.280  0.00  0.00           H  
ATOM    450  HZ3 LYS A  47      12.073  -7.544 -28.650  0.00  0.00           H  
ATOM    451  N   ALA A  48      12.465  -0.256 -29.106  0.00  0.00           N  
ATOM    452  CA  ALA A  48      12.647   0.438 -30.379  0.00  0.00           C  
ATOM    453  C   ALA A  48      13.092   1.892 -30.211  0.00  0.00           C  
ATOM    454  O   ALA A  48      13.791   2.426 -31.071  0.00  0.00           O  
ATOM    455  CB  ALA A  48      11.365   0.372 -31.202  0.00  0.00           C  
ATOM    456  HN  ALA A  48      11.870   0.355 -28.584  0.00  0.00           H  
ATOM    457  N   PHE A  49      12.695   2.523 -29.108  0.00  0.00           N  
ATOM    458  CA  PHE A  49      12.911   3.966 -28.923  0.00  0.00           C  
ATOM    459  C   PHE A  49      14.335   4.311 -28.504  0.00  0.00           C  
ATOM    460  O   PHE A  49      14.911   3.645 -27.644  0.00  0.00           O  
ATOM    461  CB  PHE A  49      11.967   4.522 -27.843  0.00  0.00           C  
ATOM    462  CG  PHE A  49      10.500   4.513 -28.216  0.00  0.00           C  
ATOM    463  CD1 PHE A  49      10.057   3.939 -29.411  0.00  0.00           C  
ATOM    464  CD2 PHE A  49       9.562   5.062 -27.350  0.00  0.00           C  
ATOM    465  CE1 PHE A  49       8.699   3.916 -29.734  0.00  0.00           C  
ATOM    466  CE2 PHE A  49       8.201   5.047 -27.664  0.00  0.00           C  
ATOM    467  CZ  PHE A  49       7.776   4.475 -28.861  0.00  0.00           C  
ATOM    468  HN  PHE A  49      13.233   2.101 -28.379  0.00  0.00           H  
ATOM    469  N   GLU A  50      14.887   5.359 -29.113  0.00  0.00           N  
ATOM    470  CA  GLU A  50      16.107   5.994 -28.628  0.00  0.00           C  
ATOM    471  C   GLU A  50      15.673   7.047 -27.609  0.00  0.00           C  
ATOM    472  O   GLU A  50      15.131   8.084 -27.989  0.00  0.00           O  
ATOM    473  CB  GLU A  50      16.836   6.680 -29.785  0.00  0.00           C  
ATOM    474  CG  GLU A  50      18.124   7.425 -29.390  0.00  0.00           C  
ATOM    475  CD  GLU A  50      18.715   8.264 -30.522  0.00  0.00           C  
ATOM    476  OE1 GLU A  50      18.060   8.439 -31.573  0.00  0.00           O  
ATOM    477  OE2 GLU A  50      19.850   8.767 -30.357  0.00  0.00           O1-
ATOM    478  HN  GLU A  50      14.194   6.076 -29.033  0.00  0.00           H  
ATOM    479  N   LEU A  51      15.927   6.784 -26.330  0.00  0.00           N  
ATOM    480  CA  LEU A  51      15.462   7.635 -25.233  0.00  0.00           C  
ATOM    481  C   LEU A  51      16.612   8.476 -24.700  0.00  0.00           C  
ATOM    482  O   LEU A  51      17.636   7.938 -24.261  0.00  0.00           O  
ATOM    483  CB  LEU A  51      14.875   6.780 -24.103  0.00  0.00           C  
ATOM    484  CG  LEU A  51      14.330   7.502 -22.876  0.00  0.00           C  
ATOM    485  CD1 LEU A  51      13.217   8.445 -23.274  0.00  0.00           C  
ATOM    486  CD2 LEU A  51      13.821   6.469 -21.864  0.00  0.00           C  
ATOM    487  HN  LEU A  51      16.924   6.839 -26.269  0.00  0.00           H  
ATOM    488  N   ILE A  52      16.439   9.800 -24.777  0.00  0.00           N  
ATOM    489  CA  ILE A  52      17.438  10.757 -24.335  0.00  0.00           C  
ATOM    490  C   ILE A  52      16.873  11.583 -23.187  0.00  0.00           C  
ATOM    491  O   ILE A  52      15.854  12.268 -23.355  0.00  0.00           O  
ATOM    492  CB  ILE A  52      17.874  11.679 -25.481  0.00  0.00           C  
ATOM    493  CG1 ILE A  52      18.514  10.846 -26.597  0.00  0.00           C  
ATOM    494  CG2 ILE A  52      18.850  12.743 -24.972  0.00  0.00           C  
ATOM    495  CD1 ILE A  52      18.738  11.607 -27.869  0.00  0.00           C  
ATOM    496  HN  ILE A  52      15.660   9.974 -24.175  0.00  0.00           H  
ATOM    497  N   GLN A  53      17.521  11.477 -22.027  0.00  0.00           N  
ATOM    498  CA  GLN A  53      17.164  12.250 -20.845  0.00  0.00           C  
ATOM    499  C   GLN A  53      17.839  13.607 -20.938  0.00  0.00           C  
ATOM    500  O   GLN A  53      19.055  13.700 -21.124  0.00  0.00           O  
ATOM    501  CB  GLN A  53      17.624  11.530 -19.578  0.00  0.00           C  
ATOM    502  HN  GLN A  53      18.448  11.785 -22.242  0.00  0.00           H  
ATOM    503  N   VAL A  54      17.048  14.669 -20.824  0.00  0.00           N  
ATOM    504  CA  VAL A  54      17.563  16.019 -20.974  0.00  0.00           C  
ATOM    505  C   VAL A  54      17.840  16.618 -19.587  0.00  0.00           C  
ATOM    506  O   VAL A  54      16.908  16.774 -18.793  0.00  0.00           O  
ATOM    507  CB  VAL A  54      16.554  16.906 -21.739  0.00  0.00           C  
ATOM    508  CG1 VAL A  54      17.067  18.347 -21.857  0.00  0.00           C  
ATOM    509  CG2 VAL A  54      16.285  16.340 -23.118  0.00  0.00           C  
ATOM    510  HN  VAL A  54      16.727  14.634 -19.878  0.00  0.00           H  
ATOM    511  N   PRO A  55      19.114  16.963 -19.300  0.00  0.00           N  
ATOM    512  CA  PRO A  55      19.457  17.503 -17.981  0.00  0.00           C  
ATOM    513  C   PRO A  55      18.976  18.939 -17.831  0.00  0.00           C  
ATOM    514  O   PRO A  55      19.141  19.756 -18.734  0.00  0.00           O  
ATOM    515  CB  PRO A  55      20.987  17.428 -17.947  0.00  0.00           C  
ATOM    516  CG  PRO A  55      21.408  17.487 -19.385  0.00  0.00           C  
ATOM    517  CD  PRO A  55      20.286  16.871 -20.195  0.00  0.00           C  
ATOM    518  N   VAL A  56      18.348  19.215 -16.694  0.00  0.00           N  
ATOM    519  CA  VAL A  56      17.893  20.553 -16.350  0.00  0.00           C  
ATOM    520  C   VAL A  56      18.243  20.813 -14.885  0.00  0.00           C  
ATOM    521  O   VAL A  56      18.449  19.863 -14.104  0.00  0.00           O  
ATOM    522  CB  VAL A  56      16.374  20.720 -16.598  0.00  0.00           C  
ATOM    523  CG1 VAL A  56      16.048  20.551 -18.070  0.00  0.00           C  
ATOM    524  CG2 VAL A  56      15.570  19.726 -15.784  0.00  0.00           C  
ATOM    525  HN  VAL A  56      19.025  19.004 -15.989  0.00  0.00           H  
ATOM    526  N   LYS A  57      18.305  22.088 -14.508  0.00  0.00           N  
ATOM    527  CA  LYS A  57      18.657  22.429 -13.135  0.00  0.00           C  
ATOM    528  C   LYS A  57      17.862  23.586 -12.534  0.00  0.00           C  
ATOM    529  O   LYS A  57      18.042  23.894 -11.357  0.00  0.00           O  
ATOM    530  CB  LYS A  57      20.165  22.664 -12.999  0.00  0.00           C  
ATOM    531  CG  LYS A  57      20.692  23.869 -13.752  0.00  0.00           C  
ATOM    532  CD  LYS A  57      22.218  23.963 -13.620  0.00  0.00           C  
ATOM    533  CE  LYS A  57      22.745  25.265 -14.143  0.00  0.00           C  
ATOM    534  NZ  LYS A  57      24.209  25.388 -13.941  0.00  0.00           N1+
ATOM    535  HN  LYS A  57      17.370  22.426 -14.617  0.00  0.00           H  
ATOM    536  HZ1 LYS A  57      24.539  26.219 -14.389  0.00  0.00           H  
ATOM    537  HZ2 LYS A  57      24.408  25.436 -12.962  0.00  0.00           H  
ATOM    538  HZ3 LYS A  57      24.668  24.592 -14.336  0.00  0.00           H  
ATOM    539  N   SER A  58      16.994  24.217 -13.326  0.00  0.00           N  
ATOM    540  CA  SER A  58      16.153  25.307 -12.819  0.00  0.00           C  
ATOM    541  C   SER A  58      15.236  24.820 -11.691  0.00  0.00           C  
ATOM    542  O   SER A  58      14.908  23.634 -11.601  0.00  0.00           O  
ATOM    543  CB  SER A  58      15.319  25.913 -13.949  0.00  0.00           C  
ATOM    544  OG  SER A  58      14.524  26.998 -13.495  0.00  0.00           O  
ATOM    545  HN  SER A  58      16.342  23.507 -13.590  0.00  0.00           H  
ATOM    546  HG  SER A  58      14.140  27.451 -14.249  0.00  0.00           H  
ATOM    547  N   HIS A  59      14.809  25.757 -10.850  0.00  0.00           N  
ATOM    548  CA  HIS A  59      13.976  25.435  -9.701  0.00  0.00           C  
ATOM    549  C   HIS A  59      12.470  25.536  -9.963  0.00  0.00           C  
ATOM    550  O   HIS A  59      11.670  25.249  -9.077  0.00  0.00           O  
ATOM    551  CB  HIS A  59      14.385  26.304  -8.507  0.00  0.00           C  
ATOM    552  CG  HIS A  59      15.833  26.183  -8.164  0.00  0.00           C  
ATOM    553  CD2 HIS A  59      16.822  27.105  -8.136  0.00  0.00           C  
ATOM    554  ND1 HIS A  59      16.418  24.980  -7.829  0.00  0.00           N  
ATOM    555  CE1 HIS A  59      17.705  25.170  -7.603  0.00  0.00           C  
ATOM    556  NE2 HIS A  59      17.977  26.449  -7.783  0.00  0.00           N  
ATOM    557  HN  HIS A  59      14.228  26.344 -11.414  0.00  0.00           H  
ATOM    558  HE2 HIS A  59      18.877  26.872  -7.679  0.00  0.00           H  
ATOM    559  N   THR A  60      12.090  25.935 -11.180  0.00  0.00           N  
ATOM    560  CA  THR A  60      10.680  26.030 -11.562  0.00  0.00           C  
ATOM    561  C   THR A  60      10.401  25.135 -12.767  0.00  0.00           C  
ATOM    562  O   THR A  60      11.323  24.824 -13.521  0.00  0.00           O  
ATOM    563  CB  THR A  60      10.276  27.477 -11.921  0.00  0.00           C  
ATOM    564  CG2 THR A  60      10.493  28.412 -10.732  0.00  0.00           C  
ATOM    565  OG1 THR A  60      11.054  27.935 -13.033  0.00  0.00           O  
ATOM    566  HN  THR A  60      12.460  25.235 -11.791  0.00  0.00           H  
ATOM    567  HG1 THR A  60      10.912  28.876 -13.157  0.00  0.00           H  
ATOM    568  N   ASN A  61       9.151  24.710 -12.933  0.00  0.00           N  
ATOM    569  CA  ASN A  61       8.745  24.009 -14.152  0.00  0.00           C  
ATOM    570  C   ASN A  61       9.061  24.865 -15.373  0.00  0.00           C  
ATOM    571  O   ASN A  61       9.673  24.384 -16.323  0.00  0.00           O  
ATOM    572  CB  ASN A  61       7.251  23.657 -14.162  0.00  0.00           C  
ATOM    573  CG  ASN A  61       6.895  22.490 -13.246  0.00  0.00           C  
ATOM    574  ND2 ASN A  61       7.750  21.488 -13.187  0.00  0.00           N  
ATOM    575  OD1 ASN A  61       5.833  22.495 -12.616  0.00  0.00           O  
ATOM    576  HN  ASN A  61       8.605  25.548 -12.938  0.00  0.00           H  
ATOM    577 1HD2 ASN A  61       7.512  20.603 -13.588  0.00  0.00           H  
ATOM    578 2HD2 ASN A  61       8.636  21.613 -12.741  0.00  0.00           H  
ATOM    579  N   HIS A  62       8.673  26.141 -15.343  0.00  0.00           N  
ATOM    580  CA  HIS A  62       8.845  26.991 -16.528  0.00  0.00           C  
ATOM    581  C   HIS A  62      10.327  27.159 -16.881  0.00  0.00           C  
ATOM    582  O   HIS A  62      10.700  27.136 -18.057  0.00  0.00           O  
ATOM    583  CB  HIS A  62       8.088  28.336 -16.408  0.00  0.00           C  
ATOM    584  CG  HIS A  62       8.698  29.320 -15.454  0.00  0.00           C  
ATOM    585  CD2 HIS A  62       9.655  30.262 -15.633  0.00  0.00           C  
ATOM    586  ND1 HIS A  62       8.278  29.445 -14.147  0.00  0.00           N  
ATOM    587  CE1 HIS A  62       8.966  30.406 -13.557  0.00  0.00           C  
ATOM    588  NE2 HIS A  62       9.808  30.919 -14.435  0.00  0.00           N  
ATOM    589  HN  HIS A  62       9.254  26.562 -14.647  0.00  0.00           H  
ATOM    590  HE2 HIS A  62      10.452  31.664 -14.258  0.00  0.00           H  
ATOM    591  N   GLY A  63      11.169  27.308 -15.863  0.00  0.00           N  
ATOM    592  CA  GLY A  63      12.602  27.451 -16.078  0.00  0.00           C  
ATOM    593  C   GLY A  63      13.202  26.185 -16.676  0.00  0.00           C  
ATOM    594  O   GLY A  63      14.032  26.247 -17.586  0.00  0.00           O  
ATOM    595  HN  GLY A  63      11.083  26.455 -15.347  0.00  0.00           H  
ATOM    596  N   ARG A  64      12.774  25.034 -16.155  0.00  0.00           N  
ATOM    597  CA  ARG A  64      13.265  23.742 -16.641  0.00  0.00           C  
ATOM    598  C   ARG A  64      12.831  23.501 -18.083  0.00  0.00           C  
ATOM    599  O   ARG A  64      13.582  22.940 -18.894  0.00  0.00           O  
ATOM    600  CB  ARG A  64      12.783  22.589 -15.755  0.00  0.00           C  
ATOM    601  CG  ARG A  64      13.431  22.610 -14.375  0.00  0.00           C  
ATOM    602  CD  ARG A  64      13.093  21.380 -13.549  0.00  0.00           C  
ATOM    603  NE  ARG A  64      11.730  21.394 -13.036  0.00  0.00           N  
ATOM    604  CZ  ARG A  64      11.395  21.839 -11.823  0.00  0.00           C  
ATOM    605  NH1 ARG A  64      12.329  22.333 -11.014  0.00  0.00           N1+
ATOM    606  NH2 ARG A  64      10.126  21.806 -11.421  0.00  0.00           N  
ATOM    607  HN  ARG A  64      11.797  25.019 -16.367  0.00  0.00           H  
ATOM    608  HE  ARG A  64      11.001  21.050 -13.628  0.00  0.00           H  
ATOM    609 1HH1 ARG A  64      13.282  22.371 -11.315  0.00  0.00           H  
ATOM    610 2HH1 ARG A  64      12.078  22.666 -10.105  0.00  0.00           H  
ATOM    611 1HH2 ARG A  64       9.418  21.446 -12.029  0.00  0.00           H  
ATOM    612 2HH2 ARG A  64       9.881  22.141 -10.511  0.00  0.00           H  
ATOM    613  N   ASN A  65      11.608  23.916 -18.395  0.00  0.00           N  
ATOM    614  CA  ASN A  65      11.078  23.772 -19.751  0.00  0.00           C  
ATOM    615  C   ASN A  65      11.911  24.577 -20.744  0.00  0.00           C  
ATOM    616  O   ASN A  65      12.231  24.109 -21.833  0.00  0.00           O  
ATOM    617  CB  ASN A  65       9.608  24.192 -19.804  0.00  0.00           C  
ATOM    618  CG  ASN A  65       8.701  23.250 -19.033  0.00  0.00           C  
ATOM    619  ND2 ASN A  65       7.422  23.630 -18.910  0.00  0.00           N  
ATOM    620  OD1 ASN A  65       9.136  22.184 -18.557  0.00  0.00           O  
ATOM    621  HN  ASN A  65      11.640  24.905 -18.248  0.00  0.00           H  
ATOM    622 1HD2 ASN A  65       7.055  23.868 -18.011  0.00  0.00           H  
ATOM    623 2HD2 ASN A  65       6.834  23.675 -19.718  0.00  0.00           H  
ATOM    624  N   ALA A  66      12.270  25.798 -20.356  0.00  0.00           N  
ATOM    625  CA  ALA A  66      13.135  26.610 -21.198  0.00  0.00           C  
ATOM    626  C   ALA A  66      14.500  25.955 -21.400  0.00  0.00           C  
ATOM    627  O   ALA A  66      15.023  25.938 -22.507  0.00  0.00           O  
ATOM    628  CB  ALA A  66      13.289  27.998 -20.614  0.00  0.00           C  
ATOM    629  HN  ALA A  66      12.803  25.648 -19.523  0.00  0.00           H  
ATOM    630  N   GLU A  67      15.087  25.427 -20.326  0.00  0.00           N  
ATOM    631  CA  GLU A  67      16.373  24.737 -20.424  0.00  0.00           C  
ATOM    632  C   GLU A  67      16.283  23.510 -21.330  0.00  0.00           C  
ATOM    633  O   GLU A  67      17.198  23.218 -22.110  0.00  0.00           O  
ATOM    634  CB  GLU A  67      16.861  24.332 -19.030  0.00  0.00           C  
ATOM    635  CG  GLU A  67      17.291  25.525 -18.182  0.00  0.00           C  
ATOM    636  CD  GLU A  67      17.582  25.170 -16.739  0.00  0.00           C  
ATOM    637  OE1 GLU A  67      16.981  24.218 -16.204  0.00  0.00           O  
ATOM    638  OE2 GLU A  67      18.400  25.894 -16.122  0.00  0.00           O1-
ATOM    639  HN  GLU A  67      14.451  24.717 -20.023  0.00  0.00           H  
ATOM    640  N   TYR A  68      15.173  22.796 -21.201  0.00  0.00           N  
ATOM    641  CA  TYR A  68      14.932  21.604 -21.999  0.00  0.00           C  
ATOM    642  C   TYR A  68      14.912  21.962 -23.477  0.00  0.00           C  
ATOM    643  O   TYR A  68      15.583  21.305 -24.289  0.00  0.00           O  
ATOM    644  CB  TYR A  68      13.609  20.974 -21.565  0.00  0.00           C  
ATOM    645  CG  TYR A  68      13.040  19.949 -22.521  0.00  0.00           C  
ATOM    646  CD1 TYR A  68      13.271  18.589 -22.337  0.00  0.00           C  
ATOM    647  CD2 TYR A  68      12.246  20.349 -23.599  0.00  0.00           C  
ATOM    648  CE1 TYR A  68      12.737  17.647 -23.209  0.00  0.00           C  
ATOM    649  CE2 TYR A  68      11.705  19.416 -24.476  0.00  0.00           C  
ATOM    650  CZ  TYR A  68      11.948  18.068 -24.276  0.00  0.00           C  
ATOM    651  OH  TYR A  68      11.407  17.146 -25.152  0.00  0.00           O  
ATOM    652  HN  TYR A  68      14.446  23.425 -21.477  0.00  0.00           H  
ATOM    653  HH  TYR A  68      11.046  17.603 -25.915  0.00  0.00           H  
ATOM    654  N   TYR A  69      14.156  23.007 -23.818  0.00  0.00           N  
ATOM    655  CA  TYR A  69      14.043  23.430 -25.202  0.00  0.00           C  
ATOM    656  C   TYR A  69      15.432  23.781 -25.769  0.00  0.00           C  
ATOM    657  O   TYR A  69      15.779  23.379 -26.883  0.00  0.00           O  
ATOM    658  CB  TYR A  69      13.077  24.618 -25.347  0.00  0.00           C  
ATOM    659  CG  TYR A  69      13.364  25.392 -26.606  0.00  0.00           C  
ATOM    660  CD1 TYR A  69      13.004  24.886 -27.857  0.00  0.00           C  
ATOM    661  CD2 TYR A  69      14.036  26.607 -26.555  0.00  0.00           C  
ATOM    662  CE1 TYR A  69      13.310  25.580 -29.022  0.00  0.00           C  
ATOM    663  CE2 TYR A  69      14.339  27.302 -27.710  0.00  0.00           C  
ATOM    664  CZ  TYR A  69      13.974  26.785 -28.939  0.00  0.00           C  
ATOM    665  OH  TYR A  69      14.295  27.477 -30.089  0.00  0.00           O  
ATOM    666  HN  TYR A  69      14.587  23.783 -23.358  0.00  0.00           H  
ATOM    667  HH  TYR A  69      14.884  28.203 -29.872  0.00  0.00           H  
ATOM    668  N   ALA A  70      16.227  24.525 -24.994  0.00  0.00           N  
ATOM    669  CA  ALA A  70      17.554  24.935 -25.451  0.00  0.00           C  
ATOM    670  C   ALA A  70      18.482  23.742 -25.639  0.00  0.00           C  
ATOM    671  O   ALA A  70      19.246  23.686 -26.613  0.00  0.00           O  
ATOM    672  CB  ALA A  70      18.167  25.949 -24.482  0.00  0.00           C  
ATOM    673  HN  ALA A  70      16.408  23.946 -24.199  0.00  0.00           H  
ATOM    674  N   TRP A  71      18.404  22.780 -24.716  0.00  0.00           N  
ATOM    675  CA  TRP A  71      19.279  21.615 -24.769  0.00  0.00           C  
ATOM    676  C   TRP A  71      18.922  20.753 -25.970  0.00  0.00           C  
ATOM    677  O   TRP A  71      19.808  20.275 -26.686  0.00  0.00           O  
ATOM    678  CB  TRP A  71      19.147  20.791 -23.486  0.00  0.00           C  
ATOM    679  CG  TRP A  71      20.211  19.719 -23.316  0.00  0.00           C  
ATOM    680  CD1 TRP A  71      21.348  19.810 -22.554  0.00  0.00           C  
ATOM    681  CD2 TRP A  71      20.226  18.391 -23.889  0.00  0.00           C  
ATOM    682  CE2 TRP A  71      21.400  17.752 -23.431  0.00  0.00           C  
ATOM    683  CE3 TRP A  71      19.372  17.691 -24.758  0.00  0.00           C  
ATOM    684  NE1 TRP A  71      22.063  18.635 -22.619  0.00  0.00           N  
ATOM    685  CZ2 TRP A  71      21.741  16.444 -23.805  0.00  0.00           C  
ATOM    686  CZ3 TRP A  71      19.712  16.382 -25.119  0.00  0.00           C  
ATOM    687  CH2 TRP A  71      20.886  15.780 -24.641  0.00  0.00           C  
ATOM    688  HN  TRP A  71      17.485  22.403 -24.831  0.00  0.00           H  
ATOM    689  HE1 TRP A  71      22.060  18.242 -21.699  0.00  0.00           H  
ATOM    690  N   VAL A  72      17.619  20.545 -26.164  0.00  0.00           N  
ATOM    691  CA  VAL A  72      17.135  19.757 -27.301  0.00  0.00           C  
ATOM    692  C   VAL A  72      17.531  20.398 -28.631  0.00  0.00           C  
ATOM    693  O   VAL A  72      17.992  19.707 -29.544  0.00  0.00           O  
ATOM    694  CB  VAL A  72      15.611  19.483 -27.209  0.00  0.00           C  
ATOM    695  CG1 VAL A  72      15.081  18.926 -28.521  0.00  0.00           C  
ATOM    696  CG2 VAL A  72      15.334  18.526 -26.067  0.00  0.00           C  
ATOM    697  HN  VAL A  72      17.246  21.459 -26.323  0.00  0.00           H  
ATOM    698  N   GLN A  73      17.395  21.720 -28.722  0.00  0.00           N  
ATOM    699  CA  GLN A  73      17.793  22.414 -29.949  0.00  0.00           C  
ATOM    700  C   GLN A  73      19.255  22.208 -30.277  0.00  0.00           C  
ATOM    701  O   GLN A  73      19.618  21.992 -31.439  0.00  0.00           O  
ATOM    702  CB  GLN A  73      17.462  23.898 -29.874  0.00  0.00           C  
ATOM    703  CG  GLN A  73      16.006  24.143 -30.117  0.00  0.00           C  
ATOM    704  CD  GLN A  73      15.555  23.603 -31.474  0.00  0.00           C  
ATOM    705  NE2 GLN A  73      14.526  22.767 -31.476  0.00  0.00           N  
ATOM    706  OE1 GLN A  73      16.140  23.936 -32.502  0.00  0.00           O  
ATOM    707  HN  GLN A  73      18.007  22.083 -28.019  0.00  0.00           H  
ATOM    708 1HE2 GLN A  73      13.802  22.867 -32.159  0.00  0.00           H  
ATOM    709 2HE2 GLN A  73      14.474  22.037 -30.795  0.00  0.00           H  
ATOM    710  N   ASN A  74      20.108  22.297 -29.262  0.00  0.00           N  
ATOM    711  CA  ASN A  74      21.540  22.076 -29.465  0.00  0.00           C  
ATOM    712  C   ASN A  74      21.834  20.631 -29.866  0.00  0.00           C  
ATOM    713  O   ASN A  74      22.668  20.372 -30.739  0.00  0.00           O  
ATOM    714  CB  ASN A  74      22.321  22.454 -28.205  0.00  0.00           C  
ATOM    715  CG  ASN A  74      22.399  23.948 -27.986  0.00  0.00           C  
ATOM    716  ND2 ASN A  74      22.481  24.707 -29.075  0.00  0.00           N  
ATOM    717  OD1 ASN A  74      22.414  24.418 -26.845  0.00  0.00           O  
ATOM    718  HN  ASN A  74      19.831  21.564 -28.641  0.00  0.00           H  
ATOM    719 1HD2 ASN A  74      22.693  25.681 -28.991  0.00  0.00           H  
ATOM    720 2HD2 ASN A  74      22.331  24.304 -29.978  0.00  0.00           H  
ATOM    721  N   HIS A  75      21.129  19.687 -29.247  0.00  0.00           N  
ATOM    722  CA  HIS A  75      21.318  18.283 -29.589  0.00  0.00           C  
ATOM    723  C   HIS A  75      20.899  18.035 -31.034  0.00  0.00           C  
ATOM    724  O   HIS A  75      21.613  17.370 -31.775  0.00  0.00           O  
ATOM    725  CB  HIS A  75      20.554  17.370 -28.625  0.00  0.00           C  
ATOM    726  CG  HIS A  75      20.894  15.922 -28.778  0.00  0.00           C  
ATOM    727  CD2 HIS A  75      21.781  15.136 -28.124  0.00  0.00           C  
ATOM    728  ND1 HIS A  75      20.288  15.116 -29.722  0.00  0.00           N  
ATOM    729  CE1 HIS A  75      20.788  13.895 -29.638  0.00  0.00           C  
ATOM    730  NE2 HIS A  75      21.695  13.880 -28.678  0.00  0.00           N  
ATOM    731  HN  HIS A  75      20.181  19.879 -29.500  0.00  0.00           H  
ATOM    732  HE2 HIS A  75      22.232  13.084 -28.399  0.00  0.00           H  
ATOM    733  N   LEU A  76      19.758  18.590 -31.430  0.00  0.00           N  
ATOM    734  CA  LEU A  76      19.288  18.482 -32.820  0.00  0.00           C  
ATOM    735  C   LEU A  76      20.244  19.114 -33.822  0.00  0.00           C  
ATOM    736  O   LEU A  76      20.362  18.631 -34.943  0.00  0.00           O  
ATOM    737  CB  LEU A  76      17.894  19.086 -32.986  0.00  0.00           C  
ATOM    738  CG  LEU A  76      16.756  18.228 -32.424  0.00  0.00           C  
ATOM    739  CD1 LEU A  76      15.487  19.052 -32.248  0.00  0.00           C  
ATOM    740  CD2 LEU A  76      16.497  16.994 -33.308  0.00  0.00           C  
ATOM    741  HN  LEU A  76      19.905  19.570 -31.298  0.00  0.00           H  
ATOM    742  N   LYS A  77      20.922  20.187 -33.419  0.00  0.00           N  
ATOM    743  CA  LYS A  77      21.918  20.821 -34.293  0.00  0.00           C  
ATOM    744  C   LYS A  77      23.029  19.828 -34.663  0.00  0.00           C  
ATOM    745  O   LYS A  77      23.472  19.777 -35.821  0.00  0.00           O  
ATOM    746  CB  LYS A  77      22.498  22.077 -33.624  0.00  0.00           C  
ATOM    747  CG  LYS A  77      23.570  22.804 -34.440  0.00  0.00           C  
ATOM    748  CD  LYS A  77      24.410  23.732 -33.555  0.00  0.00           C  
ATOM    749  CE  LYS A  77      25.328  24.614 -34.385  0.00  0.00           C  
ATOM    750  NZ  LYS A  77      24.554  25.648 -35.133  0.00  0.00           N1+
ATOM    751  HN  LYS A  77      21.452  19.864 -32.635  0.00  0.00           H  
ATOM    752  HZ1 LYS A  77      25.153  26.100 -35.794  0.00  0.00           H  
ATOM    753  HZ2 LYS A  77      23.795  25.212 -35.615  0.00  0.00           H  
ATOM    754  HZ3 LYS A  77      24.196  26.326 -34.491  0.00  0.00           H  
ATOM    755  N   GLU A  78      23.466  19.036 -33.682  0.00  0.00           N  
ATOM    756  CA  GLU A  78      24.543  18.066 -33.884  0.00  0.00           C  
ATOM    757  C   GLU A  78      24.044  16.722 -34.400  0.00  0.00           C  
ATOM    758  O   GLU A  78      24.803  15.961 -34.997  0.00  0.00           O  
ATOM    759  CB  GLU A  78      25.322  17.841 -32.581  0.00  0.00           C  
ATOM    760  CG  GLU A  78      26.031  19.081 -32.039  0.00  0.00           C  
ATOM    761  CD  GLU A  78      27.002  19.692 -33.035  0.00  0.00           C  
ATOM    762  OE1 GLU A  78      27.815  18.943 -33.628  0.00  0.00           O  
ATOM    763  OE2 GLU A  78      26.950  20.926 -33.227  0.00  0.00           O1-
ATOM    764  HN  GLU A  78      22.672  18.472 -33.455  0.00  0.00           H  
ATOM    765  N   HIS A  79      22.774  16.425 -34.132  0.00  0.00           N  
ATOM    766  CA  HIS A  79      22.182  15.142 -34.495  0.00  0.00           C  
ATOM    767  C   HIS A  79      20.818  15.378 -35.130  0.00  0.00           C  
ATOM    768  O   HIS A  79      19.789  15.178 -34.492  0.00  0.00           O  
ATOM    769  CB  HIS A  79      22.051  14.251 -33.256  0.00  0.00           C  
ATOM    770  CG  HIS A  79      23.349  14.010 -32.553  0.00  0.00           C  
ATOM    771  CD2 HIS A  79      24.406  13.228 -32.877  0.00  0.00           C  
ATOM    772  ND1 HIS A  79      23.677  14.627 -31.367  0.00  0.00           N  
ATOM    773  CE1 HIS A  79      24.881  14.235 -30.990  0.00  0.00           C  
ATOM    774  NE2 HIS A  79      25.339  13.377 -31.880  0.00  0.00           N  
ATOM    775  HN  HIS A  79      22.252  17.091 -34.665  0.00  0.00           H  
ATOM    776  HE2 HIS A  79      26.222  12.910 -31.836  0.00  0.00           H  
ATOM    777  N   PRO A  80      20.803  15.810 -36.401  0.00  0.00           N  
ATOM    778  CA  PRO A  80      19.539  16.222 -37.017  0.00  0.00           C  
ATOM    779  C   PRO A  80      18.468  15.130 -37.097  0.00  0.00           C  
ATOM    780  O   PRO A  80      18.783  13.939 -37.211  0.00  0.00           O  
ATOM    781  CB  PRO A  80      19.957  16.663 -38.427  0.00  0.00           C  
ATOM    782  CG  PRO A  80      21.411  16.943 -38.324  0.00  0.00           C  
ATOM    783  CD  PRO A  80      21.945  15.974 -37.320  0.00  0.00           C  
ATOM    784  N   ALA A  81      17.213  15.560 -37.015  0.00  0.00           N  
ATOM    785  CA  ALA A  81      16.071  14.680 -37.190  0.00  0.00           C  
ATOM    786  C   ALA A  81      15.334  15.137 -38.437  0.00  0.00           C  
ATOM    787  O   ALA A  81      15.444  16.296 -38.842  0.00  0.00           O  
ATOM    788  CB  ALA A  81      15.156  14.744 -35.976  0.00  0.00           C  
ATOM    789  HN  ALA A  81      17.132  16.211 -37.770  0.00  0.00           H  
ATOM    790  N   ASP A  82      14.585  14.223 -39.042  0.00  0.00           N  
ATOM    791  CA  ASP A  82      13.794  14.555 -40.209  0.00  0.00           C  
ATOM    792  C   ASP A  82      12.508  15.295 -39.855  0.00  0.00           C  
ATOM    793  O   ASP A  82      12.038  16.132 -40.623  0.00  0.00           O  
ATOM    794  CB  ASP A  82      13.505  13.292 -41.019  0.00  0.00           C  
ATOM    795  CG  ASP A  82      14.770  12.684 -41.597  0.00  0.00           C  
ATOM    796  OD1 ASP A  82      15.372  13.321 -42.490  0.00  0.00           O  
ATOM    797  OD2 ASP A  82      15.176  11.592 -41.157  0.00  0.00           O1-
ATOM    798  HN  ASP A  82      13.909  13.964 -38.352  0.00  0.00           H  
ATOM    799  N   ARG A  83      11.941  14.976 -38.694  0.00  0.00           N  
ATOM    800  CA  ARG A  83      10.763  15.673 -38.198  0.00  0.00           C  
ATOM    801  C   ARG A  83      10.839  15.774 -36.686  0.00  0.00           C  
ATOM    802  O   ARG A  83      11.343  14.860 -36.030  0.00  0.00           O  
ATOM    803  CB  ARG A  83       9.486  14.930 -38.586  0.00  0.00           C  
ATOM    804  CG  ARG A  83       8.307  15.866 -38.809  0.00  0.00           C  
ATOM    805  CD  ARG A  83       8.148  16.179 -40.285  0.00  0.00           C  
ATOM    806  NE  ARG A  83       6.865  15.698 -40.769  0.00  0.00           N  
ATOM    807  CZ  ARG A  83       6.537  15.543 -42.048  0.00  0.00           C  
ATOM    808  NH1 ARG A  83       7.408  15.817 -43.017  0.00  0.00           N1+
ATOM    809  NH2 ARG A  83       5.323  15.106 -42.353  0.00  0.00           N  
ATOM    810  HN  ARG A  83      12.647  15.178 -38.015  0.00  0.00           H  
ATOM    811  HE  ARG A  83       6.173  15.465 -40.085  0.00  0.00           H  
ATOM    812 1HH1 ARG A  83       8.324  16.145 -42.788  0.00  0.00           H  
ATOM    813 2HH1 ARG A  83       7.146  15.695 -43.974  0.00  0.00           H  
ATOM    814 1HH2 ARG A  83       4.669  14.898 -41.626  0.00  0.00           H  
ATOM    815 2HH2 ARG A  83       5.061  14.984 -43.310  0.00  0.00           H  
ATOM    816  N   VAL A  84      10.346  16.893 -36.154  0.00  0.00           N  
ATOM    817  CA  VAL A  84      10.276  17.101 -34.710  0.00  0.00           C  
ATOM    818  C   VAL A  84       8.810  17.273 -34.299  0.00  0.00           C  
ATOM    819  O   VAL A  84       8.117  18.166 -34.782  0.00  0.00           O  
ATOM    820  CB  VAL A  84      11.112  18.323 -34.259  0.00  0.00           C  
ATOM    821  CG1 VAL A  84      11.030  18.483 -32.737  0.00  0.00           C  
ATOM    822  CG2 VAL A  84      12.552  18.180 -34.725  0.00  0.00           C  
ATOM    823  HN  VAL A  84       9.390  16.899 -36.446  0.00  0.00           H  
ATOM    824  N   VAL A  85       8.349  16.383 -33.424  0.00  0.00           N  
ATOM    825  CA  VAL A  85       6.954  16.320 -33.009  0.00  0.00           C  
ATOM    826  C   VAL A  85       6.894  16.596 -31.521  0.00  0.00           C  
ATOM    827  O   VAL A  85       7.542  15.904 -30.742  0.00  0.00           O  
ATOM    828  CB  VAL A  85       6.361  14.917 -33.277  0.00  0.00           C  
ATOM    829  CG1 VAL A  85       4.868  14.886 -32.947  0.00  0.00           C  
ATOM    830  CG2 VAL A  85       6.620  14.488 -34.732  0.00  0.00           C  
ATOM    831  HN  VAL A  85       8.838  16.604 -32.580  0.00  0.00           H  
ATOM    832  N   GLY A  86       6.130  17.612 -31.141  0.00  0.00           N  
ATOM    833  CA  GLY A  86       6.003  17.961 -29.738  0.00  0.00           C  
ATOM    834  C   GLY A  86       4.646  17.691 -29.144  0.00  0.00           C  
ATOM    835  O   GLY A  86       3.620  17.857 -29.799  0.00  0.00           O  
ATOM    836  HN  GLY A  86       5.206  17.342 -31.413  0.00  0.00           H  
ATOM    837  N   PHE A  87       4.658  17.270 -27.882  0.00  0.00           N  
ATOM    838  CA  PHE A  87       3.436  17.055 -27.114  0.00  0.00           C  
ATOM    839  C   PHE A  87       3.262  18.108 -26.046  0.00  0.00           C  
ATOM    840  O   PHE A  87       2.279  18.094 -25.304  0.00  0.00           O  
ATOM    841  CB  PHE A  87       3.386  15.635 -26.551  0.00  0.00           C  
ATOM    842  CG  PHE A  87       3.013  14.608 -27.582  0.00  0.00           C  
ATOM    843  CD1 PHE A  87       1.764  14.002 -27.557  0.00  0.00           C  
ATOM    844  CD2 PHE A  87       3.905  14.278 -28.608  0.00  0.00           C  
ATOM    845  CE1 PHE A  87       1.402  13.056 -28.525  0.00  0.00           C  
ATOM    846  CE2 PHE A  87       3.550  13.352 -29.586  0.00  0.00           C  
ATOM    847  CZ  PHE A  87       2.310  12.732 -29.532  0.00  0.00           C  
ATOM    848  HN  PHE A  87       5.126  18.003 -27.389  0.00  0.00           H  
ATOM    849  N   ASN A  88       4.219  19.035 -26.017  0.00  0.00           N  
ATOM    850  CA  ASN A  88       4.104  20.252 -25.231  0.00  0.00           C  
ATOM    851  C   ASN A  88       4.451  21.407 -26.140  0.00  0.00           C  
ATOM    852  O   ASN A  88       5.232  21.248 -27.089  0.00  0.00           O  
ATOM    853  CB  ASN A  88       5.047  20.224 -24.028  0.00  0.00           C  
ATOM    854  CG  ASN A  88       4.623  19.227 -22.970  0.00  0.00           C  
ATOM    855  ND2 ASN A  88       5.253  18.063 -22.970  0.00  0.00           N  
ATOM    856  OD1 ASN A  88       3.734  19.496 -22.170  0.00  0.00           O  
ATOM    857  HN  ASN A  88       4.266  19.362 -26.961  0.00  0.00           H  
ATOM    858 1HD2 ASN A  88       4.731  17.212 -23.020  0.00  0.00           H  
ATOM    859 2HD2 ASN A  88       6.251  18.035 -22.920  0.00  0.00           H  
ATOM    860  N   LYS A  89       3.882  22.566 -25.837  0.00  0.00           N  
ATOM    861  CA  LYS A  89       4.082  23.758 -26.644  0.00  0.00           C  
ATOM    862  C   LYS A  89       5.458  24.365 -26.404  0.00  0.00           C  
ATOM    863  O   LYS A  89       5.832  24.688 -25.276  0.00  0.00           O  
ATOM    864  CB  LYS A  89       2.968  24.773 -26.353  0.00  0.00           C  
ATOM    865  CG  LYS A  89       1.611  24.326 -26.926  0.00  0.00           C  
ATOM    866  CD  LYS A  89       0.404  25.097 -26.403  0.00  0.00           C  
ATOM    867  CE  LYS A  89       0.137  24.826 -24.921  0.00  0.00           C  
ATOM    868  NZ  LYS A  89      -1.260  25.201 -24.514  0.00  0.00           N1+
ATOM    869  HN  LYS A  89       4.277  22.805 -24.950  0.00  0.00           H  
ATOM    870  HZ1 LYS A  89      -1.833  24.899 -23.752  0.00  0.00           H  
ATOM    871  HZ2 LYS A  89      -1.413  24.251 -24.786  0.00  0.00           H  
ATOM    872  HZ3 LYS A  89      -0.750  25.599 -23.752  0.00  0.00           H  
ATOM    873  N   MET A  90       6.211  24.489 -27.486  0.00  0.00           N  
ATOM    874  CA  MET A  90       7.555  25.061 -27.437  0.00  0.00           C  
ATOM    875  C   MET A  90       7.958  25.453 -28.860  0.00  0.00           C  
ATOM    876  O   MET A  90       7.319  25.009 -29.826  0.00  0.00           O  
ATOM    877  CB  MET A  90       8.545  24.045 -26.849  0.00  0.00           C  
ATOM    878  CG  MET A  90       8.789  22.816 -27.741  0.00  0.00           C  
ATOM    879  SD  MET A  90       9.749  21.529 -26.914  0.00  0.00           S  
ATOM    880  CE  MET A  90       8.493  20.830 -25.836  0.00  0.00           C  
ATOM    881  HN  MET A  90       5.699  25.123 -28.065  0.00  0.00           H  
ATOM    882  N   PRO A  91       8.996  26.291 -29.008  0.00  0.00           N  
ATOM    883  CA  PRO A  91       9.481  26.566 -30.367  0.00  0.00           C  
ATOM    884  C   PRO A  91      10.113  25.340 -31.024  0.00  0.00           C  
ATOM    885  O   PRO A  91      10.521  24.397 -30.330  0.00  0.00           O  
ATOM    886  CB  PRO A  91      10.547  27.657 -30.146  0.00  0.00           C  
ATOM    887  CG  PRO A  91      10.260  28.210 -28.770  0.00  0.00           C  
ATOM    888  CD  PRO A  91       9.774  27.026 -27.993  0.00  0.00           C  
ATOM    889  N   GLY A  92      10.200  25.367 -32.354  0.00  0.00           N  
ATOM    890  CA  GLY A  92      11.011  24.400 -33.091  0.00  0.00           C  
ATOM    891  C   GLY A  92      10.316  23.131 -33.546  0.00  0.00           C  
ATOM    892  O   GLY A  92      10.966  22.213 -34.067  0.00  0.00           O  
ATOM    893  HN  GLY A  92      10.631  26.247 -32.552  0.00  0.00           H  
ATOM    894  N   LEU A  93       9.000  23.079 -33.373  0.00  0.00           N  
ATOM    895  CA  LEU A  93       8.249  21.878 -33.730  0.00  0.00           C  
ATOM    896  C   LEU A  93       7.770  21.909 -35.168  0.00  0.00           C  
ATOM    897  O   LEU A  93       7.291  22.932 -35.649  0.00  0.00           O  
ATOM    898  CB  LEU A  93       7.047  21.714 -32.806  0.00  0.00           C  
ATOM    899  CG  LEU A  93       7.346  21.725 -31.301  0.00  0.00           C  
ATOM    900  CD1 LEU A  93       6.021  21.693 -30.535  0.00  0.00           C  
ATOM    901  CD2 LEU A  93       8.241  20.556 -30.908  0.00  0.00           C  
ATOM    902  HN  LEU A  93       8.642  23.785 -33.983  0.00  0.00           H  
ATOM    903  N   ASP A  94       7.873  20.765 -35.833  0.00  0.00           N  
ATOM    904  CA  ASP A  94       7.237  20.583 -37.130  0.00  0.00           C  
ATOM    905  C   ASP A  94       5.767  20.200 -36.970  0.00  0.00           C  
ATOM    906  O   ASP A  94       4.935  20.530 -37.813  0.00  0.00           O  
ATOM    907  CB  ASP A  94       7.957  19.482 -37.894  0.00  0.00           C  
ATOM    908  CG  ASP A  94       9.385  19.853 -38.235  0.00  0.00           C  
ATOM    909  OD1 ASP A  94       9.589  20.950 -38.806  0.00  0.00           O  
ATOM    910  OD2 ASP A  94      10.303  19.058 -37.936  0.00  0.00           O1-
ATOM    911  HN  ASP A  94       7.420  20.097 -35.242  0.00  0.00           H  
ATOM    912  N   VAL A  95       5.456  19.485 -35.887  0.00  0.00           N  
ATOM    913  CA  VAL A  95       4.104  19.014 -35.608  0.00  0.00           C  
ATOM    914  C   VAL A  95       3.892  19.143 -34.104  0.00  0.00           C  
ATOM    915  O   VAL A  95       4.813  18.836 -33.338  0.00  0.00           O  
ATOM    916  CB  VAL A  95       3.907  17.517 -36.028  0.00  0.00           C  
ATOM    917  CG1 VAL A  95       2.472  17.075 -35.828  0.00  0.00           C  
ATOM    918  CG2 VAL A  95       4.324  17.272 -37.493  0.00  0.00           C  
ATOM    919  HN  VAL A  95       5.655  20.104 -35.127  0.00  0.00           H  
ATOM    920  N   TYR A  96       2.704  19.601 -33.697  0.00  0.00           N  
ATOM    921  CA  TYR A  96       2.353  19.700 -32.281  0.00  0.00           C  
ATOM    922  C   TYR A  96       1.043  18.919 -32.060  0.00  0.00           C  
ATOM    923  O   TYR A  96       0.121  19.022 -32.860  0.00  0.00           O  
ATOM    924  CB  TYR A  96       2.236  21.180 -31.839  0.00  0.00           C  
ATOM    925  CG  TYR A  96       1.558  21.319 -30.490  0.00  0.00           C  
ATOM    926  CD1 TYR A  96       2.164  20.818 -29.335  0.00  0.00           C  
ATOM    927  CD2 TYR A  96       0.303  21.915 -30.371  0.00  0.00           C  
ATOM    928  CE1 TYR A  96       1.528  20.890 -28.101  0.00  0.00           C  
ATOM    929  CE2 TYR A  96      -0.333  22.008 -29.139  0.00  0.00           C  
ATOM    930  CZ  TYR A  96       0.284  21.486 -28.005  0.00  0.00           C  
ATOM    931  OH  TYR A  96      -0.352  21.567 -26.794  0.00  0.00           O  
ATOM    932  HN  TYR A  96       2.051  18.938 -34.062  0.00  0.00           H  
ATOM    933  HH  TYR A  96      -1.148  22.096 -26.885  0.00  0.00           H  
ATOM    934  N   PHE A  97       0.980  18.122 -30.985  0.00  0.00           N  
ATOM    935  CA  PHE A  97      -0.254  17.447 -30.554  0.00  0.00           C  
ATOM    936  C   PHE A  97      -0.875  18.217 -29.387  0.00  0.00           C  
ATOM    937  O   PHE A  97      -0.248  18.344 -28.335  0.00  0.00           O  
ATOM    938  CB  PHE A  97       0.064  16.015 -30.125  0.00  0.00           C  
ATOM    939  CG  PHE A  97      -1.128  15.255 -29.601  0.00  0.00           C  
ATOM    940  CD1 PHE A  97      -2.012  14.630 -30.480  0.00  0.00           C  
ATOM    941  CD2 PHE A  97      -1.375  15.162 -28.234  0.00  0.00           C  
ATOM    942  CE1 PHE A  97      -3.121  13.926 -30.000  0.00  0.00           C  
ATOM    943  CE2 PHE A  97      -2.474  14.469 -27.748  0.00  0.00           C  
ATOM    944  CZ  PHE A  97      -3.345  13.843 -28.621  0.00  0.00           C  
ATOM    945  HN  PHE A  97       1.196  18.733 -30.223  0.00  0.00           H  
ATOM    946  N   ALA A  98      -2.096  18.716 -29.579  0.00  0.00           N  
ATOM    947  CA  ALA A  98      -2.747  19.576 -28.593  0.00  0.00           C  
ATOM    948  C   ALA A  98      -3.417  18.830 -27.438  0.00  0.00           C  
ATOM    949  O   ALA A  98      -4.651  18.675 -27.398  0.00  0.00           O  
ATOM    950  CB  ALA A  98      -3.748  20.543 -29.307  0.00  0.00           C  
ATOM    951  HN  ALA A  98      -2.684  17.908 -29.621  0.00  0.00           H  
ATOM    952  N   ALA A  99      -2.589  18.429 -26.473  0.00  0.00           N  
ATOM    953  CA  ALA A  99      -3.102  17.761 -25.284  0.00  0.00           C  
ATOM    954  C   ALA A  99      -3.628  18.746 -24.254  0.00  0.00           C  
ATOM    955  O   ALA A  99      -4.315  18.357 -23.318  0.00  0.00           O  
ATOM    956  CB  ALA A  99      -2.035  16.881 -24.661  0.00  0.00           C  
ATOM    957  HN  ALA A  99      -2.185  19.275 -26.126  0.00  0.00           H  
ATOM    958  N   ASP A 100      -3.283  20.017 -24.409  0.00  0.00           N  
ATOM    959  CA  ASP A 100      -3.598  21.043 -23.416  0.00  0.00           C  
ATOM    960  C   ASP A 100      -4.644  22.000 -23.947  0.00  0.00           C  
ATOM    961  O   ASP A 100      -4.848  22.077 -25.159  0.00  0.00           O  
ATOM    962  CB  ASP A 100      -2.332  21.846 -23.080  0.00  0.00           C  
ATOM    963  CG  ASP A 100      -1.431  21.144 -22.069  0.00  0.00           C  
ATOM    964  OD1 ASP A 100      -1.861  20.995 -20.899  0.00  0.00           O  
ATOM    965  OD2 ASP A 100      -0.278  20.779 -22.433  0.00  0.00           O1-
ATOM    966  HN  ASP A 100      -3.788  20.306 -25.222  0.00  0.00           H  
ATOM    967  N   VAL A 101      -5.288  22.742 -23.048  0.00  0.00           N  
ATOM    968  CA  VAL A 101      -6.171  23.842 -23.450  0.00  0.00           C  
ATOM    969  C   VAL A 101      -5.356  25.020 -23.970  0.00  0.00           C  
ATOM    970  O   VAL A 101      -4.135  25.081 -23.781  0.00  0.00           O  
ATOM    971  CB  VAL A 101      -7.075  24.346 -22.287  0.00  0.00           C  
ATOM    972  CG1 VAL A 101      -7.853  23.187 -21.672  0.00  0.00           C  
ATOM    973  CG2 VAL A 101      -6.255  25.130 -21.216  0.00  0.00           C  
ATOM    974  HN  VAL A 101      -4.557  23.191 -22.534  0.00  0.00           H  
ATOM    975  N   CYS A 102      -6.040  25.963 -24.612  0.00  0.00           N  
ATOM    976  CA  CYS A 102      -5.417  27.230 -24.984  0.00  0.00           C  
ATOM    977  C   CYS A 102      -5.167  28.076 -23.737  0.00  0.00           C  
ATOM    978  O   CYS A 102      -6.108  28.499 -23.052  0.00  0.00           O  
ATOM    979  CB  CYS A 102      -6.298  27.981 -25.975  0.00  0.00           C  
ATOM    980  SG  CYS A 102      -5.683  29.639 -26.385  0.00  0.00           S  
ATOM    981  HN  CYS A 102      -6.761  26.223 -23.970  0.00  0.00           H  
ATOM    982  HG  CYS A 102      -6.430  30.162 -27.326  0.00  0.00           H  
ATOM    983  N   TYR A 103      -3.883  28.293 -23.455  0.00  0.00           N  
ATOM    984  CA  TYR A 103      -3.433  28.996 -22.254  0.00  0.00           C  
ATOM    985  C   TYR A 103      -3.863  30.460 -22.272  0.00  0.00           C  
ATOM    986  O   TYR A 103      -4.307  30.983 -21.254  0.00  0.00           O  
ATOM    987  CB  TYR A 103      -1.912  28.879 -22.117  0.00  0.00           C  
ATOM    988  CG  TYR A 103      -1.342  29.490 -20.860  0.00  0.00           C  
ATOM    989  CD1 TYR A 103      -1.580  28.923 -19.608  0.00  0.00           C  
ATOM    990  CD2 TYR A 103      -0.538  30.619 -20.928  0.00  0.00           C  
ATOM    991  CE1 TYR A 103      -1.037  29.492 -18.441  0.00  0.00           C  
ATOM    992  CE2 TYR A 103       0.009  31.180 -19.786  0.00  0.00           C  
ATOM    993  CZ  TYR A 103      -0.242  30.621 -18.547  0.00  0.00           C  
ATOM    994  OH  TYR A 103       0.299  31.167 -17.401  0.00  0.00           O  
ATOM    995  HN  TYR A 103      -3.571  28.878 -24.204  0.00  0.00           H  
ATOM    996  HH  TYR A 103       0.934  31.846 -17.639  0.00  0.00           H  
ATOM    997  N   ALA A 104      -3.743  31.108 -23.427  0.00  0.00           N  
ATOM    998  CA  ALA A 104      -4.133  32.516 -23.530  0.00  0.00           C  
ATOM    999  C   ALA A 104      -5.614  32.692 -23.180  0.00  0.00           C  
ATOM   1000  O   ALA A 104      -5.986  33.639 -22.487  0.00  0.00           O  
ATOM   1001  CB  ALA A 104      -3.828  33.055 -24.914  0.00  0.00           C  
ATOM   1002  HN  ALA A 104      -4.367  30.631 -24.046  0.00  0.00           H  
ATOM   1003  N   GLU A 105      -6.456  31.769 -23.643  0.00  0.00           N  
ATOM   1004  CA  GLU A 105      -7.887  31.813 -23.327  0.00  0.00           C  
ATOM   1005  C   GLU A 105      -8.156  31.534 -21.846  0.00  0.00           C  
ATOM   1006  O   GLU A 105      -8.939  32.246 -21.213  0.00  0.00           O  
ATOM   1007  CB  GLU A 105      -8.687  30.865 -24.240  0.00  0.00           C  
ATOM   1008  CG  GLU A 105     -10.176  30.754 -23.914  0.00  0.00           C  
ATOM   1009  CD  GLU A 105     -11.004  31.985 -24.287  0.00  0.00           C  
ATOM   1010  OE1 GLU A 105     -10.459  32.980 -24.812  0.00  0.00           O  
ATOM   1011  OE2 GLU A 105     -12.230  31.934 -24.064  0.00  0.00           O1-
ATOM   1012  HN  GLU A 105      -6.139  30.917 -23.225  0.00  0.00           H  
ATOM   1013  N   LYS A 106      -7.501  30.516 -21.289  0.00  0.00           N  
ATOM   1014  CA  LYS A 106      -7.616  30.225 -19.860  0.00  0.00           C  
ATOM   1015  C   LYS A 106      -7.320  31.475 -19.025  0.00  0.00           C  
ATOM   1016  O   LYS A 106      -8.105  31.843 -18.154  0.00  0.00           O  
ATOM   1017  CB  LYS A 106      -6.691  29.080 -19.442  0.00  0.00           C  
ATOM   1018  CG  LYS A 106      -6.767  28.771 -17.959  0.00  0.00           C  
ATOM   1019  CD  LYS A 106      -5.673  27.824 -17.525  0.00  0.00           C  
ATOM   1020  CE  LYS A 106      -5.777  27.536 -16.032  0.00  0.00           C  
ATOM   1021  NZ  LYS A 106      -5.288  28.673 -15.204  0.00  0.00           N1+
ATOM   1022  HN  LYS A 106      -6.536  30.748 -21.414  0.00  0.00           H  
ATOM   1023  HZ1 LYS A 106      -4.953  28.713 -14.263  0.00  0.00           H  
ATOM   1024  HZ2 LYS A 106      -6.134  28.461 -14.715  0.00  0.00           H  
ATOM   1025  HZ3 LYS A 106      -4.435  28.161 -15.307  0.00  0.00           H  
ATOM   1026  N   VAL A 107      -6.183  32.109 -19.308  0.00  0.00           N  
ATOM   1027  CA  VAL A 107      -5.760  33.317 -18.590  0.00  0.00           C  
ATOM   1028  C   VAL A 107      -6.748  34.473 -18.793  0.00  0.00           C  
ATOM   1029  O   VAL A 107      -7.141  35.139 -17.820  0.00  0.00           O  
ATOM   1030  CB  VAL A 107      -4.315  33.711 -18.991  0.00  0.00           C  
ATOM   1031  CG1 VAL A 107      -3.913  35.037 -18.371  0.00  0.00           C  
ATOM   1032  CG2 VAL A 107      -3.344  32.607 -18.575  0.00  0.00           C  
ATOM   1033  HN  VAL A 107      -6.308  32.420 -20.250  0.00  0.00           H  
ATOM   1034  N   ALA A 108      -7.167  34.688 -20.040  0.00  0.00           N  
ATOM   1035  CA  ALA A 108      -8.136  35.745 -20.361  0.00  0.00           C  
ATOM   1036  C   ALA A 108      -9.446  35.561 -19.593  0.00  0.00           C  
ATOM   1037  O   ALA A 108     -10.029  36.533 -19.099  0.00  0.00           O  
ATOM   1038  CB  ALA A 108      -8.398  35.812 -21.864  0.00  0.00           C  
ATOM   1039  HN  ALA A 108      -7.640  33.842 -20.287  0.00  0.00           H  
ATOM   1040  N   GLN A 109      -9.897  34.315 -19.483  0.00  0.00           N  
ATOM   1041  CA  GLN A 109     -11.177  34.017 -18.844  0.00  0.00           C  
ATOM   1042  C   GLN A 109     -11.133  34.009 -17.325  0.00  0.00           C  
ATOM   1043  O   GLN A 109     -12.095  34.430 -16.679  0.00  0.00           O  
ATOM   1044  CB  GLN A 109     -11.717  32.667 -19.334  0.00  0.00           C  
ATOM   1045  CG  GLN A 109     -12.160  32.666 -20.795  0.00  0.00           C  
ATOM   1046  CD  GLN A 109     -13.488  33.366 -21.023  0.00  0.00           C  
ATOM   1047  NE2 GLN A 109     -13.801  33.638 -22.284  0.00  0.00           N  
ATOM   1048  OE1 GLN A 109     -14.229  33.648 -20.079  0.00  0.00           O  
ATOM   1049  HN  GLN A 109      -9.222  33.862 -18.900  0.00  0.00           H  
ATOM   1050 1HE2 GLN A 109     -14.719  33.962 -22.513  0.00  0.00           H  
ATOM   1051 2HE2 GLN A 109     -13.119  33.519 -23.005  0.00  0.00           H  
ATOM   1052  N   GLU A 110     -10.025  33.539 -16.756  0.00  0.00           N  
ATOM   1053  CA  GLU A 110      -9.999  33.187 -15.335  0.00  0.00           C  
ATOM   1054  C   GLU A 110      -9.072  34.044 -14.496  0.00  0.00           C  
ATOM   1055  O   GLU A 110      -9.275  34.183 -13.289  0.00  0.00           O  
ATOM   1056  CB  GLU A 110      -9.602  31.721 -15.161  0.00  0.00           C  
ATOM   1057  CG  GLU A 110     -10.481  30.745 -15.924  0.00  0.00           C  
ATOM   1058  CD  GLU A 110      -9.912  29.339 -15.942  0.00  0.00           C  
ATOM   1059  OE1 GLU A 110      -8.874  29.093 -15.284  0.00  0.00           O  
ATOM   1060  OE2 GLU A 110     -10.511  28.475 -16.616  0.00  0.00           O1-
ATOM   1061  HN  GLU A 110      -9.369  34.290 -16.836  0.00  0.00           H  
ATOM   1062  N   LYS A 111      -8.053  34.606 -15.133  0.00  0.00           N  
ATOM   1063  CA  LYS A 111      -6.970  35.245 -14.396  0.00  0.00           C  
ATOM   1064  C   LYS A 111      -6.954  36.756 -14.573  0.00  0.00           C  
ATOM   1065  O   LYS A 111      -7.578  37.306 -15.491  0.00  0.00           O  
ATOM   1066  CB  LYS A 111      -5.622  34.623 -14.789  0.00  0.00           C  
ATOM   1067  CG  LYS A 111      -5.588  33.091 -14.732  0.00  0.00           C  
ATOM   1068  CD  LYS A 111      -5.841  32.570 -13.321  0.00  0.00           C  
ATOM   1069  CE  LYS A 111      -6.064  31.072 -13.295  0.00  0.00           C  
ATOM   1070  NZ  LYS A 111      -6.266  30.604 -11.894  0.00  0.00           N1+
ATOM   1071  HN  LYS A 111      -8.469  35.351 -15.655  0.00  0.00           H  
ATOM   1072  HZ1 LYS A 111      -6.229  29.605 -11.868  0.00  0.00           H  
ATOM   1073  HZ2 LYS A 111      -7.158  30.914 -11.564  0.00  0.00           H  
ATOM   1074  HZ3 LYS A 111      -5.546  30.979 -11.310  0.00  0.00           H  
ATOM   1075  N   GLY A 112      -6.239  37.428 -13.677  0.00  0.00           N  
ATOM   1076  CA  GLY A 112      -6.178  38.875 -13.693  0.00  0.00           C  
ATOM   1077  C   GLY A 112      -4.758  39.387 -13.731  0.00  0.00           C  
ATOM   1078  O   GLY A 112      -3.823  38.670 -14.110  0.00  0.00           O  
ATOM   1079  HN  GLY A 112      -5.297  37.141 -13.851  0.00  0.00           H  
ATOM   1080  N   PHE A 113      -4.604  40.639 -13.328  0.00  0.00           N  
ATOM   1081  CA  PHE A 113      -3.346  41.350 -13.461  0.00  0.00           C  
ATOM   1082  C   PHE A 113      -2.202  40.690 -12.671  0.00  0.00           C  
ATOM   1083  O   PHE A 113      -1.108  40.469 -13.216  0.00  0.00           O  
ATOM   1084  CB  PHE A 113      -3.559  42.818 -13.067  0.00  0.00           C  
ATOM   1085  CG  PHE A 113      -2.303  43.634 -13.026  0.00  0.00           C  
ATOM   1086  CD1 PHE A 113      -1.677  44.050 -14.201  0.00  0.00           C  
ATOM   1087  CD2 PHE A 113      -1.747  43.999 -11.809  0.00  0.00           C  
ATOM   1088  CE1 PHE A 113      -0.523  44.812 -14.159  0.00  0.00           C  
ATOM   1089  CE2 PHE A 113      -0.593  44.761 -11.759  0.00  0.00           C  
ATOM   1090  CZ  PHE A 113       0.025  45.164 -12.938  0.00  0.00           C  
ATOM   1091  HN  PHE A 113      -4.752  40.594 -12.340  0.00  0.00           H  
ATOM   1092  N   LEU A 114      -2.455  40.344 -11.410  0.00  0.00           N  
ATOM   1093  CA  LEU A 114      -1.398  39.760 -10.572  0.00  0.00           C  
ATOM   1094  C   LEU A 114      -0.895  38.421 -11.089  0.00  0.00           C  
ATOM   1095  O   LEU A 114       0.282  38.103 -10.938  0.00  0.00           O  
ATOM   1096  CB  LEU A 114      -1.825  39.642  -9.107  0.00  0.00           C  
ATOM   1097  CG  LEU A 114      -2.046  40.978  -8.377  0.00  0.00           C  
ATOM   1098  CD1 LEU A 114      -2.452  40.724  -6.936  0.00  0.00           C  
ATOM   1099  CD2 LEU A 114      -0.824  41.915  -8.443  0.00  0.00           C  
ATOM   1100  HN  LEU A 114      -3.142  39.621 -11.484  0.00  0.00           H  
ATOM   1101  N   TYR A 115      -1.788  37.641 -11.694  0.00  0.00           N  
ATOM   1102  CA  TYR A 115      -1.391  36.373 -12.299  0.00  0.00           C  
ATOM   1103  C   TYR A 115      -0.441  36.608 -13.478  0.00  0.00           C  
ATOM   1104  O   TYR A 115       0.536  35.871 -13.656  0.00  0.00           O  
ATOM   1105  CB  TYR A 115      -2.624  35.593 -12.755  0.00  0.00           C  
ATOM   1106  CG  TYR A 115      -2.308  34.252 -13.377  0.00  0.00           C  
ATOM   1107  CD1 TYR A 115      -2.345  33.087 -12.610  0.00  0.00           C  
ATOM   1108  CD2 TYR A 115      -1.974  34.147 -14.732  0.00  0.00           C  
ATOM   1109  CE1 TYR A 115      -2.057  31.848 -13.175  0.00  0.00           C  
ATOM   1110  CE2 TYR A 115      -1.683  32.914 -15.305  0.00  0.00           C  
ATOM   1111  CZ  TYR A 115      -1.728  31.771 -14.519  0.00  0.00           C  
ATOM   1112  OH  TYR A 115      -1.442  30.549 -15.085  0.00  0.00           O  
ATOM   1113  HN  TYR A 115      -2.113  38.190 -12.464  0.00  0.00           H  
ATOM   1114  HH  TYR A 115      -1.062  30.681 -15.957  0.00  0.00           H  
ATOM   1115  N   ARG A 116      -0.733  37.636 -14.275  0.00  0.00           N  
ATOM   1116  CA  ARG A 116       0.057  37.941 -15.469  0.00  0.00           C  
ATOM   1117  C   ARG A 116       1.376  38.652 -15.165  0.00  0.00           C  
ATOM   1118  O   ARG A 116       2.174  38.890 -16.073  0.00  0.00           O  
ATOM   1119  CB  ARG A 116      -0.756  38.772 -16.467  0.00  0.00           C  
ATOM   1120  CG  ARG A 116      -1.939  38.040 -17.072  0.00  0.00           C  
ATOM   1121  CD  ARG A 116      -2.698  38.936 -18.036  0.00  0.00           C  
ATOM   1122  NE  ARG A 116      -3.992  38.350 -18.376  0.00  0.00           N  
ATOM   1123  CZ  ARG A 116      -5.151  38.698 -17.820  0.00  0.00           C  
ATOM   1124  NH1 ARG A 116      -5.194  39.663 -16.908  0.00  0.00           N1+
ATOM   1125  NH2 ARG A 116      -6.270  38.093 -18.193  0.00  0.00           N  
ATOM   1126  HN  ARG A 116      -0.609  38.438 -13.691  0.00  0.00           H  
ATOM   1127  HE  ARG A 116      -4.009  37.636 -19.076  0.00  0.00           H  
ATOM   1128 1HH1 ARG A 116      -4.354  40.132 -16.636  0.00  0.00           H  
ATOM   1129 2HH1 ARG A 116      -6.067  39.921 -16.493  0.00  0.00           H  
ATOM   1130 1HH2 ARG A 116      -6.243  37.377 -18.891  0.00  0.00           H  
ATOM   1131 2HH2 ARG A 116      -7.141  38.353 -17.777  0.00  0.00           H  
ATOM   1132  N   LEU A 117       1.604  38.987 -13.895  0.00  0.00           N  
ATOM   1133  CA  LEU A 117       2.865  39.620 -13.477  0.00  0.00           C  
ATOM   1134  C   LEU A 117       4.037  38.647 -13.444  0.00  0.00           C  
ATOM   1135  O   LEU A 117       5.197  39.061 -13.424  0.00  0.00           O  
ATOM   1136  CB  LEU A 117       2.734  40.236 -12.079  0.00  0.00           C  
ATOM   1137  CG  LEU A 117       2.087  41.599 -11.844  0.00  0.00           C  
ATOM   1138  CD1 LEU A 117       2.142  41.901 -10.353  0.00  0.00           C  
ATOM   1139  CD2 LEU A 117       2.778  42.708 -12.635  0.00  0.00           C  
ATOM   1140  HN  LEU A 117       1.596  38.114 -13.408  0.00  0.00           H  
ATOM   1141  N   THR A 118       3.728  37.353 -13.435  0.00  0.00           N  
ATOM   1142  CA  THR A 118       4.719  36.320 -13.150  0.00  0.00           C  
ATOM   1143  C   THR A 118       5.559  35.930 -14.368  0.00  0.00           C  
ATOM   1144  O   THR A 118       5.096  35.977 -15.514  0.00  0.00           O  
ATOM   1145  CB  THR A 118       4.044  35.049 -12.559  0.00  0.00           C  
ATOM   1146  CG2 THR A 118       3.196  35.417 -11.344  0.00  0.00           C  
ATOM   1147  OG1 THR A 118       3.212  34.431 -13.557  0.00  0.00           O  
ATOM   1148  HN  THR A 118       3.446  37.165 -14.376  0.00  0.00           H  
ATOM   1149  HG1 THR A 118       2.927  33.568 -13.247  0.00  0.00           H  
ATOM   1150  N   SER A 119       6.804  35.544 -14.097  0.00  0.00           N  
ATOM   1151  CA  SER A 119       7.663  34.945 -15.108  0.00  0.00           C  
ATOM   1152  C   SER A 119       7.058  33.646 -15.635  0.00  0.00           C  
ATOM   1153  O   SER A 119       7.251  33.301 -16.796  0.00  0.00           O  
ATOM   1154  CB  SER A 119       9.054  34.691 -14.531  0.00  0.00           C  
ATOM   1155  OG  SER A 119       9.686  35.930 -14.232  0.00  0.00           O  
ATOM   1156  HN  SER A 119       6.691  34.821 -13.416  0.00  0.00           H  
ATOM   1157  HG  SER A 119      10.583  35.767 -13.931  0.00  0.00           H  
ATOM   1158  N   ARG A 120       6.318  32.947 -14.778  0.00  0.00           N  
ATOM   1159  CA  ARG A 120       5.634  31.719 -15.175  0.00  0.00           C  
ATOM   1160  C   ARG A 120       4.661  31.996 -16.322  0.00  0.00           C  
ATOM   1161  O   ARG A 120       4.681  31.306 -17.353  0.00  0.00           O  
ATOM   1162  CB  ARG A 120       4.899  31.130 -13.961  0.00  0.00           C  
ATOM   1163  CG  ARG A 120       4.245  29.781 -14.186  0.00  0.00           C  
ATOM   1164  CD  ARG A 120       3.475  29.328 -12.949  0.00  0.00           C  
ATOM   1165  NE  ARG A 120       2.812  28.042 -13.184  0.00  0.00           N  
ATOM   1166  CZ  ARG A 120       1.563  27.905 -13.631  0.00  0.00           C  
ATOM   1167  NH1 ARG A 120       0.819  28.974 -13.890  0.00  0.00           N1+
ATOM   1168  NH2 ARG A 120       1.053  26.693 -13.818  0.00  0.00           N  
ATOM   1169  HN  ARG A 120       5.576  33.571 -14.533  0.00  0.00           H  
ATOM   1170  HE  ARG A 120       3.333  27.209 -12.996  0.00  0.00           H  
ATOM   1171 1HH1 ARG A 120       1.194  29.890 -13.750  0.00  0.00           H  
ATOM   1172 2HH1 ARG A 120      -0.117  28.863 -14.225  0.00  0.00           H  
ATOM   1173 1HH2 ARG A 120       1.606  25.883 -13.624  0.00  0.00           H  
ATOM   1174 2HH2 ARG A 120       0.116  26.591 -14.153  0.00  0.00           H  
ATOM   1175  N   TYR A 121       3.823  33.016 -16.153  0.00  0.00           N  
ATOM   1176  CA  TYR A 121       2.877  33.378 -17.204  0.00  0.00           C  
ATOM   1177  C   TYR A 121       3.612  33.740 -18.500  0.00  0.00           C  
ATOM   1178  O   TYR A 121       3.267  33.254 -19.584  0.00  0.00           O  
ATOM   1179  CB  TYR A 121       1.936  34.525 -16.760  0.00  0.00           C  
ATOM   1180  CG  TYR A 121       1.283  35.162 -17.954  0.00  0.00           C  
ATOM   1181  CD1 TYR A 121       0.230  34.526 -18.616  0.00  0.00           C  
ATOM   1182  CD2 TYR A 121       1.775  36.360 -18.478  0.00  0.00           C  
ATOM   1183  CE1 TYR A 121      -0.348  35.087 -19.743  0.00  0.00           C  
ATOM   1184  CE2 TYR A 121       1.223  36.922 -19.607  0.00  0.00           C  
ATOM   1185  CZ  TYR A 121       0.160  36.284 -20.236  0.00  0.00           C  
ATOM   1186  OH  TYR A 121      -0.387  36.849 -21.354  0.00  0.00           O  
ATOM   1187  HN  TYR A 121       4.418  33.815 -16.069  0.00  0.00           H  
ATOM   1188  HH  TYR A 121       0.143  37.603 -21.624  0.00  0.00           H  
ATOM   1189  N   ARG A 122       4.618  34.608 -18.400  0.00  0.00           N  
ATOM   1190  CA  ARG A 122       5.320  35.059 -19.599  0.00  0.00           C  
ATOM   1191  C   ARG A 122       5.916  33.892 -20.387  0.00  0.00           C  
ATOM   1192  O   ARG A 122       5.868  33.881 -21.618  0.00  0.00           O  
ATOM   1193  CB  ARG A 122       6.383  36.106 -19.257  0.00  0.00           C  
ATOM   1194  CG  ARG A 122       5.761  37.432 -18.804  0.00  0.00           C  
ATOM   1195  CD  ARG A 122       6.780  38.552 -18.612  0.00  0.00           C  
ATOM   1196  NE  ARG A 122       7.617  38.341 -17.435  0.00  0.00           N  
ATOM   1197  CZ  ARG A 122       7.286  38.693 -16.194  0.00  0.00           C  
ATOM   1198  NH1 ARG A 122       6.129  39.304 -15.948  0.00  0.00           N1+
ATOM   1199  NH2 ARG A 122       8.127  38.446 -15.200  0.00  0.00           N  
ATOM   1200  HN  ARG A 122       5.314  34.123 -17.871  0.00  0.00           H  
ATOM   1201  HE  ARG A 122       8.504  37.900 -17.570  0.00  0.00           H  
ATOM   1202 1HH1 ARG A 122       5.499  39.503 -16.699  0.00  0.00           H  
ATOM   1203 2HH1 ARG A 122       5.890  39.564 -15.012  0.00  0.00           H  
ATOM   1204 1HH2 ARG A 122       9.002  37.999 -15.385  0.00  0.00           H  
ATOM   1205 2HH2 ARG A 122       7.887  38.707 -14.265  0.00  0.00           H  
ATOM   1206  N   HIS A 123       6.443  32.898 -19.669  0.00  0.00           N  
ATOM   1207  CA  HIS A 123       7.026  31.737 -20.314  0.00  0.00           C  
ATOM   1208  C   HIS A 123       5.981  30.896 -21.033  0.00  0.00           C  
ATOM   1209  O   HIS A 123       6.158  30.567 -22.202  0.00  0.00           O  
ATOM   1210  CB  HIS A 123       7.754  30.835 -19.327  0.00  0.00           C  
ATOM   1211  CG  HIS A 123       8.155  29.532 -19.942  0.00  0.00           C  
ATOM   1212  CD2 HIS A 123       9.172  29.238 -20.780  0.00  0.00           C  
ATOM   1213  ND1 HIS A 123       7.416  28.375 -19.807  0.00  0.00           N  
ATOM   1214  CE1 HIS A 123       7.989  27.414 -20.512  0.00  0.00           C  
ATOM   1215  NE2 HIS A 123       9.053  27.912 -21.113  0.00  0.00           N  
ATOM   1216  HN  HIS A 123       5.669  32.530 -19.153  0.00  0.00           H  
ATOM   1217  HE2 HIS A 123       9.672  27.406 -21.713  0.00  0.00           H  
ATOM   1218  N   TYR A 124       4.915  30.524 -20.331  0.00  0.00           N  
ATOM   1219  CA  TYR A 124       3.917  29.654 -20.959  0.00  0.00           C  
ATOM   1220  C   TYR A 124       3.255  30.351 -22.136  0.00  0.00           C  
ATOM   1221  O   TYR A 124       3.006  29.723 -23.169  0.00  0.00           O  
ATOM   1222  CB  TYR A 124       2.906  29.125 -19.944  0.00  0.00           C  
ATOM   1223  CG  TYR A 124       3.496  28.073 -19.045  0.00  0.00           C  
ATOM   1224  CD1 TYR A 124       3.876  26.831 -19.556  0.00  0.00           C  
ATOM   1225  CD2 TYR A 124       3.666  28.306 -17.680  0.00  0.00           C  
ATOM   1226  CE1 TYR A 124       4.420  25.841 -18.727  0.00  0.00           C  
ATOM   1227  CE2 TYR A 124       4.220  27.317 -16.845  0.00  0.00           C  
ATOM   1228  CZ  TYR A 124       4.588  26.099 -17.377  0.00  0.00           C  
ATOM   1229  OH  TYR A 124       5.126  25.123 -16.548  0.00  0.00           O  
ATOM   1230  HN  TYR A 124       4.426  31.376 -20.142  0.00  0.00           H  
ATOM   1231  HH  TYR A 124       5.345  25.511 -15.698  0.00  0.00           H  
ATOM   1232  N   ALA A 125       3.030  31.659 -22.007  0.00  0.00           N  
ATOM   1233  CA  ALA A 125       2.437  32.427 -23.109  0.00  0.00           C  
ATOM   1234  C   ALA A 125       3.381  32.477 -24.313  0.00  0.00           C  
ATOM   1235  O   ALA A 125       2.949  32.316 -25.461  0.00  0.00           O  
ATOM   1236  CB  ALA A 125       2.073  33.833 -22.645  0.00  0.00           C  
ATOM   1237  HN  ALA A 125       3.940  32.057 -21.889  0.00  0.00           H  
ATOM   1238  N   ALA A 126       4.676  32.680 -24.048  0.00  0.00           N  
ATOM   1239  CA  ALA A 126       5.685  32.750 -25.100  0.00  0.00           C  
ATOM   1240  C   ALA A 126       5.854  31.418 -25.834  0.00  0.00           C  
ATOM   1241  O   ALA A 126       6.034  31.392 -27.052  0.00  0.00           O  
ATOM   1242  CB  ALA A 126       7.030  33.228 -24.540  0.00  0.00           C  
ATOM   1243  HN  ALA A 126       4.941  31.878 -23.512  0.00  0.00           H  
ATOM   1244  N   PHE A 127       5.811  30.312 -25.092  0.00  0.00           N  
ATOM   1245  CA  PHE A 127       5.976  29.005 -25.720  0.00  0.00           C  
ATOM   1246  C   PHE A 127       4.717  28.596 -26.499  0.00  0.00           C  
ATOM   1247  O   PHE A 127       4.824  27.960 -27.544  0.00  0.00           O  
ATOM   1248  CB  PHE A 127       6.396  27.962 -24.678  0.00  0.00           C  
ATOM   1249  CG  PHE A 127       7.900  27.780 -24.556  0.00  0.00           C  
ATOM   1250  CD1 PHE A 127       8.771  28.868 -24.669  0.00  0.00           C  
ATOM   1251  CD2 PHE A 127       8.441  26.517 -24.335  0.00  0.00           C  
ATOM   1252  CE1 PHE A 127      10.152  28.695 -24.561  0.00  0.00           C  
ATOM   1253  CE2 PHE A 127       9.819  26.325 -24.226  0.00  0.00           C  
ATOM   1254  CZ  PHE A 127      10.690  27.419 -24.341  0.00  0.00           C  
ATOM   1255  HN  PHE A 127       4.882  30.296 -24.721  0.00  0.00           H  
ATOM   1256  N   GLU A 128       3.538  28.984 -26.014  0.00  0.00           N  
ATOM   1257  CA  GLU A 128       2.307  28.790 -26.789  0.00  0.00           C  
ATOM   1258  C   GLU A 128       2.305  29.638 -28.056  0.00  0.00           C  
ATOM   1259  O   GLU A 128       1.989  29.139 -29.148  0.00  0.00           O  
ATOM   1260  CB  GLU A 128       1.066  29.102 -25.964  0.00  0.00           C  
ATOM   1261  CG  GLU A 128      -0.225  28.843 -26.710  0.00  0.00           C  
ATOM   1262  CD  GLU A 128      -1.422  28.935 -25.802  0.00  0.00           C  
ATOM   1263  OE1 GLU A 128      -1.956  30.053 -25.620  0.00  0.00           O  
ATOM   1264  OE2 GLU A 128      -1.837  27.887 -25.265  0.00  0.00           O1-
ATOM   1265  HN  GLU A 128       3.621  29.977 -25.927  0.00  0.00           H  
ATOM   1266  N   ARG A 129       2.638  30.921 -27.901  0.00  0.00           N  
ATOM   1267  CA  ARG A 129       2.766  31.841 -29.039  0.00  0.00           C  
ATOM   1268  C   ARG A 129       3.710  31.291 -30.115  0.00  0.00           C  
ATOM   1269  O   ARG A 129       3.378  31.307 -31.300  0.00  0.00           O  
ATOM   1270  CB  ARG A 129       3.245  33.217 -28.559  0.00  0.00           C  
ATOM   1271  CG  ARG A 129       3.031  34.335 -29.558  0.00  0.00           C  
ATOM   1272  CD  ARG A 129       3.284  35.706 -28.929  0.00  0.00           C  
ATOM   1273  NE  ARG A 129       2.481  35.904 -27.724  0.00  0.00           N  
ATOM   1274  CZ  ARG A 129       2.960  35.996 -26.480  0.00  0.00           C  
ATOM   1275  NH1 ARG A 129       4.267  35.941 -26.235  0.00  0.00           N1+
ATOM   1276  NH2 ARG A 129       2.114  36.164 -25.470  0.00  0.00           N  
ATOM   1277  HN  ARG A 129       3.559  30.886 -27.514  0.00  0.00           H  
ATOM   1278  HE  ARG A 129       1.490  35.977 -27.840  0.00  0.00           H  
ATOM   1279 1HH1 ARG A 129       4.913  35.829 -26.990  0.00  0.00           H  
ATOM   1280 2HH1 ARG A 129       4.603  36.012 -25.296  0.00  0.00           H  
ATOM   1281 1HH2 ARG A 129       1.131  36.220 -25.645  0.00  0.00           H  
ATOM   1282 2HH2 ARG A 129       2.460  36.234 -24.534  0.00  0.00           H  
ATOM   1283  N   ALA A 130       4.870  30.789 -29.690  0.00  0.00           N  
ATOM   1284  CA  ALA A 130       5.867  30.232 -30.598  0.00  0.00           C  
ATOM   1285  C   ALA A 130       5.305  29.095 -31.445  0.00  0.00           C  
ATOM   1286  O   ALA A 130       5.752  28.882 -32.572  0.00  0.00           O  
ATOM   1287  CB  ALA A 130       7.079  29.746 -29.811  0.00  0.00           C  
ATOM   1288  HN  ALA A 130       4.601  30.011 -29.123  0.00  0.00           H  
ATOM   1289  N   THR A 131       4.352  28.362 -30.875  0.00  0.00           N  
ATOM   1290  CA  THR A 131       3.783  27.195 -31.538  0.00  0.00           C  
ATOM   1291  C   THR A 131       2.683  27.599 -32.522  0.00  0.00           C  
ATOM   1292  O   THR A 131       2.647  27.093 -33.650  0.00  0.00           O  
ATOM   1293  CB  THR A 131       3.234  26.179 -30.504  0.00  0.00           C  
ATOM   1294  CG2 THR A 131       2.715  24.912 -31.182  0.00  0.00           C  
ATOM   1295  OG1 THR A 131       4.274  25.827 -29.578  0.00  0.00           O  
ATOM   1296  HN  THR A 131       3.580  28.992 -30.786  0.00  0.00           H  
ATOM   1297  HG1 THR A 131       3.952  25.151 -28.977  0.00  0.00           H  
ATOM   1298  N   PHE A 132       1.805  28.509 -32.090  0.00  0.00           N  
ATOM   1299  CA  PHE A 132       0.556  28.824 -32.804  0.00  0.00           C  
ATOM   1300  C   PHE A 132       0.552  30.098 -33.654  0.00  0.00           C  
ATOM   1301  O   PHE A 132      -0.310  30.245 -34.526  0.00  0.00           O  
ATOM   1302  CB  PHE A 132      -0.614  28.862 -31.813  0.00  0.00           C  
ATOM   1303  CG  PHE A 132      -1.076  27.498 -31.399  0.00  0.00           C  
ATOM   1304  CD1 PHE A 132      -0.480  26.839 -30.324  0.00  0.00           C  
ATOM   1305  CD2 PHE A 132      -2.071  26.846 -32.116  0.00  0.00           C  
ATOM   1306  CE1 PHE A 132      -0.887  25.550 -29.961  0.00  0.00           C  
ATOM   1307  CE2 PHE A 132      -2.504  25.578 -31.751  0.00  0.00           C  
ATOM   1308  CZ  PHE A 132      -1.902  24.918 -30.680  0.00  0.00           C  
ATOM   1309  HN  PHE A 132       2.318  29.367 -32.118  0.00  0.00           H  
ATOM   1310  N   GLU A 133       1.494  31.007 -33.419  0.00  0.00           N  
ATOM   1311  CA  GLU A 133       1.463  32.301 -34.117  0.00  0.00           C  
ATOM   1312  C   GLU A 133       1.551  32.172 -35.642  0.00  0.00           C  
ATOM   1313  O   GLU A 133       2.065  31.186 -36.179  0.00  0.00           O  
ATOM   1314  CB  GLU A 133       2.556  33.247 -33.590  0.00  0.00           C  
ATOM   1315  CG  GLU A 133       3.977  32.946 -34.061  0.00  0.00           C  
ATOM   1316  CD  GLU A 133       5.026  33.857 -33.404  0.00  0.00           C  
ATOM   1317  OE1 GLU A 133       4.647  34.799 -32.677  0.00  0.00           O  
ATOM   1318  OE2 GLU A 133       6.231  33.626 -33.614  0.00  0.00           O1-
ATOM   1319  HN  GLU A 133       2.340  30.575 -33.731  0.00  0.00           H  
ATOM   1320  N   GLN A 134       1.044  33.190 -36.329  0.00  0.00           N  
ATOM   1321  CA  GLN A 134       1.138  33.266 -37.783  0.00  0.00           C  
ATOM   1322  C   GLN A 134       2.578  33.213 -38.259  0.00  0.00           C  
ATOM   1323  O   GLN A 134       3.485  33.712 -37.585  0.00  0.00           O  
ATOM   1324  CB  GLN A 134       0.510  34.559 -38.287  0.00  0.00           C  
ATOM   1325  CG  GLN A 134      -0.985  34.618 -38.143  0.00  0.00           C  
ATOM   1326  CD  GLN A 134      -1.577  35.850 -38.796  0.00  0.00           C  
ATOM   1327  NE2 GLN A 134      -2.900  35.879 -38.912  0.00  0.00           N  
ATOM   1328  OE1 GLN A 134      -0.851  36.766 -39.194  0.00  0.00           O  
ATOM   1329  HN  GLN A 134       1.566  33.981 -36.011  0.00  0.00           H  
ATOM   1330 1HE2 GLN A 134      -3.375  36.755 -38.999  0.00  0.00           H  
ATOM   1331 2HE2 GLN A 134      -3.421  35.025 -38.912  0.00  0.00           H  
ATOM   1332  N   GLY A 135       2.777  32.605 -39.421  0.00  0.00           N  
ATOM   1333  CA  GLY A 135       4.088  32.537 -40.040  0.00  0.00           C  
ATOM   1334  C   GLY A 135       4.869  31.280 -39.717  0.00  0.00           C  
ATOM   1335  O   GLY A 135       5.896  31.009 -40.338  0.00  0.00           O  
ATOM   1336  HN  GLY A 135       2.230  33.136 -40.069  0.00  0.00           H  
ATOM   1337  N   LYS A 136       4.391  30.511 -38.743  0.00  0.00           N  
ATOM   1338  CA  LYS A 136       5.051  29.256 -38.392  0.00  0.00           C  
ATOM   1339  C   LYS A 136       4.500  28.126 -39.253  0.00  0.00           C  
ATOM   1340  O   LYS A 136       3.353  28.182 -39.702  0.00  0.00           O  
ATOM   1341  CB  LYS A 136       4.884  28.940 -36.903  0.00  0.00           C  
ATOM   1342  CG  LYS A 136       5.476  29.993 -35.968  0.00  0.00           C  
ATOM   1343  CD  LYS A 136       6.996  30.009 -36.046  0.00  0.00           C  
ATOM   1344  CE  LYS A 136       7.571  31.209 -35.316  0.00  0.00           C  
ATOM   1345  NZ  LYS A 136       7.302  31.157 -33.846  0.00  0.00           N1+
ATOM   1346  HN  LYS A 136       3.487  30.233 -39.068  0.00  0.00           H  
ATOM   1347  HZ1 LYS A 136       7.430  32.067 -33.451  0.00  0.00           H  
ATOM   1348  HZ2 LYS A 136       6.362  30.855 -33.690  0.00  0.00           H  
ATOM   1349  HZ3 LYS A 136       7.935  30.514 -33.414  0.00  0.00           H  
ATOM   1350  N   SER A 137       5.323  27.105 -39.478  0.00  0.00           N  
ATOM   1351  CA  SER A 137       4.941  25.982 -40.334  0.00  0.00           C  
ATOM   1352  C   SER A 137       4.327  24.817 -39.555  0.00  0.00           C  
ATOM   1353  O   SER A 137       3.803  23.874 -40.151  0.00  0.00           O  
ATOM   1354  CB  SER A 137       6.154  25.492 -41.128  0.00  0.00           C  
ATOM   1355  OG  SER A 137       7.184  25.042 -40.262  0.00  0.00           O  
ATOM   1356  HN  SER A 137       5.450  26.691 -38.576  0.00  0.00           H  
ATOM   1357  HG  SER A 137       7.957  24.804 -40.780  0.00  0.00           H  
ATOM   1358  N   THR A 138       4.398  24.897 -38.231  0.00  0.00           N  
ATOM   1359  CA  THR A 138       4.012  23.794 -37.354  0.00  0.00           C  
ATOM   1360  C   THR A 138       2.595  23.322 -37.645  0.00  0.00           C  
ATOM   1361  O   THR A 138       1.653  24.108 -37.607  0.00  0.00           O  
ATOM   1362  CB  THR A 138       4.123  24.227 -35.886  0.00  0.00           C  
ATOM   1363  CG2 THR A 138       3.955  23.030 -34.939  0.00  0.00           C  
ATOM   1364  OG1 THR A 138       5.405  24.844 -35.691  0.00  0.00           O  
ATOM   1365  HN  THR A 138       3.753  25.625 -37.999  0.00  0.00           H  
ATOM   1366  HG1 THR A 138       5.524  25.047 -34.760  0.00  0.00           H  
ATOM   1367  N   LYS A 139       2.461  22.032 -37.941  0.00  0.00           N  
ATOM   1368  CA  LYS A 139       1.160  21.408 -38.130  0.00  0.00           C  
ATOM   1369  C   LYS A 139       0.554  21.137 -36.757  0.00  0.00           C  
ATOM   1370  O   LYS A 139       1.271  20.709 -35.834  0.00  0.00           O  
ATOM   1371  CB  LYS A 139       1.309  20.113 -38.927  0.00  0.00           C  
ATOM   1372  CG  LYS A 139       1.702  20.346 -40.384  0.00  0.00           C  
ATOM   1373  CD  LYS A 139       2.130  19.059 -41.069  0.00  0.00           C  
ATOM   1374  CE  LYS A 139       2.540  19.335 -42.508  0.00  0.00           C  
ATOM   1375  NZ  LYS A 139       3.213  18.156 -43.122  0.00  0.00           N1+
ATOM   1376  HN  LYS A 139       2.841  21.561 -37.145  0.00  0.00           H  
ATOM   1377  HZ1 LYS A 139       3.402  18.345 -44.086  0.00  0.00           H  
ATOM   1378  HZ2 LYS A 139       4.072  17.976 -42.643  0.00  0.00           H  
ATOM   1379  HZ3 LYS A 139       2.617  17.357 -43.050  0.00  0.00           H  
ATOM   1380  N   LEU A 140      -0.745  21.391 -36.618  0.00  0.00           N  
ATOM   1381  CA  LEU A 140      -1.378  21.457 -35.310  0.00  0.00           C  
ATOM   1382  C   LEU A 140      -2.460  20.391 -35.227  0.00  0.00           C  
ATOM   1383  O   LEU A 140      -3.518  20.519 -35.841  0.00  0.00           O  
ATOM   1384  CB  LEU A 140      -1.949  22.856 -35.060  0.00  0.00           C  
ATOM   1385  CG  LEU A 140      -0.934  23.984 -35.237  0.00  0.00           C  
ATOM   1386  CD1 LEU A 140      -1.643  25.320 -35.454  0.00  0.00           C  
ATOM   1387  CD2 LEU A 140       0.029  24.057 -34.047  0.00  0.00           C  
ATOM   1388  HN  LEU A 140      -1.193  20.618 -37.066  0.00  0.00           H  
ATOM   1389  N   MET A 141      -2.169  19.325 -34.486  0.00  0.00           N  
ATOM   1390  CA  MET A 141      -3.082  18.197 -34.398  0.00  0.00           C  
ATOM   1391  C   MET A 141      -3.972  18.385 -33.187  0.00  0.00           C  
ATOM   1392  O   MET A 141      -3.504  18.355 -32.034  0.00  0.00           O  
ATOM   1393  CB  MET A 141      -2.324  16.866 -34.325  0.00  0.00           C  
ATOM   1394  CG  MET A 141      -1.291  16.669 -35.431  0.00  0.00           C  
ATOM   1395  SD  MET A 141      -0.611  15.000 -35.504  0.00  0.00           S  
ATOM   1396  CE  MET A 141       0.230  14.857 -33.927  0.00  0.00           C  
ATOM   1397  HN  MET A 141      -2.126  19.680 -33.552  0.00  0.00           H  
ATOM   1398  N   MET A 142      -5.254  18.599 -33.460  0.00  0.00           N  
ATOM   1399  CA  MET A 142      -6.190  19.071 -32.447  0.00  0.00           C  
ATOM   1400  C   MET A 142      -7.168  18.005 -31.978  0.00  0.00           C  
ATOM   1401  O   MET A 142      -7.451  17.042 -32.704  0.00  0.00           O  
ATOM   1402  CB  MET A 142      -6.982  20.266 -32.999  0.00  0.00           C  
ATOM   1403  CG  MET A 142      -6.122  21.306 -33.700  0.00  0.00           C  
ATOM   1404  SD  MET A 142      -4.859  22.008 -32.610  0.00  0.00           S  
ATOM   1405  CE  MET A 142      -5.838  22.798 -31.340  0.00  0.00           C  
ATOM   1406  HN  MET A 142      -5.603  17.696 -33.711  0.00  0.00           H  
ATOM   1407  N   LEU A 143      -7.711  18.194 -30.777  0.00  0.00           N  
ATOM   1408  CA  LEU A 143      -8.671  17.235 -30.236  0.00  0.00           C  
ATOM   1409  C   LEU A 143     -10.097  17.736 -30.339  0.00  0.00           C  
ATOM   1410  O   LEU A 143     -11.008  16.936 -30.520  0.00  0.00           O  
ATOM   1411  CB  LEU A 143      -8.334  16.859 -28.791  0.00  0.00           C  
ATOM   1412  CG  LEU A 143      -6.983  16.182 -28.594  0.00  0.00           C  
ATOM   1413  CD1 LEU A 143      -6.717  15.894 -27.099  0.00  0.00           C  
ATOM   1414  CD2 LEU A 143      -6.876  14.903 -29.433  0.00  0.00           C  
ATOM   1415  HN  LEU A 143      -8.234  19.041 -30.872  0.00  0.00           H  
ATOM   1416  N   THR A 144     -10.291  19.055 -30.220  0.00  0.00           N  
ATOM   1417  CA  THR A 144     -11.646  19.607 -30.264  0.00  0.00           C  
ATOM   1418  C   THR A 144     -11.771  20.886 -31.081  0.00  0.00           C  
ATOM   1419  O   THR A 144     -10.813  21.647 -31.228  0.00  0.00           O  
ATOM   1420  CB  THR A 144     -12.227  19.878 -28.848  0.00  0.00           C  
ATOM   1421  CG2 THR A 144     -12.025  18.683 -27.895  0.00  0.00           C  
ATOM   1422  OG1 THR A 144     -11.636  21.064 -28.299  0.00  0.00           O  
ATOM   1423  HN  THR A 144      -9.836  19.447 -31.020  0.00  0.00           H  
ATOM   1424  HG1 THR A 144     -11.871  21.139 -27.371  0.00  0.00           H  
ATOM   1425  N   ASP A 145     -12.984  21.115 -31.584  0.00  0.00           N  
ATOM   1426  CA  ASP A 145     -13.296  22.368 -32.261  0.00  0.00           C  
ATOM   1427  C   ASP A 145     -13.163  23.577 -31.348  0.00  0.00           C  
ATOM   1428  O   ASP A 145     -12.790  24.654 -31.815  0.00  0.00           O  
ATOM   1429  CB  ASP A 145     -14.690  22.319 -32.885  0.00  0.00           C  
ATOM   1430  CG  ASP A 145     -14.747  21.426 -34.113  0.00  0.00           C  
ATOM   1431  OD1 ASP A 145     -13.732  21.315 -34.849  0.00  0.00           O  
ATOM   1432  OD2 ASP A 145     -15.824  20.832 -34.339  0.00  0.00           O1-
ATOM   1433  HN  ASP A 145     -13.586  21.111 -30.785  0.00  0.00           H  
ATOM   1434  N   LYS A 146     -13.462  23.390 -30.062  0.00  0.00           N  
ATOM   1435  CA  LYS A 146     -13.311  24.442 -29.055  0.00  0.00           C  
ATOM   1436  C   LYS A 146     -11.850  24.881 -28.934  0.00  0.00           C  
ATOM   1437  O   LYS A 146     -11.549  26.076 -28.901  0.00  0.00           O  
ATOM   1438  CB  LYS A 146     -13.872  23.987 -27.698  0.00  0.00           C  
ATOM   1439  CG  LYS A 146     -13.720  24.998 -26.550  0.00  0.00           C  
ATOM   1440  CD  LYS A 146     -14.307  26.377 -26.885  0.00  0.00           C  
ATOM   1441  CE  LYS A 146     -14.425  27.264 -25.646  0.00  0.00           C  
ATOM   1442  NZ  LYS A 146     -13.178  27.296 -24.836  0.00  0.00           N1+
ATOM   1443  HN  LYS A 146     -12.821  22.682 -29.767  0.00  0.00           H  
ATOM   1444  HZ1 LYS A 146     -12.949  28.244 -24.614  0.00  0.00           H  
ATOM   1445  HZ2 LYS A 146     -13.316  26.779 -23.991  0.00  0.00           H  
ATOM   1446  HZ3 LYS A 146     -12.430  26.887 -25.359  0.00  0.00           H  
ATOM   1447  N   GLN A 147     -10.931  23.916 -28.901  0.00  0.00           N  
ATOM   1448  CA  GLN A 147      -9.516  24.245 -28.942  0.00  0.00           C  
ATOM   1449  C   GLN A 147      -9.199  25.147 -30.134  0.00  0.00           C  
ATOM   1450  O   GLN A 147      -8.594  26.200 -29.970  0.00  0.00           O  
ATOM   1451  CB  GLN A 147      -8.682  22.986 -29.051  0.00  0.00           C  
ATOM   1452  CG  GLN A 147      -8.417  22.264 -27.761  0.00  0.00           C  
ATOM   1453  CD  GLN A 147      -7.588  21.035 -28.022  0.00  0.00           C  
ATOM   1454  NE2 GLN A 147      -6.612  20.769 -27.163  0.00  0.00           N  
ATOM   1455  OE1 GLN A 147      -7.812  20.343 -29.016  0.00  0.00           O  
ATOM   1456  HN  GLN A 147     -11.089  23.394 -29.739  0.00  0.00           H  
ATOM   1457 1HE2 GLN A 147      -5.915  20.089 -27.393  0.00  0.00           H  
ATOM   1458 2HE2 GLN A 147      -6.573  21.248 -26.286  0.00  0.00           H  
ATOM   1459  N   ILE A 148      -9.616  24.742 -31.337  0.00  0.00           N  
ATOM   1460  CA  ILE A 148      -9.330  25.512 -32.548  0.00  0.00           C  
ATOM   1461  C   ILE A 148      -9.869  26.944 -32.449  0.00  0.00           C  
ATOM   1462  O   ILE A 148      -9.154  27.899 -32.765  0.00  0.00           O  
ATOM   1463  CB  ILE A 148      -9.880  24.811 -33.808  0.00  0.00           C  
ATOM   1464  CG1 ILE A 148      -9.185  23.457 -33.996  0.00  0.00           C  
ATOM   1465  CG2 ILE A 148      -9.711  25.714 -35.045  0.00  0.00           C  
ATOM   1466  CD1 ILE A 148      -9.746  22.598 -35.133  0.00  0.00           C  
ATOM   1467  HN  ILE A 148     -10.613  24.758 -31.268  0.00  0.00           H  
ATOM   1468  N   ALA A 149     -11.113  27.080 -31.987  0.00  0.00           N  
ATOM   1469  CA  ALA A 149     -11.748  28.394 -31.837  0.00  0.00           C  
ATOM   1470  C   ALA A 149     -10.915  29.275 -30.915  0.00  0.00           C  
ATOM   1471  O   ALA A 149     -10.644  30.445 -31.238  0.00  0.00           O  
ATOM   1472  CB  ALA A 149     -13.161  28.251 -31.304  0.00  0.00           C  
ATOM   1473  HN  ALA A 149     -11.065  26.726 -31.053  0.00  0.00           H  
ATOM   1474  N   ASP A 150     -10.490  28.711 -29.782  0.00  0.00           N  
ATOM   1475  CA  ASP A 150      -9.671  29.442 -28.815  0.00  0.00           C  
ATOM   1476  C   ASP A 150      -8.349  29.933 -29.402  0.00  0.00           C  
ATOM   1477  O   ASP A 150      -7.984  31.101 -29.242  0.00  0.00           O  
ATOM   1478  CB  ASP A 150      -9.371  28.561 -27.603  0.00  0.00           C  
ATOM   1479  CG  ASP A 150     -10.559  28.394 -26.676  0.00  0.00           C  
ATOM   1480  OD1 ASP A 150     -11.639  28.985 -26.919  0.00  0.00           O  
ATOM   1481  OD2 ASP A 150     -10.402  27.648 -25.681  0.00  0.00           O1-
ATOM   1482  HN  ASP A 150      -9.897  27.966 -30.089  0.00  0.00           H  
ATOM   1483  N   PHE A 151      -7.621  29.042 -30.069  0.00  0.00           N  
ATOM   1484  CA  PHE A 151      -6.342  29.392 -30.674  0.00  0.00           C  
ATOM   1485  C   PHE A 151      -6.491  30.426 -31.790  0.00  0.00           C  
ATOM   1486  O   PHE A 151      -5.662  31.327 -31.911  0.00  0.00           O  
ATOM   1487  CB  PHE A 151      -5.600  28.145 -31.158  0.00  0.00           C  
ATOM   1488  CG  PHE A 151      -5.012  27.339 -30.043  0.00  0.00           C  
ATOM   1489  CD1 PHE A 151      -3.945  27.831 -29.295  0.00  0.00           C  
ATOM   1490  CD2 PHE A 151      -5.535  26.085 -29.728  0.00  0.00           C  
ATOM   1491  CE1 PHE A 151      -3.409  27.092 -28.247  0.00  0.00           C  
ATOM   1492  CE2 PHE A 151      -5.001  25.332 -28.683  0.00  0.00           C  
ATOM   1493  CZ  PHE A 151      -3.935  25.834 -27.946  0.00  0.00           C  
ATOM   1494  HN  PHE A 151      -8.197  28.791 -30.847  0.00  0.00           H  
ATOM   1495  N   GLN A 152      -7.551  30.303 -32.588  0.00  0.00           N  
ATOM   1496  CA  GLN A 152      -7.818  31.294 -33.635  0.00  0.00           C  
ATOM   1497  C   GLN A 152      -8.095  32.667 -33.037  0.00  0.00           C  
ATOM   1498  O   GLN A 152      -7.629  33.684 -33.569  0.00  0.00           O  
ATOM   1499  CB  GLN A 152      -8.973  30.848 -34.528  0.00  0.00           C  
ATOM   1500  CG  GLN A 152      -8.583  29.759 -35.502  0.00  0.00           C  
ATOM   1501  CD  GLN A 152      -9.729  29.333 -36.396  0.00  0.00           C  
ATOM   1502  NE2 GLN A 152      -9.421  29.064 -37.658  0.00  0.00           N  
ATOM   1503  OE1 GLN A 152     -10.875  29.236 -35.958  0.00  0.00           O  
ATOM   1504  HN  GLN A 152      -8.335  30.377 -31.971  0.00  0.00           H  
ATOM   1505 1HE2 GLN A 152     -10.145  28.858 -38.316  0.00  0.00           H  
ATOM   1506 2HE2 GLN A 152      -8.465  29.068 -37.951  0.00  0.00           H  
ATOM   1507  N   LYS A 153      -8.824  32.686 -31.925  0.00  0.00           N  
ATOM   1508  CA  LYS A 153      -9.177  33.930 -31.230  0.00  0.00           C  
ATOM   1509  C   LYS A 153      -7.933  34.698 -30.795  0.00  0.00           C  
ATOM   1510  O   LYS A 153      -7.844  35.919 -30.977  0.00  0.00           O  
ATOM   1511  CB  LYS A 153     -10.066  33.616 -30.021  0.00  0.00           C  
ATOM   1512  CG  LYS A 153     -10.490  34.809 -29.174  0.00  0.00           C  
ATOM   1513  CD  LYS A 153     -11.272  34.327 -27.970  0.00  0.00           C  
ATOM   1514  CE  LYS A 153     -11.699  35.468 -27.066  0.00  0.00           C  
ATOM   1515  NZ  LYS A 153     -12.423  34.939 -25.872  0.00  0.00           N1+
ATOM   1516  HN  LYS A 153      -8.262  32.192 -31.262  0.00  0.00           H  
ATOM   1517  HZ1 LYS A 153     -13.070  35.627 -25.543  0.00  0.00           H  
ATOM   1518  HZ2 LYS A 153     -12.919  34.108 -26.124  0.00  0.00           H  
ATOM   1519  HZ3 LYS A 153     -11.765  34.728 -25.149  0.00  0.00           H  
ATOM   1520  N   HIS A 154      -6.958  33.981 -30.246  0.00  0.00           N  
ATOM   1521  CA  HIS A 154      -5.788  34.621 -29.656  0.00  0.00           C  
ATOM   1522  C   HIS A 154      -4.588  34.767 -30.584  0.00  0.00           C  
ATOM   1523  O   HIS A 154      -3.756  35.661 -30.373  0.00  0.00           O  
ATOM   1524  CB  HIS A 154      -5.391  33.907 -28.364  0.00  0.00           C  
ATOM   1525  CG  HIS A 154      -6.436  34.000 -27.301  0.00  0.00           C  
ATOM   1526  CD2 HIS A 154      -7.464  33.179 -26.988  0.00  0.00           C  
ATOM   1527  ND1 HIS A 154      -6.537  35.083 -26.452  0.00  0.00           N  
ATOM   1528  CE1 HIS A 154      -7.571  34.914 -25.650  0.00  0.00           C  
ATOM   1529  NE2 HIS A 154      -8.149  33.764 -25.950  0.00  0.00           N  
ATOM   1530  HN  HIS A 154      -6.588  33.447 -31.006  0.00  0.00           H  
ATOM   1531  HE2 HIS A 154      -8.954  33.382 -25.496  0.00  0.00           H  
ATOM   1532  N   TYR A 155      -4.495  33.913 -31.606  0.00  0.00           N  
ATOM   1533  CA  TYR A 155      -3.316  33.902 -32.473  0.00  0.00           C  
ATOM   1534  C   TYR A 155      -3.571  34.105 -33.959  0.00  0.00           C  
ATOM   1535  O   TYR A 155      -2.622  34.284 -34.723  0.00  0.00           O  
ATOM   1536  CB  TYR A 155      -2.483  32.634 -32.236  0.00  0.00           C  
ATOM   1537  CG  TYR A 155      -2.085  32.485 -30.792  0.00  0.00           C  
ATOM   1538  CD1 TYR A 155      -1.144  33.343 -30.222  0.00  0.00           C  
ATOM   1539  CD2 TYR A 155      -2.676  31.520 -29.978  0.00  0.00           C  
ATOM   1540  CE1 TYR A 155      -0.783  33.234 -28.884  0.00  0.00           C  
ATOM   1541  CE2 TYR A 155      -2.316  31.394 -28.638  0.00  0.00           C  
ATOM   1542  CZ  TYR A 155      -1.371  32.256 -28.100  0.00  0.00           C  
ATOM   1543  OH  TYR A 155      -1.016  32.160 -26.778  0.00  0.00           O  
ATOM   1544  HN  TYR A 155      -5.245  34.173 -32.214  0.00  0.00           H  
ATOM   1545  HH  TYR A 155      -1.370  31.347 -26.410  0.00  0.00           H  
ATOM   1546  N   GLN A 156      -4.839  34.059 -34.363  0.00  0.00           N  
ATOM   1547  CA  GLN A 156      -5.213  34.191 -35.781  0.00  0.00           C  
ATOM   1548  C   GLN A 156      -4.434  33.195 -36.652  0.00  0.00           C  
ATOM   1549  O   GLN A 156      -4.064  33.474 -37.800  0.00  0.00           O  
ATOM   1550  CB  GLN A 156      -5.033  35.644 -36.263  0.00  0.00           C  
ATOM   1551  CG  GLN A 156      -5.908  36.676 -35.522  0.00  0.00           C  
ATOM   1552  CD  GLN A 156      -5.407  37.005 -34.113  0.00  0.00           C  
ATOM   1553  NE2 GLN A 156      -6.315  36.974 -33.143  0.00  0.00           N  
ATOM   1554  OE1 GLN A 156      -4.223  37.285 -33.903  0.00  0.00           O  
ATOM   1555  HN  GLN A 156      -5.261  34.853 -33.926  0.00  0.00           H  
ATOM   1556 1HE2 GLN A 156      -6.196  37.542 -32.328  0.00  0.00           H  
ATOM   1557 2HE2 GLN A 156      -7.117  36.383 -33.228  0.00  0.00           H  
ATOM   1558  N   THR A 157      -4.175  32.026 -36.072  0.00  0.00           N  
ATOM   1559  CA  THR A 157      -3.472  30.943 -36.738  0.00  0.00           C  
ATOM   1560  C   THR A 157      -4.099  30.614 -38.094  0.00  0.00           C  
ATOM   1561  O   THR A 157      -5.326  30.518 -38.208  0.00  0.00           O  
ATOM   1562  CB  THR A 157      -3.528  29.690 -35.853  0.00  0.00           C  
ATOM   1563  CG2 THR A 157      -2.674  28.568 -36.424  0.00  0.00           C  
ATOM   1564  OG1 THR A 157      -3.066  30.026 -34.538  0.00  0.00           O  
ATOM   1565  HN  THR A 157      -5.082  31.645 -35.891  0.00  0.00           H  
ATOM   1566  HG1 THR A 157      -2.919  29.222 -34.035  0.00  0.00           H  
ATOM   1567  N   GLU A 158      -3.247  30.440 -39.105  0.00  0.00           N  
ATOM   1568  CA  GLU A 158      -3.695  30.030 -40.440  0.00  0.00           C  
ATOM   1569  C   GLU A 158      -4.542  28.765 -40.316  0.00  0.00           C  
ATOM   1570  O   GLU A 158      -4.066  27.757 -39.793  0.00  0.00           O  
ATOM   1571  CB  GLU A 158      -2.502  29.791 -41.370  0.00  0.00           C  
ATOM   1572  CG  GLU A 158      -1.602  31.020 -41.583  0.00  0.00           C  
ATOM   1573  CD  GLU A 158      -0.398  31.069 -40.647  0.00  0.00           C  
ATOM   1574  OE1 GLU A 158      -0.481  30.541 -39.511  0.00  0.00           O  
ATOM   1575  OE2 GLU A 158       0.632  31.645 -41.054  0.00  0.00           O1-
ATOM   1576  HN  GLU A 158      -2.664  29.686 -38.803  0.00  0.00           H  
ATOM   1577  N   PRO A 159      -5.817  28.831 -40.748  0.00  0.00           N  
ATOM   1578  CA  PRO A 159      -6.756  27.713 -40.588  0.00  0.00           C  
ATOM   1579  C   PRO A 159      -6.260  26.371 -41.141  0.00  0.00           C  
ATOM   1580  O   PRO A 159      -6.565  25.327 -40.557  0.00  0.00           O  
ATOM   1581  CB  PRO A 159      -8.002  28.195 -41.344  0.00  0.00           C  
ATOM   1582  CG  PRO A 159      -7.926  29.678 -41.252  0.00  0.00           C  
ATOM   1583  CD  PRO A 159      -6.465  29.992 -41.392  0.00  0.00           C  
ATOM   1584  N   GLU A 160      -5.501  26.399 -42.237  0.00  0.00           N  
ATOM   1585  CA  GLU A 160      -5.010  25.173 -42.877  0.00  0.00           C  
ATOM   1586  C   GLU A 160      -4.058  24.355 -41.991  0.00  0.00           C  
ATOM   1587  O   GLU A 160      -3.865  23.155 -42.211  0.00  0.00           O  
ATOM   1588  CB  GLU A 160      -4.361  25.479 -44.237  0.00  0.00           C  
ATOM   1589  CG  GLU A 160      -3.118  26.355 -44.180  0.00  0.00           C  
ATOM   1590  CD  GLU A 160      -3.411  27.856 -44.244  0.00  0.00           C  
ATOM   1591  OE1 GLU A 160      -4.556  28.290 -43.969  0.00  0.00           O  
ATOM   1592  OE2 GLU A 160      -2.473  28.618 -44.569  0.00  0.00           O1-
ATOM   1593  HN  GLU A 160      -4.669  26.869 -41.943  0.00  0.00           H  
ATOM   1594  N   ARG A 161      -3.470  25.006 -40.992  0.00  0.00           N  
ATOM   1595  CA  ARG A 161      -2.497  24.346 -40.125  0.00  0.00           C  
ATOM   1596  C   ARG A 161      -3.158  23.419 -39.114  0.00  0.00           C  
ATOM   1597  O   ARG A 161      -2.506  22.522 -38.601  0.00  0.00           O  
ATOM   1598  CB  ARG A 161      -1.633  25.379 -39.403  0.00  0.00           C  
ATOM   1599  CG  ARG A 161      -0.641  26.074 -40.314  0.00  0.00           C  
ATOM   1600  CD  ARG A 161       0.044  27.227 -39.607  0.00  0.00           C  
ATOM   1601  NE  ARG A 161       0.738  26.787 -38.400  0.00  0.00           N  
ATOM   1602  CZ  ARG A 161       1.126  27.596 -37.417  0.00  0.00           C  
ATOM   1603  NH1 ARG A 161       0.896  28.903 -37.489  0.00  0.00           N1+
ATOM   1604  NH2 ARG A 161       1.752  27.095 -36.360  0.00  0.00           N  
ATOM   1605  HN  ARG A 161      -4.223  25.245 -40.378  0.00  0.00           H  
ATOM   1606  HE  ARG A 161       0.935  25.811 -38.306  0.00  0.00           H  
ATOM   1607 1HH1 ARG A 161       0.428  29.285 -38.286  0.00  0.00           H  
ATOM   1608 2HH1 ARG A 161       1.191  29.504 -36.746  0.00  0.00           H  
ATOM   1609 1HH2 ARG A 161       1.931  26.113 -36.304  0.00  0.00           H  
ATOM   1610 2HH2 ARG A 161       2.045  27.700 -35.619  0.00  0.00           H  
ATOM   1611  N   PHE A 162      -4.438  23.640 -38.835  0.00  0.00           N  
ATOM   1612  CA  PHE A 162      -5.184  22.777 -37.912  0.00  0.00           C  
ATOM   1613  C   PHE A 162      -5.686  21.519 -38.587  0.00  0.00           C  
ATOM   1614  O   PHE A 162      -6.188  21.562 -39.716  0.00  0.00           O  
ATOM   1615  CB  PHE A 162      -6.412  23.480 -37.345  0.00  0.00           C  
ATOM   1616  CG  PHE A 162      -6.117  24.718 -36.551  0.00  0.00           C  
ATOM   1617  CD1 PHE A 162      -5.619  24.632 -35.254  0.00  0.00           C  
ATOM   1618  CD2 PHE A 162      -6.399  25.971 -37.081  0.00  0.00           C  
ATOM   1619  CE1 PHE A 162      -5.389  25.772 -34.503  0.00  0.00           C  
ATOM   1620  CE2 PHE A 162      -6.161  27.123 -36.344  0.00  0.00           C  
ATOM   1621  CZ  PHE A 162      -5.658  27.026 -35.053  0.00  0.00           C  
ATOM   1622  HN  PHE A 162      -4.903  23.519 -39.712  0.00  0.00           H  
ATOM   1623  N   GLN A 163      -5.577  20.399 -37.879  0.00  0.00           N  
ATOM   1624  CA  GLN A 163      -6.239  19.168 -38.288  0.00  0.00           C  
ATOM   1625  C   GLN A 163      -6.807  18.502 -37.052  0.00  0.00           C  
ATOM   1626  O   GLN A 163      -6.060  18.131 -36.148  0.00  0.00           O  
ATOM   1627  CB  GLN A 163      -5.268  18.223 -38.994  0.00  0.00           C  
ATOM   1628  CG  GLN A 163      -4.706  18.772 -40.305  0.00  0.00           C  
ATOM   1629  CD  GLN A 163      -3.854  17.771 -41.048  0.00  0.00           C  
ATOM   1630  NE2 GLN A 163      -2.578  18.102 -41.234  0.00  0.00           N  
ATOM   1631  OE1 GLN A 163      -4.338  16.714 -41.470  0.00  0.00           O  
ATOM   1632  HN  GLN A 163      -6.001  20.623 -37.001  0.00  0.00           H  
ATOM   1633 1HE2 GLN A 163      -2.006  17.561 -41.850  0.00  0.00           H  
ATOM   1634 2HE2 GLN A 163      -2.192  18.892 -40.757  0.00  0.00           H  
ATOM   1635  N   ILE A 164      -8.125  18.359 -37.011  0.00  0.00           N  
ATOM   1636  CA  ILE A 164      -8.774  17.679 -35.895  0.00  0.00           C  
ATOM   1637  C   ILE A 164      -8.605  16.174 -36.045  0.00  0.00           C  
ATOM   1638  O   ILE A 164      -8.716  15.636 -37.150  0.00  0.00           O  
ATOM   1639  CB  ILE A 164     -10.260  18.093 -35.733  0.00  0.00           C  
ATOM   1640  CG1 ILE A 164     -10.819  17.585 -34.402  0.00  0.00           C  
ATOM   1641  CG2 ILE A 164     -11.111  17.637 -36.923  0.00  0.00           C  
ATOM   1642  CD1 ILE A 164     -11.876  18.481 -33.810  0.00  0.00           C  
ATOM   1643  HN  ILE A 164      -8.335  17.787 -37.804  0.00  0.00           H  
ATOM   1644  N   LEU A 165      -8.276  15.518 -34.936  0.00  0.00           N  
ATOM   1645  CA  LEU A 165      -8.100  14.068 -34.926  0.00  0.00           C  
ATOM   1646  C   LEU A 165      -9.329  13.391 -34.319  0.00  0.00           C  
ATOM   1647  O   LEU A 165      -9.974  13.962 -33.438  0.00  0.00           O  
ATOM   1648  CB  LEU A 165      -6.868  13.691 -34.088  0.00  0.00           C  
ATOM   1649  CG  LEU A 165      -5.474  14.175 -34.511  0.00  0.00           C  
ATOM   1650  CD1 LEU A 165      -4.460  13.923 -33.401  0.00  0.00           C  
ATOM   1651  CD2 LEU A 165      -5.018  13.519 -35.810  0.00  0.00           C  
ATOM   1652  HN  LEU A 165      -9.050  15.674 -34.322  0.00  0.00           H  
ATOM   1653  N   PRO A 166      -9.644  12.158 -34.763  0.00  0.00           N  
ATOM   1654  CA  PRO A 166     -10.642  11.380 -34.019  0.00  0.00           C  
ATOM   1655  C   PRO A 166     -10.022  10.942 -32.694  0.00  0.00           C  
ATOM   1656  O   PRO A 166      -8.813  11.076 -32.525  0.00  0.00           O  
ATOM   1657  CB  PRO A 166     -10.902  10.152 -34.906  0.00  0.00           C  
ATOM   1658  CG  PRO A 166     -10.118  10.348 -36.146  0.00  0.00           C  
ATOM   1659  CD  PRO A 166      -9.099  11.422 -35.916  0.00  0.00           C  
ATOM   1660  N   PRO A 167     -10.845  10.459 -31.749  0.00  0.00           N  
ATOM   1661  CA  PRO A 167     -10.258  10.011 -30.484  0.00  0.00           C  
ATOM   1662  C   PRO A 167      -9.355   8.787 -30.625  0.00  0.00           C  
ATOM   1663  O   PRO A 167      -9.369   8.109 -31.662  0.00  0.00           O  
ATOM   1664  CB  PRO A 167     -11.483   9.712 -29.610  0.00  0.00           C  
ATOM   1665  CG  PRO A 167     -12.624  10.479 -30.268  0.00  0.00           C  
ATOM   1666  CD  PRO A 167     -12.318  10.398 -31.737  0.00  0.00           C  
ATOM   1667  N   GLY A 168      -8.567   8.516 -29.591  0.00  0.00           N  
ATOM   1668  CA  GLY A 168      -7.569   7.446 -29.648  0.00  0.00           C  
ATOM   1669  C   GLY A 168      -7.606   6.544 -28.431  0.00  0.00           C  
ATOM   1670  O   GLY A 168      -6.573   6.222 -27.857  0.00  0.00           O  
ATOM   1671  HN  GLY A 168      -9.198   8.223 -28.873  0.00  0.00           H  
ATOM   1672  N   ILE A 169      -8.806   6.105 -28.068  0.00  0.00           N  
ATOM   1673  CA  ILE A 169      -8.978   5.260 -26.888  0.00  0.00           C  
ATOM   1674  C   ILE A 169      -8.324   3.886 -27.152  0.00  0.00           C  
ATOM   1675  O   ILE A 169      -8.473   3.316 -28.247  0.00  0.00           O  
ATOM   1676  CB  ILE A 169     -10.484   5.155 -26.515  0.00  0.00           C  
ATOM   1677  CG1 ILE A 169     -10.958   6.377 -25.691  0.00  0.00           C  
ATOM   1678  CG2 ILE A 169     -10.761   3.917 -25.671  0.00  0.00           C  
ATOM   1679  CD1 ILE A 169     -10.531   7.765 -26.165  0.00  0.00           C  
ATOM   1680  HN  ILE A 169      -9.096   5.525 -28.829  0.00  0.00           H  
ATOM   1681  N   TYR A 170      -7.557   3.386 -26.185  0.00  0.00           N  
ATOM   1682  CA  TYR A 170      -6.930   2.060 -26.292  0.00  0.00           C  
ATOM   1683  C   TYR A 170      -8.010   0.969 -26.285  0.00  0.00           C  
ATOM   1684  O   TYR A 170      -8.938   0.994 -25.460  0.00  0.00           O  
ATOM   1685  CB  TYR A 170      -5.995   1.809 -25.108  0.00  0.00           C  
ATOM   1686  CG  TYR A 170      -4.642   2.505 -25.132  0.00  0.00           C  
ATOM   1687  CD1 TYR A 170      -4.524   3.858 -25.427  0.00  0.00           C  
ATOM   1688  CD2 TYR A 170      -3.477   1.806 -24.781  0.00  0.00           C  
ATOM   1689  CE1 TYR A 170      -3.270   4.494 -25.417  0.00  0.00           C  
ATOM   1690  CE2 TYR A 170      -2.220   2.425 -24.759  0.00  0.00           C  
ATOM   1691  CZ  TYR A 170      -2.124   3.778 -25.077  0.00  0.00           C  
ATOM   1692  OH  TYR A 170      -0.888   4.382 -25.056  0.00  0.00           O  
ATOM   1693  HN  TYR A 170      -8.177   3.298 -25.405  0.00  0.00           H  
ATOM   1694  HH  TYR A 170      -0.219   3.734 -24.825  0.00  0.00           H  
ATOM   1695  N   PRO A 171      -7.880  -0.019 -27.186  0.00  0.00           N  
ATOM   1696  CA  PRO A 171      -8.896  -1.061 -27.320  0.00  0.00           C  
ATOM   1697  C   PRO A 171      -9.095  -1.933 -26.079  0.00  0.00           C  
ATOM   1698  O   PRO A 171     -10.159  -2.544 -25.940  0.00  0.00           O  
ATOM   1699  CB  PRO A 171      -8.402  -1.897 -28.516  0.00  0.00           C  
ATOM   1700  CG  PRO A 171      -6.971  -1.557 -28.694  0.00  0.00           C  
ATOM   1701  CD  PRO A 171      -6.778  -0.170 -28.152  0.00  0.00           C  
ATOM   1702  N   ASP A 172      -8.112  -1.972 -25.180  0.00  0.00           N  
ATOM   1703  CA  ASP A 172      -8.214  -2.842 -24.001  0.00  0.00           C  
ATOM   1704  C   ASP A 172      -9.263  -2.390 -22.977  0.00  0.00           C  
ATOM   1705  O   ASP A 172      -9.584  -3.140 -22.063  0.00  0.00           O  
ATOM   1706  CB  ASP A 172      -6.868  -2.988 -23.305  0.00  0.00           C  
ATOM   1707  CG  ASP A 172      -6.440  -1.704 -22.632  0.00  0.00           C  
ATOM   1708  OD1 ASP A 172      -5.820  -0.872 -23.316  0.00  0.00           O  
ATOM   1709  OD2 ASP A 172      -6.732  -1.533 -21.434  0.00  0.00           O1-
ATOM   1710  HN  ASP A 172      -8.083  -1.046 -24.803  0.00  0.00           H  
ATOM   1711  N   ARG A 173      -9.778  -1.165 -23.117  0.00  0.00           N  
ATOM   1712  CA  ARG A 173     -10.843  -0.689 -22.233  0.00  0.00           C  
ATOM   1713  C   ARG A 173     -12.224  -1.176 -22.654  0.00  0.00           C  
ATOM   1714  O   ARG A 173     -13.155  -1.163 -21.849  0.00  0.00           O  
ATOM   1715  CB  ARG A 173     -10.869   0.844 -22.152  0.00  0.00           C  
ATOM   1716  CG  ARG A 173      -9.882   1.451 -21.167  0.00  0.00           C  
ATOM   1717  CD  ARG A 173      -8.507   1.655 -21.789  0.00  0.00           C  
ATOM   1718  NE  ARG A 173      -7.702   2.453 -20.863  0.00  0.00           N  
ATOM   1719  CZ  ARG A 173      -6.934   1.977 -19.885  0.00  0.00           C  
ATOM   1720  NH1 ARG A 173      -6.766   0.664 -19.708  0.00  0.00           N1+
ATOM   1721  NH2 ARG A 173      -6.295   2.834 -19.097  0.00  0.00           N  
ATOM   1722  HN  ARG A 173     -10.198  -1.177 -24.024  0.00  0.00           H  
ATOM   1723  HE  ARG A 173      -7.731   3.446 -20.975  0.00  0.00           H  
ATOM   1724 1HH1 ARG A 173      -7.222   0.015 -20.317  0.00  0.00           H  
ATOM   1725 2HH1 ARG A 173      -6.184   0.330 -18.966  0.00  0.00           H  
ATOM   1726 1HH2 ARG A 173      -6.395   3.818 -19.243  0.00  0.00           H  
ATOM   1727 2HH2 ARG A 173      -5.714   2.495 -18.357  0.00  0.00           H  
ATOM   1728  N   LYS A 174     -12.349  -1.608 -23.913  0.00  0.00           N  
ATOM   1729  CA  LYS A 174     -13.653  -1.942 -24.483  0.00  0.00           C  
ATOM   1730  C   LYS A 174     -14.311  -3.116 -23.782  0.00  0.00           C  
ATOM   1731  O   LYS A 174     -13.646  -4.108 -23.481  0.00  0.00           O  
ATOM   1732  CB  LYS A 174     -13.502  -2.248 -25.966  0.00  0.00           C  
ATOM   1733  CG  LYS A 174     -14.786  -2.160 -26.748  0.00  0.00           C  
ATOM   1734  CD  LYS A 174     -14.533  -2.461 -28.228  0.00  0.00           C  
ATOM   1735  CE  LYS A 174     -13.505  -1.534 -28.865  0.00  0.00           C  
ATOM   1736  NZ  LYS A 174     -13.188  -1.924 -30.279  0.00  0.00           N1+
ATOM   1737  HN  LYS A 174     -11.849  -2.474 -23.924  0.00  0.00           H  
ATOM   1738  HZ1 LYS A 174     -12.345  -2.254 -30.703  0.00  0.00           H  
ATOM   1739  HZ2 LYS A 174     -12.627  -1.100 -30.202  0.00  0.00           H  
ATOM   1740  HZ3 LYS A 174     -13.117  -2.819 -29.838  0.00  0.00           H  
ATOM   1741  N   TYR A 175     -15.622  -3.024 -23.548  0.00  0.00           N  
ATOM   1742  CA  TYR A 175     -16.347  -4.091 -22.846  0.00  0.00           C  
ATOM   1743  C   TYR A 175     -16.142  -5.465 -23.491  0.00  0.00           C  
ATOM   1744  O   TYR A 175     -16.047  -6.480 -22.795  0.00  0.00           O  
ATOM   1745  CB  TYR A 175     -17.840  -3.769 -22.784  0.00  0.00           C  
ATOM   1746  CG  TYR A 175     -18.576  -4.023 -24.078  0.00  0.00           C  
ATOM   1747  CD1 TYR A 175     -19.258  -5.223 -24.279  0.00  0.00           C  
ATOM   1748  CD2 TYR A 175     -18.588  -3.075 -25.099  0.00  0.00           C  
ATOM   1749  CE1 TYR A 175     -19.930  -5.472 -25.454  0.00  0.00           C  
ATOM   1750  CE2 TYR A 175     -19.260  -3.317 -26.281  0.00  0.00           C  
ATOM   1751  CZ  TYR A 175     -19.931  -4.519 -26.449  0.00  0.00           C  
ATOM   1752  OH  TYR A 175     -20.595  -4.779 -27.627  0.00  0.00           O  
ATOM   1753  HN  TYR A 175     -16.033  -3.007 -24.459  0.00  0.00           H  
ATOM   1754  HH  TYR A 175     -20.381  -4.101 -28.272  0.00  0.00           H  
ATOM   1755  N   SER A 176     -16.056  -5.475 -24.819  0.00  0.00           N  
ATOM   1756  CA  SER A 176     -16.001  -6.720 -25.589  0.00  0.00           C  
ATOM   1757  C   SER A 176     -14.598  -7.334 -25.581  0.00  0.00           C  
ATOM   1758  O   SER A 176     -14.402  -8.462 -26.053  0.00  0.00           O  
ATOM   1759  CB  SER A 176     -16.517  -6.486 -27.014  0.00  0.00           C  
ATOM   1760  OG  SER A 176     -15.804  -5.461 -27.674  0.00  0.00           O  
ATOM   1761  HN  SER A 176     -15.178  -5.035 -25.007  0.00  0.00           H  
ATOM   1762  HG  SER A 176     -16.054  -5.443 -28.601  0.00  0.00           H  
ATOM   1763  N   GLU A 177     -13.632  -6.589 -25.036  0.00  0.00           N  
ATOM   1764  CA  GLU A 177     -12.260  -7.055 -24.891  0.00  0.00           C  
ATOM   1765  C   GLU A 177     -11.960  -7.533 -23.469  0.00  0.00           C  
ATOM   1766  O   GLU A 177     -10.819  -7.845 -23.137  0.00  0.00           O  
ATOM   1767  CB  GLU A 177     -11.275  -5.951 -25.302  0.00  0.00           C  
ATOM   1768  CG  GLU A 177     -11.282  -5.670 -26.805  0.00  0.00           C  
ATOM   1769  CD  GLU A 177     -10.798  -6.863 -27.624  0.00  0.00           C  
ATOM   1770  OE1 GLU A 177      -9.731  -7.417 -27.298  0.00  0.00           O  
ATOM   1771  OE2 GLU A 177     -11.493  -7.247 -28.586  0.00  0.00           O1-
ATOM   1772  HN  GLU A 177     -13.939  -6.452 -24.094  0.00  0.00           H  
ATOM   1773  N   GLN A 178     -12.998  -7.604 -22.642  0.00  0.00           N  
ATOM   1774  CA  GLN A 178     -12.845  -8.095 -21.281  0.00  0.00           C  
ATOM   1775  C   GLN A 178     -13.080  -9.600 -21.214  0.00  0.00           C  
ATOM   1776  O   GLN A 178     -13.820 -10.172 -22.025  0.00  0.00           O  
ATOM   1777  CB  GLN A 178     -13.811  -7.389 -20.325  0.00  0.00           C  
ATOM   1778  CG  GLN A 178     -13.748  -5.850 -20.354  0.00  0.00           C  
ATOM   1779  CD  GLN A 178     -12.328  -5.318 -20.292  0.00  0.00           C  
ATOM   1780  NE2 GLN A 178     -11.590  -5.713 -19.250  0.00  0.00           N  
ATOM   1781  OE1 GLN A 178     -11.892  -4.554 -21.169  0.00  0.00           O  
ATOM   1782  HN  GLN A 178     -13.611  -8.265 -23.074  0.00  0.00           H  
ATOM   1783 1HE2 GLN A 178     -11.274  -5.043 -18.579  0.00  0.00           H  
ATOM   1784 2HE2 GLN A 178     -11.354  -6.679 -19.142  0.00  0.00           H  
ATOM   1785  N   ILE A 179     -12.463 -10.230 -20.220  0.00  0.00           N  
ATOM   1786  CA  ILE A 179     -12.729 -11.640 -19.937  0.00  0.00           C  
ATOM   1787  C   ILE A 179     -14.216 -11.868 -19.623  0.00  0.00           C  
ATOM   1788  O   ILE A 179     -14.915 -10.950 -19.202  0.00  0.00           O  
ATOM   1789  CB  ILE A 179     -11.851 -12.162 -18.770  0.00  0.00           C  
ATOM   1790  CG1 ILE A 179     -12.192 -11.465 -17.440  0.00  0.00           C  
ATOM   1791  CG2 ILE A 179     -10.379 -12.034 -19.112  0.00  0.00           C  
ATOM   1792  CD1 ILE A 179     -11.384 -11.966 -16.234  0.00  0.00           C  
ATOM   1793  HN  ILE A 179     -12.771  -9.752 -19.397  0.00  0.00           H  
ATOM   1794  N   PRO A 180     -14.729 -13.090 -19.848  0.00  0.00           N  
ATOM   1795  CA  PRO A 180     -16.105 -13.337 -19.411  0.00  0.00           C  
ATOM   1796  C   PRO A 180     -16.244 -13.144 -17.904  0.00  0.00           C  
ATOM   1797  O   PRO A 180     -15.292 -13.377 -17.165  0.00  0.00           O  
ATOM   1798  CB  PRO A 180     -16.341 -14.807 -19.802  0.00  0.00           C  
ATOM   1799  CG  PRO A 180     -15.348 -15.063 -20.898  0.00  0.00           C  
ATOM   1800  CD  PRO A 180     -14.136 -14.276 -20.495  0.00  0.00           C  
ATOM   1801  N   ASN A 181     -17.416 -12.681 -17.476  0.00  0.00           N  
ATOM   1802  CA  ASN A 181     -17.697 -12.438 -16.058  0.00  0.00           C  
ATOM   1803  C   ASN A 181     -16.812 -11.344 -15.465  0.00  0.00           C  
ATOM   1804  O   ASN A 181     -16.579 -11.318 -14.248  0.00  0.00           O  
ATOM   1805  CB  ASN A 181     -17.535 -13.723 -15.229  0.00  0.00           C  
ATOM   1806  CG  ASN A 181     -18.338 -14.874 -15.778  0.00  0.00           C  
ATOM   1807  ND2 ASN A 181     -17.752 -16.073 -15.759  0.00  0.00           N  
ATOM   1808  OD1 ASN A 181     -19.473 -14.696 -16.211  0.00  0.00           O  
ATOM   1809  HN  ASN A 181     -18.065 -13.398 -17.730  0.00  0.00           H  
ATOM   1810 1HD2 ASN A 181     -18.303 -16.897 -15.625  0.00  0.00           H  
ATOM   1811 2HD2 ASN A 181     -16.762 -16.148 -15.879  0.00  0.00           H  
ATOM   1812  N   SER A 182     -16.306 -10.450 -16.317  0.00  0.00           N  
ATOM   1813  CA  SER A 182     -15.409  -9.375 -15.869  0.00  0.00           C  
ATOM   1814  C   SER A 182     -15.978  -8.530 -14.721  0.00  0.00           C  
ATOM   1815  O   SER A 182     -15.253  -8.202 -13.776  0.00  0.00           O  
ATOM   1816  CB  SER A 182     -14.994  -8.466 -17.034  0.00  0.00           C  
ATOM   1817  OG  SER A 182     -16.105  -7.895 -17.695  0.00  0.00           O  
ATOM   1818  HN  SER A 182     -17.108  -9.967 -16.668  0.00  0.00           H  
ATOM   1819  HG  SER A 182     -15.798  -7.332 -18.410  0.00  0.00           H  
ATOM   1820  N   ARG A 183     -17.258  -8.178 -14.813  0.00  0.00           N  
ATOM   1821  CA  ARG A 183     -17.887  -7.358 -13.774  0.00  0.00           C  
ATOM   1822  C   ARG A 183     -17.778  -8.029 -12.407  0.00  0.00           C  
ATOM   1823  O   ARG A 183     -17.280  -7.436 -11.460  0.00  0.00           O  
ATOM   1824  CB  ARG A 183     -19.344  -7.036 -14.107  0.00  0.00           C  
ATOM   1825  CG  ARG A 183     -19.985  -6.104 -13.088  0.00  0.00           C  
ATOM   1826  CD  ARG A 183     -21.360  -5.643 -13.516  0.00  0.00           C  
ATOM   1827  NE  ARG A 183     -21.832  -4.574 -12.636  0.00  0.00           N  
ATOM   1828  CZ  ARG A 183     -22.493  -4.774 -11.503  0.00  0.00           C  
ATOM   1829  NH1 ARG A 183     -22.794  -6.005 -11.117  0.00  0.00           N1+
ATOM   1830  NH2 ARG A 183     -22.871  -3.741 -10.762  0.00  0.00           N  
ATOM   1831  HN  ARG A 183     -17.756  -9.045 -14.779  0.00  0.00           H  
ATOM   1832  HE  ARG A 183     -21.644  -3.630 -12.906  0.00  0.00           H  
ATOM   1833 1HH1 ARG A 183     -22.523  -6.786 -11.680  0.00  0.00           H  
ATOM   1834 2HH1 ARG A 183     -23.292  -6.153 -10.263  0.00  0.00           H  
ATOM   1835 1HH2 ARG A 183     -22.658  -2.810 -11.057  0.00  0.00           H  
ATOM   1836 2HH2 ARG A 183     -23.369  -3.894  -9.908  0.00  0.00           H  
ATOM   1837  N   GLU A 184     -18.209  -9.286 -12.321  0.00  0.00           N  
ATOM   1838  CA  GLU A 184     -18.138 -10.036 -11.070  0.00  0.00           C  
ATOM   1839  C   GLU A 184     -16.701 -10.257 -10.602  0.00  0.00           C  
ATOM   1840  O   GLU A 184     -16.375 -10.060  -9.430  0.00  0.00           O  
ATOM   1841  CB  GLU A 184     -18.852 -11.380 -11.234  0.00  0.00           C  
ATOM   1842  CG  GLU A 184     -18.797 -12.281 -10.003  0.00  0.00           C  
ATOM   1843  CD  GLU A 184     -19.049 -13.748 -10.329  0.00  0.00           C  
ATOM   1844  OE1 GLU A 184     -19.992 -14.051 -11.098  0.00  0.00           O  
ATOM   1845  OE2 GLU A 184     -18.294 -14.601  -9.805  0.00  0.00           O1-
ATOM   1846  HN  GLU A 184     -17.611  -9.792 -12.943  0.00  0.00           H  
ATOM   1847  N   ILE A 185     -15.836 -10.679 -11.519  0.00  0.00           N  
ATOM   1848  CA  ILE A 185     -14.463 -10.988 -11.168  0.00  0.00           C  
ATOM   1849  C   ILE A 185     -13.737  -9.749 -10.634  0.00  0.00           C  
ATOM   1850  O   ILE A 185     -13.086  -9.792  -9.586  0.00  0.00           O  
ATOM   1851  CB  ILE A 185     -13.697 -11.600 -12.380  0.00  0.00           C  
ATOM   1852  CG1 ILE A 185     -14.263 -12.988 -12.708  0.00  0.00           C  
ATOM   1853  CG2 ILE A 185     -12.206 -11.684 -12.103  0.00  0.00           C  
ATOM   1854  CD1 ILE A 185     -13.644 -13.638 -13.938  0.00  0.00           C  
ATOM   1855  HN  ILE A 185     -15.760  -9.912 -12.157  0.00  0.00           H  
ATOM   1856  N   TYR A 186     -13.856  -8.644 -11.357  0.00  0.00           N  
ATOM   1857  CA  TYR A 186     -13.116  -7.450 -10.987  0.00  0.00           C  
ATOM   1858  C   TYR A 186     -13.720  -6.698  -9.802  0.00  0.00           C  
ATOM   1859  O   TYR A 186     -12.988  -6.022  -9.072  0.00  0.00           O  
ATOM   1860  CB  TYR A 186     -12.894  -6.542 -12.198  0.00  0.00           C  
ATOM   1861  CG  TYR A 186     -12.078  -7.202 -13.282  0.00  0.00           C  
ATOM   1862  CD1 TYR A 186     -10.953  -7.981 -12.975  0.00  0.00           C  
ATOM   1863  CD2 TYR A 186     -12.421  -7.045 -14.621  0.00  0.00           C  
ATOM   1864  CE1 TYR A 186     -10.204  -8.587 -13.980  0.00  0.00           C  
ATOM   1865  CE2 TYR A 186     -11.673  -7.641 -15.631  0.00  0.00           C  
ATOM   1866  CZ  TYR A 186     -10.569  -8.412 -15.307  0.00  0.00           C  
ATOM   1867  OH  TYR A 186      -9.842  -8.996 -16.324  0.00  0.00           O  
ATOM   1868  HN  TYR A 186     -14.816  -8.383 -11.259  0.00  0.00           H  
ATOM   1869  HH  TYR A 186     -10.153  -8.665 -17.170  0.00  0.00           H  
ATOM   1870  N   ARG A 187     -15.033  -6.825  -9.602  0.00  0.00           N  
ATOM   1871  CA  ARG A 187     -15.647  -6.350  -8.360  0.00  0.00           C  
ATOM   1872  C   ARG A 187     -15.101  -7.118  -7.157  0.00  0.00           C  
ATOM   1873  O   ARG A 187     -14.683  -6.512  -6.170  0.00  0.00           O  
ATOM   1874  CB  ARG A 187     -17.177  -6.374  -8.426  0.00  0.00           C  
ATOM   1875  CG  ARG A 187     -17.744  -5.201  -9.241  0.00  0.00           C  
ATOM   1876  CD  ARG A 187     -19.222  -5.328  -9.568  0.00  0.00           C  
ATOM   1877  NE  ARG A 187     -20.090  -5.035  -8.424  0.00  0.00           N  
ATOM   1878  CZ  ARG A 187     -20.580  -3.832  -8.125  0.00  0.00           C  
ATOM   1879  NH1 ARG A 187     -20.284  -2.762  -8.865  0.00  0.00           N1+
ATOM   1880  NH2 ARG A 187     -21.363  -3.703  -7.058  0.00  0.00           N  
ATOM   1881  HN  ARG A 187     -15.188  -7.813  -9.593  0.00  0.00           H  
ATOM   1882  HE  ARG A 187     -20.333  -5.796  -7.822  0.00  0.00           H  
ATOM   1883 1HH1 ARG A 187     -19.685  -2.854  -9.660  0.00  0.00           H  
ATOM   1884 2HH1 ARG A 187     -20.662  -1.868  -8.624  0.00  0.00           H  
ATOM   1885 1HH2 ARG A 187     -21.576  -4.501  -6.494  0.00  0.00           H  
ATOM   1886 2HH2 ARG A 187     -21.739  -2.808  -6.819  0.00  0.00           H  
ATOM   1887  N   GLN A 188     -15.064  -8.447  -7.264  0.00  0.00           N  
ATOM   1888  CA  GLN A 188     -14.529  -9.281  -6.192  0.00  0.00           C  
ATOM   1889  C   GLN A 188     -13.057  -8.958  -5.907  0.00  0.00           C  
ATOM   1890  O   GLN A 188     -12.659  -8.822  -4.755  0.00  0.00           O  
ATOM   1891  CB  GLN A 188     -14.713 -10.768  -6.521  0.00  0.00           C  
ATOM   1892  CG  GLN A 188     -14.643 -11.689  -5.298  0.00  0.00           C  
ATOM   1893  CD  GLN A 188     -14.518 -13.163  -5.669  0.00  0.00           C  
ATOM   1894  NE2 GLN A 188     -15.175 -14.030  -4.897  0.00  0.00           N  
ATOM   1895  OE1 GLN A 188     -13.823 -13.519  -6.624  0.00  0.00           O  
ATOM   1896  HN  GLN A 188     -14.448  -8.614  -8.034  0.00  0.00           H  
ATOM   1897 1HE2 GLN A 188     -15.923 -14.573  -5.279  0.00  0.00           H  
ATOM   1898 2HE2 GLN A 188     -14.920 -14.137  -3.936  0.00  0.00           H  
ATOM   1899  N   LYS A 189     -12.260  -8.803  -6.965  0.00  0.00           N  
ATOM   1900  CA  LYS A 189     -10.843  -8.450  -6.845  0.00  0.00           C  
ATOM   1901  C   LYS A 189     -10.634  -7.152  -6.056  0.00  0.00           C  
ATOM   1902  O   LYS A 189      -9.678  -7.019  -5.286  0.00  0.00           O  
ATOM   1903  CB  LYS A 189     -10.215  -8.345  -8.246  0.00  0.00           C  
ATOM   1904  CG  LYS A 189      -8.799  -7.794  -8.275  0.00  0.00           C  
ATOM   1905  CD  LYS A 189      -8.215  -7.756  -9.688  0.00  0.00           C  
ATOM   1906  CE  LYS A 189      -6.824  -7.159  -9.692  0.00  0.00           C  
ATOM   1907  NZ  LYS A 189      -6.807  -5.724  -9.282  0.00  0.00           N1+
ATOM   1908  HN  LYS A 189     -12.659  -8.028  -7.454  0.00  0.00           H  
ATOM   1909  HZ1 LYS A 189      -5.973  -5.535  -8.764  0.00  0.00           H  
ATOM   1910  HZ2 LYS A 189      -7.605  -5.531  -8.711  0.00  0.00           H  
ATOM   1911  HZ3 LYS A 189      -6.832  -5.144 -10.096  0.00  0.00           H  
ATOM   1912  N   ASN A 190     -11.549  -6.210  -6.249  0.00  0.00           N  
ATOM   1913  CA  ASN A 190     -11.452  -4.892  -5.632  0.00  0.00           C  
ATOM   1914  C   ASN A 190     -12.282  -4.715  -4.359  0.00  0.00           C  
ATOM   1915  O   ASN A 190     -12.444  -3.595  -3.861  0.00  0.00           O  
ATOM   1916  CB  ASN A 190     -11.807  -3.835  -6.673  0.00  0.00           C  
ATOM   1917  CG  ASN A 190     -10.716  -3.675  -7.710  0.00  0.00           C  
ATOM   1918  ND2 ASN A 190      -9.654  -2.994  -7.327  0.00  0.00           N  
ATOM   1919  OD1 ASN A 190     -10.812  -4.190  -8.834  0.00  0.00           O  
ATOM   1920  HN  ASN A 190     -12.383  -6.599  -5.857  0.00  0.00           H  
ATOM   1921 1HD2 ASN A 190      -8.811  -3.040  -7.862  0.00  0.00           H  
ATOM   1922 2HD2 ASN A 190      -9.692  -2.431  -6.501  0.00  0.00           H  
ATOM   1923  N   GLY A 191     -12.799  -5.827  -3.845  0.00  0.00           N  
ATOM   1924  CA  GLY A 191     -13.536  -5.835  -2.577  0.00  0.00           C  
ATOM   1925  C   GLY A 191     -14.894  -5.162  -2.639  0.00  0.00           C  
ATOM   1926  O   GLY A 191     -15.403  -4.675  -1.619  0.00  0.00           O  
ATOM   1927  HN  GLY A 191     -12.002  -6.403  -3.664  0.00  0.00           H  
ATOM   1928  N   ILE A 192     -15.489  -5.132  -3.830  0.00  0.00           N  
ATOM   1929  CA  ILE A 192     -16.806  -4.535  -4.017  0.00  0.00           C  
ATOM   1930  C   ILE A 192     -17.871  -5.611  -3.890  0.00  0.00           C  
ATOM   1931  O   ILE A 192     -17.829  -6.624  -4.602  0.00  0.00           O  
ATOM   1932  CB  ILE A 192     -16.946  -3.858  -5.403  0.00  0.00           C  
ATOM   1933  CG1 ILE A 192     -15.737  -2.960  -5.706  0.00  0.00           C  
ATOM   1934  CG2 ILE A 192     -18.279  -3.098  -5.510  0.00  0.00           C  
ATOM   1935  CD1 ILE A 192     -15.476  -1.860  -4.685  0.00  0.00           C  
ATOM   1936  HN  ILE A 192     -15.625  -6.096  -4.058  0.00  0.00           H  
ATOM   1937  N   LYS A 193     -18.820  -5.389  -2.987  0.00  0.00           N  
ATOM   1938  CA  LYS A 193     -19.896  -6.347  -2.774  0.00  0.00           C  
ATOM   1939  C   LYS A 193     -20.966  -6.213  -3.837  0.00  0.00           C  
ATOM   1940  O   LYS A 193     -21.167  -5.142  -4.414  0.00  0.00           O  
ATOM   1941  CB  LYS A 193     -20.542  -6.149  -1.412  0.00  0.00           C  
ATOM   1942  CG  LYS A 193     -19.649  -6.367  -0.234  0.00  0.00           C  
ATOM   1943  CD  LYS A 193     -20.395  -5.842   0.970  0.00  0.00           C  
ATOM   1944  CE  LYS A 193     -19.676  -6.115   2.235  0.00  0.00           C  
ATOM   1945  NZ  LYS A 193     -20.654  -5.939   3.340  0.00  0.00           N1+
ATOM   1946  HN  LYS A 193     -19.285  -4.567  -3.316  0.00  0.00           H  
ATOM   1947  HZ1 LYS A 193     -20.537  -5.652   4.291  0.00  0.00           H  
ATOM   1948  HZ2 LYS A 193     -20.144  -6.724   3.691  0.00  0.00           H  
ATOM   1949  HZ3 LYS A 193     -20.389  -4.985   3.196  0.00  0.00           H  
ATOM   1950  N   GLU A 194     -21.685  -7.307  -4.059  0.00  0.00           N  
ATOM   1951  CA  GLU A 194     -22.693  -7.378  -5.106  0.00  0.00           C  
ATOM   1952  C   GLU A 194     -23.678  -6.201  -5.101  0.00  0.00           C  
ATOM   1953  O   GLU A 194     -24.019  -5.671  -6.161  0.00  0.00           O  
ATOM   1954  CB  GLU A 194     -23.445  -8.708  -4.999  0.00  0.00           C  
ATOM   1955  CG  GLU A 194     -24.311  -9.026  -6.204  0.00  0.00           C  
ATOM   1956  CD  GLU A 194     -25.105 -10.304  -6.024  0.00  0.00           C  
ATOM   1957  OE1 GLU A 194     -26.092 -10.296  -5.250  0.00  0.00           O  
ATOM   1958  OE2 GLU A 194     -24.745 -11.313  -6.664  0.00  0.00           O1-
ATOM   1959  HN  GLU A 194     -22.206  -7.428  -3.214  0.00  0.00           H  
ATOM   1960  N   GLN A 195     -24.118  -5.787  -3.916  0.00  0.00           N  
ATOM   1961  CA  GLN A 195     -25.158  -4.770  -3.796  0.00  0.00           C  
ATOM   1962  C   GLN A 195     -24.640  -3.323  -3.702  0.00  0.00           C  
ATOM   1963  O   GLN A 195     -25.435  -2.386  -3.726  0.00  0.00           O  
ATOM   1964  CB  GLN A 195     -26.092  -5.092  -2.615  0.00  0.00           C  
ATOM   1965  CG  GLN A 195     -25.556  -4.702  -1.229  0.00  0.00           C  
ATOM   1966  CD  GLN A 195     -24.518  -5.677  -0.656  0.00  0.00           C  
ATOM   1967  NE2 GLN A 195     -24.101  -5.427   0.585  0.00  0.00           N  
ATOM   1968  OE1 GLN A 195     -24.097  -6.637  -1.316  0.00  0.00           O  
ATOM   1969  HN  GLN A 195     -23.316  -5.366  -3.492  0.00  0.00           H  
ATOM   1970 1HE2 GLN A 195     -24.732  -5.528   1.354  0.00  0.00           H  
ATOM   1971 2HE2 GLN A 195     -23.157  -5.138   0.747  0.00  0.00           H  
ATOM   1972  N   GLN A 196     -23.321  -3.146  -3.602  0.00  0.00           N  
ATOM   1973  CA  GLN A 196     -22.742  -1.813  -3.428  0.00  0.00           C  
ATOM   1974  C   GLN A 196     -22.692  -1.038  -4.737  0.00  0.00           C  
ATOM   1975  O   GLN A 196     -22.640  -1.626  -5.815  0.00  0.00           O  
ATOM   1976  CB  GLN A 196     -21.336  -1.902  -2.827  0.00  0.00           C  
ATOM   1977  CG  GLN A 196     -21.309  -2.293  -1.350  0.00  0.00           C  
ATOM   1978  CD  GLN A 196     -19.900  -2.402  -0.797  0.00  0.00           C  
ATOM   1979  NE2 GLN A 196     -19.657  -1.748   0.339  0.00  0.00           N  
ATOM   1980  OE1 GLN A 196     -19.040  -3.064  -1.376  0.00  0.00           O  
ATOM   1981  HN  GLN A 196     -22.965  -3.454  -4.484  0.00  0.00           H  
ATOM   1982 1HE2 GLN A 196     -19.084  -0.929   0.331  0.00  0.00           H  
ATOM   1983 2HE2 GLN A 196     -20.048  -2.077   1.199  0.00  0.00           H  
ATOM   1984  N   ASN A 197     -22.720   0.285  -4.625  0.00  0.00           N  
ATOM   1985  CA  ASN A 197     -22.544   1.174  -5.766  0.00  0.00           C  
ATOM   1986  C   ASN A 197     -21.092   1.617  -5.789  0.00  0.00           C  
ATOM   1987  O   ASN A 197     -20.601   2.178  -4.795  0.00  0.00           O  
ATOM   1988  CB  ASN A 197     -23.421   2.417  -5.627  0.00  0.00           C  
ATOM   1989  CG  ASN A 197     -24.888   2.090  -5.416  0.00  0.00           C  
ATOM   1990  ND2 ASN A 197     -25.459   1.294  -6.314  0.00  0.00           N  
ATOM   1991  OD1 ASN A 197     -25.506   2.557  -4.446  0.00  0.00           O  
ATOM   1992  HN  ASN A 197     -21.939   0.493  -4.036  0.00  0.00           H  
ATOM   1993 1HD2 ASN A 197     -26.313   0.823  -6.094  0.00  0.00           H  
ATOM   1994 2HD2 ASN A 197     -25.034   1.166  -7.210  0.00  0.00           H  
ATOM   1995  N   LEU A 198     -20.402   1.348  -6.897  0.00  0.00           N  
ATOM   1996  CA  LEU A 198     -19.023   1.796  -7.069  0.00  0.00           C  
ATOM   1997  C   LEU A 198     -18.988   2.976  -8.018  0.00  0.00           C  
ATOM   1998  O   LEU A 198     -19.288   2.837  -9.205  0.00  0.00           O  
ATOM   1999  CB  LEU A 198     -18.117   0.660  -7.593  0.00  0.00           C  
ATOM   2000  CG  LEU A 198     -16.678   1.084  -7.941  0.00  0.00           C  
ATOM   2001  CD1 LEU A 198     -15.927   1.698  -6.744  0.00  0.00           C  
ATOM   2002  CD2 LEU A 198     -15.905  -0.110  -8.503  0.00  0.00           C  
ATOM   2003  HN  LEU A 198     -20.905   1.824  -7.619  0.00  0.00           H  
ATOM   2004  N   LEU A 199     -18.634   4.141  -7.470  0.00  0.00           N  
ATOM   2005  CA  LEU A 199     -18.389   5.344  -8.269  0.00  0.00           C  
ATOM   2006  C   LEU A 199     -16.893   5.404  -8.564  0.00  0.00           C  
ATOM   2007  O   LEU A 199     -16.086   5.118  -7.687  0.00  0.00           O  
ATOM   2008  CB  LEU A 199     -18.826   6.602  -7.509  0.00  0.00           C  
ATOM   2009  CG  LEU A 199     -20.242   6.598  -6.917  0.00  0.00           C  
ATOM   2010  CD1 LEU A 199     -20.540   7.958  -6.275  0.00  0.00           C  
ATOM   2011  CD2 LEU A 199     -21.280   6.287  -7.996  0.00  0.00           C  
ATOM   2012  HN  LEU A 199     -17.749   3.949  -7.047  0.00  0.00           H  
ATOM   2013  N   LEU A 200     -16.529   5.762  -9.797  0.00  0.00           N  
ATOM   2014  CA  LEU A 200     -15.129   5.717 -10.211  0.00  0.00           C  
ATOM   2015  C   LEU A 200     -14.694   7.046 -10.808  0.00  0.00           C  
ATOM   2016  O   LEU A 200     -15.346   7.552 -11.727  0.00  0.00           O  
ATOM   2017  CB  LEU A 200     -14.923   4.589 -11.241  0.00  0.00           C  
ATOM   2018  CG  LEU A 200     -13.515   4.434 -11.821  0.00  0.00           C  
ATOM   2019  CD1 LEU A 200     -12.505   4.053 -10.734  0.00  0.00           C  
ATOM   2020  CD2 LEU A 200     -13.531   3.403 -12.950  0.00  0.00           C  
ATOM   2021  HN  LEU A 200     -16.772   6.730  -9.854  0.00  0.00           H  
ATOM   2022  N   GLN A 201     -13.583   7.580 -10.305  0.00  0.00           N  
ATOM   2023  CA  GLN A 201     -13.008   8.795 -10.884  0.00  0.00           C  
ATOM   2024  C   GLN A 201     -11.538   8.546 -11.159  0.00  0.00           C  
ATOM   2025  O   GLN A 201     -10.801   8.153 -10.259  0.00  0.00           O  
ATOM   2026  CB  GLN A 201     -13.198  10.006  -9.962  0.00  0.00           C  
ATOM   2027  CG  GLN A 201     -12.483  11.246 -10.499  0.00  0.00           C  
ATOM   2028  CD  GLN A 201     -13.201  12.551 -10.248  0.00  0.00           C  
ATOM   2029  NE2 GLN A 201     -12.923  13.531 -11.097  0.00  0.00           N  
ATOM   2030  OE1 GLN A 201     -13.964  12.698  -9.288  0.00  0.00           O  
ATOM   2031  HN  GLN A 201     -12.884   6.881 -10.453  0.00  0.00           H  
ATOM   2032 1HE2 GLN A 201     -13.651  13.932 -11.654  0.00  0.00           H  
ATOM   2033 2HE2 GLN A 201     -11.986  13.869 -11.181  0.00  0.00           H  
ATOM   2034  N   VAL A 202     -11.140   8.746 -12.416  0.00  0.00           N  
ATOM   2035  CA  VAL A 202      -9.791   8.392 -12.861  0.00  0.00           C  
ATOM   2036  C   VAL A 202      -9.154   9.623 -13.490  0.00  0.00           C  
ATOM   2037  O   VAL A 202      -9.767  10.283 -14.325  0.00  0.00           O  
ATOM   2038  CB  VAL A 202      -9.826   7.258 -13.914  0.00  0.00           C  
ATOM   2039  CG1 VAL A 202      -8.432   7.006 -14.485  0.00  0.00           C  
ATOM   2040  CG2 VAL A 202     -10.387   5.972 -13.309  0.00  0.00           C  
ATOM   2041  HN  VAL A 202     -11.181   9.739 -12.530  0.00  0.00           H  
ATOM   2042  N   GLY A 203      -7.931   9.916 -13.070  0.00  0.00           N  
ATOM   2043  CA  GLY A 203      -7.167  11.038 -13.632  0.00  0.00           C  
ATOM   2044  C   GLY A 203      -6.136  11.573 -12.657  0.00  0.00           C  
ATOM   2045  O   GLY A 203      -6.388  11.641 -11.450  0.00  0.00           O  
ATOM   2046  HN  GLY A 203      -7.391   9.109 -13.311  0.00  0.00           H  
ATOM   2047  N   SER A 204      -4.974  11.957 -13.185  0.00  0.00           N  
ATOM   2048  CA  SER A 204      -3.837  12.351 -12.344  0.00  0.00           C  
ATOM   2049  C   SER A 204      -3.762  13.853 -12.014  0.00  0.00           C  
ATOM   2050  O   SER A 204      -2.673  14.388 -11.810  0.00  0.00           O  
ATOM   2051  CB  SER A 204      -2.528  11.863 -12.974  0.00  0.00           C  
ATOM   2052  OG  SER A 204      -2.504  10.450 -13.016  0.00  0.00           O  
ATOM   2053  HN  SER A 204      -5.200  12.788 -13.693  0.00  0.00           H  
ATOM   2054  HG  SER A 204      -1.653  10.154 -13.347  0.00  0.00           H  
ATOM   2055  N   ASP A 205      -4.909  14.514 -11.935  0.00  0.00           N  
ATOM   2056  CA  ASP A 205      -4.982  15.895 -11.456  0.00  0.00           C  
ATOM   2057  C   ASP A 205      -6.312  16.029 -10.727  0.00  0.00           C  
ATOM   2058  O   ASP A 205      -7.329  16.406 -11.314  0.00  0.00           O  
ATOM   2059  CB  ASP A 205      -4.906  16.883 -12.622  0.00  0.00           C  
ATOM   2060  CG  ASP A 205      -4.739  18.315 -12.168  0.00  0.00           C  
ATOM   2061  OD1 ASP A 205      -5.159  18.657 -11.036  0.00  0.00           O  
ATOM   2062  OD2 ASP A 205      -4.197  19.112 -12.973  0.00  0.00           O1-
ATOM   2063  HN  ASP A 205      -5.440  13.997 -11.264  0.00  0.00           H  
ATOM   2064  N   PHE A 206      -6.305  15.679  -9.442  0.00  0.00           N  
ATOM   2065  CA  PHE A 206      -7.539  15.604  -8.659  0.00  0.00           C  
ATOM   2066  C   PHE A 206      -8.285  16.941  -8.585  0.00  0.00           C  
ATOM   2067  O   PHE A 206      -9.505  16.992  -8.778  0.00  0.00           O  
ATOM   2068  CB  PHE A 206      -7.264  15.079  -7.236  0.00  0.00           C  
ATOM   2069  CG  PHE A 206      -6.701  13.664  -7.173  0.00  0.00           C  
ATOM   2070  CD1 PHE A 206      -6.808  12.774  -8.242  0.00  0.00           C  
ATOM   2071  CD2 PHE A 206      -6.084  13.218  -6.003  0.00  0.00           C  
ATOM   2072  CE1 PHE A 206      -6.276  11.469  -8.139  0.00  0.00           C  
ATOM   2073  CE2 PHE A 206      -5.557  11.931  -5.901  0.00  0.00           C  
ATOM   2074  CZ  PHE A 206      -5.659  11.055  -6.967  0.00  0.00           C  
ATOM   2075  HN  PHE A 206      -5.777  16.401  -8.996  0.00  0.00           H  
ATOM   2076  N   GLY A 207      -7.540  18.012  -8.308  0.00  0.00           N  
ATOM   2077  CA  GLY A 207      -8.121  19.352  -8.187  0.00  0.00           C  
ATOM   2078  C   GLY A 207      -8.790  19.815  -9.472  0.00  0.00           C  
ATOM   2079  O   GLY A 207      -9.969  20.180  -9.477  0.00  0.00           O  
ATOM   2080  HN  GLY A 207      -6.921  18.086  -9.090  0.00  0.00           H  
ATOM   2081  N   ARG A 208      -8.042  19.761 -10.574  0.00  0.00           N  
ATOM   2082  CA  ARG A 208      -8.568  20.185 -11.867  0.00  0.00           C  
ATOM   2083  C   ARG A 208      -9.795  19.369 -12.298  0.00  0.00           C  
ATOM   2084  O   ARG A 208     -10.711  19.893 -12.917  0.00  0.00           O  
ATOM   2085  CB  ARG A 208      -7.485  20.074 -12.939  0.00  0.00           C  
ATOM   2086  CG  ARG A 208      -8.011  20.389 -14.323  0.00  0.00           C  
ATOM   2087  CD  ARG A 208      -6.913  20.572 -15.352  0.00  0.00           C  
ATOM   2088  NE  ARG A 208      -6.042  19.409 -15.534  0.00  0.00           N  
ATOM   2089  CZ  ARG A 208      -6.338  18.358 -16.297  0.00  0.00           C  
ATOM   2090  NH1 ARG A 208      -7.508  18.299 -16.932  0.00  0.00           N1+
ATOM   2091  NH2 ARG A 208      -5.457  17.373 -16.419  0.00  0.00           N  
ATOM   2092  HN  ARG A 208      -7.852  18.787 -10.694  0.00  0.00           H  
ATOM   2093  HE  ARG A 208      -5.165  19.403 -15.053  0.00  0.00           H  
ATOM   2094 1HH1 ARG A 208      -8.167  19.045 -16.837  0.00  0.00           H  
ATOM   2095 2HH1 ARG A 208      -7.727  17.509 -17.504  0.00  0.00           H  
ATOM   2096 1HH2 ARG A 208      -4.580  17.424 -15.940  0.00  0.00           H  
ATOM   2097 2HH2 ARG A 208      -5.670  16.580 -16.989  0.00  0.00           H  
ATOM   2098  N   LYS A 209      -9.790  18.082 -11.966  0.00  0.00           N  
ATOM   2099  CA  LYS A 209     -10.832  17.177 -12.419  0.00  0.00           C  
ATOM   2100  C   LYS A 209     -12.043  17.096 -11.486  0.00  0.00           C  
ATOM   2101  O   LYS A 209     -12.963  16.316 -11.723  0.00  0.00           O  
ATOM   2102  CB  LYS A 209     -10.229  15.806 -12.735  0.00  0.00           C  
ATOM   2103  CG  LYS A 209      -9.233  15.865 -13.921  0.00  0.00           C  
ATOM   2104  CD  LYS A 209      -8.344  14.612 -13.960  0.00  0.00           C  
ATOM   2105  CE  LYS A 209      -7.304  14.653 -15.094  0.00  0.00           C  
ATOM   2106  NZ  LYS A 209      -7.936  14.527 -16.461  0.00  0.00           N1+
ATOM   2107  HN  LYS A 209      -9.886  18.086 -10.971  0.00  0.00           H  
ATOM   2108  HZ1 LYS A 209      -7.569  15.235 -17.064  0.00  0.00           H  
ATOM   2109  HZ2 LYS A 209      -7.730  13.625 -16.841  0.00  0.00           H  
ATOM   2110  HZ3 LYS A 209      -8.927  14.637 -16.382  0.00  0.00           H  
ATOM   2111  N   GLY A 210     -12.069  17.934 -10.450  0.00  0.00           N  
ATOM   2112  CA  GLY A 210     -13.280  18.059  -9.632  0.00  0.00           C  
ATOM   2113  C   GLY A 210     -13.533  16.912  -8.674  0.00  0.00           C  
ATOM   2114  O   GLY A 210     -14.690  16.604  -8.377  0.00  0.00           O  
ATOM   2115  HN  GLY A 210     -11.950  18.839 -10.858  0.00  0.00           H  
ATOM   2116  N   VAL A 211     -12.462  16.296  -8.167  0.00  0.00           N  
ATOM   2117  CA  VAL A 211     -12.615  15.236  -7.167  0.00  0.00           C  
ATOM   2118  C   VAL A 211     -13.409  15.776  -5.966  0.00  0.00           C  
ATOM   2119  O   VAL A 211     -14.224  15.061  -5.388  0.00  0.00           O  
ATOM   2120  CB  VAL A 211     -11.257  14.655  -6.747  0.00  0.00           C  
ATOM   2121  CG1 VAL A 211     -11.403  13.774  -5.508  0.00  0.00           C  
ATOM   2122  CG2 VAL A 211     -10.648  13.851  -7.907  0.00  0.00           C  
ATOM   2123  HN  VAL A 211     -11.964  17.019  -7.688  0.00  0.00           H  
ATOM   2124  N   ASP A 212     -13.207  17.053  -5.631  0.00  0.00           N  
ATOM   2125  CA  ASP A 212     -13.988  17.682  -4.558  0.00  0.00           C  
ATOM   2126  C   ASP A 212     -15.492  17.641  -4.828  0.00  0.00           C  
ATOM   2127  O   ASP A 212     -16.293  17.374  -3.925  0.00  0.00           O  
ATOM   2128  CB  ASP A 212     -13.535  19.127  -4.347  0.00  0.00           C  
ATOM   2129  CG  ASP A 212     -13.536  19.934  -5.630  0.00  0.00           C  
ATOM   2130  OD1 ASP A 212     -12.841  19.539  -6.593  0.00  0.00           O  
ATOM   2131  OD2 ASP A 212     -14.217  20.975  -5.671  0.00  0.00           O1-
ATOM   2132  HN  ASP A 212     -13.457  17.566  -6.452  0.00  0.00           H  
ATOM   2133  N   ARG A 213     -15.865  17.921  -6.076  0.00  0.00           N  
ATOM   2134  CA  ARG A 213     -17.266  17.897  -6.504  0.00  0.00           C  
ATOM   2135  C   ARG A 213     -17.855  16.491  -6.379  0.00  0.00           C  
ATOM   2136  O   ARG A 213     -19.003  16.323  -5.962  0.00  0.00           O  
ATOM   2137  CB  ARG A 213     -17.402  18.418  -7.933  0.00  0.00           C  
ATOM   2138  CG  ARG A 213     -17.122  19.905  -8.068  0.00  0.00           C  
ATOM   2139  CD  ARG A 213     -16.915  20.243  -9.521  0.00  0.00           C  
ATOM   2140  NE  ARG A 213     -17.090  21.678  -9.763  0.00  0.00           N  
ATOM   2141  CZ  ARG A 213     -17.010  22.249 -10.966  0.00  0.00           C  
ATOM   2142  NH1 ARG A 213     -16.729  21.528 -12.047  0.00  0.00           N1+
ATOM   2143  NH2 ARG A 213     -17.216  23.563 -11.087  0.00  0.00           N  
ATOM   2144  HN  ARG A 213     -15.434  17.203  -6.622  0.00  0.00           H  
ATOM   2145  HE  ARG A 213     -17.281  22.266  -8.977  0.00  0.00           H  
ATOM   2146 1HH1 ARG A 213     -16.574  20.543 -11.965  0.00  0.00           H  
ATOM   2147 2HH1 ARG A 213     -16.672  21.970 -12.942  0.00  0.00           H  
ATOM   2148 1HH2 ARG A 213     -17.429  24.112 -10.279  0.00  0.00           H  
ATOM   2149 2HH2 ARG A 213     -17.158  23.998 -11.986  0.00  0.00           H  
ATOM   2150  N   SER A 214     -17.053  15.486  -6.726  0.00  0.00           N  
ATOM   2151  CA  SER A 214     -17.490  14.095  -6.599  0.00  0.00           C  
ATOM   2152  C   SER A 214     -17.697  13.694  -5.145  0.00  0.00           C  
ATOM   2153  O   SER A 214     -18.689  13.046  -4.803  0.00  0.00           O  
ATOM   2154  CB  SER A 214     -16.481  13.181  -7.268  0.00  0.00           C  
ATOM   2155  OG  SER A 214     -16.463  13.446  -8.654  0.00  0.00           O  
ATOM   2156  HN  SER A 214     -16.279  15.560  -6.097  0.00  0.00           H  
ATOM   2157  HG  SER A 214     -15.744  12.960  -9.063  0.00  0.00           H  
ATOM   2158  N   ILE A 215     -16.766  14.095  -4.285  0.00  0.00           N  
ATOM   2159  CA  ILE A 215     -16.900  13.838  -2.853  0.00  0.00           C  
ATOM   2160  C   ILE A 215     -18.107  14.552  -2.249  0.00  0.00           C  
ATOM   2161  O   ILE A 215     -18.835  13.954  -1.457  0.00  0.00           O  
ATOM   2162  CB  ILE A 215     -15.600  14.179  -2.111  0.00  0.00           C  
ATOM   2163  CG1 ILE A 215     -14.485  13.235  -2.581  0.00  0.00           C  
ATOM   2164  CG2 ILE A 215     -15.796  14.077  -0.606  0.00  0.00           C  
ATOM   2165  CD1 ILE A 215     -13.071  13.623  -2.090  0.00  0.00           C  
ATOM   2166  HN  ILE A 215     -16.777  15.092  -4.358  0.00  0.00           H  
ATOM   2167  N   GLU A 216     -18.321  15.812  -2.635  0.00  0.00           N  
ATOM   2168  CA  GLU A 216     -19.513  16.545  -2.194  0.00  0.00           C  
ATOM   2169  C   GLU A 216     -20.786  15.821  -2.632  0.00  0.00           C  
ATOM   2170  O   GLU A 216     -21.736  15.704  -1.858  0.00  0.00           O  
ATOM   2171  CB  GLU A 216     -19.523  17.986  -2.710  0.00  0.00           C  
ATOM   2172  CG  GLU A 216     -18.445  18.899  -2.130  0.00  0.00           C  
ATOM   2173  CD  GLU A 216     -18.831  19.528  -0.798  0.00  0.00           C  
ATOM   2174  OE1 GLU A 216     -19.963  19.308  -0.317  0.00  0.00           O  
ATOM   2175  OE2 GLU A 216     -17.986  20.254  -0.233  0.00  0.00           O1-
ATOM   2176  HN  GLU A 216     -18.422  15.751  -3.628  0.00  0.00           H  
ATOM   2177  N   ALA A 217     -20.798  15.315  -3.863  0.00  0.00           N  
ATOM   2178  CA  ALA A 217     -21.977  14.627  -4.380  0.00  0.00           C  
ATOM   2179  C   ALA A 217     -22.246  13.337  -3.609  0.00  0.00           C  
ATOM   2180  O   ALA A 217     -23.380  13.055  -3.246  0.00  0.00           O  
ATOM   2181  CB  ALA A 217     -21.824  14.351  -5.875  0.00  0.00           C  
ATOM   2182  HN  ALA A 217     -20.089  14.610  -3.847  0.00  0.00           H  
ATOM   2183  N   LEU A 218     -21.190  12.568  -3.354  0.00  0.00           N  
ATOM   2184  CA  LEU A 218     -21.309  11.368  -2.531  0.00  0.00           C  
ATOM   2185  C   LEU A 218     -21.904  11.704  -1.160  0.00  0.00           C  
ATOM   2186  O   LEU A 218     -22.834  11.032  -0.689  0.00  0.00           O  
ATOM   2187  CB  LEU A 218     -19.936  10.711  -2.373  0.00  0.00           C  
ATOM   2188  CG  LEU A 218     -19.795   9.562  -1.384  0.00  0.00           C  
ATOM   2189  CD1 LEU A 218     -20.515   8.341  -1.889  0.00  0.00           C  
ATOM   2190  CD2 LEU A 218     -18.312   9.277  -1.174  0.00  0.00           C  
ATOM   2191  HN  LEU A 218     -20.574  13.161  -2.836  0.00  0.00           H  
ATOM   2192  N   ALA A 219     -21.375  12.756  -0.538  0.00  0.00           N  
ATOM   2193  CA  ALA A 219     -21.781  13.125   0.815  0.00  0.00           C  
ATOM   2194  C   ALA A 219     -23.245  13.569   0.890  0.00  0.00           C  
ATOM   2195  O   ALA A 219     -23.891  13.463   1.946  0.00  0.00           O  
ATOM   2196  CB  ALA A 219     -20.858  14.209   1.356  0.00  0.00           C  
ATOM   2197  HN  ALA A 219     -21.653  13.536  -1.098  0.00  0.00           H  
ATOM   2198  N   SER A 220     -23.770  14.059  -0.230  0.00  0.00           N  
ATOM   2199  CA  SER A 220     -25.135  14.575  -0.274  0.00  0.00           C  
ATOM   2200  C   SER A 220     -26.195  13.480  -0.352  0.00  0.00           C  
ATOM   2201  O   SER A 220     -27.389  13.764  -0.229  0.00  0.00           O  
ATOM   2202  CB  SER A 220     -25.309  15.490  -1.484  0.00  0.00           C  
ATOM   2203  OG  SER A 220     -25.441  14.723  -2.672  0.00  0.00           O  
ATOM   2204  HN  SER A 220     -23.784  13.278  -0.855  0.00  0.00           H  
ATOM   2205  HG  SER A 220     -25.352  15.298  -3.436  0.00  0.00           H  
ATOM   2206  N   LEU A 221     -25.768  12.246  -0.606  0.00  0.00           N  
ATOM   2207  CA  LEU A 221     -26.709  11.148  -0.801  0.00  0.00           C  
ATOM   2208  C   LEU A 221     -27.439  10.856   0.500  0.00  0.00           C  
ATOM   2209  O   LEU A 221     -26.854  11.021   1.578  0.00  0.00           O  
ATOM   2210  CB  LEU A 221     -25.987   9.884  -1.275  0.00  0.00           C  
ATOM   2211  CG  LEU A 221     -25.346   9.930  -2.668  0.00  0.00           C  
ATOM   2212  CD1 LEU A 221     -24.570   8.643  -2.904  0.00  0.00           C  
ATOM   2213  CD2 LEU A 221     -26.412  10.143  -3.746  0.00  0.00           C  
ATOM   2214  HN  LEU A 221     -25.257  11.989   0.214  0.00  0.00           H  
ATOM   2215  N   PRO A 222     -28.718  10.441   0.407  0.00  0.00           N  
ATOM   2216  CA  PRO A 222     -29.437  10.015   1.611  0.00  0.00           C  
ATOM   2217  C   PRO A 222     -28.679   8.911   2.342  0.00  0.00           C  
ATOM   2218  O   PRO A 222     -27.938   8.149   1.721  0.00  0.00           O  
ATOM   2219  CB  PRO A 222     -30.765   9.482   1.066  0.00  0.00           C  
ATOM   2220  CG  PRO A 222     -30.939  10.151  -0.229  0.00  0.00           C  
ATOM   2221  CD  PRO A 222     -29.565  10.351  -0.797  0.00  0.00           C  
ATOM   2222  N   GLU A 223     -28.879   8.846   3.653  0.00  0.00           N  
ATOM   2223  CA  GLU A 223     -28.101   8.006   4.567  0.00  0.00           C  
ATOM   2224  C   GLU A 223     -27.896   6.547   4.133  0.00  0.00           C  
ATOM   2225  O   GLU A 223     -26.759   6.059   4.108  0.00  0.00           O  
ATOM   2226  CB  GLU A 223     -28.758   8.038   5.949  0.00  0.00           C  
ATOM   2227  CG  GLU A 223     -27.837   7.763   7.104  0.00  0.00           C  
ATOM   2228  CD  GLU A 223     -28.497   8.110   8.428  0.00  0.00           C  
ATOM   2229  OE1 GLU A 223     -29.565   7.532   8.720  0.00  0.00           O  
ATOM   2230  OE2 GLU A 223     -27.955   8.959   9.167  0.00  0.00           O1-
ATOM   2231  HN  GLU A 223     -29.806   8.478   3.730  0.00  0.00           H  
ATOM   2232  N   SER A 224     -28.988   5.849   3.823  0.00  0.00           N  
ATOM   2233  CA  SER A 224     -28.914   4.423   3.512  0.00  0.00           C  
ATOM   2234  C   SER A 224     -28.189   4.210   2.191  0.00  0.00           C  
ATOM   2235  O   SER A 224     -27.327   3.324   2.077  0.00  0.00           O  
ATOM   2236  CB  SER A 224     -30.311   3.805   3.472  0.00  0.00           C  
ATOM   2237  OG  SER A 224     -30.944   3.938   4.733  0.00  0.00           O  
ATOM   2238  HN  SER A 224     -29.315   6.268   2.976  0.00  0.00           H  
ATOM   2239  HG  SER A 224     -31.781   3.467   4.722  0.00  0.00           H  
ATOM   2240  N   LEU A 225     -28.531   5.040   1.202  0.00  0.00           N  
ATOM   2241  CA  LEU A 225     -27.887   4.980  -0.111  0.00  0.00           C  
ATOM   2242  C   LEU A 225     -26.396   5.274  -0.006  0.00  0.00           C  
ATOM   2243  O   LEU A 225     -25.574   4.554  -0.570  0.00  0.00           O  
ATOM   2244  CB  LEU A 225     -28.562   5.938  -1.093  0.00  0.00           C  
ATOM   2245  CG  LEU A 225     -28.047   6.024  -2.522  0.00  0.00           C  
ATOM   2246  CD1 LEU A 225     -28.123   4.668  -3.202  0.00  0.00           C  
ATOM   2247  CD2 LEU A 225     -28.867   7.038  -3.293  0.00  0.00           C  
ATOM   2248  HN  LEU A 225     -28.290   5.946   1.550  0.00  0.00           H  
ATOM   2249  N   ARG A 226     -26.058   6.327   0.734  0.00  0.00           N  
ATOM   2250  CA  ARG A 226     -24.679   6.706   0.992  0.00  0.00           C  
ATOM   2251  C   ARG A 226     -23.870   5.556   1.620  0.00  0.00           C  
ATOM   2252  O   ARG A 226     -22.721   5.312   1.232  0.00  0.00           O  
ATOM   2253  CB  ARG A 226     -24.656   7.946   1.891  0.00  0.00           C  
ATOM   2254  CG  ARG A 226     -23.359   8.712   1.830  0.00  0.00           C  
ATOM   2255  CD  ARG A 226     -23.465  10.047   2.554  0.00  0.00           C  
ATOM   2256  NE  ARG A 226     -23.546   9.928   4.012  0.00  0.00           N  
ATOM   2257  CZ  ARG A 226     -24.601  10.283   4.753  0.00  0.00           C  
ATOM   2258  NH1 ARG A 226     -25.698  10.770   4.187  0.00  0.00           N1+
ATOM   2259  NH2 ARG A 226     -24.563  10.147   6.078  0.00  0.00           N  
ATOM   2260  HN  ARG A 226     -26.418   6.106   1.641  0.00  0.00           H  
ATOM   2261  HE  ARG A 226     -22.752   9.553   4.490  0.00  0.00           H  
ATOM   2262 1HH1 ARG A 226     -25.743  10.876   3.194  0.00  0.00           H  
ATOM   2263 2HH1 ARG A 226     -26.479  11.031   4.754  0.00  0.00           H  
ATOM   2264 1HH2 ARG A 226     -23.745   9.779   6.520  0.00  0.00           H  
ATOM   2265 2HH2 ARG A 226     -25.353  10.413   6.631  0.00  0.00           H  
ATOM   2266  N   HIS A 227     -24.471   4.848   2.578  0.00  0.00           N  
ATOM   2267  CA  HIS A 227     -23.811   3.741   3.268  0.00  0.00           C  
ATOM   2268  C   HIS A 227     -23.466   2.598   2.307  0.00  0.00           C  
ATOM   2269  O   HIS A 227     -22.522   1.846   2.555  0.00  0.00           O  
ATOM   2270  CB  HIS A 227     -24.707   3.246   4.415  0.00  0.00           C  
ATOM   2271  CG  HIS A 227     -24.100   2.164   5.261  0.00  0.00           C  
ATOM   2272  CD2 HIS A 227     -24.497   0.889   5.488  0.00  0.00           C  
ATOM   2273  ND1 HIS A 227     -22.981   2.362   6.043  0.00  0.00           N  
ATOM   2274  CE1 HIS A 227     -22.702   1.244   6.695  0.00  0.00           C  
ATOM   2275  NE2 HIS A 227     -23.603   0.335   6.372  0.00  0.00           N  
ATOM   2276  HN  HIS A 227     -25.241   4.415   2.110  0.00  0.00           H  
ATOM   2277  HE2 HIS A 227     -23.630  -0.604   6.715  0.00  0.00           H  
ATOM   2278  N   ASN A 228     -24.216   2.503   1.204  0.00  0.00           N  
ATOM   2279  CA  ASN A 228     -23.990   1.476   0.188  0.00  0.00           C  
ATOM   2280  C   ASN A 228     -23.156   1.971  -0.991  0.00  0.00           C  
ATOM   2281  O   ASN A 228     -23.028   1.278  -2.001  0.00  0.00           O  
ATOM   2282  CB  ASN A 228     -25.324   0.915  -0.333  0.00  0.00           C  
ATOM   2283  CG  ASN A 228     -25.177  -0.484  -0.932  0.00  0.00           C  
ATOM   2284  N   THR A 229     -22.573   3.156  -0.858  0.00  0.00           N  
ATOM   2285  CA  THR A 229     -21.878   3.766  -1.992  0.00  0.00           C  
ATOM   2286  C   THR A 229     -20.416   4.063  -1.685  0.00  0.00           C  
ATOM   2287  O   THR A 229     -20.087   4.657  -0.645  0.00  0.00           O  
ATOM   2288  CB  THR A 229     -22.620   5.028  -2.446  0.00  0.00           C  
ATOM   2289  CG2 THR A 229     -21.991   5.622  -3.705  0.00  0.00           C  
ATOM   2290  OG1 THR A 229     -23.975   4.686  -2.736  0.00  0.00           O  
ATOM   2291  HN  THR A 229     -21.856   3.006  -0.178  0.00  0.00           H  
ATOM   2292  HG1 THR A 229     -24.435   5.459  -3.071  0.00  0.00           H  
ATOM   2293  N   LEU A 230     -19.546   3.628  -2.599  0.00  0.00           N  
ATOM   2294  CA  LEU A 230     -18.108   3.872  -2.502  0.00  0.00           C  
ATOM   2295  C   LEU A 230     -17.649   4.725  -3.676  0.00  0.00           C  
ATOM   2296  O   LEU A 230     -18.231   4.665  -4.772  0.00  0.00           O  
ATOM   2297  CB  LEU A 230     -17.311   2.563  -2.525  0.00  0.00           C  
ATOM   2298  CG  LEU A 230     -17.572   1.388  -1.577  0.00  0.00           C  
ATOM   2299  CD1 LEU A 230     -16.371   0.439  -1.625  0.00  0.00           C  
ATOM   2300  CD2 LEU A 230     -17.847   1.834  -0.155  0.00  0.00           C  
ATOM   2301  HN  LEU A 230     -19.815   4.109  -3.433  0.00  0.00           H  
ATOM   2302  N   LEU A 231     -16.584   5.488  -3.448  0.00  0.00           N  
ATOM   2303  CA  LEU A 231     -15.941   6.238  -4.528  0.00  0.00           C  
ATOM   2304  C   LEU A 231     -14.470   5.864  -4.583  0.00  0.00           C  
ATOM   2305  O   LEU A 231     -13.751   6.036  -3.609  0.00  0.00           O  
ATOM   2306  CB  LEU A 231     -16.096   7.754  -4.311  0.00  0.00           C  
ATOM   2307  CG  LEU A 231     -15.336   8.721  -5.234  0.00  0.00           C  
ATOM   2308  CD1 LEU A 231     -15.758   8.611  -6.716  0.00  0.00           C  
ATOM   2309  CD2 LEU A 231     -15.494  10.166  -4.746  0.00  0.00           C  
ATOM   2310  HN  LEU A 231     -15.882   4.844  -3.145  0.00  0.00           H  
ATOM   2311  N   PHE A 232     -14.029   5.338  -5.723  0.00  0.00           N  
ATOM   2312  CA  PHE A 232     -12.609   5.143  -5.979  0.00  0.00           C  
ATOM   2313  C   PHE A 232     -12.058   6.354  -6.727  0.00  0.00           C  
ATOM   2314  O   PHE A 232     -12.584   6.724  -7.793  0.00  0.00           O  
ATOM   2315  CB  PHE A 232     -12.406   3.925  -6.874  0.00  0.00           C  
ATOM   2316  CG  PHE A 232     -12.343   2.586  -6.150  0.00  0.00           C  
ATOM   2317  CD1 PHE A 232     -12.909   2.376  -4.886  0.00  0.00           C  
ATOM   2318  CD2 PHE A 232     -11.719   1.516  -6.776  0.00  0.00           C  
ATOM   2319  CE1 PHE A 232     -12.837   1.126  -4.277  0.00  0.00           C  
ATOM   2320  CE2 PHE A 232     -11.646   0.266  -6.168  0.00  0.00           C  
ATOM   2321  CZ  PHE A 232     -12.206   0.070  -4.926  0.00  0.00           C  
ATOM   2322  HN  PHE A 232     -14.314   5.996  -6.420  0.00  0.00           H  
ATOM   2323  N   VAL A 233     -11.010   6.951  -6.176  0.00  0.00           N  
ATOM   2324  CA  VAL A 233     -10.299   8.062  -6.811  0.00  0.00           C  
ATOM   2325  C   VAL A 233      -8.902   7.567  -7.164  0.00  0.00           C  
ATOM   2326  O   VAL A 233      -8.137   7.186  -6.273  0.00  0.00           O  
ATOM   2327  CB  VAL A 233     -10.195   9.298  -5.877  0.00  0.00           C  
ATOM   2328  CG1 VAL A 233      -9.445  10.417  -6.586  0.00  0.00           C  
ATOM   2329  CG2 VAL A 233     -11.586   9.762  -5.435  0.00  0.00           C  
ATOM   2330  HN  VAL A 233     -10.323   6.226  -6.124  0.00  0.00           H  
ATOM   2331  N   VAL A 234      -8.597   7.568  -8.461  0.00  0.00           N  
ATOM   2332  CA  VAL A 234      -7.422   6.887  -8.994  0.00  0.00           C  
ATOM   2333  C   VAL A 234      -6.575   7.840  -9.843  0.00  0.00           C  
ATOM   2334  O   VAL A 234      -7.052   8.384 -10.847  0.00  0.00           O  
ATOM   2335  CB  VAL A 234      -7.845   5.683  -9.873  0.00  0.00           C  
ATOM   2336  CG1 VAL A 234      -6.622   4.992 -10.450  0.00  0.00           C  
ATOM   2337  CG2 VAL A 234      -8.696   4.697  -9.083  0.00  0.00           C  
ATOM   2338  HN  VAL A 234      -8.430   8.532  -8.667  0.00  0.00           H  
ATOM   2339  N   GLY A 235      -5.324   8.041  -9.447  0.00  0.00           N  
ATOM   2340  CA  GLY A 235      -4.389   8.806 -10.278  0.00  0.00           C  
ATOM   2341  C   GLY A 235      -3.107   9.141  -9.556  0.00  0.00           C  
ATOM   2342  O   GLY A 235      -3.031   9.029  -8.335  0.00  0.00           O  
ATOM   2343  HN  GLY A 235      -4.927   7.124  -9.408  0.00  0.00           H  
ATOM   2344  N   GLN A 236      -2.098   9.558 -10.318  0.00  0.00           N  
ATOM   2345  CA  GLN A 236      -0.823   9.965  -9.739  0.00  0.00           C  
ATOM   2346  C   GLN A 236      -0.906  11.405  -9.264  0.00  0.00           C  
ATOM   2347  O   GLN A 236      -0.433  12.329  -9.927  0.00  0.00           O  
ATOM   2348  CB  GLN A 236       0.327   9.757 -10.728  0.00  0.00           C  
ATOM   2349  CG  GLN A 236       1.706  10.017 -10.122  0.00  0.00           C  
ATOM   2350  CD  GLN A 236       2.821   9.376 -10.927  0.00  0.00           C  
ATOM   2351  NE2 GLN A 236       3.816  10.173 -11.297  0.00  0.00           N  
ATOM   2352  OE1 GLN A 236       2.799   8.176 -11.199  0.00  0.00           O  
ATOM   2353  HN  GLN A 236      -2.446  10.390 -10.751  0.00  0.00           H  
ATOM   2354 1HE2 GLN A 236       4.481   9.861 -11.976  0.00  0.00           H  
ATOM   2355 2HE2 GLN A 236       3.901  11.086 -10.897  0.00  0.00           H  
ATOM   2356  N   ASP A 237      -1.549  11.588  -8.112  0.00  0.00           N  
ATOM   2357  CA  ASP A 237      -1.667  12.902  -7.487  0.00  0.00           C  
ATOM   2358  C   ASP A 237      -1.807  12.700  -5.977  0.00  0.00           C  
ATOM   2359  O   ASP A 237      -2.033  11.584  -5.509  0.00  0.00           O  
ATOM   2360  CB  ASP A 237      -2.876  13.654  -8.061  0.00  0.00           C  
ATOM   2361  CG  ASP A 237      -2.832  15.153  -7.796  0.00  0.00           C  
ATOM   2362  OD1 ASP A 237      -1.840  15.662  -7.218  0.00  0.00           O  
ATOM   2363  OD2 ASP A 237      -3.804  15.830  -8.174  0.00  0.00           O1-
ATOM   2364  HN  ASP A 237      -1.020  11.053  -7.453  0.00  0.00           H  
ATOM   2365  N   LYS A 238      -1.656  13.781  -5.218  0.00  0.00           N  
ATOM   2366  CA  LYS A 238      -1.666  13.705  -3.752  0.00  0.00           C  
ATOM   2367  C   LYS A 238      -3.090  13.777  -3.191  0.00  0.00           C  
ATOM   2368  O   LYS A 238      -3.798  14.747  -3.423  0.00  0.00           O  
ATOM   2369  CB  LYS A 238      -0.808  14.822  -3.158  0.00  0.00           C  
ATOM   2370  CG  LYS A 238       0.651  14.758  -3.557  0.00  0.00           C  
ATOM   2371  CD  LYS A 238       1.405  15.979  -3.056  0.00  0.00           C  
ATOM   2372  CE  LYS A 238       2.785  16.084  -3.691  0.00  0.00           C  
ATOM   2373  NZ  LYS A 238       3.490  17.336  -3.269  0.00  0.00           N1+
ATOM   2374  HN  LYS A 238      -2.452  14.345  -5.438  0.00  0.00           H  
ATOM   2375  HZ1 LYS A 238       3.993  17.714  -4.047  0.00  0.00           H  
ATOM   2376  HZ2 LYS A 238       2.819  18.005  -2.949  0.00  0.00           H  
ATOM   2377  HZ3 LYS A 238       4.129  17.125  -2.529  0.00  0.00           H  
ATOM   2378  N   PRO A 239      -3.520  12.736  -2.456  0.00  0.00           N  
ATOM   2379  CA  PRO A 239      -4.889  12.735  -1.934  0.00  0.00           C  
ATOM   2380  C   PRO A 239      -5.190  13.656  -0.737  0.00  0.00           C  
ATOM   2381  O   PRO A 239      -6.365  13.865  -0.425  0.00  0.00           O  
ATOM   2382  CB  PRO A 239      -5.126  11.275  -1.528  0.00  0.00           C  
ATOM   2383  CG  PRO A 239      -3.831  10.579  -1.636  0.00  0.00           C  
ATOM   2384  CD  PRO A 239      -2.778  11.508  -2.131  0.00  0.00           C  
ATOM   2385  N   ARG A 240      -4.146  14.198  -0.094  0.00  0.00           N  
ATOM   2386  CA  ARG A 240      -4.273  14.883   1.205  0.00  0.00           C  
ATOM   2387  C   ARG A 240      -5.480  15.827   1.331  0.00  0.00           C  
ATOM   2388  O   ARG A 240      -6.296  15.689   2.246  0.00  0.00           O  
ATOM   2389  CB  ARG A 240      -2.980  15.633   1.540  0.00  0.00           C  
ATOM   2390  CG  ARG A 240      -3.020  16.391   2.861  0.00  0.00           C  
ATOM   2391  CD  ARG A 240      -1.658  16.984   3.178  0.00  0.00           C  
ATOM   2392  N   LYS A 241      -5.587  16.798   0.430  0.00  0.00           N  
ATOM   2393  CA  LYS A 241      -6.660  17.795   0.504  0.00  0.00           C  
ATOM   2394  C   LYS A 241      -8.048  17.142   0.417  0.00  0.00           C  
ATOM   2395  O   LYS A 241      -9.011  17.593   1.031  0.00  0.00           O  
ATOM   2396  CB  LYS A 241      -6.520  18.827  -0.624  0.00  0.00           C  
ATOM   2397  CG  LYS A 241      -5.243  19.680  -0.575  0.00  0.00           C  
ATOM   2398  CD  LYS A 241      -4.951  20.386  -1.908  0.00  0.00           C  
ATOM   2399  CE  LYS A 241      -5.181  19.455  -3.100  0.00  0.00           C  
ATOM   2400  NZ  LYS A 241      -3.987  19.248  -3.969  0.00  0.00           N1+
ATOM   2401  HN  LYS A 241      -5.759  16.316  -0.429  0.00  0.00           H  
ATOM   2402  HZ1 LYS A 241      -4.091  19.778  -4.811  0.00  0.00           H  
ATOM   2403  HZ2 LYS A 241      -3.166  19.550  -3.485  0.00  0.00           H  
ATOM   2404  HZ3 LYS A 241      -3.903  18.277  -4.194  0.00  0.00           H  
ATOM   2405  N   PHE A 242      -8.131  16.070  -0.357  0.00  0.00           N  
ATOM   2406  CA  PHE A 242      -9.409  15.435  -0.645  0.00  0.00           C  
ATOM   2407  C   PHE A 242      -9.804  14.445   0.438  0.00  0.00           C  
ATOM   2408  O   PHE A 242     -11.001  14.251   0.683  0.00  0.00           O  
ATOM   2409  CB  PHE A 242      -9.365  14.825  -2.053  0.00  0.00           C  
ATOM   2410  CG  PHE A 242      -8.948  15.829  -3.088  0.00  0.00           C  
ATOM   2411  CD1 PHE A 242      -9.878  16.723  -3.623  0.00  0.00           C  
ATOM   2412  CD2 PHE A 242      -7.608  15.954  -3.455  0.00  0.00           C  
ATOM   2413  CE1 PHE A 242      -9.484  17.692  -4.555  0.00  0.00           C  
ATOM   2414  CE2 PHE A 242      -7.206  16.928  -4.374  0.00  0.00           C  
ATOM   2415  CZ  PHE A 242      -8.137  17.799  -4.916  0.00  0.00           C  
ATOM   2416  HN  PHE A 242      -7.617  15.370   0.139  0.00  0.00           H  
ATOM   2417  N   GLU A 243      -8.800  13.855   1.094  0.00  0.00           N  
ATOM   2418  CA  GLU A 243      -9.019  13.092   2.319  0.00  0.00           C  
ATOM   2419  C   GLU A 243      -9.601  14.001   3.399  0.00  0.00           C  
ATOM   2420  O   GLU A 243     -10.532  13.606   4.106  0.00  0.00           O  
ATOM   2421  CB  GLU A 243      -7.702  12.515   2.808  0.00  0.00           C  
ATOM   2422  CG  GLU A 243      -7.138  11.425   1.934  0.00  0.00           C  
ATOM   2423  CD  GLU A 243      -5.825  10.912   2.458  0.00  0.00           C  
ATOM   2424  OE1 GLU A 243      -4.833  11.672   2.439  0.00  0.00           O  
ATOM   2425  OE2 GLU A 243      -5.789   9.745   2.898  0.00  0.00           O1-
ATOM   2426  HN  GLU A 243      -8.219  14.616   1.383  0.00  0.00           H  
ATOM   2427  N   ALA A 244      -9.044  15.209   3.524  0.00  0.00           N  
ATOM   2428  CA  ALA A 244      -9.522  16.182   4.521  0.00  0.00           C  
ATOM   2429  C   ALA A 244     -10.974  16.563   4.249  0.00  0.00           C  
ATOM   2430  O   ALA A 244     -11.797  16.625   5.174  0.00  0.00           O  
ATOM   2431  CB  ALA A 244      -8.634  17.425   4.526  0.00  0.00           C  
ATOM   2432  HN  ALA A 244      -9.224  15.652   2.646  0.00  0.00           H  
ATOM   2433  N   LEU A 245     -11.296  16.780   2.972  0.00  0.00           N  
ATOM   2434  CA  LEU A 245     -12.659  17.099   2.567  0.00  0.00           C  
ATOM   2435  C   LEU A 245     -13.619  15.942   2.863  0.00  0.00           C  
ATOM   2436  O   LEU A 245     -14.718  16.174   3.352  0.00  0.00           O  
ATOM   2437  CB  LEU A 245     -12.734  17.508   1.083  0.00  0.00           C  
ATOM   2438  CG  LEU A 245     -14.137  17.801   0.535  0.00  0.00           C  
ATOM   2439  CD1 LEU A 245     -14.764  19.040   1.169  0.00  0.00           C  
ATOM   2440  CD2 LEU A 245     -14.120  17.946  -0.969  0.00  0.00           C  
ATOM   2441  HN  LEU A 245     -11.107  15.907   2.522  0.00  0.00           H  
ATOM   2442  N   ALA A 246     -13.193  14.708   2.576  0.00  0.00           N  
ATOM   2443  CA  ALA A 246     -14.028  13.534   2.852  0.00  0.00           C  
ATOM   2444  C   ALA A 246     -14.301  13.397   4.357  0.00  0.00           C  
ATOM   2445  O   ALA A 246     -15.441  13.126   4.767  0.00  0.00           O  
ATOM   2446  CB  ALA A 246     -13.393  12.260   2.277  0.00  0.00           C  
ATOM   2447  HN  ALA A 246     -12.392  14.583   3.161  0.00  0.00           H  
ATOM   2448  N   GLU A 247     -13.264  13.619   5.171  0.00  0.00           N  
ATOM   2449  CA  GLU A 247     -13.431  13.638   6.632  0.00  0.00           C  
ATOM   2450  C   GLU A 247     -14.421  14.727   7.048  0.00  0.00           C  
ATOM   2451  O   GLU A 247     -15.358  14.468   7.819  0.00  0.00           O  
ATOM   2452  CB  GLU A 247     -12.090  13.865   7.336  0.00  0.00           C  
ATOM   2453  CG  GLU A 247     -11.092  12.734   7.218  0.00  0.00           C  
ATOM   2454  CD  GLU A 247      -9.780  13.040   7.941  0.00  0.00           C  
ATOM   2455  OE1 GLU A 247      -9.736  14.009   8.733  0.00  0.00           O  
ATOM   2456  OE2 GLU A 247      -8.789  12.308   7.722  0.00  0.00           O1-
ATOM   2457  HN  GLU A 247     -12.970  14.548   4.946  0.00  0.00           H  
ATOM   2458  N   LYS A 248     -14.224  15.939   6.523  0.00  0.00           N  
ATOM   2459  CA  LYS A 248     -15.132  17.058   6.795  0.00  0.00           C  
ATOM   2460  C   LYS A 248     -16.600  16.674   6.575  0.00  0.00           C  
ATOM   2461  O   LYS A 248     -17.471  17.002   7.382  0.00  0.00           O  
ATOM   2462  CB  LYS A 248     -14.775  18.271   5.922  0.00  0.00           C  
ATOM   2463  CG  LYS A 248     -15.656  19.495   6.157  0.00  0.00           C  
ATOM   2464  CD  LYS A 248     -15.399  20.601   5.142  0.00  0.00           C  
ATOM   2465  CE  LYS A 248     -16.257  21.814   5.442  0.00  0.00           C  
ATOM   2466  NZ  LYS A 248     -15.878  22.972   4.592  0.00  0.00           N1+
ATOM   2467  HN  LYS A 248     -14.307  15.793   5.537  0.00  0.00           H  
ATOM   2468  HZ1 LYS A 248     -16.471  23.749   4.804  0.00  0.00           H  
ATOM   2469  HZ2 LYS A 248     -14.926  23.220   4.772  0.00  0.00           H  
ATOM   2470  HZ3 LYS A 248     -15.982  22.726   3.628  0.00  0.00           H  
ATOM   2471  N   LEU A 249     -16.860  15.972   5.473  0.00  0.00           N  
ATOM   2472  CA  LEU A 249     -18.213  15.657   5.054  0.00  0.00           C  
ATOM   2473  C   LEU A 249     -18.741  14.331   5.608  0.00  0.00           C  
ATOM   2474  O   LEU A 249     -19.886  13.950   5.339  0.00  0.00           O  
ATOM   2475  CB  LEU A 249     -18.297  15.674   3.523  0.00  0.00           C  
ATOM   2476  CG  LEU A 249     -18.049  17.033   2.861  0.00  0.00           C  
ATOM   2477  CD1 LEU A 249     -17.993  16.875   1.361  0.00  0.00           C  
ATOM   2478  CD2 LEU A 249     -19.115  18.062   3.248  0.00  0.00           C  
ATOM   2479  HN  LEU A 249     -16.450  15.078   5.654  0.00  0.00           H  
ATOM   2480  N   GLY A 250     -17.904  13.643   6.383  0.00  0.00           N  
ATOM   2481  CA  GLY A 250     -18.298  12.395   7.047  0.00  0.00           C  
ATOM   2482  C   GLY A 250     -18.374  11.192   6.121  0.00  0.00           C  
ATOM   2483  O   GLY A 250     -19.150  10.256   6.374  0.00  0.00           O  
ATOM   2484  HN  GLY A 250     -17.707  14.267   7.139  0.00  0.00           H  
ATOM   2485  N   VAL A 251     -17.582  11.223   5.045  0.00  0.00           N  
ATOM   2486  CA  VAL A 251     -17.544  10.115   4.073  0.00  0.00           C  
ATOM   2487  C   VAL A 251     -16.129   9.590   3.823  0.00  0.00           C  
ATOM   2488  O   VAL A 251     -15.847   9.009   2.767  0.00  0.00           O  
ATOM   2489  CB  VAL A 251     -18.251  10.471   2.716  0.00  0.00           C  
ATOM   2490  CG1 VAL A 251     -19.738  10.678   2.923  0.00  0.00           C  
ATOM   2491  CG2 VAL A 251     -17.631  11.701   2.047  0.00  0.00           C  
ATOM   2492  HN  VAL A 251     -16.657  11.245   5.425  0.00  0.00           H  
ATOM   2493  N   ARG A 252     -15.241   9.751   4.804  0.00  0.00           N  
ATOM   2494  CA  ARG A 252     -13.858   9.298   4.633  0.00  0.00           C  
ATOM   2495  C   ARG A 252     -13.772   7.801   4.328  0.00  0.00           C  
ATOM   2496  O   ARG A 252     -12.997   7.402   3.460  0.00  0.00           O  
ATOM   2497  CB  ARG A 252     -12.971   9.672   5.834  0.00  0.00           C  
ATOM   2498  CG  ARG A 252     -11.491   9.275   5.645  0.00  0.00           C  
ATOM   2499  CD  ARG A 252     -10.866   9.902   4.385  0.00  0.00           C  
ATOM   2500  NE  ARG A 252      -9.528   9.381   4.093  0.00  0.00           N  
ATOM   2501  CZ  ARG A 252      -9.258   8.401   3.227  0.00  0.00           C  
ATOM   2502  NH1 ARG A 252     -10.231   7.805   2.544  0.00  0.00           N1+
ATOM   2503  NH2 ARG A 252      -8.002   8.011   3.043  0.00  0.00           N  
ATOM   2504  HN  ARG A 252     -15.595   9.192   5.554  0.00  0.00           H  
ATOM   2505  HE  ARG A 252      -8.757   9.791   4.580  0.00  0.00           H  
ATOM   2506 1HH1 ARG A 252     -11.181   8.089   2.675  0.00  0.00           H  
ATOM   2507 2HH1 ARG A 252     -10.013   7.073   1.899  0.00  0.00           H  
ATOM   2508 1HH2 ARG A 252      -7.262   8.451   3.552  0.00  0.00           H  
ATOM   2509 2HH2 ARG A 252      -7.796   7.277   2.395  0.00  0.00           H  
ATOM   2510  N   SER A 253     -14.574   6.990   5.021  0.00  0.00           N  
ATOM   2511  CA  SER A 253     -14.558   5.534   4.800  0.00  0.00           C  
ATOM   2512  C   SER A 253     -15.126   5.129   3.441  0.00  0.00           C  
ATOM   2513  O   SER A 253     -14.791   4.057   2.929  0.00  0.00           O  
ATOM   2514  CB  SER A 253     -15.291   4.788   5.922  0.00  0.00           C  
ATOM   2515  OG  SER A 253     -16.672   5.053   5.885  0.00  0.00           O  
ATOM   2516  HN  SER A 253     -15.496   7.269   4.754  0.00  0.00           H  
ATOM   2517  HG  SER A 253     -17.105   4.598   6.611  0.00  0.00           H  
ATOM   2518  N   ASN A 254     -15.972   5.977   2.859  0.00  0.00           N  
ATOM   2519  CA  ASN A 254     -16.600   5.687   1.556  0.00  0.00           C  
ATOM   2520  C   ASN A 254     -15.641   5.941   0.409  0.00  0.00           C  
ATOM   2521  O   ASN A 254     -15.860   5.446  -0.707  0.00  0.00           O  
ATOM   2522  CB  ASN A 254     -17.834   6.564   1.307  0.00  0.00           C  
ATOM   2523  CG  ASN A 254     -18.898   6.429   2.377  0.00  0.00           C  
ATOM   2524  ND2 ASN A 254     -18.596   6.931   3.566  0.00  0.00           N  
ATOM   2525  OD1 ASN A 254     -20.002   5.916   2.123  0.00  0.00           O  
ATOM   2526  HN  ASN A 254     -15.417   6.791   2.685  0.00  0.00           H  
ATOM   2527 1HD2 ASN A 254     -19.220   7.574   4.010  0.00  0.00           H  
ATOM   2528 2HD2 ASN A 254     -17.744   6.667   4.019  0.00  0.00           H  
ATOM   2529  N   VAL A 255     -14.601   6.733   0.669  0.00  0.00           N  
ATOM   2530  CA  VAL A 255     -13.703   7.158  -0.404  0.00  0.00           C  
ATOM   2531  C   VAL A 255     -12.378   6.398  -0.319  0.00  0.00           C  
ATOM   2532  O   VAL A 255     -11.747   6.359   0.734  0.00  0.00           O  
ATOM   2533  CB  VAL A 255     -13.456   8.698  -0.435  0.00  0.00           C  
ATOM   2534  CG1 VAL A 255     -12.695   9.063  -1.722  0.00  0.00           C  
ATOM   2535  CG2 VAL A 255     -14.761   9.472  -0.370  0.00  0.00           C  
ATOM   2536  HN  VAL A 255     -14.022   6.190   1.276  0.00  0.00           H  
ATOM   2537  N   HIS A 256     -11.979   5.787  -1.438  0.00  0.00           N  
ATOM   2538  CA  HIS A 256     -10.747   5.021  -1.519  0.00  0.00           C  
ATOM   2539  C   HIS A 256      -9.839   5.698  -2.530  0.00  0.00           C  
ATOM   2540  O   HIS A 256     -10.205   5.796  -3.698  0.00  0.00           O  
ATOM   2541  CB  HIS A 256     -11.042   3.581  -1.952  0.00  0.00           C  
ATOM   2542  CG  HIS A 256     -11.793   2.784  -0.928  0.00  0.00           C  
ATOM   2543  CD2 HIS A 256     -11.373   1.819  -0.077  0.00  0.00           C  
ATOM   2544  ND1 HIS A 256     -13.141   2.943  -0.689  0.00  0.00           N  
ATOM   2545  CE1 HIS A 256     -13.518   2.116   0.272  0.00  0.00           C  
ATOM   2546  NE2 HIS A 256     -12.464   1.422   0.659  0.00  0.00           N  
ATOM   2547  HN  HIS A 256     -11.837   6.538  -2.083  0.00  0.00           H  
ATOM   2548  HE2 HIS A 256     -12.460   0.721   1.372  0.00  0.00           H  
ATOM   2549  N   PHE A 257      -8.678   6.168  -2.072  0.00  0.00           N  
ATOM   2550  CA  PHE A 257      -7.682   6.833  -2.921  0.00  0.00           C  
ATOM   2551  C   PHE A 257      -6.565   5.884  -3.322  0.00  0.00           C  
ATOM   2552  O   PHE A 257      -6.077   5.095  -2.506  0.00  0.00           O  
ATOM   2553  CB  PHE A 257      -7.055   8.038  -2.208  0.00  0.00           C  
ATOM   2554  CG  PHE A 257      -8.024   9.133  -1.890  0.00  0.00           C  
ATOM   2555  CD1 PHE A 257      -8.283  10.159  -2.804  0.00  0.00           C  
ATOM   2556  CD2 PHE A 257      -8.689   9.150  -0.672  0.00  0.00           C  
ATOM   2557  CE1 PHE A 257      -9.188  11.185  -2.494  0.00  0.00           C  
ATOM   2558  CE2 PHE A 257      -9.587  10.165  -0.365  0.00  0.00           C  
ATOM   2559  CZ  PHE A 257      -9.836  11.183  -1.270  0.00  0.00           C  
ATOM   2560  HN  PHE A 257      -8.203   5.350  -1.746  0.00  0.00           H  
ATOM   2561  N   PHE A 258      -6.157   5.985  -4.587  0.00  0.00           N  
ATOM   2562  CA  PHE A 258      -5.084   5.170  -5.129  0.00  0.00           C  
ATOM   2563  C   PHE A 258      -4.171   6.052  -5.950  0.00  0.00           C  
ATOM   2564  O   PHE A 258      -4.628   7.038  -6.539  0.00  0.00           O  
ATOM   2565  CB  PHE A 258      -5.639   4.048  -6.021  0.00  0.00           C  
ATOM   2566  CG  PHE A 258      -6.620   3.146  -5.324  0.00  0.00           C  
ATOM   2567  CD1 PHE A 258      -6.181   2.040  -4.601  0.00  0.00           C  
ATOM   2568  CD2 PHE A 258      -7.984   3.408  -5.386  0.00  0.00           C  
ATOM   2569  CE1 PHE A 258      -7.093   1.213  -3.959  0.00  0.00           C  
ATOM   2570  CE2 PHE A 258      -8.895   2.597  -4.755  0.00  0.00           C  
ATOM   2571  CZ  PHE A 258      -8.449   1.491  -4.037  0.00  0.00           C  
ATOM   2572  HN  PHE A 258      -5.806   6.919  -4.652  0.00  0.00           H  
ATOM   2573  N   SER A 259      -2.888   5.692  -5.979  0.00  0.00           N  
ATOM   2574  CA  SER A 259      -1.931   6.281  -6.903  0.00  0.00           C  
ATOM   2575  C   SER A 259      -2.230   5.785  -8.318  0.00  0.00           C  
ATOM   2576  O   SER A 259      -3.273   5.167  -8.566  0.00  0.00           O  
ATOM   2577  CB  SER A 259      -0.508   5.917  -6.465  0.00  0.00           C  
ATOM   2578  OG  SER A 259      -0.224   6.459  -5.178  0.00  0.00           O  
ATOM   2579  HN  SER A 259      -2.915   4.728  -6.243  0.00  0.00           H  
ATOM   2580  HG  SER A 259       0.688   6.270  -4.945  0.00  0.00           H  
ATOM   2581  N   GLY A 260      -1.342   6.077  -9.265  0.00  0.00           N  
ATOM   2582  CA  GLY A 260      -1.543   5.616 -10.638  0.00  0.00           C  
ATOM   2583  C   GLY A 260      -1.776   4.116 -10.690  0.00  0.00           C  
ATOM   2584  O   GLY A 260      -1.033   3.346 -10.058  0.00  0.00           O  
ATOM   2585  HN  GLY A 260      -0.504   5.618  -8.969  0.00  0.00           H  
ATOM   2586  N   ARG A 261      -2.806   3.696 -11.422  0.00  0.00           N  
ATOM   2587  CA  ARG A 261      -3.119   2.281 -11.591  0.00  0.00           C  
ATOM   2588  C   ARG A 261      -3.090   1.854 -13.060  0.00  0.00           C  
ATOM   2589  O   ARG A 261      -3.505   2.602 -13.948  0.00  0.00           O  
ATOM   2590  CB  ARG A 261      -4.467   1.932 -10.945  0.00  0.00           C  
ATOM   2591  CG  ARG A 261      -4.396   1.937  -9.416  0.00  0.00           C  
ATOM   2592  CD  ARG A 261      -5.730   1.661  -8.757  0.00  0.00           C  
ATOM   2593  NE  ARG A 261      -6.213   0.296  -9.005  0.00  0.00           N  
ATOM   2594  CZ  ARG A 261      -7.092  -0.348  -8.239  0.00  0.00           C  
ATOM   2595  NH1 ARG A 261      -7.598   0.225  -7.159  0.00  0.00           N1+
ATOM   2596  NH2 ARG A 261      -7.458  -1.586  -8.554  0.00  0.00           N  
ATOM   2597  HN  ARG A 261      -2.587   4.006 -12.347  0.00  0.00           H  
ATOM   2598  HE  ARG A 261      -5.856  -0.184  -9.806  0.00  0.00           H  
ATOM   2599 1HH1 ARG A 261      -7.321   1.153  -6.909  0.00  0.00           H  
ATOM   2600 2HH1 ARG A 261      -8.257  -0.270  -6.593  0.00  0.00           H  
ATOM   2601 1HH2 ARG A 261      -7.074  -2.030  -9.363  0.00  0.00           H  
ATOM   2602 2HH2 ARG A 261      -8.118  -2.073  -7.982  0.00  0.00           H  
ATOM   2603  N   ASN A 262      -2.602   0.642 -13.300  0.00  0.00           N  
ATOM   2604  CA  ASN A 262      -2.524   0.082 -14.649  0.00  0.00           C  
ATOM   2605  C   ASN A 262      -3.732  -0.783 -15.011  0.00  0.00           C  
ATOM   2606  O   ASN A 262      -3.749  -1.401 -16.081  0.00  0.00           O  
ATOM   2607  CB  ASN A 262      -1.253  -0.771 -14.796  0.00  0.00           C  
ATOM   2608  CG  ASN A 262       0.003   0.033 -14.685  0.00  0.00           C  
ATOM   2609  ND2 ASN A 262       0.903  -0.399 -13.803  0.00  0.00           N  
ATOM   2610  OD1 ASN A 262       0.186   1.017 -15.394  0.00  0.00           O  
ATOM   2611  HN  ASN A 262      -3.231   0.030 -12.821  0.00  0.00           H  
ATOM   2612 1HD2 ASN A 262       1.782  -0.756 -14.119  0.00  0.00           H  
ATOM   2613 2HD2 ASN A 262       0.700  -0.367 -12.824  0.00  0.00           H  
ATOM   2614  N   ASP A 263      -4.705  -0.863 -14.099  0.00  0.00           N  
ATOM   2615  CA  ASP A 263      -5.876  -1.729 -14.260  0.00  0.00           C  
ATOM   2616  C   ASP A 263      -7.187  -0.933 -14.398  0.00  0.00           C  
ATOM   2617  O   ASP A 263      -8.260  -1.403 -14.022  0.00  0.00           O  
ATOM   2618  CB  ASP A 263      -5.957  -2.759 -13.107  0.00  0.00           C  
ATOM   2619  CG  ASP A 263      -6.138  -2.122 -11.732  0.00  0.00           C  
ATOM   2620  OD1 ASP A 263      -6.052  -0.882 -11.601  0.00  0.00           O  
ATOM   2621  OD2 ASP A 263      -6.366  -2.881 -10.763  0.00  0.00           O1-
ATOM   2622  HN  ASP A 263      -5.091   0.059 -14.079  0.00  0.00           H  
ATOM   2623  N   VAL A 264      -7.090   0.275 -14.958  0.00  0.00           N  
ATOM   2624  CA  VAL A 264      -8.289   1.082 -15.200  0.00  0.00           C  
ATOM   2625  C   VAL A 264      -9.351   0.358 -16.040  0.00  0.00           C  
ATOM   2626  O   VAL A 264     -10.545   0.534 -15.803  0.00  0.00           O  
ATOM   2627  CB  VAL A 264      -7.921   2.467 -15.772  0.00  0.00           C  
ATOM   2628  CG1 VAL A 264      -9.149   3.203 -16.313  0.00  0.00           C  
ATOM   2629  CG2 VAL A 264      -7.251   3.304 -14.675  0.00  0.00           C  
ATOM   2630  HN  VAL A 264      -6.723   0.096 -15.871  0.00  0.00           H  
ATOM   2631  N   SER A 265      -8.929  -0.503 -16.980  0.00  0.00           N  
ATOM   2632  CA  SER A 265      -9.914  -1.251 -17.777  0.00  0.00           C  
ATOM   2633  C   SER A 265     -10.771  -2.175 -16.896  0.00  0.00           C  
ATOM   2634  O   SER A 265     -11.970  -2.325 -17.126  0.00  0.00           O  
ATOM   2635  CB  SER A 265      -9.232  -2.048 -18.892  0.00  0.00           C  
ATOM   2636  OG  SER A 265      -8.245  -2.907 -18.350  0.00  0.00           O  
ATOM   2637  HN  SER A 265      -8.431  -1.206 -16.472  0.00  0.00           H  
ATOM   2638  HG  SER A 265      -7.739  -3.304 -19.063  0.00  0.00           H  
ATOM   2639  N   GLU A 266     -10.139  -2.779 -15.884  0.00  0.00           N  
ATOM   2640  CA  GLU A 266     -10.839  -3.651 -14.930  0.00  0.00           C  
ATOM   2641  C   GLU A 266     -11.764  -2.840 -14.023  0.00  0.00           C  
ATOM   2642  O   GLU A 266     -12.905  -3.243 -13.753  0.00  0.00           O  
ATOM   2643  CB  GLU A 266      -9.838  -4.434 -14.075  0.00  0.00           C  
ATOM   2644  CG  GLU A 266      -8.853  -5.273 -14.896  0.00  0.00           C  
ATOM   2645  CD  GLU A 266      -7.840  -6.046 -14.035  0.00  0.00           C  
ATOM   2646  OE1 GLU A 266      -7.967  -6.020 -12.792  0.00  0.00           O  
ATOM   2647  OE2 GLU A 266      -6.911  -6.678 -14.606  0.00  0.00           O1-
ATOM   2648  HN  GLU A 266      -9.807  -2.022 -15.321  0.00  0.00           H  
ATOM   2649  N   LEU A 267     -11.267  -1.695 -13.558  0.00  0.00           N  
ATOM   2650  CA  LEU A 267     -12.082  -0.814 -12.711  0.00  0.00           C  
ATOM   2651  C   LEU A 267     -13.329  -0.335 -13.449  0.00  0.00           C  
ATOM   2652  O   LEU A 267     -14.409  -0.248 -12.869  0.00  0.00           O  
ATOM   2653  CB  LEU A 267     -11.281   0.388 -12.208  0.00  0.00           C  
ATOM   2654  CG  LEU A 267     -10.147   0.054 -11.243  0.00  0.00           C  
ATOM   2655  CD1 LEU A 267      -9.365   1.340 -10.909  0.00  0.00           C  
ATOM   2656  CD2 LEU A 267     -10.668  -0.628  -9.971  0.00  0.00           C  
ATOM   2657  HN  LEU A 267     -11.087  -1.152 -14.378  0.00  0.00           H  
ATOM   2658  N   MET A 268     -13.183  -0.019 -14.731  0.00  0.00           N  
ATOM   2659  CA  MET A 268     -14.356   0.416 -15.486  0.00  0.00           C  
ATOM   2660  C   MET A 268     -15.355  -0.717 -15.737  0.00  0.00           C  
ATOM   2661  O   MET A 268     -16.546  -0.467 -15.844  0.00  0.00           O  
ATOM   2662  CB  MET A 268     -13.950   1.100 -16.784  0.00  0.00           C  
ATOM   2663  CG  MET A 268     -13.175   2.384 -16.547  0.00  0.00           C  
ATOM   2664  SD  MET A 268     -12.965   3.282 -18.079  0.00  0.00           S  
ATOM   2665  CE  MET A 268     -12.294   4.845 -17.471  0.00  0.00           C  
ATOM   2666  HN  MET A 268     -12.897  -0.870 -15.172  0.00  0.00           H  
ATOM   2667  N   ALA A 269     -14.856  -1.955 -15.829  0.00  0.00           N  
ATOM   2668  CA  ALA A 269     -15.718  -3.136 -15.944  0.00  0.00           C  
ATOM   2669  C   ALA A 269     -16.478  -3.394 -14.658  0.00  0.00           C  
ATOM   2670  O   ALA A 269     -17.577  -3.941 -14.679  0.00  0.00           O  
ATOM   2671  CB  ALA A 269     -14.886  -4.351 -16.298  0.00  0.00           C  
ATOM   2672  HN  ALA A 269     -14.377  -2.088 -14.961  0.00  0.00           H  
ATOM   2673  N   ALA A 270     -15.869  -3.007 -13.541  0.00  0.00           N  
ATOM   2674  CA  ALA A 270     -16.437  -3.233 -12.209  0.00  0.00           C  
ATOM   2675  C   ALA A 270     -17.395  -2.136 -11.736  0.00  0.00           C  
ATOM   2676  O   ALA A 270     -18.280  -2.390 -10.904  0.00  0.00           O  
ATOM   2677  CB  ALA A 270     -15.312  -3.389 -11.203  0.00  0.00           C  
ATOM   2678  HN  ALA A 270     -15.833  -2.011 -13.620  0.00  0.00           H  
ATOM   2679  N   ALA A 271     -17.196  -0.912 -12.229  0.00  0.00           N  
ATOM   2680  CA  ALA A 271     -17.891   0.257 -11.678  0.00  0.00           C  
ATOM   2681  C   ALA A 271     -19.334   0.426 -12.142  0.00  0.00           C  
ATOM   2682  O   ALA A 271     -19.764  -0.168 -13.137  0.00  0.00           O  
ATOM   2683  CB  ALA A 271     -17.077   1.535 -11.962  0.00  0.00           C  
ATOM   2684  HN  ALA A 271     -17.526  -0.971 -13.171  0.00  0.00           H  
ATOM   2685  N   ASP A 272     -20.077   1.254 -11.410  0.00  0.00           N  
ATOM   2686  CA  ASP A 272     -21.465   1.542 -11.725  0.00  0.00           C  
ATOM   2687  C   ASP A 272     -21.636   2.891 -12.395  0.00  0.00           C  
ATOM   2688  O   ASP A 272     -22.465   3.022 -13.293  0.00  0.00           O  
ATOM   2689  CB  ASP A 272     -22.323   1.381 -10.476  0.00  0.00           C  
ATOM   2690  CG  ASP A 272     -22.231  -0.024  -9.929  0.00  0.00           C  
ATOM   2691  OD1 ASP A 272     -22.652  -0.948 -10.661  0.00  0.00           O  
ATOM   2692  OD2 ASP A 272     -21.703  -0.213  -8.812  0.00  0.00           O1-
ATOM   2693  HN  ASP A 272     -19.620   2.138 -11.508  0.00  0.00           H  
ATOM   2694  N   LEU A 273     -20.827   3.874 -11.993  0.00  0.00           N  
ATOM   2695  CA  LEU A 273     -20.775   5.180 -12.683  0.00  0.00           C  
ATOM   2696  C   LEU A 273     -19.360   5.722 -12.721  0.00  0.00           C  
ATOM   2697  O   LEU A 273     -18.611   5.530 -11.763  0.00  0.00           O  
ATOM   2698  CB  LEU A 273     -21.643   6.236 -11.982  0.00  0.00           C  
ATOM   2699  CG  LEU A 273     -23.151   6.007 -11.895  0.00  0.00           C  
ATOM   2700  CD1 LEU A 273     -23.810   7.043 -10.983  0.00  0.00           C  
ATOM   2701  CD2 LEU A 273     -23.787   6.051 -13.276  0.00  0.00           C  
ATOM   2702  HN  LEU A 273     -19.909   3.498 -12.117  0.00  0.00           H  
ATOM   2703  N   LEU A 274     -19.004   6.390 -13.824  0.00  0.00           N  
ATOM   2704  CA  LEU A 274     -17.829   7.251 -13.846  0.00  0.00           C  
ATOM   2705  C   LEU A 274     -18.257   8.655 -13.434  0.00  0.00           C  
ATOM   2706  O   LEU A 274     -19.215   9.198 -13.995  0.00  0.00           O  
ATOM   2707  CB  LEU A 274     -17.174   7.328 -15.242  0.00  0.00           C  
ATOM   2708  CG  LEU A 274     -15.801   8.022 -15.216  0.00  0.00           C  
ATOM   2709  CD1 LEU A 274     -14.692   7.014 -14.919  0.00  0.00           C  
ATOM   2710  CD2 LEU A 274     -15.523   8.735 -16.520  0.00  0.00           C  
ATOM   2711  HN  LEU A 274     -19.768   7.014 -13.989  0.00  0.00           H  
ATOM   2712  N   LEU A 275     -17.543   9.217 -12.453  0.00  0.00           N  
ATOM   2713  CA  LEU A 275     -17.742  10.624 -12.091  0.00  0.00           C  
ATOM   2714  C   LEU A 275     -16.551  11.423 -12.594  0.00  0.00           C  
ATOM   2715  O   LEU A 275     -15.409  11.083 -12.328  0.00  0.00           O  
ATOM   2716  CB  LEU A 275     -17.922  10.795 -10.573  0.00  0.00           C  
ATOM   2717  CG  LEU A 275     -19.388  10.711 -10.121  0.00  0.00           C  
ATOM   2718  CD1 LEU A 275     -20.019   9.359 -10.465  0.00  0.00           C  
ATOM   2719  CD2 LEU A 275     -19.561  10.985  -8.629  0.00  0.00           C  
ATOM   2720  HN  LEU A 275     -16.599   9.177 -12.781  0.00  0.00           H  
ATOM   2721  N   HIS A 276     -16.828  12.478 -13.351  0.00  0.00           N  
ATOM   2722  CA  HIS A 276     -15.759  13.321 -13.864  0.00  0.00           C  
ATOM   2723  C   HIS A 276     -16.203  14.772 -13.984  0.00  0.00           C  
ATOM   2724  O   HIS A 276     -16.294  15.308 -15.097  0.00  0.00           O  
ATOM   2725  CB  HIS A 276     -15.260  12.802 -15.210  0.00  0.00           C  
ATOM   2726  CG  HIS A 276     -13.868  13.228 -15.536  0.00  0.00           C  
ATOM   2727  CD2 HIS A 276     -12.686  12.721 -15.133  0.00  0.00           C  
ATOM   2728  ND1 HIS A 276     -13.570  14.293 -16.360  0.00  0.00           N  
ATOM   2729  CE1 HIS A 276     -12.255  14.412 -16.454  0.00  0.00           C  
ATOM   2730  NE2 HIS A 276     -11.698  13.470 -15.717  0.00  0.00           N  
ATOM   2731  HN  HIS A 276     -17.354  13.082 -12.752  0.00  0.00           H  
ATOM   2732  HE2 HIS A 276     -10.715  13.326 -15.603  0.00  0.00           H  
ATOM   2733  N   PRO A 277     -16.473  15.424 -12.837  0.00  0.00           N  
ATOM   2734  CA  PRO A 277     -16.998  16.790 -12.877  0.00  0.00           C  
ATOM   2735  C   PRO A 277     -15.881  17.829 -12.927  0.00  0.00           C  
ATOM   2736  O   PRO A 277     -15.759  18.671 -12.027  0.00  0.00           O  
ATOM   2737  CB  PRO A 277     -17.775  16.899 -11.563  0.00  0.00           C  
ATOM   2738  CG  PRO A 277     -17.160  15.898 -10.656  0.00  0.00           C  
ATOM   2739  CD  PRO A 277     -16.314  14.947 -11.451  0.00  0.00           C  
ATOM   2740  N   ALA A 278     -15.075  17.761 -13.983  0.00  0.00           N  
ATOM   2741  CA  ALA A 278     -13.862  18.564 -14.101  0.00  0.00           C  
ATOM   2742  C   ALA A 278     -14.165  20.053 -14.177  0.00  0.00           C  
ATOM   2743  O   ALA A 278     -15.206  20.456 -14.687  0.00  0.00           O  
ATOM   2744  CB  ALA A 278     -13.052  18.124 -15.310  0.00  0.00           C  
ATOM   2745  HN  ALA A 278     -15.646  18.076 -14.741  0.00  0.00           H  
ATOM   2746  N   TYR A 279     -13.232  20.847 -13.651  0.00  0.00           N  
ATOM   2747  CA  TYR A 279     -13.220  22.298 -13.821  0.00  0.00           C  
ATOM   2748  C   TYR A 279     -12.643  22.684 -15.184  0.00  0.00           C  
ATOM   2749  O   TYR A 279     -13.013  23.718 -15.757  0.00  0.00           O  
ATOM   2750  CB  TYR A 279     -12.344  22.930 -12.738  0.00  0.00           C  
ATOM   2751  CG  TYR A 279     -12.938  22.899 -11.346  0.00  0.00           C  
ATOM   2752  CD1 TYR A 279     -13.741  23.952 -10.890  0.00  0.00           C  
ATOM   2753  CD2 TYR A 279     -12.688  21.829 -10.479  0.00  0.00           C  
ATOM   2754  CE1 TYR A 279     -14.293  23.929  -9.624  0.00  0.00           C  
ATOM   2755  CE2 TYR A 279     -13.228  21.803  -9.191  0.00  0.00           C  
ATOM   2756  CZ  TYR A 279     -14.029  22.857  -8.771  0.00  0.00           C  
ATOM   2757  OH  TYR A 279     -14.588  22.873  -7.504  0.00  0.00           O  
ATOM   2758  HN  TYR A 279     -12.388  20.549 -14.098  0.00  0.00           H  
ATOM   2759  HH  TYR A 279     -14.214  22.161  -6.980  0.00  0.00           H  
ATOM   2760  N   GLN A 280     -11.703  21.878 -15.676  0.00  0.00           N  
ATOM   2761  CA  GLN A 280     -11.028  22.150 -16.938  0.00  0.00           C  
ATOM   2762  C   GLN A 280     -10.549  20.826 -17.528  0.00  0.00           C  
ATOM   2763  O   GLN A 280     -10.004  19.994 -16.815  0.00  0.00           O  
ATOM   2764  CB  GLN A 280      -9.846  23.104 -16.726  0.00  0.00           C  
ATOM   2765  CG  GLN A 280      -8.930  23.309 -17.951  0.00  0.00           C  
ATOM   2766  CD  GLN A 280      -7.767  24.239 -17.642  0.00  0.00           C  
ATOM   2767  NE2 GLN A 280      -6.555  23.724 -17.727  0.00  0.00           N  
ATOM   2768  OE1 GLN A 280      -7.966  25.409 -17.319  0.00  0.00           O  
ATOM   2769  HN  GLN A 280     -12.185  21.017 -15.841  0.00  0.00           H  
ATOM   2770 1HE2 GLN A 280      -5.946  23.999 -18.471  0.00  0.00           H  
ATOM   2771 2HE2 GLN A 280      -6.246  23.059 -17.048  0.00  0.00           H  
ATOM   2772  N   GLU A 281     -10.801  20.625 -18.819  0.00  0.00           N  
ATOM   2773  CA  GLU A 281     -10.426  19.376 -19.472  0.00  0.00           C  
ATOM   2774  C   GLU A 281     -10.446  19.595 -20.967  0.00  0.00           C  
ATOM   2775  O   GLU A 281     -11.514  19.768 -21.545  0.00  0.00           O  
ATOM   2776  CB  GLU A 281     -11.418  18.270 -19.097  0.00  0.00           C  
ATOM   2777  CG  GLU A 281     -10.946  16.855 -19.388  0.00  0.00           C  
ATOM   2778  CD  GLU A 281      -9.819  16.431 -18.475  0.00  0.00           C  
ATOM   2779  OE1 GLU A 281     -10.118  15.960 -17.367  0.00  0.00           O  
ATOM   2780  OE2 GLU A 281      -8.642  16.573 -18.857  0.00  0.00           O1-
ATOM   2781  HN  GLU A 281     -10.257  21.321 -19.287  0.00  0.00           H  
ATOM   2782  N   ALA A 282      -9.266  19.618 -21.585  0.00  0.00           N  
ATOM   2783  CA  ALA A 282      -9.180  19.842 -23.029  0.00  0.00           C  
ATOM   2784  C   ALA A 282     -10.018  18.835 -23.796  0.00  0.00           C  
ATOM   2785  O   ALA A 282     -10.712  19.179 -24.748  0.00  0.00           O  
ATOM   2786  CB  ALA A 282      -7.772  19.782 -23.491  0.00  0.00           C  
ATOM   2787  HN  ALA A 282      -8.902  18.696 -21.456  0.00  0.00           H  
ATOM   2788  N   ALA A 283      -9.959  17.580 -23.369  0.00  0.00           N  
ATOM   2789  CA  ALA A 283     -10.747  16.540 -24.019  0.00  0.00           C  
ATOM   2790  C   ALA A 283     -11.328  15.603 -22.961  0.00  0.00           C  
ATOM   2791  O   ALA A 283     -12.487  15.764 -22.584  0.00  0.00           O  
ATOM   2792  CB  ALA A 283      -9.908  15.804 -25.075  0.00  0.00           C  
ATOM   2793  HN  ALA A 283     -10.319  17.618 -22.437  0.00  0.00           H  
ATOM   2794  N   GLY A 284     -10.508  14.688 -22.447  0.00  0.00           N  
ATOM   2795  CA  GLY A 284     -10.932  13.792 -21.369  0.00  0.00           C  
ATOM   2796  C   GLY A 284     -11.103  12.370 -21.875  0.00  0.00           C  
ATOM   2797  O   GLY A 284     -12.217  11.878 -22.065  0.00  0.00           O  
ATOM   2798  HN  GLY A 284      -9.769  15.225 -22.041  0.00  0.00           H  
ATOM   2799  N   ILE A 285      -9.971  11.708 -22.097  0.00  0.00           N  
ATOM   2800  CA  ILE A 285      -9.966  10.333 -22.599  0.00  0.00           C  
ATOM   2801  C   ILE A 285     -10.811   9.407 -21.708  0.00  0.00           C  
ATOM   2802  O   ILE A 285     -11.506   8.539 -22.221  0.00  0.00           O  
ATOM   2803  CB  ILE A 285      -8.525   9.802 -22.731  0.00  0.00           C  
ATOM   2804  CG1 ILE A 285      -7.772  10.593 -23.808  0.00  0.00           C  
ATOM   2805  CG2 ILE A 285      -8.495   8.295 -23.003  0.00  0.00           C  
ATOM   2806  CD1 ILE A 285      -6.285  10.404 -23.765  0.00  0.00           C  
ATOM   2807  HN  ILE A 285      -9.549  11.638 -21.193  0.00  0.00           H  
ATOM   2808  N   VAL A 286     -10.763   9.583 -20.382  0.00  0.00           N  
ATOM   2809  CA  VAL A 286     -11.537   8.693 -19.486  0.00  0.00           C  
ATOM   2810  C   VAL A 286     -13.031   8.684 -19.799  0.00  0.00           C  
ATOM   2811  O   VAL A 286     -13.704   7.695 -19.560  0.00  0.00           O  
ATOM   2812  CB  VAL A 286     -11.308   8.979 -17.981  0.00  0.00           C  
ATOM   2813  CG1 VAL A 286      -9.874   8.633 -17.606  0.00  0.00           C  
ATOM   2814  CG2 VAL A 286     -11.621  10.435 -17.658  0.00  0.00           C  
ATOM   2815  HN  VAL A 286     -11.159  10.490 -20.236  0.00  0.00           H  
ATOM   2816  N   LEU A 287     -13.549   9.791 -20.324  0.00  0.00           N  
ATOM   2817  CA  LEU A 287     -14.969   9.862 -20.644  0.00  0.00           C  
ATOM   2818  C   LEU A 287     -15.323   8.848 -21.726  0.00  0.00           C  
ATOM   2819  O   LEU A 287     -16.322   8.131 -21.616  0.00  0.00           O  
ATOM   2820  CB  LEU A 287     -15.347  11.281 -21.104  0.00  0.00           C  
ATOM   2821  CG  LEU A 287     -15.087  12.439 -20.123  0.00  0.00           C  
ATOM   2822  CD1 LEU A 287     -15.401  13.788 -20.770  0.00  0.00           C  
ATOM   2823  CD2 LEU A 287     -15.897  12.237 -18.850  0.00  0.00           C  
ATOM   2824  HN  LEU A 287     -13.090   9.885 -21.208  0.00  0.00           H  
ATOM   2825  N   LEU A 288     -14.501   8.786 -22.770  0.00  0.00           N  
ATOM   2826  CA  LEU A 288     -14.713   7.841 -23.862  0.00  0.00           C  
ATOM   2827  C   LEU A 288     -14.285   6.415 -23.508  0.00  0.00           C  
ATOM   2828  O   LEU A 288     -14.865   5.447 -24.012  0.00  0.00           O  
ATOM   2829  CB  LEU A 288     -14.035   8.334 -25.139  0.00  0.00           C  
ATOM   2830  CG  LEU A 288     -14.831   9.365 -25.958  0.00  0.00           C  
ATOM   2831  CD1 LEU A 288     -15.259  10.536 -25.100  0.00  0.00           C  
ATOM   2832  CD2 LEU A 288     -14.011   9.847 -27.145  0.00  0.00           C  
ATOM   2833  HN  LEU A 288     -13.626   8.508 -22.374  0.00  0.00           H  
ATOM   2834  N   GLU A 289     -13.287   6.273 -22.638  0.00  0.00           N  
ATOM   2835  CA  GLU A 289     -12.988   4.940 -22.122  0.00  0.00           C  
ATOM   2836  C   GLU A 289     -14.215   4.351 -21.442  0.00  0.00           C  
ATOM   2837  O   GLU A 289     -14.565   3.187 -21.647  0.00  0.00           O  
ATOM   2838  CB  GLU A 289     -11.831   4.990 -21.139  0.00  0.00           C  
ATOM   2839  CG  GLU A 289     -10.490   5.205 -21.806  0.00  0.00           C  
ATOM   2840  CD  GLU A 289      -9.337   5.379 -20.822  0.00  0.00           C  
ATOM   2841  OE1 GLU A 289      -9.582   5.726 -19.647  0.00  0.00           O  
ATOM   2842  OE2 GLU A 289      -8.181   5.156 -21.251  0.00  0.00           O1-
ATOM   2843  HN  GLU A 289     -13.572   6.798 -21.836  0.00  0.00           H  
ATOM   2844  N   ALA A 290     -14.880   5.157 -20.626  0.00  0.00           N  
ATOM   2845  CA  ALA A 290     -16.080   4.707 -19.948  0.00  0.00           C  
ATOM   2846  C   ALA A 290     -17.149   4.290 -20.963  0.00  0.00           C  
ATOM   2847  O   ALA A 290     -17.774   3.228 -20.806  0.00  0.00           O  
ATOM   2848  CB  ALA A 290     -16.587   5.782 -19.013  0.00  0.00           C  
ATOM   2849  HN  ALA A 290     -15.195   5.900 -21.216  0.00  0.00           H  
ATOM   2850  N   ILE A 291     -17.346   5.087 -22.011  0.00  0.00           N  
ATOM   2851  CA  ILE A 291     -18.267   4.702 -23.088  0.00  0.00           C  
ATOM   2852  C   ILE A 291     -17.904   3.307 -23.608  0.00  0.00           C  
ATOM   2853  O   ILE A 291     -18.758   2.418 -23.652  0.00  0.00           O  
ATOM   2854  CB  ILE A 291     -18.294   5.707 -24.261  0.00  0.00           C  
ATOM   2855  CG1 ILE A 291     -18.823   7.064 -23.794  0.00  0.00           C  
ATOM   2856  CG2 ILE A 291     -19.139   5.163 -25.427  0.00  0.00           C  
ATOM   2857  CD1 ILE A 291     -18.783   8.129 -24.854  0.00  0.00           C  
ATOM   2858  HN  ILE A 291     -16.452   5.135 -22.456  0.00  0.00           H  
ATOM   2859  N   THR A 292     -16.636   3.108 -23.958  0.00  0.00           N  
ATOM   2860  CA  THR A 292     -16.251   1.809 -24.542  0.00  0.00           C  
ATOM   2861  C   THR A 292     -16.410   0.656 -23.552  0.00  0.00           C  
ATOM   2862  O   THR A 292     -16.654  -0.498 -23.959  0.00  0.00           O  
ATOM   2863  CB  THR A 292     -14.820   1.804 -25.131  0.00  0.00           C  
ATOM   2864  CG2 THR A 292     -14.621   2.966 -26.107  0.00  0.00           C  
ATOM   2865  OG1 THR A 292     -13.860   1.875 -24.077  0.00  0.00           O  
ATOM   2866  HN  THR A 292     -16.124   3.162 -23.100  0.00  0.00           H  
ATOM   2867  HG1 THR A 292     -12.975   1.868 -24.449  0.00  0.00           H  
ATOM   2868  N   ALA A 293     -16.276   0.967 -22.259  0.00  0.00           N  
ATOM   2869  CA  ALA A 293     -16.448  -0.026 -21.182  0.00  0.00           C  
ATOM   2870  C   ALA A 293     -17.915  -0.341 -20.868  0.00  0.00           C  
ATOM   2871  O   ALA A 293     -18.205  -1.259 -20.091  0.00  0.00           O  
ATOM   2872  CB  ALA A 293     -15.755   0.466 -19.911  0.00  0.00           C  
ATOM   2873  HN  ALA A 293     -17.007   1.629 -22.094  0.00  0.00           H  
ATOM   2874  N   GLY A 294     -18.848   0.421 -21.444  0.00  0.00           N  
ATOM   2875  CA  GLY A 294     -20.257   0.312 -21.064  0.00  0.00           C  
ATOM   2876  C   GLY A 294     -20.561   0.901 -19.695  0.00  0.00           C  
ATOM   2877  O   GLY A 294     -21.531   0.493 -19.027  0.00  0.00           O  
ATOM   2878  HN  GLY A 294     -18.831   0.145 -22.405  0.00  0.00           H  
ATOM   2879  N   LEU A 295     -19.761   1.892 -19.304  0.00  0.00           N  
ATOM   2880  CA  LEU A 295     -19.867   2.527 -17.997  0.00  0.00           C  
ATOM   2881  C   LEU A 295     -20.499   3.918 -18.130  0.00  0.00           C  
ATOM   2882  O   LEU A 295     -19.901   4.793 -18.743  0.00  0.00           O  
ATOM   2883  CB  LEU A 295     -18.484   2.633 -17.339  0.00  0.00           C  
ATOM   2884  CG  LEU A 295     -18.375   3.393 -16.009  0.00  0.00           C  
ATOM   2885  CD1 LEU A 295     -19.152   2.672 -14.947  0.00  0.00           C  
ATOM   2886  CD2 LEU A 295     -16.927   3.529 -15.586  0.00  0.00           C  
ATOM   2887  HN  LEU A 295     -19.965   2.631 -19.946  0.00  0.00           H  
ATOM   2888  N   PRO A 296     -21.719   4.107 -17.581  0.00  0.00           N  
ATOM   2889  CA  PRO A 296     -22.360   5.431 -17.692  0.00  0.00           C  
ATOM   2890  C   PRO A 296     -21.579   6.507 -16.936  0.00  0.00           C  
ATOM   2891  O   PRO A 296     -20.838   6.199 -15.988  0.00  0.00           O  
ATOM   2892  CB  PRO A 296     -23.740   5.216 -17.062  0.00  0.00           C  
ATOM   2893  CG  PRO A 296     -23.979   3.706 -17.161  0.00  0.00           C  
ATOM   2894  CD  PRO A 296     -22.598   3.129 -16.910  0.00  0.00           C  
ATOM   2895  N   VAL A 297     -21.764   7.757 -17.369  0.00  0.00           N  
ATOM   2896  CA  VAL A 297     -20.871   8.859 -17.009  0.00  0.00           C  
ATOM   2897  C   VAL A 297     -21.642  10.089 -16.528  0.00  0.00           C  
ATOM   2898  O   VAL A 297     -22.609  10.494 -17.155  0.00  0.00           O  
ATOM   2899  CB  VAL A 297     -20.015   9.277 -18.245  0.00  0.00           C  
ATOM   2900  CG1 VAL A 297     -19.163  10.536 -17.969  0.00  0.00           C  
ATOM   2901  CG2 VAL A 297     -19.135   8.138 -18.707  0.00  0.00           C  
ATOM   2902  HN  VAL A 297     -22.643   8.021 -16.971  0.00  0.00           H  
ATOM   2903  N   LEU A 298     -21.189  10.670 -15.418  0.00  0.00           N  
ATOM   2904  CA  LEU A 298     -21.632  12.014 -15.025  0.00  0.00           C  
ATOM   2905  C   LEU A 298     -20.430  12.938 -15.192  0.00  0.00           C  
ATOM   2906  O   LEU A 298     -19.391  12.717 -14.574  0.00  0.00           O  
ATOM   2907  CB  LEU A 298     -22.104  12.036 -13.569  0.00  0.00           C  
ATOM   2908  CG  LEU A 298     -23.113  10.960 -13.176  0.00  0.00           C  
ATOM   2909  CD1 LEU A 298     -23.530  11.144 -11.728  0.00  0.00           C  
ATOM   2910  CD2 LEU A 298     -24.338  10.964 -14.090  0.00  0.00           C  
ATOM   2911  HN  LEU A 298     -20.207  10.773 -15.578  0.00  0.00           H  
ATOM   2912  N   THR A 299     -20.577  13.985 -16.000  0.00  0.00           N  
ATOM   2913  CA  THR A 299     -19.465  14.894 -16.259  0.00  0.00           C  
ATOM   2914  C   THR A 299     -19.966  16.331 -16.446  0.00  0.00           C  
ATOM   2915  O   THR A 299     -21.165  16.599 -16.288  0.00  0.00           O  
ATOM   2916  CB  THR A 299     -18.605  14.398 -17.462  0.00  0.00           C  
ATOM   2917  CG2 THR A 299     -19.389  14.457 -18.784  0.00  0.00           C  
ATOM   2918  OG1 THR A 299     -17.407  15.185 -17.580  0.00  0.00           O  
ATOM   2919  HN  THR A 299     -21.260  14.555 -15.543  0.00  0.00           H  
ATOM   2920  HG1 THR A 299     -16.847  14.814 -18.266  0.00  0.00           H  
ATOM   2921  N   THR A 300     -19.038  17.237 -16.756  0.00  0.00           N  
ATOM   2922  CA  THR A 300     -19.346  18.658 -16.863  0.00  0.00           C  
ATOM   2923  C   THR A 300     -19.160  19.155 -18.287  0.00  0.00           C  
ATOM   2924  O   THR A 300     -18.304  18.664 -19.036  0.00  0.00           O  
ATOM   2925  CB  THR A 300     -18.440  19.482 -15.932  0.00  0.00           C  
ATOM   2926  CG2 THR A 300     -18.942  19.413 -14.505  0.00  0.00           C  
ATOM   2927  OG1 THR A 300     -17.097  18.997 -16.024  0.00  0.00           O  
ATOM   2928  HN  THR A 300     -18.750  16.982 -17.679  0.00  0.00           H  
ATOM   2929  HG1 THR A 300     -16.525  19.532 -15.469  0.00  0.00           H  
ATOM   2930  N   ALA A 301     -19.942  20.173 -18.649  0.00  0.00           N  
ATOM   2931  CA  ALA A 301     -19.967  20.679 -20.024  0.00  0.00           C  
ATOM   2932  C   ALA A 301     -18.639  21.287 -20.467  0.00  0.00           C  
ATOM   2933  O   ALA A 301     -18.358  21.367 -21.662  0.00  0.00           O  
ATOM   2934  CB  ALA A 301     -21.090  21.700 -20.191  0.00  0.00           C  
ATOM   2935  HN  ALA A 301     -19.600  20.945 -18.112  0.00  0.00           H  
ATOM   2936  N   VAL A 302     -17.818  21.702 -19.508  0.00  0.00           N  
ATOM   2937  CA  VAL A 302     -16.518  22.286 -19.852  0.00  0.00           C  
ATOM   2938  C   VAL A 302     -15.534  21.297 -20.487  0.00  0.00           C  
ATOM   2939  O   VAL A 302     -14.546  21.717 -21.103  0.00  0.00           O  
ATOM   2940  CB  VAL A 302     -15.836  22.960 -18.634  0.00  0.00           C  
ATOM   2941  CG1 VAL A 302     -16.697  24.098 -18.111  0.00  0.00           C  
ATOM   2942  CG2 VAL A 302     -15.513  21.942 -17.530  0.00  0.00           C  
ATOM   2943  HN  VAL A 302     -17.591  20.872 -18.998  0.00  0.00           H  
ATOM   2944  N   CYS A 303     -15.775  19.994 -20.321  0.00  0.00           N  
ATOM   2945  CA  CYS A 303     -14.843  18.999 -20.874  0.00  0.00           C  
ATOM   2946  C   CYS A 303     -14.997  18.921 -22.373  0.00  0.00           C  
ATOM   2947  O   CYS A 303     -16.109  18.834 -22.865  0.00  0.00           O  
ATOM   2948  CB  CYS A 303     -15.065  17.608 -20.268  0.00  0.00           C  
ATOM   2949  SG  CYS A 303     -14.903  17.548 -18.486  0.00  0.00           S  
ATOM   2950  HN  CYS A 303     -16.632  19.834 -20.811  0.00  0.00           H  
ATOM   2951  HG  CYS A 303     -14.912  16.300 -18.088  0.00  0.00           H  
ATOM   2952  N   GLY A 304     -13.872  18.927 -23.081  0.00  0.00           N  
ATOM   2953  CA  GLY A 304     -13.879  18.857 -24.539  0.00  0.00           C  
ATOM   2954  C   GLY A 304     -14.682  17.690 -25.077  0.00  0.00           C  
ATOM   2955  O   GLY A 304     -15.366  17.821 -26.101  0.00  0.00           O  
ATOM   2956  HN  GLY A 304     -13.403  18.089 -22.800  0.00  0.00           H  
ATOM   2957  N   TYR A 305     -14.607  16.552 -24.388  0.00  0.00           N  
ATOM   2958  CA  TYR A 305     -15.294  15.347 -24.834  0.00  0.00           C  
ATOM   2959  C   TYR A 305     -16.646  15.103 -24.146  0.00  0.00           C  
ATOM   2960  O   TYR A 305     -17.275  14.056 -24.359  0.00  0.00           O  
ATOM   2961  CB  TYR A 305     -14.394  14.117 -24.655  0.00  0.00           C  
ATOM   2962  CG  TYR A 305     -13.288  13.910 -25.699  0.00  0.00           C  
ATOM   2963  CD1 TYR A 305     -13.218  14.675 -26.875  0.00  0.00           C  
ATOM   2964  CD2 TYR A 305     -12.336  12.894 -25.516  0.00  0.00           C  
ATOM   2965  CE1 TYR A 305     -12.208  14.443 -27.824  0.00  0.00           C  
ATOM   2966  CE2 TYR A 305     -11.327  12.651 -26.449  0.00  0.00           C  
ATOM   2967  CZ  TYR A 305     -11.273  13.416 -27.602  0.00  0.00           C  
ATOM   2968  OH  TYR A 305     -10.274  13.164 -28.518  0.00  0.00           O  
ATOM   2969  HN  TYR A 305     -15.037  16.768 -23.511  0.00  0.00           H  
ATOM   2970  HH  TYR A 305      -9.668  12.512 -28.159  0.00  0.00           H  
ATOM   2971  N   ALA A 306     -17.114  16.057 -23.344  0.00  0.00           N  
ATOM   2972  CA  ALA A 306     -18.405  15.885 -22.680  0.00  0.00           C  
ATOM   2973  C   ALA A 306     -19.526  15.607 -23.679  0.00  0.00           C  
ATOM   2974  O   ALA A 306     -20.392  14.789 -23.411  0.00  0.00           O  
ATOM   2975  CB  ALA A 306     -18.747  17.095 -21.804  0.00  0.00           C  
ATOM   2976  HN  ALA A 306     -17.245  16.846 -23.944  0.00  0.00           H  
ATOM   2977  N   HIS A 307     -19.502  16.267 -24.835  0.00  0.00           N  
ATOM   2978  CA  HIS A 307     -20.585  16.099 -25.811  0.00  0.00           C  
ATOM   2979  C   HIS A 307     -20.793  14.638 -26.198  0.00  0.00           C  
ATOM   2980  O   HIS A 307     -21.909  14.246 -26.527  0.00  0.00           O  
ATOM   2981  CB  HIS A 307     -20.351  16.945 -27.070  0.00  0.00           C  
ATOM   2982  CG  HIS A 307     -19.221  16.461 -27.926  0.00  0.00           C  
ATOM   2983  CD2 HIS A 307     -17.910  16.804 -27.952  0.00  0.00           C  
ATOM   2984  ND1 HIS A 307     -19.387  15.500 -28.902  0.00  0.00           N  
ATOM   2985  CE1 HIS A 307     -18.227  15.271 -29.492  0.00  0.00           C  
ATOM   2986  NE2 HIS A 307     -17.315  16.054 -28.939  0.00  0.00           N  
ATOM   2987  HN  HIS A 307     -18.690  15.918 -25.303  0.00  0.00           H  
ATOM   2988  HE2 HIS A 307     -16.350  16.094 -29.197  0.00  0.00           H  
ATOM   2989  N   TYR A 308     -19.725  13.835 -26.153  0.00  0.00           N  
ATOM   2990  CA  TYR A 308     -19.834  12.411 -26.493  0.00  0.00           C  
ATOM   2991  C   TYR A 308     -20.756  11.627 -25.565  0.00  0.00           C  
ATOM   2992  O   TYR A 308     -21.347  10.610 -25.967  0.00  0.00           O  
ATOM   2993  CB  TYR A 308     -18.453  11.763 -26.489  0.00  0.00           C  
ATOM   2994  CG  TYR A 308     -17.640  11.954 -27.748  0.00  0.00           C  
ATOM   2995  CD1 TYR A 308     -18.017  11.336 -28.946  0.00  0.00           C  
ATOM   2996  CD2 TYR A 308     -16.473  12.713 -27.740  0.00  0.00           C  
ATOM   2997  CE1 TYR A 308     -17.241  11.481 -30.111  0.00  0.00           C  
ATOM   2998  CE2 TYR A 308     -15.702  12.867 -28.893  0.00  0.00           C  
ATOM   2999  CZ  TYR A 308     -16.085  12.248 -30.070  0.00  0.00           C  
ATOM   3000  OH  TYR A 308     -15.321  12.390 -31.209  0.00  0.00           O  
ATOM   3001  HN  TYR A 308     -19.455  13.838 -25.190  0.00  0.00           H  
ATOM   3002  HH  TYR A 308     -14.516  12.868 -30.997  0.00  0.00           H  
ATOM   3003  N   ILE A 309     -20.859  12.069 -24.314  0.00  0.00           N  
ATOM   3004  CA  ILE A 309     -21.768  11.438 -23.357  0.00  0.00           C  
ATOM   3005  C   ILE A 309     -23.222  11.689 -23.777  0.00  0.00           C  
ATOM   3006  O   ILE A 309     -24.066  10.795 -23.708  0.00  0.00           O  
ATOM   3007  CB  ILE A 309     -21.502  11.949 -21.917  0.00  0.00           C  
ATOM   3008  CG1 ILE A 309     -20.031  11.738 -21.524  0.00  0.00           C  
ATOM   3009  CG2 ILE A 309     -22.458  11.303 -20.916  0.00  0.00           C  
ATOM   3010  CD1 ILE A 309     -19.499  10.284 -21.742  0.00  0.00           C  
ATOM   3011  HN  ILE A 309     -21.213  12.999 -24.411  0.00  0.00           H  
ATOM   3012  N   ALA A 310     -23.501  12.914 -24.212  0.00  0.00           N  
ATOM   3013  CA  ALA A 310     -24.811  13.239 -24.759  0.00  0.00           C  
ATOM   3014  C   ALA A 310     -25.052  12.544 -26.104  0.00  0.00           C  
ATOM   3015  O   ALA A 310     -26.173  12.100 -26.382  0.00  0.00           O  
ATOM   3016  CB  ALA A 310     -24.976  14.744 -24.889  0.00  0.00           C  
ATOM   3017  HN  ALA A 310     -22.874  13.051 -24.979  0.00  0.00           H  
ATOM   3018  N   ASP A 311     -24.014  12.455 -26.940  0.00  0.00           N  
ATOM   3019  CA  ASP A 311     -24.125  11.792 -28.242  0.00  0.00           C  
ATOM   3020  C   ASP A 311     -24.440  10.313 -28.077  0.00  0.00           C  
ATOM   3021  O   ASP A 311     -25.311   9.777 -28.769  0.00  0.00           O  
ATOM   3022  CB  ASP A 311     -22.845  11.935 -29.065  0.00  0.00           C  
ATOM   3023  CG  ASP A 311     -22.495  13.379 -29.382  0.00  0.00           C  
ATOM   3024  OD1 ASP A 311     -23.411  14.223 -29.454  0.00  0.00           O  
ATOM   3025  OD2 ASP A 311     -21.287  13.653 -29.556  0.00  0.00           O1-
ATOM   3026  HN  ASP A 311     -23.347  11.901 -26.441  0.00  0.00           H  
ATOM   3027  N   ALA A 312     -23.703   9.662 -27.174  0.00  0.00           N  
ATOM   3028  CA  ALA A 312     -23.875   8.234 -26.873  0.00  0.00           C  
ATOM   3029  C   ALA A 312     -25.095   7.996 -26.008  0.00  0.00           C  
ATOM   3030  O   ALA A 312     -25.533   6.845 -25.846  0.00  0.00           O  
ATOM   3031  CB  ALA A 312     -22.611   7.681 -26.161  0.00  0.00           C  
ATOM   3032  HN  ALA A 312     -23.928  10.116 -26.312  0.00  0.00           H  
ATOM   3033  N   ASN A 313     -25.634   9.071 -25.434  0.00  0.00           N  
ATOM   3034  CA  ASN A 313     -26.803   8.980 -24.561  0.00  0.00           C  
ATOM   3035  C   ASN A 313     -26.572   7.999 -23.411  0.00  0.00           C  
ATOM   3036  O   ASN A 313     -27.395   7.114 -23.159  0.00  0.00           O  
ATOM   3037  CB  ASN A 313     -28.044   8.595 -25.385  0.00  0.00           C  
ATOM   3038  CG  ASN A 313     -29.343   8.807 -24.634  0.00  0.00           C  
ATOM   3039  ND2 ASN A 313     -30.309   7.918 -24.862  0.00  0.00           N  
ATOM   3040  OD1 ASN A 313     -29.486   9.758 -23.865  0.00  0.00           O  
ATOM   3041  HN  ASN A 313     -25.950   9.625 -26.205  0.00  0.00           H  
ATOM   3042 1HD2 ASN A 313     -31.227   8.073 -24.498  0.00  0.00           H  
ATOM   3043 2HD2 ASN A 313     -30.116   7.096 -25.397  0.00  0.00           H  
ATOM   3044  N   CYS A 314     -25.442   8.165 -22.724  0.00  0.00           N  
ATOM   3045  CA  CYS A 314     -25.016   7.202 -21.712  0.00  0.00           C  
ATOM   3046  C   CYS A 314     -24.642   7.876 -20.390  0.00  0.00           C  
ATOM   3047  O   CYS A 314     -23.794   7.382 -19.640  0.00  0.00           O  
ATOM   3048  CB  CYS A 314     -23.858   6.340 -22.256  0.00  0.00           C  
ATOM   3049  SG  CYS A 314     -22.318   7.277 -22.571  0.00  0.00           S  
ATOM   3050  HN  CYS A 314     -25.590   9.010 -22.210  0.00  0.00           H  
ATOM   3051  HG  CYS A 314     -21.382   6.455 -22.975  0.00  0.00           H  
ATOM   3052  N   GLY A 315     -25.309   8.994 -20.096  0.00  0.00           N  
ATOM   3053  CA  GLY A 315     -25.052   9.721 -18.861  0.00  0.00           C  
ATOM   3054  C   GLY A 315     -25.591  11.121 -18.941  0.00  0.00           C  
ATOM   3055  O   GLY A 315     -26.439  11.427 -19.788  0.00  0.00           O  
ATOM   3056  HN  GLY A 315     -26.261   8.698 -20.013  0.00  0.00           H  
ATOM   3057  N   THR A 316     -25.109  11.970 -18.038  0.00  0.00           N  
ATOM   3058  CA  THR A 316     -25.565  13.342 -17.963  0.00  0.00           C  
ATOM   3059  C   THR A 316     -24.381  14.284 -17.955  0.00  0.00           C  
ATOM   3060  O   THR A 316     -23.388  14.062 -17.232  0.00  0.00           O  
ATOM   3061  CB  THR A 316     -26.398  13.562 -16.693  0.00  0.00           C  
ATOM   3062  CG2 THR A 316     -26.860  15.013 -16.594  0.00  0.00           C  
ATOM   3063  OG1 THR A 316     -27.542  12.707 -16.728  0.00  0.00           O  
ATOM   3064  HN  THR A 316     -24.140  12.048 -18.270  0.00  0.00           H  
ATOM   3065  HG1 THR A 316     -28.007  12.760 -15.890  0.00  0.00           H  
ATOM   3066  N   VAL A 317     -24.507  15.336 -18.764  0.00  0.00           N  
ATOM   3067  CA  VAL A 317     -23.561  16.441 -18.806  0.00  0.00           C  
ATOM   3068  C   VAL A 317     -24.134  17.636 -18.023  0.00  0.00           C  
ATOM   3069  O   VAL A 317     -25.202  18.177 -18.349  0.00  0.00           O  
ATOM   3070  CB  VAL A 317     -23.213  16.835 -20.259  0.00  0.00           C  
ATOM   3071  CG1 VAL A 317     -22.247  18.017 -20.286  0.00  0.00           C  
ATOM   3072  CG2 VAL A 317     -22.639  15.630 -21.038  0.00  0.00           C  
ATOM   3073  HN  VAL A 317     -25.358  15.765 -18.461  0.00  0.00           H  
ATOM   3074  N   ILE A 318     -23.427  17.997 -16.956  0.00  0.00           N  
ATOM   3075  CA  ILE A 318     -23.817  19.085 -16.061  0.00  0.00           C  
ATOM   3076  C   ILE A 318     -23.422  20.421 -16.688  0.00  0.00           C  
ATOM   3077  O   ILE A 318     -22.263  20.645 -17.024  0.00  0.00           O  
ATOM   3078  CB  ILE A 318     -23.147  18.912 -14.668  0.00  0.00           C  
ATOM   3079  CG1 ILE A 318     -23.518  17.553 -14.028  0.00  0.00           C  
ATOM   3080  CG2 ILE A 318     -23.455  20.111 -13.756  0.00  0.00           C  
ATOM   3081  CD1 ILE A 318     -24.977  17.409 -13.555  0.00  0.00           C  
ATOM   3082  HN  ILE A 318     -22.558  18.308 -17.342  0.00  0.00           H  
ATOM   3083  N   ALA A 319     -24.401  21.311 -16.840  0.00  0.00           N  
ATOM   3084  CA  ALA A 319     -24.193  22.569 -17.560  0.00  0.00           C  
ATOM   3085  C   ALA A 319     -23.390  23.598 -16.764  0.00  0.00           C  
ATOM   3086  O   ALA A 319     -23.288  23.510 -15.542  0.00  0.00           O  
ATOM   3087  CB  ALA A 319     -25.536  23.163 -17.949  0.00  0.00           C  
ATOM   3088  HN  ALA A 319     -24.617  21.598 -15.907  0.00  0.00           H  
ATOM   3089  N   GLU A 320     -22.827  24.570 -17.478  0.00  0.00           N  
ATOM   3090  CA  GLU A 320     -22.248  25.768 -16.858  0.00  0.00           C  
ATOM   3091  C   GLU A 320     -23.316  26.840 -16.755  0.00  0.00           C  
ATOM   3092  O   GLU A 320     -24.177  26.921 -17.630  0.00  0.00           O  
ATOM   3093  CB  GLU A 320     -21.084  26.327 -17.681  0.00  0.00           C  
ATOM   3094  CG  GLU A 320     -19.798  25.546 -17.557  0.00  0.00           C  
ATOM   3095  CD  GLU A 320     -19.204  25.588 -16.154  0.00  0.00           C  
ATOM   3096  OE1 GLU A 320     -19.232  24.550 -15.468  0.00  0.00           O  
ATOM   3097  OE2 GLU A 320     -18.715  26.659 -15.740  0.00  0.00           O1-
ATOM   3098  HN  GLU A 320     -23.578  24.926 -18.034  0.00  0.00           H  
ATOM   3099  N   PRO A 321     -23.267  27.659 -15.687  0.00  0.00           N  
ATOM   3100  CA  PRO A 321     -22.334  27.547 -14.565  0.00  0.00           C  
ATOM   3101  C   PRO A 321     -22.647  26.318 -13.717  0.00  0.00           C  
ATOM   3102  O   PRO A 321     -23.808  25.964 -13.557  0.00  0.00           O  
ATOM   3103  CB  PRO A 321     -22.573  28.837 -13.766  0.00  0.00           C  
ATOM   3104  CG  PRO A 321     -23.894  29.327 -14.167  0.00  0.00           C  
ATOM   3105  CD  PRO A 321     -24.172  28.816 -15.549  0.00  0.00           C  
ATOM   3106  N   PHE A 322     -21.608  25.697 -13.169  0.00  0.00           N  
ATOM   3107  CA  PHE A 322     -21.763  24.433 -12.463  0.00  0.00           C  
ATOM   3108  C   PHE A 322     -22.640  24.590 -11.234  0.00  0.00           C  
ATOM   3109  O   PHE A 322     -22.456  25.525 -10.453  0.00  0.00           O  
ATOM   3110  CB  PHE A 322     -20.391  23.886 -12.074  0.00  0.00           C  
ATOM   3111  CG  PHE A 322     -20.446  22.640 -11.226  0.00  0.00           C  
ATOM   3112  CD1 PHE A 322     -20.337  22.724  -9.837  0.00  0.00           C  
ATOM   3113  CD2 PHE A 322     -20.597  21.391 -11.812  0.00  0.00           C  
ATOM   3114  CE1 PHE A 322     -20.384  21.583  -9.041  0.00  0.00           C  
ATOM   3115  CE2 PHE A 322     -20.641  20.236 -11.030  0.00  0.00           C  
ATOM   3116  CZ  PHE A 322     -20.539  20.333  -9.641  0.00  0.00           C  
ATOM   3117  HN  PHE A 322     -21.287  26.332 -12.466  0.00  0.00           H  
ATOM   3118  N   SER A 323     -23.596  23.676 -11.084  0.00  0.00           N  
ATOM   3119  CA  SER A 323     -24.428  23.595  -9.887  0.00  0.00           C  
ATOM   3120  C   SER A 323     -24.148  22.302  -9.145  0.00  0.00           C  
ATOM   3121  O   SER A 323     -24.463  21.217  -9.650  0.00  0.00           O  
ATOM   3122  CB  SER A 323     -25.917  23.646 -10.231  0.00  0.00           C  
ATOM   3123  OG  SER A 323     -26.692  23.308  -9.087  0.00  0.00           O  
ATOM   3124  HN  SER A 323     -23.101  22.807 -11.091  0.00  0.00           H  
ATOM   3125  HG  SER A 323     -27.625  23.336  -9.313  0.00  0.00           H  
ATOM   3126  N   GLN A 324     -23.573  22.410  -7.948  0.00  0.00           N  
ATOM   3127  CA  GLN A 324     -23.341  21.214  -7.126  0.00  0.00           C  
ATOM   3128  C   GLN A 324     -24.657  20.515  -6.813  0.00  0.00           C  
ATOM   3129  O   GLN A 324     -24.738  19.287  -6.833  0.00  0.00           O  
ATOM   3130  CB  GLN A 324     -22.576  21.538  -5.842  0.00  0.00           C  
ATOM   3131  CG  GLN A 324     -22.260  20.314  -4.980  0.00  0.00           C  
ATOM   3132  CD  GLN A 324     -21.243  19.376  -5.622  0.00  0.00           C  
ATOM   3133  NE2 GLN A 324     -20.128  19.931  -6.062  0.00  0.00           N  
ATOM   3134  OE1 GLN A 324     -21.465  18.154  -5.702  0.00  0.00           O  
ATOM   3135  HN  GLN A 324     -24.214  22.959  -7.412  0.00  0.00           H  
ATOM   3136 1HE2 GLN A 324     -19.736  19.641  -6.935  0.00  0.00           H  
ATOM   3137 2HE2 GLN A 324     -19.676  20.641  -5.522  0.00  0.00           H  
ATOM   3138  N   GLU A 325     -25.703  21.291  -6.556  0.00  0.00           N  
ATOM   3139  CA  GLU A 325     -27.023  20.707  -6.303  0.00  0.00           C  
ATOM   3140  C   GLU A 325     -27.535  19.864  -7.480  0.00  0.00           C  
ATOM   3141  O   GLU A 325     -28.122  18.805  -7.267  0.00  0.00           O  
ATOM   3142  CB  GLU A 325     -28.031  21.801  -5.927  0.00  0.00           C  
ATOM   3143  CG  GLU A 325     -27.792  22.416  -4.550  0.00  0.00           C  
ATOM   3144  CD  GLU A 325     -26.686  23.470  -4.520  0.00  0.00           C  
ATOM   3145  OE1 GLU A 325     -26.156  23.850  -5.591  0.00  0.00           O  
ATOM   3146  OE2 GLU A 325     -26.345  23.930  -3.407  0.00  0.00           O1-
ATOM   3147  HN  GLU A 325     -25.825  21.826  -7.392  0.00  0.00           H  
ATOM   3148  N   GLN A 326     -27.293  20.312  -8.719  0.00  0.00           N  
ATOM   3149  CA  GLN A 326     -27.696  19.526  -9.875  0.00  0.00           C  
ATOM   3150  C   GLN A 326     -26.929  18.207  -9.905  0.00  0.00           C  
ATOM   3151  O   GLN A 326     -27.533  17.157 -10.077  0.00  0.00           O  
ATOM   3152  CB  GLN A 326     -27.490  20.278 -11.191  0.00  0.00           C  
ATOM   3153  CG  GLN A 326     -28.061  19.496 -12.366  0.00  0.00           C  
ATOM   3154  CD  GLN A 326     -27.642  20.003 -13.734  0.00  0.00           C  
ATOM   3155  NE2 GLN A 326     -28.233  19.428 -14.779  0.00  0.00           N  
ATOM   3156  OE1 GLN A 326     -26.796  20.888 -13.857  0.00  0.00           O  
ATOM   3157  HN  GLN A 326     -26.296  20.350  -8.779  0.00  0.00           H  
ATOM   3158 1HE2 GLN A 326     -28.890  19.944 -15.329  0.00  0.00           H  
ATOM   3159 2HE2 GLN A 326     -28.020  18.480 -15.014  0.00  0.00           H  
ATOM   3160  N   LEU A 327     -25.612  18.257  -9.702  0.00  0.00           N  
ATOM   3161  CA  LEU A 327     -24.833  17.017  -9.675  0.00  0.00           C  
ATOM   3162  C   LEU A 327     -25.328  16.074  -8.579  0.00  0.00           C  
ATOM   3163  O   LEU A 327     -25.447  14.862  -8.815  0.00  0.00           O  
ATOM   3164  CB  LEU A 327     -23.334  17.285  -9.521  0.00  0.00           C  
ATOM   3165  CG  LEU A 327     -22.444  16.032  -9.462  0.00  0.00           C  
ATOM   3166  CD1 LEU A 327     -22.540  15.212 -10.756  0.00  0.00           C  
ATOM   3167  CD2 LEU A 327     -21.006  16.423  -9.187  0.00  0.00           C  
ATOM   3168  HN  LEU A 327     -25.514  18.635  -8.781  0.00  0.00           H  
ATOM   3169  N   ASN A 328     -25.618  16.618  -7.396  0.00  0.00           N  
ATOM   3170  CA  ASN A 328     -26.125  15.805  -6.277  0.00  0.00           C  
ATOM   3171  C   ASN A 328     -27.405  15.074  -6.641  0.00  0.00           C  
ATOM   3172  O   ASN A 328     -27.550  13.871  -6.391  0.00  0.00           O  
ATOM   3173  CB  ASN A 328     -26.407  16.677  -5.047  0.00  0.00           C  
ATOM   3174  CG  ASN A 328     -25.161  17.333  -4.484  0.00  0.00           C  
ATOM   3175  ND2 ASN A 328     -25.359  18.201  -3.487  0.00  0.00           N  
ATOM   3176  OD1 ASN A 328     -24.034  17.085  -4.934  0.00  0.00           O  
ATOM   3177  HN  ASN A 328     -26.365  17.252  -7.595  0.00  0.00           H  
ATOM   3178 1HD2 ASN A 328     -24.760  18.995  -3.389  0.00  0.00           H  
ATOM   3179 2HD2 ASN A 328     -26.107  18.056  -2.839  0.00  0.00           H  
ATOM   3180  N   GLU A 329     -28.346  15.814  -7.215  0.00  0.00           N  
ATOM   3181  CA  GLU A 329     -29.628  15.242  -7.610  0.00  0.00           C  
ATOM   3182  C   GLU A 329     -29.476  14.219  -8.728  0.00  0.00           C  
ATOM   3183  O   GLU A 329     -30.103  13.155  -8.685  0.00  0.00           O  
ATOM   3184  CB  GLU A 329     -30.629  16.345  -7.998  0.00  0.00           C  
ATOM   3185  CG  GLU A 329     -31.992  15.838  -8.499  0.00  0.00           C  
ATOM   3186  CD  GLU A 329     -32.754  14.935  -7.518  0.00  0.00           C  
ATOM   3187  OE1 GLU A 329     -32.358  14.792  -6.337  0.00  0.00           O  
ATOM   3188  OE2 GLU A 329     -33.778  14.357  -7.946  0.00  0.00           O1-
ATOM   3189  HN  GLU A 329     -27.934  16.108  -8.077  0.00  0.00           H  
ATOM   3190  N   VAL A 330     -28.635  14.534  -9.715  0.00  0.00           N  
ATOM   3191  CA  VAL A 330     -28.380  13.624 -10.823  0.00  0.00           C  
ATOM   3192  C   VAL A 330     -27.778  12.307 -10.301  0.00  0.00           C  
ATOM   3193  O   VAL A 330     -28.180  11.219 -10.717  0.00  0.00           O  
ATOM   3194  CB  VAL A 330     -27.470  14.297 -11.889  0.00  0.00           C  
ATOM   3195  CG1 VAL A 330     -26.938  13.285 -12.887  0.00  0.00           C  
ATOM   3196  CG2 VAL A 330     -28.227  15.416 -12.613  0.00  0.00           C  
ATOM   3197  HN  VAL A 330     -27.748  14.620  -9.261  0.00  0.00           H  
ATOM   3198  N   LEU A 331     -26.842  12.409  -9.364  0.00  0.00           N  
ATOM   3199  CA  LEU A 331     -26.246  11.213  -8.771  0.00  0.00           C  
ATOM   3200  C   LEU A 331     -27.263  10.355  -8.018  0.00  0.00           C  
ATOM   3201  O   LEU A 331     -27.313   9.132  -8.192  0.00  0.00           O  
ATOM   3202  CB  LEU A 331     -25.092  11.581  -7.839  0.00  0.00           C  
ATOM   3203  CG  LEU A 331     -24.370  10.389  -7.203  0.00  0.00           C  
ATOM   3204  CD1 LEU A 331     -23.710   9.525  -8.276  0.00  0.00           C  
ATOM   3205  CD2 LEU A 331     -23.334  10.878  -6.231  0.00  0.00           C  
ATOM   3206  HN  LEU A 331     -27.305  12.859  -8.600  0.00  0.00           H  
ATOM   3207  N   ARG A 332     -28.067  11.000  -7.179  0.00  0.00           N  
ATOM   3208  CA  ARG A 332     -29.094  10.301  -6.408  0.00  0.00           C  
ATOM   3209  C   ARG A 332     -30.066   9.583  -7.336  0.00  0.00           C  
ATOM   3210  O   ARG A 332     -30.381   8.411  -7.128  0.00  0.00           O  
ATOM   3211  CB  ARG A 332     -29.841  11.279  -5.496  0.00  0.00           C  
ATOM   3212  CG  ARG A 332     -30.849  10.601  -4.563  0.00  0.00           C  
ATOM   3213  CD  ARG A 332     -31.897  11.579  -4.010  0.00  0.00           C  
ATOM   3214  NE  ARG A 332     -32.750  12.125  -5.063  0.00  0.00           N  
ATOM   3215  CZ  ARG A 332     -33.734  11.459  -5.664  0.00  0.00           C  
ATOM   3216  NH1 ARG A 332     -34.021  10.204  -5.318  0.00  0.00           N1+
ATOM   3217  NH2 ARG A 332     -34.439  12.052  -6.618  0.00  0.00           N  
ATOM   3218  HN  ARG A 332     -28.585  11.621  -7.767  0.00  0.00           H  
ATOM   3219  HE  ARG A 332     -32.583  13.067  -5.353  0.00  0.00           H  
ATOM   3220 1HH1 ARG A 332     -33.495   9.751  -4.599  0.00  0.00           H  
ATOM   3221 2HH1 ARG A 332     -34.763   9.716  -5.778  0.00  0.00           H  
ATOM   3222 1HH2 ARG A 332     -34.230  12.994  -6.882  0.00  0.00           H  
ATOM   3223 2HH2 ARG A 332     -35.179  11.557  -7.073  0.00  0.00           H  
ATOM   3224  N   LYS A 333     -30.535  10.292  -8.358  0.00  0.00           N  
ATOM   3225  CA  LYS A 333     -31.456   9.716  -9.343  0.00  0.00           C  
ATOM   3226  C   LYS A 333     -30.846   8.514 -10.082  0.00  0.00           C  
ATOM   3227  O   LYS A 333     -31.462   7.444 -10.147  0.00  0.00           O  
ATOM   3228  CB  LYS A 333     -31.905  10.788 -10.336  0.00  0.00           C  
ATOM   3229  CG  LYS A 333     -32.772  11.869  -9.723  0.00  0.00           C  
ATOM   3230  N   ALA A 334     -29.636   8.688 -10.611  0.00  0.00           N  
ATOM   3231  CA  ALA A 334     -28.939   7.606 -11.317  0.00  0.00           C  
ATOM   3232  C   ALA A 334     -28.770   6.383 -10.425  0.00  0.00           C  
ATOM   3233  O   ALA A 334     -28.989   5.257 -10.867  0.00  0.00           O  
ATOM   3234  CB  ALA A 334     -27.582   8.081 -11.853  0.00  0.00           C  
ATOM   3235  HN  ALA A 334     -29.051   8.881  -9.823  0.00  0.00           H  
ATOM   3236  N   LEU A 335     -28.399   6.592  -9.167  0.00  0.00           N  
ATOM   3237  CA  LEU A 335     -28.170   5.453  -8.279  0.00  0.00           C  
ATOM   3238  C   LEU A 335     -29.452   4.733  -7.874  0.00  0.00           C  
ATOM   3239  O   LEU A 335     -29.440   3.515  -7.680  0.00  0.00           O  
ATOM   3240  CB  LEU A 335     -27.360   5.863  -7.053  0.00  0.00           C  
ATOM   3241  CG  LEU A 335     -25.896   6.172  -7.368  0.00  0.00           C  
ATOM   3242  CD1 LEU A 335     -25.142   6.577  -6.096  0.00  0.00           C  
ATOM   3243  CD2 LEU A 335     -25.217   4.977  -8.073  0.00  0.00           C  
ATOM   3244  HN  LEU A 335     -29.169   7.080  -8.756  0.00  0.00           H  
ATOM   3245  N   THR A 336     -30.548   5.479  -7.765  0.00  0.00           N  
ATOM   3246  CA  THR A 336     -31.842   4.913  -7.355  0.00  0.00           C  
ATOM   3247  C   THR A 336     -32.664   4.369  -8.532  0.00  0.00           C  
ATOM   3248  O   THR A 336     -33.688   3.707  -8.328  0.00  0.00           O  
ATOM   3249  CB  THR A 336     -32.702   5.946  -6.602  0.00  0.00           C  
ATOM   3250  CG2 THR A 336     -32.057   6.346  -5.284  0.00  0.00           C  
ATOM   3251  OG1 THR A 336     -32.877   7.109  -7.415  0.00  0.00           O  
ATOM   3252  HN  THR A 336     -30.711   5.807  -8.696  0.00  0.00           H  
ATOM   3253  HG1 THR A 336     -33.250   7.817  -6.885  0.00  0.00           H  
ATOM   3254  N   GLN A 337     -32.224   4.657  -9.755  0.00  0.00           N  
ATOM   3255  CA  GLN A 337     -32.933   4.215 -10.953  0.00  0.00           C  
ATOM   3256  C   GLN A 337     -32.058   3.298 -11.802  0.00  0.00           C  
ATOM   3257  O   GLN A 337     -31.531   3.699 -12.844  0.00  0.00           O  
ATOM   3258  CB  GLN A 337     -33.425   5.421 -11.753  0.00  0.00           C  
ATOM   3259  CG  GLN A 337     -34.515   6.198 -11.029  0.00  0.00           C  
ATOM   3260  CD  GLN A 337     -34.659   7.640 -11.487  0.00  0.00           C  
ATOM   3261  NE2 GLN A 337     -35.242   8.469 -10.627  0.00  0.00           N  
ATOM   3262  OE1 GLN A 337     -34.259   8.010 -12.594  0.00  0.00           O  
ATOM   3263  HN  GLN A 337     -31.340   4.193  -9.811  0.00  0.00           H  
ATOM   3264 1HE2 GLN A 337     -35.366   9.432 -10.867  0.00  0.00           H  
ATOM   3265 2HE2 GLN A 337     -35.556   8.130  -9.740  0.00  0.00           H  
ATOM   3266  N   SER A 338     -31.921   2.058 -11.346  0.00  0.00           N  
ATOM   3267  CA  SER A 338     -31.080   1.075 -12.027  0.00  0.00           C  
ATOM   3268  C   SER A 338     -31.465   0.838 -13.495  0.00  0.00           C  
ATOM   3269  O   SER A 338     -30.574   0.701 -14.332  0.00  0.00           O  
ATOM   3270  CB  SER A 338     -31.012  -0.229 -11.230  0.00  0.00           C  
ATOM   3271  OG  SER A 338     -30.453   0.037  -9.956  0.00  0.00           O  
ATOM   3272  HN  SER A 338     -32.842   1.674 -11.407  0.00  0.00           H  
ATOM   3273  HG  SER A 338     -30.239  -0.792  -9.521  0.00  0.00           H  
ATOM   3274  N   PRO A 339     -32.779   0.780 -13.817  0.00  0.00           N  
ATOM   3275  CA  PRO A 339     -33.177   0.717 -15.235  0.00  0.00           C  
ATOM   3276  C   PRO A 339     -32.593   1.841 -16.111  0.00  0.00           C  
ATOM   3277  O   PRO A 339     -32.203   1.574 -17.255  0.00  0.00           O  
ATOM   3278  CB  PRO A 339     -34.706   0.776 -15.175  0.00  0.00           C  
ATOM   3279  CG  PRO A 339     -35.032   0.185 -13.836  0.00  0.00           C  
ATOM   3280  CD  PRO A 339     -33.955   0.687 -12.925  0.00  0.00           C  
ATOM   3281  N   LEU A 340     -32.515   3.064 -15.580  0.00  0.00           N  
ATOM   3282  CA  LEU A 340     -31.886   4.184 -16.298  0.00  0.00           C  
ATOM   3283  C   LEU A 340     -30.402   3.911 -16.550  0.00  0.00           C  
ATOM   3284  O   LEU A 340     -29.920   4.065 -17.676  0.00  0.00           O  
ATOM   3285  CB  LEU A 340     -32.067   5.513 -15.548  0.00  0.00           C  
ATOM   3286  CG  LEU A 340     -31.367   6.761 -16.124  0.00  0.00           C  
ATOM   3287  CD1 LEU A 340     -31.987   7.201 -17.439  0.00  0.00           C  
ATOM   3288  CD2 LEU A 340     -31.357   7.917 -15.110  0.00  0.00           C  
ATOM   3289  HN  LEU A 340     -31.941   2.941 -14.771  0.00  0.00           H  
ATOM   3290  N   ARG A 341     -29.691   3.487 -15.508  0.00  0.00           N  
ATOM   3291  CA  ARG A 341     -28.272   3.156 -15.636  0.00  0.00           C  
ATOM   3292  C   ARG A 341     -28.038   2.025 -16.633  0.00  0.00           C  
ATOM   3293  O   ARG A 341     -27.084   2.068 -17.411  0.00  0.00           O  
ATOM   3294  CB  ARG A 341     -27.660   2.785 -14.286  0.00  0.00           C  
ATOM   3295  CG  ARG A 341     -27.506   3.945 -13.314  0.00  0.00           C  
ATOM   3296  CD  ARG A 341     -26.506   3.602 -12.197  0.00  0.00           C  
ATOM   3297  NE  ARG A 341     -26.590   2.204 -11.749  0.00  0.00           N  
ATOM   3298  CZ  ARG A 341     -27.434   1.758 -10.822  0.00  0.00           C  
ATOM   3299  NH1 ARG A 341     -28.291   2.585 -10.241  0.00  0.00           N1+
ATOM   3300  NH2 ARG A 341     -27.432   0.474 -10.487  0.00  0.00           N  
ATOM   3301  HN  ARG A 341     -30.122   2.621 -15.254  0.00  0.00           H  
ATOM   3302  HE  ARG A 341     -25.970   1.542 -12.170  0.00  0.00           H  
ATOM   3303 1HH1 ARG A 341     -28.306   3.551 -10.498  0.00  0.00           H  
ATOM   3304 2HH1 ARG A 341     -28.922   2.243  -9.545  0.00  0.00           H  
ATOM   3305 1HH2 ARG A 341     -26.797  -0.158 -10.931  0.00  0.00           H  
ATOM   3306 2HH2 ARG A 341     -28.066   0.138  -9.790  0.00  0.00           H  
ATOM   3307  N   MET A 342     -28.903   1.010 -16.601  0.00  0.00           N  
ATOM   3308  CA  MET A 342     -28.761  -0.133 -17.502  0.00  0.00           C  
ATOM   3309  C   MET A 342     -28.957   0.257 -18.961  0.00  0.00           C  
ATOM   3310  O   MET A 342     -28.249  -0.240 -19.842  0.00  0.00           O  
ATOM   3311  CB  MET A 342     -29.719  -1.261 -17.110  0.00  0.00           C  
ATOM   3312  CG  MET A 342     -29.393  -1.885 -15.765  0.00  0.00           C  
ATOM   3313  SD  MET A 342     -27.736  -2.609 -15.664  0.00  0.00           S  
ATOM   3314  CE  MET A 342     -27.980  -4.165 -16.520  0.00  0.00           C  
ATOM   3315  HN  MET A 342     -29.776   1.422 -16.863  0.00  0.00           H  
ATOM   3316  N   ALA A 343     -29.908   1.154 -19.204  0.00  0.00           N  
ATOM   3317  CA  ALA A 343     -30.132   1.704 -20.532  0.00  0.00           C  
ATOM   3318  C   ALA A 343     -28.933   2.539 -20.995  0.00  0.00           C  
ATOM   3319  O   ALA A 343     -28.452   2.382 -22.114  0.00  0.00           O  
ATOM   3320  CB  ALA A 343     -31.411   2.527 -20.548  0.00  0.00           C  
ATOM   3321  HN  ALA A 343     -29.639   1.946 -18.656  0.00  0.00           H  
ATOM   3322  N   TRP A 344     -28.446   3.422 -20.124  0.00  0.00           N  
ATOM   3323  CA  TRP A 344     -27.227   4.172 -20.421  0.00  0.00           C  
ATOM   3324  C   TRP A 344     -26.054   3.252 -20.790  0.00  0.00           C  
ATOM   3325  O   TRP A 344     -25.328   3.520 -21.762  0.00  0.00           O  
ATOM   3326  CB  TRP A 344     -26.825   5.037 -19.234  0.00  0.00           C  
ATOM   3327  CG  TRP A 344     -27.575   6.327 -19.095  0.00  0.00           C  
ATOM   3328  CD1 TRP A 344     -28.365   6.948 -20.030  0.00  0.00           C  
ATOM   3329  CD2 TRP A 344     -27.561   7.178 -17.950  0.00  0.00           C  
ATOM   3330  CE2 TRP A 344     -28.372   8.295 -18.248  0.00  0.00           C  
ATOM   3331  CE3 TRP A 344     -26.940   7.101 -16.696  0.00  0.00           C  
ATOM   3332  NE1 TRP A 344     -28.858   8.128 -19.519  0.00  0.00           N  
ATOM   3333  CZ2 TRP A 344     -28.587   9.331 -17.327  0.00  0.00           C  
ATOM   3334  CZ3 TRP A 344     -27.154   8.132 -15.778  0.00  0.00           C  
ATOM   3335  CH2 TRP A 344     -27.969   9.232 -16.106  0.00  0.00           C  
ATOM   3336  HN  TRP A 344     -28.209   2.873 -19.322  0.00  0.00           H  
ATOM   3337  HE1 TRP A 344     -29.849   8.020 -19.440  0.00  0.00           H  
ATOM   3338  N   ALA A 345     -25.855   2.190 -20.007  0.00  0.00           N  
ATOM   3339  CA  ALA A 345     -24.763   1.241 -20.272  0.00  0.00           C  
ATOM   3340  C   ALA A 345     -24.902   0.590 -21.639  0.00  0.00           C  
ATOM   3341  O   ALA A 345     -23.923   0.456 -22.371  0.00  0.00           O  
ATOM   3342  CB  ALA A 345     -24.677   0.180 -19.178  0.00  0.00           C  
ATOM   3343  HN  ALA A 345     -26.686   1.645 -20.117  0.00  0.00           H  
ATOM   3344  N   GLU A 346     -26.126   0.197 -21.976  0.00  0.00           N  
ATOM   3345  CA  GLU A 346     -26.399  -0.383 -23.282  0.00  0.00           C  
ATOM   3346  C   GLU A 346     -26.133   0.624 -24.395  0.00  0.00           C  
ATOM   3347  O   GLU A 346     -25.540   0.285 -25.418  0.00  0.00           O  
ATOM   3348  CB  GLU A 346     -27.831  -0.922 -23.341  0.00  0.00           C  
ATOM   3349  CG  GLU A 346     -28.241  -1.385 -24.735  0.00  0.00           C  
ATOM   3350  CD  GLU A 346     -29.404  -2.361 -24.737  0.00  0.00           C  
ATOM   3351  OE1 GLU A 346     -29.980  -2.633 -23.661  0.00  0.00           O  
ATOM   3352  OE2 GLU A 346     -29.740  -2.870 -25.830  0.00  0.00           O1-
ATOM   3353  HN  GLU A 346     -26.666   1.039 -21.964  0.00  0.00           H  
ATOM   3354  N   ASN A 347     -26.562   1.864 -24.179  0.00  0.00           N  
ATOM   3355  CA  ASN A 347     -26.351   2.926 -25.151  0.00  0.00           C  
ATOM   3356  C   ASN A 347     -24.862   3.183 -25.367  0.00  0.00           C  
ATOM   3357  O   ASN A 347     -24.415   3.372 -26.507  0.00  0.00           O  
ATOM   3358  CB  ASN A 347     -27.069   4.207 -24.716  0.00  0.00           C  
ATOM   3359  CG  ASN A 347     -28.586   4.041 -24.621  0.00  0.00           C  
ATOM   3360  ND2 ASN A 347     -29.248   5.003 -23.977  0.00  0.00           N  
ATOM   3361  OD1 ASN A 347     -29.156   3.074 -25.141  0.00  0.00           O  
ATOM   3362  HN  ASN A 347     -26.047   2.163 -23.376  0.00  0.00           H  
ATOM   3363 1HD2 ASN A 347     -30.062   5.412 -24.389  0.00  0.00           H  
ATOM   3364 2HD2 ASN A 347     -28.930   5.316 -23.082  0.00  0.00           H  
ATOM   3365  N   ALA A 348     -24.098   3.148 -24.274  0.00  0.00           N  
ATOM   3366  CA  ALA A 348     -22.642   3.290 -24.335  0.00  0.00           C  
ATOM   3367  C   ALA A 348     -22.017   2.208 -25.204  0.00  0.00           C  
ATOM   3368  O   ALA A 348     -21.222   2.508 -26.099  0.00  0.00           O  
ATOM   3369  CB  ALA A 348     -22.031   3.260 -22.917  0.00  0.00           C  
ATOM   3370  HN  ALA A 348     -24.236   2.226 -23.912  0.00  0.00           H  
ATOM   3371  N   ARG A 349     -22.389   0.953 -24.948  0.00  0.00           N  
ATOM   3372  CA  ARG A 349     -21.817  -0.181 -25.678  0.00  0.00           C  
ATOM   3373  C   ARG A 349     -22.139  -0.074 -27.155  0.00  0.00           C  
ATOM   3374  O   ARG A 349     -21.257  -0.285 -27.997  0.00  0.00           O  
ATOM   3375  CB  ARG A 349     -22.321  -1.514 -25.113  0.00  0.00           C  
ATOM   3376  CG  ARG A 349     -21.803  -1.803 -23.703  0.00  0.00           C  
ATOM   3377  CD  ARG A 349     -22.090  -3.243 -23.292  0.00  0.00           C  
ATOM   3378  NE  ARG A 349     -23.520  -3.462 -23.141  0.00  0.00           N  
ATOM   3379  CZ  ARG A 349     -24.192  -3.304 -22.005  0.00  0.00           C  
ATOM   3380  NH1 ARG A 349     -23.570  -2.949 -20.889  0.00  0.00           N1+
ATOM   3381  NH2 ARG A 349     -25.493  -3.528 -21.988  0.00  0.00           N  
ATOM   3382  HN  ARG A 349     -23.360   0.933 -25.187  0.00  0.00           H  
ATOM   3383  HE  ARG A 349     -24.034  -3.752 -23.949  0.00  0.00           H  
ATOM   3384 1HH1 ARG A 349     -22.582  -2.796 -20.894  0.00  0.00           H  
ATOM   3385 2HH1 ARG A 349     -24.089  -2.834 -20.042  0.00  0.00           H  
ATOM   3386 1HH2 ARG A 349     -25.962  -3.813 -22.824  0.00  0.00           H  
ATOM   3387 2HH2 ARG A 349     -26.009  -3.412 -21.139  0.00  0.00           H  
ATOM   3388  N   HIS A 350     -23.388   0.287 -27.459  0.00  0.00           N  
ATOM   3389  CA  HIS A 350     -23.806   0.511 -28.842  0.00  0.00           C  
ATOM   3390  C   HIS A 350     -22.962   1.581 -29.537  0.00  0.00           C  
ATOM   3391  O   HIS A 350     -22.522   1.396 -30.676  0.00  0.00           O  
ATOM   3392  CB  HIS A 350     -25.300   0.859 -28.906  0.00  0.00           C  
ATOM   3393  CG  HIS A 350     -25.775   1.226 -30.280  0.00  0.00           C  
ATOM   3394  CD2 HIS A 350     -26.043   2.430 -30.839  0.00  0.00           C  
ATOM   3395  ND1 HIS A 350     -26.003   0.287 -31.263  0.00  0.00           N  
ATOM   3396  CE1 HIS A 350     -26.398   0.897 -32.368  0.00  0.00           C  
ATOM   3397  NE2 HIS A 350     -26.435   2.197 -32.135  0.00  0.00           N  
ATOM   3398  HN  HIS A 350     -23.496   1.181 -27.024  0.00  0.00           H  
ATOM   3399  HE2 HIS A 350     -26.705   2.898 -32.795  0.00  0.00           H  
ATOM   3400  N   TYR A 351     -22.723   2.698 -28.855  0.00  0.00           N  
ATOM   3401  CA  TYR A 351     -21.963   3.786 -29.455  0.00  0.00           C  
ATOM   3402  C   TYR A 351     -20.521   3.336 -29.706  0.00  0.00           C  
ATOM   3403  O   TYR A 351     -19.944   3.612 -30.757  0.00  0.00           O  
ATOM   3404  CB  TYR A 351     -21.995   5.001 -28.526  0.00  0.00           C  
ATOM   3405  CG  TYR A 351     -21.624   6.322 -29.173  0.00  0.00           C  
ATOM   3406  CD1 TYR A 351     -22.550   7.034 -29.923  0.00  0.00           C  
ATOM   3407  CD2 TYR A 351     -20.348   6.870 -29.009  0.00  0.00           C  
ATOM   3408  CE1 TYR A 351     -22.216   8.267 -30.502  0.00  0.00           C  
ATOM   3409  CE2 TYR A 351     -20.002   8.091 -29.589  0.00  0.00           C  
ATOM   3410  CZ  TYR A 351     -20.941   8.782 -30.335  0.00  0.00           C  
ATOM   3411  OH  TYR A 351     -20.618   9.999 -30.919  0.00  0.00           O  
ATOM   3412  HN  TYR A 351     -22.162   2.401 -28.082  0.00  0.00           H  
ATOM   3413  HH  TYR A 351     -19.693  10.196 -30.756  0.00  0.00           H  
ATOM   3414  N   ALA A 352     -19.959   2.604 -28.748  0.00  0.00           N  
ATOM   3415  CA  ALA A 352     -18.585   2.120 -28.850  0.00  0.00           C  
ATOM   3416  C   ALA A 352     -18.403   1.161 -30.023  0.00  0.00           C  
ATOM   3417  O   ALA A 352     -17.301   1.050 -30.574  0.00  0.00           O  
ATOM   3418  CB  ALA A 352     -18.162   1.451 -27.566  0.00  0.00           C  
ATOM   3419  HN  ALA A 352     -20.509   1.769 -28.726  0.00  0.00           H  
ATOM   3420  N   ASP A 353     -19.491   0.477 -30.386  0.00  0.00           N  
ATOM   3421  CA  ASP A 353     -19.475  -0.508 -31.469  0.00  0.00           C  
ATOM   3422  C   ASP A 353     -19.701   0.117 -32.837  0.00  0.00           C  
ATOM   3423  O   ASP A 353     -19.479  -0.534 -33.872  0.00  0.00           O  
ATOM   3424  CB  ASP A 353     -20.561  -1.559 -31.232  0.00  0.00           C  
ATOM   3425  CG  ASP A 353     -20.192  -2.555 -30.147  0.00  0.00           C  
ATOM   3426  OD1 ASP A 353     -18.990  -2.736 -29.864  0.00  0.00           O  
ATOM   3427  OD2 ASP A 353     -21.118  -3.163 -29.575  0.00  0.00           O1-
ATOM   3428  HN  ASP A 353     -20.121   1.182 -30.711  0.00  0.00           H  
ATOM   3429  N   THR A 354     -20.154   1.365 -32.846  0.00  0.00           N  
ATOM   3430  CA  THR A 354     -20.615   1.978 -34.088  0.00  0.00           C  
ATOM   3431  C   THR A 354     -19.916   3.286 -34.435  0.00  0.00           C  
ATOM   3432  O   THR A 354     -20.209   3.877 -35.474  0.00  0.00           O  
ATOM   3433  CB  THR A 354     -22.148   2.213 -34.070  0.00  0.00           C  
ATOM   3434  CG2 THR A 354     -22.914   0.877 -34.066  0.00  0.00           C  
ATOM   3435  OG1 THR A 354     -22.513   2.984 -32.922  0.00  0.00           O  
ATOM   3436  HN  THR A 354     -19.365   1.917 -32.575  0.00  0.00           H  
ATOM   3437  HG1 THR A 354     -23.458   3.150 -32.936  0.00  0.00           H  
ATOM   3438  N   GLN A 355     -18.999   3.735 -33.578  0.00  0.00           N  
ATOM   3439  CA  GLN A 355     -18.332   5.025 -33.771  0.00  0.00           C  
ATOM   3440  C   GLN A 355     -16.823   4.879 -33.718  0.00  0.00           C  
ATOM   3441  O   GLN A 355     -16.315   4.016 -33.001  0.00  0.00           O  
ATOM   3442  CB  GLN A 355     -18.778   6.015 -32.692  0.00  0.00           C  
ATOM   3443  CG  GLN A 355     -20.267   6.327 -32.745  0.00  0.00           C  
ATOM   3444  CD  GLN A 355     -20.657   7.247 -33.890  0.00  0.00           C  
ATOM   3445  NE2 GLN A 355     -21.924   7.181 -34.293  0.00  0.00           N  
ATOM   3446  OE1 GLN A 355     -19.839   8.027 -34.391  0.00  0.00           O  
ATOM   3447  HN  GLN A 355     -18.258   3.066 -33.641  0.00  0.00           H  
ATOM   3448 1HE2 GLN A 355     -22.343   7.962 -34.756  0.00  0.00           H  
ATOM   3449 2HE2 GLN A 355     -22.457   6.350 -34.133  0.00  0.00           H  
ATOM   3450  N   ASP A 356     -16.115   5.732 -34.464  0.00  0.00           N  
ATOM   3451  CA  ASP A 356     -14.651   5.728 -34.418  0.00  0.00           C  
ATOM   3452  C   ASP A 356     -14.122   6.533 -33.233  0.00  0.00           C  
ATOM   3453  O   ASP A 356     -13.944   7.767 -33.315  0.00  0.00           O  
ATOM   3454  CB  ASP A 356     -14.036   6.258 -35.711  0.00  0.00           C  
ATOM   3455  CG  ASP A 356     -12.512   6.269 -35.671  0.00  0.00           C  
ATOM   3456  OD1 ASP A 356     -11.909   5.558 -34.819  0.00  0.00           O  
ATOM   3457  OD2 ASP A 356     -11.919   6.982 -36.506  0.00  0.00           O1-
ATOM   3458  HN  ASP A 356     -16.371   6.635 -34.118  0.00  0.00           H  
ATOM   3459  N   LEU A 357     -13.845   5.820 -32.143  0.00  0.00           N  
ATOM   3460  CA  LEU A 357     -13.270   6.428 -30.944  0.00  0.00           C  
ATOM   3461  C   LEU A 357     -11.795   6.028 -30.792  0.00  0.00           C  
ATOM   3462  O   LEU A 357     -11.210   6.206 -29.726  0.00  0.00           O  
ATOM   3463  CB  LEU A 357     -14.082   6.003 -29.702  0.00  0.00           C  
ATOM   3464  CG  LEU A 357     -15.601   6.244 -29.712  0.00  0.00           C  
ATOM   3465  CD1 LEU A 357     -16.280   5.793 -28.414  0.00  0.00           C  
ATOM   3466  CD2 LEU A 357     -15.898   7.707 -30.000  0.00  0.00           C  
ATOM   3467  HN  LEU A 357     -13.144   5.175 -32.447  0.00  0.00           H  
ATOM   3468  N   TYR A 358     -11.191   5.510 -31.861  0.00  0.00           N  
ATOM   3469  CA  TYR A 358      -9.968   4.722 -31.721  0.00  0.00           C  
ATOM   3470  C   TYR A 358      -8.805   5.092 -32.647  0.00  0.00           C  
ATOM   3471  O   TYR A 358      -7.643   4.801 -32.321  0.00  0.00           O  
ATOM   3472  CB  TYR A 358     -10.289   3.230 -31.933  0.00  0.00           C  
ATOM   3473  CG  TYR A 358     -11.535   2.767 -31.215  0.00  0.00           C  
ATOM   3474  CD1 TYR A 358     -11.507   2.478 -29.854  0.00  0.00           C  
ATOM   3475  CD2 TYR A 358     -12.748   2.626 -31.899  0.00  0.00           C  
ATOM   3476  CE1 TYR A 358     -12.665   2.050 -29.185  0.00  0.00           C  
ATOM   3477  CE2 TYR A 358     -13.913   2.203 -31.244  0.00  0.00           C  
ATOM   3478  CZ  TYR A 358     -13.865   1.919 -29.887  0.00  0.00           C  
ATOM   3479  OH  TYR A 358     -14.999   1.504 -29.221  0.00  0.00           O  
ATOM   3480  HN  TYR A 358     -10.912   6.307 -32.397  0.00  0.00           H  
ATOM   3481  HH  TYR A 358     -15.723   1.416 -29.846  0.00  0.00           H  
ATOM   3482  N   SER A 359      -9.106   5.701 -33.793  0.00  0.00           N  
ATOM   3483  CA  SER A 359      -8.110   5.770 -34.871  0.00  0.00           C  
ATOM   3484  C   SER A 359      -7.068   6.893 -34.780  0.00  0.00           C  
ATOM   3485  O   SER A 359      -6.195   6.991 -35.648  0.00  0.00           O  
ATOM   3486  CB  SER A 359      -8.791   5.785 -36.242  0.00  0.00           C  
ATOM   3487  OG  SER A 359      -9.344   7.042 -36.500  0.00  0.00           O  
ATOM   3488  HN  SER A 359      -9.263   6.655 -33.536  0.00  0.00           H  
ATOM   3489  HG  SER A 359      -9.605   7.094 -37.422  0.00  0.00           H  
ATOM   3490  N   LEU A 360      -7.138   7.699 -33.720  0.00  0.00           N  
ATOM   3491  CA  LEU A 360      -6.204   8.822 -33.540  0.00  0.00           C  
ATOM   3492  C   LEU A 360      -4.738   8.502 -33.906  0.00  0.00           C  
ATOM   3493  O   LEU A 360      -4.130   9.244 -34.677  0.00  0.00           O  
ATOM   3494  CB  LEU A 360      -6.283   9.386 -32.107  0.00  0.00           C  
ATOM   3495  CG  LEU A 360      -5.477  10.643 -31.765  0.00  0.00           C  
ATOM   3496  CD1 LEU A 360      -6.076  11.351 -30.555  0.00  0.00           C  
ATOM   3497  CD2 LEU A 360      -4.019  10.313 -31.518  0.00  0.00           C  
ATOM   3498  HN  LEU A 360      -6.949   7.098 -32.944  0.00  0.00           H  
ATOM   3499  N   PRO A 361      -4.145   7.431 -33.327  0.00  0.00           N  
ATOM   3500  CA  PRO A 361      -2.717   7.232 -33.596  0.00  0.00           C  
ATOM   3501  C   PRO A 361      -2.390   6.997 -35.065  0.00  0.00           C  
ATOM   3502  O   PRO A 361      -1.320   7.367 -35.508  0.00  0.00           O  
ATOM   3503  CB  PRO A 361      -2.352   5.998 -32.745  0.00  0.00           C  
ATOM   3504  CG  PRO A 361      -3.653   5.333 -32.463  0.00  0.00           C  
ATOM   3505  CD  PRO A 361      -4.671   6.418 -32.392  0.00  0.00           C  
ATOM   3506  N   GLU A 362      -3.305   6.383 -35.809  0.00  0.00           N  
ATOM   3507  CA  GLU A 362      -3.043   6.160 -37.226  0.00  0.00           C  
ATOM   3508  C   GLU A 362      -3.116   7.472 -37.992  0.00  0.00           C  
ATOM   3509  O   GLU A 362      -2.287   7.722 -38.867  0.00  0.00           O  
ATOM   3510  CB  GLU A 362      -4.007   5.130 -37.820  0.00  0.00           C  
ATOM   3511  CG  GLU A 362      -3.840   3.720 -37.248  0.00  0.00           C  
ATOM   3512  CD  GLU A 362      -2.580   2.997 -37.714  0.00  0.00           C  
ATOM   3513  OE1 GLU A 362      -2.006   3.365 -38.755  0.00  0.00           O  
ATOM   3514  OE2 GLU A 362      -2.155   2.050 -37.024  0.00  0.00           O1-
ATOM   3515  HN  GLU A 362      -4.096   6.995 -35.792  0.00  0.00           H  
ATOM   3516  N   LYS A 363      -4.104   8.300 -37.663  0.00  0.00           N  
ATOM   3517  CA  LYS A 363      -4.247   9.596 -38.322  0.00  0.00           C  
ATOM   3518  C   LYS A 363      -3.111  10.551 -37.940  0.00  0.00           C  
ATOM   3519  O   LYS A 363      -2.577  11.262 -38.802  0.00  0.00           O  
ATOM   3520  CB  LYS A 363      -5.636  10.196 -38.087  0.00  0.00           C  
ATOM   3521  CG  LYS A 363      -6.739   9.308 -38.687  0.00  0.00           C  
ATOM   3522  CD  LYS A 363      -8.078  10.017 -38.869  0.00  0.00           C  
ATOM   3523  CE  LYS A 363      -9.113   9.122 -39.560  0.00  0.00           C  
ATOM   3524  NZ  LYS A 363      -9.125   7.737 -39.022  0.00  0.00           N1+
ATOM   3525  HN  LYS A 363      -3.926   8.528 -36.706  0.00  0.00           H  
ATOM   3526  HZ1 LYS A 363      -9.546   7.123 -39.690  0.00  0.00           H  
ATOM   3527  HZ2 LYS A 363      -8.187   7.441 -38.842  0.00  0.00           H  
ATOM   3528  HZ3 LYS A 363      -9.651   7.714 -38.172  0.00  0.00           H  
ATOM   3529  N   ALA A 364      -2.701  10.530 -36.672  0.00  0.00           N  
ATOM   3530  CA  ALA A 364      -1.552  11.332 -36.239  0.00  0.00           C  
ATOM   3531  C   ALA A 364      -0.254  10.855 -36.908  0.00  0.00           C  
ATOM   3532  O   ALA A 364       0.587  11.657 -37.305  0.00  0.00           O  
ATOM   3533  CB  ALA A 364      -1.412  11.297 -34.723  0.00  0.00           C  
ATOM   3534  HN  ALA A 364      -2.412   9.584 -36.522  0.00  0.00           H  
ATOM   3535  N   ALA A 365      -0.092   9.540 -37.026  0.00  0.00           N  
ATOM   3536  CA  ALA A 365       1.093   9.000 -37.701  0.00  0.00           C  
ATOM   3537  C   ALA A 365       1.130   9.386 -39.180  0.00  0.00           C  
ATOM   3538  O   ALA A 365       2.213   9.661 -39.723  0.00  0.00           O  
ATOM   3539  CB  ALA A 365       1.197   7.482 -37.513  0.00  0.00           C  
ATOM   3540  HN  ALA A 365      -0.859   9.244 -37.595  0.00  0.00           H  
ATOM   3541  N   ASP A 366      -0.042   9.432 -39.818  0.00  0.00           N  
ATOM   3542  CA  ASP A 366      -0.117   9.925 -41.202  0.00  0.00           C  
ATOM   3543  C   ASP A 366       0.393  11.361 -41.303  0.00  0.00           C  
ATOM   3544  O   ASP A 366       1.154  11.686 -42.213  0.00  0.00           O  
ATOM   3545  CB  ASP A 366      -1.541   9.856 -41.761  0.00  0.00           C  
ATOM   3546  CG  ASP A 366      -2.061   8.439 -41.886  0.00  0.00           C  
ATOM   3547  OD1 ASP A 366      -1.245   7.492 -41.947  0.00  0.00           O  
ATOM   3548  OD2 ASP A 366      -3.301   8.288 -41.903  0.00  0.00           O1-
ATOM   3549  HN  ASP A 366      -0.586  10.085 -39.292  0.00  0.00           H  
ATOM   3550  N   ILE A 367      -0.026  12.216 -40.375  0.00  0.00           N  
ATOM   3551  CA  ILE A 367       0.398  13.614 -40.398  0.00  0.00           C  
ATOM   3552  C   ILE A 367       1.908  13.715 -40.156  0.00  0.00           C  
ATOM   3553  O   ILE A 367       2.607  14.458 -40.850  0.00  0.00           O  
ATOM   3554  CB  ILE A 367      -0.398  14.460 -39.386  0.00  0.00           C  
ATOM   3555  CG1 ILE A 367      -1.867  14.552 -39.813  0.00  0.00           C  
ATOM   3556  CG2 ILE A 367       0.233  15.851 -39.223  0.00  0.00           C  
ATOM   3557  CD1 ILE A 367      -2.769  15.151 -38.767  0.00  0.00           C  
ATOM   3558  HN  ILE A 367       0.351  11.858 -39.521  0.00  0.00           H  
ATOM   3559  N   ILE A 368       2.408  12.946 -39.195  0.00  0.00           N  
ATOM   3560  CA  ILE A 368       3.824  13.005 -38.832  0.00  0.00           C  
ATOM   3561  C   ILE A 368       4.731  12.498 -39.946  0.00  0.00           C  
ATOM   3562  O   ILE A 368       5.781  13.095 -40.216  0.00  0.00           O  
ATOM   3563  CB  ILE A 368       4.095  12.221 -37.531  0.00  0.00           C  
ATOM   3564  CG1 ILE A 368       3.469  12.965 -36.345  0.00  0.00           C  
ATOM   3565  CG2 ILE A 368       5.591  11.977 -37.333  0.00  0.00           C  
ATOM   3566  CD1 ILE A 368       3.233  12.088 -35.141  0.00  0.00           C  
ATOM   3567  HN  ILE A 368       2.281  12.015 -39.536  0.00  0.00           H  
ATOM   3568  N   THR A 369       4.319  11.414 -40.603  0.00  0.00           N  
ATOM   3569  CA  THR A 369       5.177  10.746 -41.589  0.00  0.00           C  
ATOM   3570  C   THR A 369       4.930  11.191 -43.026  0.00  0.00           C  
ATOM   3571  O   THR A 369       5.595  10.702 -43.940  0.00  0.00           O  
ATOM   3572  CB  THR A 369       5.026   9.215 -41.530  0.00  0.00           C  
ATOM   3573  CG2 THR A 369       5.373   8.680 -40.141  0.00  0.00           C  
ATOM   3574  OG1 THR A 369       3.684   8.847 -41.877  0.00  0.00           O  
ATOM   3575  HN  THR A 369       3.536  11.734 -41.137  0.00  0.00           H  
ATOM   3576  HG1 THR A 369       3.607   7.890 -41.888  0.00  0.00           H  
ATOM   3577  N   GLY A 370       3.970  12.092 -43.220  0.00  0.00           N  
ATOM   3578  CA  GLY A 370       3.642  12.588 -44.557  0.00  0.00           C  
ATOM   3579  C   GLY A 370       4.849  13.252 -45.178  0.00  0.00           C  
ATOM   3580  O   GLY A 370       5.421  14.173 -44.596  0.00  0.00           O  
ATOM   3581  HN  GLY A 370       4.294  12.902 -42.732  0.00  0.00           H  
ATOM   3582  N   GLY A 371       5.246  12.771 -46.353  0.00  0.00           N  
ATOM   3583  CA  GLY A 371       6.380  13.342 -47.074  0.00  0.00           C  
ATOM   3584  C   GLY A 371       7.709  12.840 -46.550  0.00  0.00           C  
ATOM   3585  O   GLY A 371       8.727  12.864 -47.290  0.00  0.00           O  
ATOM   3586  OXT GLY A 371       7.808  12.339 -45.214  0.00  0.00           O1-
ATOM   3587  HN  GLY A 371       4.466  12.933 -46.958  0.00  0.00           H  
TER   
HETATM 3588  PA  U2F A 900      -7.322  11.931 -19.715  0.00  0.00           P  
HETATM 3589  PB  U2F A 900      -5.267  13.689 -18.593  0.00  0.00           P  
HETATM 3590  C9' U2F A 900      -4.996   7.643 -15.667  0.00  0.00           C  
HETATM 3591  C8' U2F A 900      -4.760   7.491 -14.306  0.00  0.00           C  
HETATM 3592  C7' U2F A 900      -4.408   6.236 -13.844  0.00  0.00           C  
HETATM 3593  O7' U2F A 900      -4.173   6.051 -12.631  0.00  0.00           O  
HETATM 3594  C6' U2F A 900      -4.528   5.374 -16.037  0.00  0.00           C  
HETATM 3595  O6' U2F A 900      -4.406   4.392 -16.808  0.00  0.00           O  
HETATM 3596  C5' U2F A 900      -5.783   9.981 -18.777  0.00  0.00           C  
HETATM 3597  O5' U2F A 900      -6.201  10.793 -19.867  0.00  0.00           O  
HETATM 3598  C4' U2F A 900      -5.373   8.613 -19.324  0.00  0.00           C  
HETATM 3599  O4' U2F A 900      -4.531   7.960 -18.375  0.00  0.00           O  
HETATM 3600  C3' U2F A 900      -6.556   7.684 -19.558  0.00  0.00           C  
HETATM 3601  O3' U2F A 900      -6.218   6.799 -20.642  0.00  0.00           O  
HETATM 3602  C2' U2F A 900      -6.612   6.918 -18.250  0.00  0.00           C  
HETATM 3603  O2' U2F A 900      -7.280   5.646 -18.332  0.00  0.00           O  
HETATM 3604  C1' U2F A 900      -5.138   6.749 -17.929  0.00  0.00           C  
HETATM 3605  C1  U2F A 900      -4.477  15.283 -20.684  0.00  0.00           C  
HETATM 3606  N1  U2F A 900      -4.886   6.579 -16.501  0.00  0.00           N  
HETATM 3607  O1  U2F A 900      -4.954  14.058 -20.119  0.00  0.00           O  
HETATM 3608  O1A U2F A 900      -7.517  12.552 -21.079  0.00  0.00           O1-
HETATM 3609  O1B U2F A 900      -4.306  12.621 -18.143  0.00  0.00           O1-
HETATM 3610  C2  U2F A 900      -5.532  16.397 -20.761  0.00  0.00           C  
HETATM 3611  O2A U2F A 900      -8.525  11.345 -19.051  0.00  0.00           O  
HETATM 3612  O2B U2F A 900      -5.449  14.924 -17.739  0.00  0.00           O  
HETATM 3613  C3  U2F A 900      -6.827  15.820 -21.327  0.00  0.00           C  
HETATM 3614  N3  U2F A 900      -4.296   5.206 -14.712  0.00  0.00           N  
HETATM 3615  O3  U2F A 900      -7.881  16.797 -21.409  0.00  0.00           O  
HETATM 3616  O3A U2F A 900      -6.727  12.997 -18.651  0.00  0.00           O  
HETATM 3617  C4  U2F A 900      -6.544  15.213 -22.701  0.00  0.00           C  
HETATM 3618  O4  U2F A 900      -7.650  14.353 -23.020  0.00  0.00           O  
HETATM 3619  C5  U2F A 900      -5.255  14.373 -22.765  0.00  0.00           C  
HETATM 3620  O5  U2F A 900      -4.141  14.911 -22.024  0.00  0.00           O  
HETATM 3621  C6  U2F A 900      -4.822  14.236 -24.223  0.00  0.00           C  
HETATM 3622  O6  U2F A 900      -3.625  13.453 -24.302  0.00  0.00           O  
HETATM 3623  H3  U2F A 900      -8.649  16.405 -21.832  0.00  0.00           H  
HETATM 3624  H4  U2F A 900      -7.468  13.888 -23.840  0.00  0.00           H  
HETATM 3625  H6  U2F A 900      -3.297  13.460 -25.204  0.00  0.00           H  
HETATM 3626  H2' U2F A 900      -7.133   5.155 -17.520  0.00  0.00           H  
HETATM 3627  H3' U2F A 900      -6.910   6.142 -20.747  0.00  0.00           H  
ATOM   3628  C   UNK d   1      -2.233  22.577 -13.578  0.00  0.00           C  
ATOM   3629  C   UNK d   1      -1.171  22.341 -12.457  0.00  0.00           C  
ATOM   3630  C   UNK d   1       1.187  22.504 -12.139  0.00  0.00           C  
ATOM   3631  C   UNK d   1       1.381  20.975 -11.900  0.00  0.00           C  
ATOM   3632  C   UNK d   1       0.055  20.424 -11.286  0.00  0.00           C  
ATOM   3633  C   UNK d   1      -1.145  20.830 -12.157  0.00  0.00           C  
ATOM   3634  C   UNK d   1      -2.384  23.015 -10.413  0.00  0.00           C  
ATOM   3635  C   UNK d   1       2.347  23.320 -12.733  0.00  0.00           C  
ATOM   3636  C   UNK d   1       2.164  23.564 -14.246  0.00  0.00           C  
ATOM   3637  C   UNK d   1       2.825  19.665 -13.283  0.00  0.00           C  
ATOM   3638  C   UNK d   1       2.254  17.726 -14.615  0.00  0.00           C  
ATOM   3639  C   UNK d   1       3.020  18.292 -15.841  0.00  0.00           C  
ATOM   3640  C   UNK d   1       2.831  19.836 -15.756  0.00  0.00           C  
ATOM   3641  C   UNK d   1       3.530  20.347 -14.477  0.00  0.00           C  
ATOM   3642  C   UNK d   1       2.210  16.178 -14.549  0.00  0.00           C  
ATOM   3643  C   UNK d   1       3.591  15.486 -14.523  0.00  0.00           C  
ATOM   3644  C   UNK d   1       1.526  20.854 -17.709  0.00  0.00           C  
ATOM   3645  C   UNK d   1       1.470  22.150 -18.559  0.00  0.00           C  
ATOM   3646  C   UNK d   1       0.339  23.114 -18.159  0.00  0.00           C  
ATOM   3647  C   UNK d   1      -0.992  22.342 -18.055  0.00  0.00           C  
ATOM   3648  C   UNK d   1      -0.767  21.203 -16.996  0.00  0.00           C  
ATOM   3649  C   UNK d   1      -2.022  20.297 -16.822  0.00  0.00           C  
ATOM   3650  C   UNK d   1      -2.453  19.509 -18.087  0.00  0.00           C  
ATOM   3651  C   UNK d   1      -1.326  17.483 -17.635  0.00  0.00           C  
ATOM   3652  C   UNK d   1      -1.043  16.305 -18.600  0.00  0.00           C  
ATOM   3653  C   UNK d   1      -1.862  15.059 -18.246  0.00  0.00           C  
ATOM   3654  C   UNK d   1      -1.674  14.724 -16.756  0.00  0.00           C  
ATOM   3655  C   UNK d   1      -1.998  15.969 -15.908  0.00  0.00           C  
ATOM   3656  C   UNK d   1      -1.785  15.755 -14.395  0.00  0.00           C  
ATOM   3657  C   UNK d   1      -1.302  17.011 -13.661  0.00  0.00           C  
ATOM   3658  C   UNK d   1      -0.176  18.503  -9.691  0.00  0.00           C  
ATOM   3659  C   UNK d   1       1.465  16.744  -9.388  0.00  0.00           C  
ATOM   3660  C   UNK d   1       1.912  17.230  -7.992  0.00  0.00           C  
ATOM   3661  C   UNK d   1       1.701  18.733  -7.823  0.00  0.00           C  
ATOM   3662  C   UNK d   1       0.592  19.364  -8.650  0.00  0.00           C  
ATOM   3663  C   UNK d   1      -1.698  18.819  -9.331  0.00  0.00           C  
ATOM   3664  C   UNK d   1       1.630  15.194  -9.478  0.00  0.00           C  
ATOM   3665  C   UNK d   1       1.699  14.652 -10.912  0.00  0.00           C  
ATOM   3666  O   UNK d   1      -3.296  21.731 -13.505  0.00  0.00           O  
ATOM   3667  O   UNK d   1      -2.152  23.431 -14.456  0.00  0.00           O  
ATOM   3668  O   UNK d   1       0.079  22.703 -13.034  0.00  0.00           O  
ATOM   3669  O   UNK d   1      -1.459  23.299 -11.433  0.00  0.00           O  
ATOM   3670  O   UNK d   1       2.965  24.654 -14.690  0.00  0.00           O  
ATOM   3671  O   UNK d   1       2.476  24.587 -12.094  0.00  0.00           O  
ATOM   3672  O   UNK d   1       1.546  20.253 -13.114  0.00  0.00           O  
ATOM   3673  O   UNK d   1       2.821  18.236 -13.386  0.00  0.00           O  
ATOM   3674  O   UNK d   1       1.499  15.688 -15.727  0.00  0.00           O  
ATOM   3675  O   UNK d   1       4.428  15.989 -13.474  0.00  0.00           O  
ATOM   3676  O   UNK d   1       2.502  17.688 -17.002  0.00  0.00           O  
ATOM   3677  O   UNK d   1       3.827  15.756 -17.817  0.00  0.00           O  
ATOM   3678  O   UNK d   1       4.792  18.101 -17.852  0.00  0.00           O  
ATOM   3679  O   UNK d   1       2.810  17.476 -19.407  0.00  0.00           O  
ATOM   3680  O   UNK d   1       2.690  20.601 -16.938  0.00  0.00           O  
ATOM   3681  O   UNK d   1       0.298  20.277 -17.319  0.00  0.00           O  
ATOM   3682  O   UNK d   1       1.245  21.720 -19.955  0.00  0.00           O  
ATOM   3683  O   UNK d   1       0.344  24.211 -19.107  0.00  0.00           O  
ATOM   3684  O   UNK d   1      -2.056  23.195 -17.624  0.00  0.00           O  
ATOM   3685  O   UNK d   1      -4.125  22.540 -18.901  0.00  0.00           O  
ATOM   3686  O   UNK d   1      -2.389  24.059 -19.984  0.00  0.00           O  
ATOM   3687  O   UNK d   1      -3.817  24.908 -18.045  0.00  0.00           O  
ATOM   3688  O   UNK d   1      -3.164  21.067 -16.327  0.00  0.00           O  
ATOM   3689  O   UNK d   1      -2.603  18.072 -17.835  0.00  0.00           O  
ATOM   3690  O   UNK d   1      -1.133  17.040 -16.289  0.00  0.00           O  
ATOM   3691  O   UNK d   1       0.355  15.935 -18.496  0.00  0.00           O  
ATOM   3692  O   UNK d   1      -1.439  13.924 -19.046  0.00  0.00           O  
ATOM   3693  O   UNK d   1      -2.492  13.605 -16.385  0.00  0.00           O  
ATOM   3694  O   UNK d   1      -0.809  14.721 -14.190  0.00  0.00           O  
ATOM   3695  O   UNK d   1      -1.250  16.790 -12.244  0.00  0.00           O  
ATOM   3696  O   UNK d   1       4.914  20.006 -14.304  0.00  0.00           O  
ATOM   3697  O   UNK d   1       0.175  19.009 -11.000  0.00  0.00           O  
ATOM   3698  O   UNK d   1       0.090  17.115  -9.603  0.00  0.00           O  
ATOM   3699  O   UNK d   1      -2.129  19.736  -8.686  0.00  0.00           O  
ATOM   3700  O   UNK d   1      -2.545  17.854  -9.840  0.00  0.00           O  
ATOM   3701  O   UNK d   1       0.404  14.620 -11.510  0.00  0.00           O  
ATOM   3702  O   UNK d   1       2.765  14.760  -8.711  0.00  0.00           O  
ATOM   3703  O   UNK d   1       1.216  16.514  -6.956  0.00  0.00           O  
ATOM   3704  O   UNK d   1       1.525  19.096  -6.435  0.00  0.00           O  
ATOM   3705  P   UNK d   1       3.591  17.222 -18.127  0.00  0.00           P  
ATOM   3706  P   UNK d   1      -3.165  23.710 -18.725  0.00  0.00           P  
ATOM   3707  H   UNK d   1      -3.054  20.901 -13.031  0.00  0.00           H  
ATOM   3708  H   UNK d   1       3.226  25.162 -13.904  0.00  0.00           H  
ATOM   3709  H   UNK d   1       2.472  24.369 -11.134  0.00  0.00           H  
ATOM   3710  H   UNK d   1       0.892  16.396 -15.988  0.00  0.00           H  
ATOM   3711  H   UNK d   1       5.320  15.987 -13.884  0.00  0.00           H  
ATOM   3712  H   UNK d   1       1.081  20.767 -19.881  0.00  0.00           H  
ATOM   3713  H   UNK d   1      -0.049  23.817 -19.906  0.00  0.00           H  
ATOM   3714  H   UNK d   1      -3.657  20.405 -15.816  0.00  0.00           H  
ATOM   3715  H   UNK d   1       0.808  16.774 -18.749  0.00  0.00           H  
ATOM   3716  H   UNK d   1      -2.252  13.586 -19.478  0.00  0.00           H  
ATOM   3717  H   UNK d   1      -2.908  13.856 -15.542  0.00  0.00           H  
ATOM   3718  H   UNK d   1      -0.326  14.635 -15.030  0.00  0.00           H  
ATOM   3719  H   UNK d   1      -2.177  16.815 -11.946  0.00  0.00           H  
ATOM   3720  H   UNK d   1       4.995  19.035 -14.240  0.00  0.00           H  
ATOM   3721  H   UNK d   1      -3.432  18.233 -10.015  0.00  0.00           H  
ATOM   3722  H   UNK d   1       0.077  15.536 -11.483  0.00  0.00           H  
ATOM   3723  H   UNK d   1       3.588  15.109  -9.123  0.00  0.00           H  
ATOM   3724  H   UNK d   1       1.888  16.368  -6.264  0.00  0.00           H  
ATOM   3725  H   UNK d   1       2.402  19.278  -6.067  0.00  0.00           H  
ATOM   3726  CM  AMA     1      -1.770  23.741 -17.520  1.00  0.00           C  
ATOM   3727  C1  AMA     1      -2.798  21.721 -16.852  1.00  0.00           C  
ATOM   3728  O1  AMA     1      -1.724  22.320 -17.575  1.00  0.00           O  
ATOM   3729  C2  AMA     1      -2.431  20.271 -16.472  1.00  0.00           C  
ATOM   3730  O2  AMA     1      -3.354  19.769 -15.490  1.00  0.00           O  
ATOM   3731  C3  AMA     1      -2.404  19.378 -17.724  1.00  0.00           C  
ATOM   3732  O3  AMA     1      -2.205  17.998 -17.338  1.00  0.00           O  
ATOM   3733  C4  AMA     1      -3.721  19.507 -18.502  1.00  0.00           C  
ATOM   3734  O4  AMA     1      -3.635  18.762 -19.723  1.00  0.00           O  
ATOM   3735  C5  AMA     1      -3.991  20.990 -18.806  1.00  0.00           C  
ATOM   3736  O5  AMA     1      -4.021  21.771 -17.599  1.00  0.00           O  
ATOM   3737  C6  AMA     1      -5.330  21.170 -19.538  1.00  0.00           C  
ATOM   3738  O6  AMA     1      -6.218  20.081 -19.269  1.00  0.00           O  
ATOM   3739  HO2 AMA     1      -2.933  19.009 -15.045  1.00  0.00           H  
ATOM   3740  HO4 AMA     1      -4.012  17.882 -19.533  1.00  0.00           H  
ATOM   3741  HO6 AMA     1      -5.966  19.361 -19.869  1.00  0.00           H  
ATOM   3742  C1  AMA     2      -0.930  17.504 -17.741  1.00  0.00           C  
ATOM   3743  C2  AMA     2      -1.075  16.402 -18.818  1.00  0.00           C  
ATOM   3744  O2  AMA     2       0.202  16.175 -19.446  1.00  0.00           O  
ATOM   3745  C3  AMA     2      -1.623  15.103 -18.202  1.00  0.00           C  
ATOM   3746  O3  AMA     2      -1.600  14.009 -19.135  1.00  0.00           O  
ATOM   3747  C4  AMA     2      -0.808  14.696 -16.971  1.00  0.00           C  
ATOM   3748  O4  AMA     2      -1.410  13.548 -16.362  1.00  0.00           O  
ATOM   3749  C5  AMA     2      -0.765  15.871 -15.992  1.00  0.00           C  
ATOM   3750  O5  AMA     2      -0.180  17.029 -16.614  1.00  0.00           O  
ATOM   3751  C6  AMA     2       0.044  15.528 -14.736  1.00  0.00           C  
ATOM   3752  O6  AMA     2      -0.703  14.708 -13.836  1.00  0.00           O  
ATOM   3753  HO2 AMA     2       0.358  16.902 -20.073  1.00  0.00           H  
ATOM   3754  HO3 AMA     2      -2.096  14.288 -19.921  1.00  0.00           H  
ATOM   3755  HO4 AMA     2      -0.664  12.950 -16.159  1.00  0.00           H  
ATOM   3756  HO6 AMA     2      -1.595  14.619 -14.214  1.00  0.00           H  
ATOM   3757  CM  AHE     1       4.614  16.566 -19.655  1.00  0.00           C  
ATOM   3758  C1  AHE     1       4.834  18.506 -18.312  1.00  0.00           C  
ATOM   3759  O1  AHE     1       4.761  17.978 -19.639  1.00  0.00           O  
ATOM   3760  C2  AHE     1       3.740  17.839 -17.460  1.00  0.00           C  
ATOM   3761  O2  AHE     1       3.952  18.105 -16.065  1.00  0.00           O  
ATOM   3762  C3  AHE     1       2.363  18.350 -17.896  1.00  0.00           C  
ATOM   3763  O3  AHE     1       1.365  17.766 -17.035  1.00  0.00           O  
ATOM   3764  C4  AHE     1       2.336  19.886 -17.802  1.00  0.00           C  
ATOM   3765  O4  AHE     1       1.048  20.383 -18.175  1.00  0.00           O  
ATOM   3766  C5  AHE     1       3.439  20.428 -18.730  1.00  0.00           C  
ATOM   3767  O5  AHE     1       4.728  19.936 -18.315  1.00  0.00           O  
ATOM   3768  C6  AHE     1       3.495  21.971 -18.713  1.00  0.00           C  
ATOM   3769  O6  AHE     1       4.798  22.404 -18.297  1.00  0.00           O  
ATOM   3770  C7  AHE     1       3.182  22.570 -20.089  1.00  0.00           C  
ATOM   3771  O7  AHE     1       2.171  21.819 -20.751  1.00  0.00           O  
ATOM   3772  HO2 AHE     1       4.920  18.183 -15.961  1.00  0.00           H  
ATOM   3773  HO4 AHE     1       0.396  19.723 -17.871  1.00  0.00           H  
ATOM   3774  HO6 AHE     1       5.429  21.980 -18.913  1.00  0.00           H  
ATOM   3775  HO7 AHE     1       1.832  21.175 -20.111  1.00  0.00           H  
ATOM   3776  C1  AHE     2       1.063  16.425 -17.445  1.00  0.00           C  
ATOM   3777  C2  AHE     2       0.486  16.428 -18.870  1.00  0.00           C  
ATOM   3778  O2  AHE     2       0.425  15.087 -19.391  1.00  0.00           O  
ATOM   3779  C3  AHE     2      -0.922  17.021 -18.867  1.00  0.00           C  
ATOM   3780  O3  AHE     2      -1.502  16.877 -20.175  1.00  0.00           O  
ATOM   3781  C4  AHE     2      -1.803  16.302 -17.837  1.00  0.00           C  
ATOM   3782  O4  AHE     2      -3.107  16.891 -17.874  1.00  0.00           O  
ATOM   3783  C5  AHE     2      -1.133  16.426 -16.460  1.00  0.00           C  
ATOM   3784  O5  AHE     2       0.167  15.811 -16.503  1.00  0.00           O  
ATOM   3785  C6  AHE     2      -1.943  15.728 -15.349  1.00  0.00           C  
ATOM   3786  O6  AHE     2      -3.157  16.450 -15.108  1.00  0.00           O  
ATOM   3787  C7  AHE     2      -2.288  14.278 -15.715  1.00  0.00           C  
ATOM   3788  O7  AHE     2      -3.661  13.997 -15.465  1.00  0.00           O  
ATOM   3789  HO2 AHE     2      -0.026  15.176 -20.255  1.00  0.00           H  
ATOM   3790  HO3 AHE     2      -0.741  16.937 -20.787  1.00  0.00           H  
ATOM   3791  HO4 AHE     2      -2.991  17.826 -17.618  1.00  0.00           H  
ATOM   3792  HO6 AHE     2      -2.986  17.007 -14.321  1.00  0.00           H  
ATOM   3793  HO7 AHE     2      -4.140  14.224 -16.280  1.00  0.00           H  
ATOM   3794  CM  AHE     1       3.522  17.304 -18.337  1.00  0.00           C  
ATOM   3795  P1  AHE     1      -2.909  20.373 -17.073  1.00  0.00           P  
ATOM   3796  C1  AHE     1       1.221  17.161 -18.884  1.00  0.00           C  
ATOM   3797  O1  AHE     1       2.218  16.992 -17.871  1.00  0.00           O  
ATOM   3798  O1  AHE     1      -1.572  19.498 -16.790  1.00  0.00           O  
ATOM   3799  C2  AHE     1       1.129  18.660 -19.235  1.00  0.00           C  
ATOM   3800  O2  AHE     1       0.433  18.845 -20.478  1.00  0.00           O  
ATOM   3801  C3  AHE     1       0.431  19.423 -18.102  1.00  0.00           C  
ATOM   3802  O3  AHE     1       0.308  20.824 -18.482  1.00  0.00           O  
ATOM   3803  C4  AHE     1      -0.943  18.773 -17.828  1.00  0.00           C  
ATOM   3804  C5  AHE     1      -0.695  17.312 -17.413  1.00  0.00           C  
ATOM   3805  O5  AHE     1      -0.032  16.599 -18.482  1.00  0.00           O  
ATOM   3806  C6  AHE     1      -2.010  16.560 -17.098  1.00  0.00           C  
ATOM   3807  O6  AHE     1      -3.013  16.850 -18.085  1.00  0.00           O  
ATOM   3808  C7  AHE     1      -1.818  15.037 -17.114  1.00  0.00           C  
ATOM   3809  O7  AHE     1      -1.834  14.495 -18.428  1.00  0.00           O  
ATOM   3810  OP2 AHE     1      -2.294  21.597 -17.928  1.00  0.00           O  
ATOM   3811  OP3 AHE     1      -3.373  20.933 -15.765  1.00  0.00           O  
ATOM   3812  OP4 AHE     1      -3.804  19.583 -17.986  1.00  0.00           O  
ATOM   3813  HO2 AHE     1       0.772  18.151 -21.075  1.00  0.00           H  
ATOM   3814  HO6 AHE     1      -3.637  17.471 -17.669  1.00  0.00           H  
ATOM   3815  HO7 AHE     1      -2.752  14.560 -18.739  1.00  0.00           H  
ATOM   3816  HP2 AHE     1      -2.622  22.439 -17.575  1.00  0.00           H  
ATOM   3817  C1  AHE     2       1.607  21.467 -18.546  1.00  0.00           C  
ATOM   3818  C2  AHE     2       1.787  22.481 -17.390  1.00  0.00           C  
ATOM   3819  O2  AHE     2       3.144  22.969 -17.364  1.00  0.00           O  
ATOM   3820  C3  AHE     2       0.868  23.679 -17.585  1.00  0.00           C  
ATOM   3821  O3  AHE     2       1.078  24.646 -16.541  1.00  0.00           O  
ATOM   3822  C4  AHE     2       1.169  24.310 -18.944  1.00  0.00           C  
ATOM   3823  O4  AHE     2       0.332  25.461 -19.111  1.00  0.00           O  
ATOM   3824  C5  AHE     2       0.931  23.246 -20.030  1.00  0.00           C  
ATOM   3825  O5  AHE     2       1.777  22.103 -19.825  1.00  0.00           O  
ATOM   3826  C6  AHE     2       1.250  23.786 -21.437  1.00  0.00           C  
ATOM   3827  O6  AHE     2       1.416  25.211 -21.387  1.00  0.00           O  
ATOM   3828  C7  AHE     2       2.531  23.166 -22.009  1.00  0.00           C  
ATOM   3829  O7  AHE     2       2.234  22.127 -22.935  1.00  0.00           O  
ATOM   3830  HO2 AHE     2       3.578  22.488 -18.093  1.00  0.00           H  
ATOM   3831  HO3 AHE     2       1.721  25.277 -16.912  1.00  0.00           H  
ATOM   3832  HO4 AHE     2       0.713  25.954 -19.861  1.00  0.00           H  
ATOM   3833  HO6 AHE     2       1.852  25.396 -20.529  1.00  0.00           H  
ATOM   3834  HO7 AHE     2       2.872  21.415 -22.758  1.00  0.00           H  
ATOM   3835  CM  AHE     1      -1.183  25.646 -16.175  1.00  0.00           C  
ATOM   3836  P1  AHE     1      -5.033  20.645 -18.937  1.00  0.00           P  
ATOM   3837  C1  AHE     1      -0.715  23.583 -17.209  1.00  0.00           C  
ATOM   3838  O1  AHE     1      -0.977  24.256 -15.978  1.00  0.00           O  
ATOM   3839  O1  AHE     1      -4.259  21.376 -17.711  1.00  0.00           O  
ATOM   3840  C2  AHE     1      -1.719  24.076 -18.261  1.00  0.00           C  
ATOM   3841  O2  AHE     1      -1.294  23.689 -19.582  1.00  0.00           O  
ATOM   3842  C3  AHE     1      -3.106  23.496 -17.975  1.00  0.00           C  
ATOM   3843  O3  AHE     1      -3.968  23.910 -19.049  1.00  0.00           O  
ATOM   3844  C4  AHE     1      -2.994  21.966 -17.890  1.00  0.00           C  
ATOM   3845  C5  AHE     1      -2.038  21.622 -16.744  1.00  0.00           C  
ATOM   3846  O5  AHE     1      -0.732  22.164 -17.031  1.00  0.00           O  
ATOM   3847  C6  AHE     1      -1.875  20.094 -16.578  1.00  0.00           C  
ATOM   3848  O6  AHE     1      -3.133  19.475 -16.275  1.00  0.00           O  
ATOM   3849  C7  AHE     1      -1.356  19.450 -17.868  1.00  0.00           C  
ATOM   3850  O7  AHE     1      -1.674  18.060 -17.917  1.00  0.00           O  
ATOM   3851  OP2 AHE     1      -4.651  21.562 -20.208  1.00  0.00           O  
ATOM   3852  OP3 AHE     1      -6.489  20.828 -18.660  1.00  0.00           O  
ATOM   3853  OP4 AHE     1      -4.341  19.321 -19.163  1.00  0.00           O  
ATOM   3854  HO2 AHE     1      -0.850  22.826 -19.461  1.00  0.00           H  
ATOM   3855  HO3 AHE     1      -4.115  23.112 -19.629  1.00  0.00           H  
ATOM   3856  HO6 AHE     1      -2.922  18.622 -15.854  1.00  0.00           H  
ATOM   3857  HP2 AHE     1      -4.169  21.099 -20.911  1.00  0.00           H  
ATOM   3858  C1  AHE     2      -0.526  17.243 -17.711  1.00  0.00           C  
ATOM   3859  C2  AHE     2      -0.526  16.036 -18.665  1.00  0.00           C  
ATOM   3860  O2  AHE     2       0.752  15.372 -18.599  1.00  0.00           O  
ATOM   3861  C3  AHE     2      -1.621  15.047 -18.270  1.00  0.00           C  
ATOM   3862  O3  AHE     2      -1.515  13.861 -19.075  1.00  0.00           O  
ATOM   3863  C4  AHE     2      -1.477  14.669 -16.791  1.00  0.00           C  
ATOM   3864  O4  AHE     2      -2.503  13.726 -16.457  1.00  0.00           O  
ATOM   3865  C5  AHE     2      -1.558  15.957 -15.959  1.00  0.00           C  
ATOM   3866  O5  AHE     2      -0.480  16.841 -16.331  1.00  0.00           O  
ATOM   3867  C6  AHE     2      -1.426  15.676 -14.450  1.00  0.00           C  
ATOM   3868  O6  AHE     2      -0.552  14.559 -14.234  1.00  0.00           O  
ATOM   3869  C7  AHE     2      -0.879  16.892 -13.695  1.00  0.00           C  
ATOM   3870  O7  AHE     2      -1.670  18.044 -13.960  1.00  0.00           O  
ATOM   3871  HO2 AHE     2       0.537  14.419 -18.599  1.00  0.00           H  
ATOM   3872  HO3 AHE     2      -1.032  14.151 -19.874  1.00  0.00           H  
ATOM   3873  HO4 AHE     2      -2.040  12.927 -16.140  1.00  0.00           H  
ATOM   3874  HO6 AHE     2       0.243  14.743 -14.776  1.00  0.00           H  
ATOM   3875  HO7 AHE     2      -2.569  17.732 -14.153  1.00  0.00           H  
ATOM   3876  CM  AHE     1       5.701  20.740 -17.416  1.00  0.00           C  
ATOM   3877  P1  AHE     1      -0.804  17.500 -18.162  1.00  0.00           P  
ATOM   3878  C1  AHE     1       3.772  20.535 -18.776  1.00  0.00           C  
ATOM   3879  O1  AHE     1       4.303  20.950 -17.514  1.00  0.00           O  
ATOM   3880  C2  AHE     1       2.367  21.143 -18.950  1.00  0.00           C  
ATOM   3881  O2  AHE     1       1.953  21.060 -20.324  1.00  0.00           O  
ATOM   3882  C3  AHE     1       1.368  20.421 -18.037  1.00  0.00           C  
ATOM   3883  O3  AHE     1       0.045  20.973 -18.268  1.00  0.00           O  
ATOM   3884  C4  AHE     1       1.425  18.907 -18.334  1.00  0.00           C  
ATOM   3885  O4  AHE     1       0.495  18.226 -17.516  1.00  0.00           O  
ATOM   3886  C5  AHE     1       2.854  18.426 -18.037  1.00  0.00           C  
ATOM   3887  O5  AHE     1       3.794  19.108 -18.898  1.00  0.00           O  
ATOM   3888  C6  AHE     1       3.011  16.905 -18.277  1.00  0.00           C  
ATOM   3889  O6  AHE     1       2.379  16.508 -19.505  1.00  0.00           O  
ATOM   3890  C7  AHE     1       4.483  16.499 -18.405  1.00  0.00           C  
ATOM   3891  O7  AHE     1       4.840  16.135 -19.731  1.00  0.00           O  
ATOM   3892  OP2 AHE     1      -1.284  18.626 -19.214  1.00  0.00           O  
ATOM   3893  OP3 AHE     1      -1.845  17.418 -17.095  1.00  0.00           O  
ATOM   3894  OP4 AHE     1      -0.356  16.295 -18.944  1.00  0.00           O  
ATOM   3895  HO2 AHE     1       2.657  21.508 -20.833  1.00  0.00           H  
ATOM   3896  HO6 AHE     1       2.701  15.610 -19.702  1.00  0.00           H  
ATOM   3897  HO7 AHE     1       4.152  16.502 -20.309  1.00  0.00           H  
ATOM   3898  HP2 AHE     1      -1.361  18.220 -20.095  1.00  0.00           H  
ATOM   3899  P1  AHE     2      -4.861  20.824 -18.854  1.00  0.00           P  
ATOM   3900  C1  AHE     2      -0.391  21.764 -17.137  1.00  0.00           C  
ATOM   3901  C2  AHE     2      -1.215  20.908 -16.153  1.00  0.00           C  
ATOM   3902  O2  AHE     2      -1.411  21.624 -14.915  1.00  0.00           O  
ATOM   3903  C3  AHE     2      -2.589  20.572 -16.725  1.00  0.00           C  
ATOM   3904  O3  AHE     2      -3.295  19.807 -15.727  1.00  0.00           O  
ATOM   3905  C4  AHE     2      -3.277  21.902 -17.070  1.00  0.00           C  
ATOM   3906  O4  AHE     2      -4.602  21.725 -17.532  1.00  0.00           O  
ATOM   3907  C5  AHE     2      -2.422  22.622 -18.124  1.00  0.00           C  
ATOM   3908  O5  AHE     2      -1.114  22.916 -17.596  1.00  0.00           O  
ATOM   3909  C6  AHE     2      -3.045  23.973 -18.541  1.00  0.00           C  
ATOM   3910  O6  AHE     2      -3.751  24.577 -17.442  1.00  0.00           O  
ATOM   3911  C7  AHE     2      -1.976  24.983 -18.971  1.00  0.00           C  
ATOM   3912  O7  AHE     2      -1.151  24.499 -20.023  1.00  0.00           O  
ATOM   3913  OP2 AHE     2      -6.425  20.462 -18.701  1.00  0.00           O  
ATOM   3914  OP3 AHE     2      -4.138  19.520 -18.628  1.00  0.00           O  
ATOM   3915  OP4 AHE     2      -4.675  21.663 -20.084  1.00  0.00           O  
ATOM   3916  HO2 AHE     2      -2.230  21.240 -14.551  1.00  0.00           H  
ATOM   3917  HO3 AHE     2      -4.198  20.222 -15.634  1.00  0.00           H  
ATOM   3918  HO6 AHE     2      -3.438  25.502 -17.396  1.00  0.00           H  
ATOM   3919  HO7 AHE     2      -1.668  23.808 -20.467  1.00  0.00           H  
ATOM   3920  HP2 AHE     2      -6.704  20.805 -17.826  1.00  0.00           H  
ATOM   3921  C1  KDO     0       2.976  16.607 -18.071  1.00  0.00           C  
ATOM   3922  O1A KDO     0       3.710  15.872 -17.461  1.00  0.00           O  
ATOM   3923  O1B KDO     0       1.706  16.212 -18.364  1.00  0.00           O  
ATOM   3924  C2  KDO     0       3.306  18.012 -18.649  1.00  0.00           C  
ATOM   3925  O2  KDO     0       4.188  17.917 -19.763  1.00  0.00           O  
ATOM   3926  C3  KDO     0       2.008  18.666 -19.082  1.00  0.00           C  
ATOM   3927  C4  KDO     0       2.304  20.078 -19.536  1.00  0.00           C  
ATOM   3928  O4  KDO     0       1.074  20.724 -19.881  1.00  0.00           O  
ATOM   3929  C5  KDO     0       3.058  20.855 -18.446  1.00  0.00           C  
ATOM   3930  O5  KDO     0       2.075  21.273 -17.480  1.00  0.00           O  
ATOM   3931  C6  KDO     0       4.286  20.074 -17.923  1.00  0.00           C  
ATOM   3932  O6  KDO     0       3.938  18.720 -17.585  1.00  0.00           O  
ATOM   3933  C7  KDO     0       4.994  20.729 -16.718  1.00  0.00           C  
ATOM   3934  O7  KDO     0       5.930  21.737 -17.154  1.00  0.00           O  
ATOM   3935  C8  KDO     0       5.783  19.731 -15.864  1.00  0.00           C  
ATOM   3936  O8  KDO     0       5.412  19.908 -14.491  1.00  0.00           O  
ATOM   3937  HO1 KDO     0       1.778  15.236 -18.245  1.00  0.00           H  
ATOM   3938  HO2 KDO     0       4.334  18.836 -20.062  1.00  0.00           H  
ATOM   3939  HO4 KDO     0       1.278  21.348 -20.605  1.00  0.00           H  
ATOM   3940  HO7 KDO     0       6.014  21.578 -18.116  1.00  0.00           H  
ATOM   3941  HO8 KDO     0       6.236  20.054 -13.992  1.00  0.00           H  
ATOM   3942  P1  AHE     2      -3.066  24.820 -17.024  1.00  0.00           P  
ATOM   3943  C1  AHE     2       2.017  22.682 -17.222  1.00  0.00           C  
ATOM   3944  C2  AHE     2       1.359  22.999 -15.871  1.00  0.00           C  
ATOM   3945  O2  AHE     2       1.672  24.349 -15.483  1.00  0.00           O  
ATOM   3946  C3  AHE     2      -0.153  22.849 -16.022  1.00  0.00           C  
ATOM   3947  O3  AHE     2      -0.776  23.198 -14.768  1.00  0.00           O  
ATOM   3948  C4  AHE     2      -0.660  23.756 -17.176  1.00  0.00           C  
ATOM   3949  O4  AHE     2      -2.050  23.597 -17.319  1.00  0.00           O  
ATOM   3950  C5  AHE     2       0.029  23.291 -18.448  1.00  0.00           C  
ATOM   3951  O5  AHE     2       1.448  23.449 -18.283  1.00  0.00           O  
ATOM   3952  C6  AHE     2      -0.355  24.053 -19.735  1.00  0.00           C  
ATOM   3953  O6  AHE     2      -0.853  25.360 -19.408  1.00  0.00           O  
ATOM   3954  C7  AHE     2       0.855  24.291 -20.664  1.00  0.00           C  
ATOM   3955  O7  AHE     2       1.335  23.112 -21.301  1.00  0.00           O  
ATOM   3956  OP2 AHE     2      -3.789  24.960 -18.461  1.00  0.00           O  
ATOM   3957  OP3 AHE     2      -2.210  26.042 -16.806  1.00  0.00           O  
ATOM   3958  OP4 AHE     2      -4.078  24.361 -16.038  1.00  0.00           O  
ATOM   3959  HO2 AHE     2       1.348  24.443 -14.567  1.00  0.00           H  
ATOM   3960  HO6 AHE     2      -0.622  25.512 -18.473  1.00  0.00           H  
ATOM   3961  HO7 AHE     2       1.397  22.430 -20.609  1.00  0.00           H  
ATOM   3962  HP2 AHE     2      -3.982  24.087 -18.839  1.00  0.00           H  
ATOM   3963  P1  AHE     3      -0.784  19.608  -9.726  1.00  0.00           P  
ATOM   3964  C1  AHE     3      -1.778  22.218 -14.419  1.00  0.00           C  
ATOM   3965  C2  AHE     3      -2.410  22.559 -13.059  1.00  0.00           C  
ATOM   3966  O2  AHE     3      -3.572  21.738 -12.836  1.00  0.00           O  
ATOM   3967  C3  AHE     3      -1.429  22.311 -11.919  1.00  0.00           C  
ATOM   3968  O3  AHE     3      -2.107  22.621 -10.687  1.00  0.00           O  
ATOM   3969  C4  AHE     3      -0.992  20.841 -12.018  1.00  0.00           C  
ATOM   3970  O4  AHE     3      -0.149  20.459 -10.951  1.00  0.00           O  
ATOM   3971  C5  AHE     3      -0.290  20.641 -13.366  1.00  0.00           C  
ATOM   3972  O5  AHE     3      -1.196  20.907 -14.451  1.00  0.00           O  
ATOM   3973  C6  AHE     3       0.192  19.189 -13.544  1.00  0.00           C  
ATOM   3974  O6  AHE     3       1.231  18.862 -12.610  1.00  0.00           O  
ATOM   3975  C7  AHE     3      -0.941  18.186 -13.300  1.00  0.00           C  
ATOM   3976  O7  AHE     3      -0.925  17.123 -14.257  1.00  0.00           O  
ATOM   3977  OP2 AHE     3      -2.317  19.443 -10.199  1.00  0.00           O  
ATOM   3978  OP3 AHE     3      -0.838  20.545  -8.546  1.00  0.00           O  
ATOM   3979  OP4 AHE     3      -0.142  18.255  -9.678  1.00  0.00           O  
ATOM   3980  HO2 AHE     3      -4.044  22.196 -12.115  1.00  0.00           H  
ATOM   3981  HO3 AHE     3      -2.805  21.921 -10.555  1.00  0.00           H  
ATOM   3982  HO6 AHE     3       1.333  17.890 -12.644  1.00  0.00           H  
ATOM   3983  HP2 AHE     3      -2.846  20.090  -9.686  1.00  0.00           H  
ATOM   3984  C1  AHE     4      -2.218  16.858 -14.796  1.00  0.00           C  
ATOM   3985  C2  AHE     4      -2.399  15.372 -15.171  1.00  0.00           C  
ATOM   3986  O2  AHE     4      -3.788  15.083 -15.422  1.00  0.00           O  
ATOM   3987  C3  AHE     4      -1.585  15.034 -16.419  1.00  0.00           C  
ATOM   3988  O3  AHE     4      -1.916  13.702 -16.844  1.00  0.00           O  
ATOM   3989  C4  AHE     4      -1.927  16.004 -17.550  1.00  0.00           C  
ATOM   3990  O4  AHE     4      -1.161  15.655 -18.708  1.00  0.00           O  
ATOM   3991  C5  AHE     4      -1.653  17.434 -17.069  1.00  0.00           C  
ATOM   3992  O5  AHE     4      -2.468  17.725 -15.918  1.00  0.00           O  
ATOM   3993  C6  AHE     4      -2.015  18.459 -18.164  1.00  0.00           C  
ATOM   3994  O6  AHE     4      -3.430  18.447 -18.406  1.00  0.00           O  
ATOM   3995  C7  AHE     4      -1.602  19.874 -17.772  1.00  0.00           C  
ATOM   3996  O7  AHE     4      -2.692  20.540 -17.166  1.00  0.00           O  
ATOM   3997  HO2 AHE     4      -4.058  15.794 -16.041  1.00  0.00           H  
ATOM   3998  HO3 AHE     4      -1.090  13.367 -17.249  1.00  0.00           H  
ATOM   3999  HO4 AHE     4      -1.478  16.226 -19.431  1.00  0.00           H  
ATOM   4000  HO6 AHE     4      -3.530  18.682 -19.351  1.00  0.00           H  
ATOM   4001  HO7 AHE     4      -2.392  20.938 -16.330  1.00  0.00           H  
ATOM   4002  C1  KDO     0       1.138  18.534 -19.283  1.00  0.00           C  
ATOM   4003  O1A KDO     0       1.519  17.382 -19.079  1.00  0.00           O  
ATOM   4004  O1B KDO     0       0.122  18.753 -20.156  1.00  0.00           O  
ATOM   4005  C2  KDO     0       1.714  19.853 -18.704  1.00  0.00           C  
ATOM   4006  O2  KDO     0       2.660  20.422 -19.609  1.00  0.00           O  
ATOM   4007  C3  KDO     0       0.571  20.835 -18.471  1.00  0.00           C  
ATOM   4008  C4  KDO     0       1.126  22.126 -17.869  1.00  0.00           C  
ATOM   4009  O4  KDO     0       0.051  23.071 -17.701  1.00  0.00           O  
ATOM   4010  C5  KDO     0       1.849  21.776 -16.539  1.00  0.00           C  
ATOM   4011  O5  KDO     0       0.877  21.541 -15.512  1.00  0.00           O  
ATOM   4012  C6  KDO     0       2.908  20.660 -16.787  1.00  0.00           C  
ATOM   4013  O6  KDO     0       2.358  19.527 -17.480  1.00  0.00           O  
ATOM   4014  C7  KDO     0       3.620  20.158 -15.514  1.00  0.00           C  
ATOM   4015  O7  KDO     0       4.094  21.276 -14.732  1.00  0.00           O  
ATOM   4016  C8  KDO     0       4.835  19.276 -15.816  1.00  0.00           C  
ATOM   4017  O8  KDO     0       4.396  17.927 -16.014  1.00  0.00           O  
ATOM   4018  HO1 KDO     0      -0.665  18.442 -19.656  1.00  0.00           H  
ATOM   4019  HO2 KDO     0       3.236  20.984 -19.057  1.00  0.00           H  
ATOM   4020  HO7 KDO     0       3.844  22.060 -15.261  1.00  0.00           H  
ATOM   4021  HO8 KDO     0       3.424  17.954 -16.059  1.00  0.00           H  
ATOM   4022  C1  KDO     1       0.930  25.511 -17.152  1.00  0.00           C  
ATOM   4023  O1A KDO     1       0.649  26.700 -17.084  1.00  0.00           O  
ATOM   4024  O1B KDO     1       1.860  25.051 -16.287  1.00  0.00           O  
ATOM   4025  C2  KDO     1       0.272  24.427 -18.102  1.00  0.00           C  
ATOM   4026  C3  KDO     1      -1.044  25.065 -18.562  1.00  0.00           C  
ATOM   4027  C4  KDO     1      -1.554  24.447 -19.848  1.00  0.00           C  
ATOM   4028  O4  KDO     1      -2.751  25.131 -20.211  1.00  0.00           O  
ATOM   4029  C5  KDO     1      -0.521  24.434 -20.964  1.00  0.00           C  
ATOM   4030  O5  KDO     1      -0.345  25.760 -21.473  1.00  0.00           O  
ATOM   4031  C6  KDO     1       0.791  23.828 -20.432  1.00  0.00           C  
ATOM   4032  O6  KDO     1       1.222  24.436 -19.198  1.00  0.00           O  
ATOM   4033  C7  KDO     1       1.904  23.988 -21.491  1.00  0.00           C  
ATOM   4034  O7  KDO     1       1.557  23.253 -22.682  1.00  0.00           O  
ATOM   4035  C8  KDO     1       3.272  23.481 -21.009  1.00  0.00           C  
ATOM   4036  O8  KDO     1       3.503  22.172 -21.543  1.00  0.00           O  
ATOM   4037  HO1 KDO     1       2.377  24.421 -16.827  1.00  0.00           H  
ATOM   4038  HO4 KDO     1      -2.994  24.848 -21.114  1.00  0.00           H  
ATOM   4039  HO5 KDO     1      -0.684  26.357 -20.779  1.00  0.00           H  
ATOM   4040  HO7 KDO     1       2.356  22.722 -22.880  1.00  0.00           H  
ATOM   4041  HO8 KDO     1       2.627  21.750 -21.591  1.00  0.00           H  
ATOM   4042  P1  AHE     3      -3.838  22.507 -11.485  1.00  0.00           P  
ATOM   4043  C1  AHE     3       0.891  22.416 -14.372  1.00  0.00           C  
ATOM   4044  C2  AHE     3       0.788  21.629 -13.048  1.00  0.00           C  
ATOM   4045  O2  AHE     3       1.219  22.456 -11.953  1.00  0.00           O  
ATOM   4046  C3  AHE     3      -0.664  21.209 -12.814  1.00  0.00           C  
ATOM   4047  O3  AHE     3      -0.758  20.513 -11.540  1.00  0.00           O  
ATOM   4048  C4  AHE     3      -1.587  22.460 -12.865  1.00  0.00           C  
ATOM   4049  O4  AHE     3      -2.925  22.036 -12.729  1.00  0.00           O  
ATOM   4050  C5  AHE     3      -1.406  23.121 -14.235  1.00  0.00           C  
ATOM   4051  O5  AHE     3      -0.036  23.508 -14.417  1.00  0.00           O  
ATOM   4052  C6  AHE     3      -2.303  24.345 -14.523  1.00  0.00           C  
ATOM   4053  O6  AHE     3      -1.523  25.426 -15.055  1.00  0.00           O  
ATOM   4054  C7  AHE     3      -3.395  24.051 -15.577  1.00  0.00           C  
ATOM   4055  O7  AHE     3      -4.547  23.390 -15.065  1.00  0.00           O  
ATOM   4056  OP2 AHE     3      -3.781  21.193 -10.556  1.00  0.00           O  
ATOM   4057  OP3 AHE     3      -5.236  22.617 -12.020  1.00  0.00           O  
ATOM   4058  OP4 AHE     3      -3.153  23.633 -10.777  1.00  0.00           O  
ATOM   4059  HO2 AHE     3       0.441  22.544 -11.369  1.00  0.00           H  
ATOM   4060  HO6 AHE     3      -0.598  25.120 -15.056  1.00  0.00           H  
ATOM   4061  HO7 AHE     3      -4.782  22.702 -15.712  1.00  0.00           H  
ATOM   4062  HP2 AHE     3      -4.686  20.916 -10.342  1.00  0.00           H  
ATOM   4063  P1  AHE     4       2.437  15.200 -10.598  1.00  0.00           P  
ATOM   4064  C1  AHE     4      -1.231  19.163 -11.728  1.00  0.00           C  
ATOM   4065  C2  AHE     4      -1.194  18.357 -10.420  1.00  0.00           C  
ATOM   4066  O2  AHE     4      -1.966  17.148 -10.574  1.00  0.00           O  
ATOM   4067  C3  AHE     4       0.236  17.979 -10.044  1.00  0.00           C  
ATOM   4068  O3  AHE     4       0.165  17.217  -8.825  1.00  0.00           O  
ATOM   4069  C4  AHE     4       0.844  17.198 -11.222  1.00  0.00           C  
ATOM   4070  O4  AHE     4       2.167  16.755 -10.967  1.00  0.00           O  
ATOM   4071  C5  AHE     4       0.824  18.123 -12.455  1.00  0.00           C  
ATOM   4072  O5  AHE     4      -0.518  18.520 -12.791  1.00  0.00           O  
ATOM   4073  C6  AHE     4       1.427  17.428 -13.695  1.00  0.00           C  
ATOM   4074  O6  AHE     4       2.834  17.206 -13.538  1.00  0.00           O  
ATOM   4075  C7  AHE     4       0.769  16.069 -13.979  1.00  0.00           C  
ATOM   4076  O7  AHE     4       0.325  15.972 -15.337  1.00  0.00           O  
ATOM   4077  OP2 AHE     4       0.983  14.554 -10.852  1.00  0.00           O  
ATOM   4078  OP3 AHE     4       2.625  15.142  -9.102  1.00  0.00           O  
ATOM   4079  OP4 AHE     4       3.415  14.600 -11.562  1.00  0.00           O  
ATOM   4080  HO2 AHE     4      -2.829  17.369 -10.176  1.00  0.00           H  
ATOM   4081  HO3 AHE     4       0.954  17.495  -8.279  1.00  0.00           H  
ATOM   4082  HO6 AHE     4       3.008  16.277 -13.800  1.00  0.00           H  
ATOM   4083  HP2 AHE     4       0.709  14.849 -11.745  1.00  0.00           H  
ATOM   4084  C1  AHE     5      -1.075  15.724 -15.448  1.00  0.00           C  
ATOM   4085  C2  AHE     5      -1.382  14.536 -16.384  1.00  0.00           C  
ATOM   4086  O2  AHE     5      -2.763  14.136 -16.269  1.00  0.00           O  
ATOM   4087  C3  AHE     5      -1.101  14.917 -17.837  1.00  0.00           C  
ATOM   4088  O3  AHE     5      -1.576  13.860 -18.691  1.00  0.00           O  
ATOM   4089  C4  AHE     5      -1.838  16.206 -18.203  1.00  0.00           C  
ATOM   4090  O4  AHE     5      -1.543  16.534 -19.566  1.00  0.00           O  
ATOM   4091  C5  AHE     5      -1.424  17.317 -17.225  1.00  0.00           C  
ATOM   4092  O5  AHE     5      -1.750  16.923 -15.878  1.00  0.00           O  
ATOM   4093  C6  AHE     5      -2.193  18.623 -17.525  1.00  0.00           C  
ATOM   4094  O6  AHE     5      -3.441  18.319 -18.166  1.00  0.00           O  
ATOM   4095  C7  AHE     5      -2.482  19.430 -16.261  1.00  0.00           C  
ATOM   4096  O7  AHE     5      -1.290  19.614 -15.521  1.00  0.00           O  
ATOM   4097  HO2 AHE     5      -3.252  14.967 -16.444  1.00  0.00           H  
ATOM   4098  HO3 AHE     5      -0.760  13.441 -19.033  1.00  0.00           H  
ATOM   4099  HO4 AHE     5      -2.078  15.935 -20.117  1.00  0.00           H  
ATOM   4100  HO6 AHE     5      -3.278  18.469 -19.120  1.00  0.00           H  
ATOM   4101  HO7 AHE     5      -1.110  20.568 -15.444  1.00  0.00           H  
ATOM   4102  N   BGL     1       0.622  25.758 -21.449  1.00  0.00           N  
ATOM   4103  C   BGL     1       1.126  26.584 -22.410  1.00  0.00           C  
ATOM   4104  O   BGL     1       0.350  27.294 -23.048  1.00  0.00           O  
ATOM   4105  CM  BGL     1       0.401  26.599 -17.235  1.00  0.00           C  
ATOM   4106  C1  BGL     1       0.697  25.084 -19.033  1.00  0.00           C  
ATOM   4107  O1  BGL     1       0.758  26.446 -18.599  1.00  0.00           O  
ATOM   4108  C2  BGL     1       1.370  25.002 -20.423  1.00  0.00           C  
ATOM   4109  C3  BGL     1       1.456  23.538 -20.851  1.00  0.00           C  
ATOM   4110  O3  BGL     1       2.188  23.408 -22.081  1.00  0.00           O  
ATOM   4111  C4  BGL     1       2.141  22.688 -19.781  1.00  0.00           C  
ATOM   4112  O4  BGL     1       2.049  21.321 -20.190  1.00  0.00           O  
ATOM   4113  C5  BGL     1       1.454  22.889 -18.422  1.00  0.00           C  
ATOM   4114  O5  BGL     1       1.374  24.280 -18.073  1.00  0.00           O  
ATOM   4115  C6  BGL     1       2.196  22.140 -17.295  1.00  0.00           C  
ATOM   4116  O6  BGL     1       1.844  20.751 -17.320  1.00  0.00           O  
ATOM   4117  CT  BGL     1       2.604  26.559 -22.678  1.00  0.00           C  
ATOM   4118  HN  BGL     1      -0.375  25.885 -21.321  1.00  0.00           H  
ATOM   4119  HO3 BGL     1       3.074  23.073 -21.844  1.00  0.00           H  
ATOM   4120  HO4 BGL     1       1.491  20.880 -19.520  1.00  0.00           H  
ATOM   4121  C1  KDO     1       4.123  19.859 -17.888  1.00  0.00           C  
ATOM   4122  O1A KDO     1       5.248  20.263 -17.663  1.00  0.00           O  
ATOM   4123  O1B KDO     1       3.839  19.363 -19.119  1.00  0.00           O  
ATOM   4124  C2  KDO     1       2.894  19.866 -16.917  1.00  0.00           C  
ATOM   4125  C3  KDO     1       2.337  18.435 -16.887  1.00  0.00           C  
ATOM   4126  C4  KDO     1       1.195  18.321 -15.872  1.00  0.00           C  
ATOM   4127  O4  KDO     1       0.693  16.969 -15.862  1.00  0.00           O  
ATOM   4128  C5  KDO     1       1.707  18.768 -14.467  1.00  0.00           C  
ATOM   4129  O5  KDO     1       2.478  17.712 -13.881  1.00  0.00           O  
ATOM   4130  C6  KDO     1       2.385  20.161 -14.582  1.00  0.00           C  
ATOM   4131  O6  KDO     1       3.381  20.194 -15.616  1.00  0.00           O  
ATOM   4132  C7  KDO     1       3.022  20.715 -13.291  1.00  0.00           C  
ATOM   4133  O7  KDO     1       2.623  19.893 -12.169  1.00  0.00           O  
ATOM   4134  C8  KDO     1       2.576  22.142 -12.954  1.00  0.00           C  
ATOM   4135  O8  KDO     1       2.424  22.880 -14.173  1.00  0.00           O  
ATOM   4136  HO1 KDO     1       3.744  20.170 -19.667  1.00  0.00           H  
ATOM   4137  HO7 KDO     1       1.768  19.508 -12.441  1.00  0.00           H  
ATOM   4138  HO8 KDO     1       1.776  22.394 -14.712  1.00  0.00           H  
ATOM   4139  C1  KDO     2      -1.750  17.340 -14.925  1.00  0.00           C  
ATOM   4140  O1A KDO     2      -1.804  17.113 -13.721  1.00  0.00           O  
ATOM   4141  O1B KDO     2      -2.637  18.229 -15.422  1.00  0.00           O  
ATOM   4142  C2  KDO     2      -0.718  16.751 -15.973  1.00  0.00           C  
ATOM   4143  C3  KDO     2      -1.013  15.244 -16.060  1.00  0.00           C  
ATOM   4144  C4  KDO     2      -0.483  14.651 -17.358  1.00  0.00           C  
ATOM   4145  O4  KDO     2      -0.804  13.261 -17.419  1.00  0.00           O  
ATOM   4146  C5  KDO     2      -1.017  15.379 -18.583  1.00  0.00           C  
ATOM   4147  O5  KDO     2      -2.415  15.099 -18.729  1.00  0.00           O  
ATOM   4148  C6  KDO     2      -0.739  16.882 -18.436  1.00  0.00           C  
ATOM   4149  O6  KDO     2      -1.189  17.409 -17.177  1.00  0.00           O  
ATOM   4150  C7  KDO     2      -1.417  17.660 -19.585  1.00  0.00           C  
ATOM   4151  O7  KDO     2      -0.432  18.463 -20.272  1.00  0.00           O  
ATOM   4152  C8  KDO     2      -2.534  18.607 -19.124  1.00  0.00           C  
ATOM   4153  O8  KDO     2      -3.472  17.866 -18.329  1.00  0.00           O  
ATOM   4154  HO1 KDO     2      -2.868  17.849 -16.296  1.00  0.00           H  
ATOM   4155  HO4 KDO     2      -1.735  13.167 -17.114  1.00  0.00           H  
ATOM   4156  HO5 KDO     2      -2.549  15.018 -19.695  1.00  0.00           H  
ATOM   4157  HO7 KDO     2       0.039  17.820 -20.844  1.00  0.00           H  
ATOM   4158  HO8 KDO     2      -4.349  18.084 -18.689  1.00  0.00           H  
ATOM   4159  P1  AHE     4       3.234  14.773  -8.433  1.00  0.00           P  
ATOM   4160  C1  AHE     4       1.781  16.523 -13.475  1.00  0.00           C  
ATOM   4161  C2  AHE     4       0.911  16.773 -12.223  1.00  0.00           C  
ATOM   4162  O2  AHE     4      -0.068  15.724 -12.096  1.00  0.00           O  
ATOM   4163  C3  AHE     4       1.792  16.793 -10.973  1.00  0.00           C  
ATOM   4164  O3  AHE     4       0.947  16.980  -9.803  1.00  0.00           O  
ATOM   4165  C4  AHE     4       2.621  15.485 -10.891  1.00  0.00           C  
ATOM   4166  O4  AHE     4       3.500  15.608  -9.788  1.00  0.00           O  
ATOM   4167  C5  AHE     4       3.443  15.348 -12.177  1.00  0.00           C  
ATOM   4168  O5  AHE     4       2.591  15.350 -13.333  1.00  0.00           O  
ATOM   4169  C6  AHE     4       4.340  14.090 -12.256  1.00  0.00           C  
ATOM   4170  O6  AHE     4       3.933  13.108 -11.290  1.00  0.00           O  
ATOM   4171  C7  AHE     4       4.262  13.398 -13.634  1.00  0.00           C  
ATOM   4172  O7  AHE     4       4.645  14.238 -14.719  1.00  0.00           O  
ATOM   4173  OP2 AHE     4       1.751  14.208  -8.688  1.00  0.00           O  
ATOM   4174  OP3 AHE     4       3.080  15.795  -7.348  1.00  0.00           O  
ATOM   4175  OP4 AHE     4       4.204  13.639  -8.351  1.00  0.00           O  
ATOM   4176  HO2 AHE     4       0.448  14.896 -12.022  1.00  0.00           H  
ATOM   4177  HO6 AHE     4       4.354  12.269 -11.551  1.00  0.00           H  
ATOM   4178  HO7 AHE     4       3.828  14.646 -15.054  1.00  0.00           H  
ATOM   4179  HP2 AHE     4       1.266  14.341  -7.859  1.00  0.00           H  
ATOM   4180  P1  AHE     5      -3.922  20.224  -7.627  1.00  0.00           P  
ATOM   4181  C1  AHE     5       1.031  18.333  -9.316  1.00  0.00           C  
ATOM   4182  C2  AHE     5       0.588  18.463  -7.850  1.00  0.00           C  
ATOM   4183  O2  AHE     5       0.991  19.748  -7.328  1.00  0.00           O  
ATOM   4184  C3  AHE     5      -0.928  18.347  -7.695  1.00  0.00           C  
ATOM   4185  O3  AHE     5      -1.214  18.580  -6.299  1.00  0.00           O  
ATOM   4186  C4  AHE     5      -1.617  19.370  -8.618  1.00  0.00           C  
ATOM   4187  O4  AHE     5      -3.039  19.276  -8.592  1.00  0.00           O  
ATOM   4188  C5  AHE     5      -1.132  19.105 -10.060  1.00  0.00           C  
ATOM   4189  O5  AHE     5       0.299  19.219 -10.175  1.00  0.00           O  
ATOM   4190  C6  AHE     5      -1.768  20.093 -11.066  1.00  0.00           C  
ATOM   4191  O6  AHE     5      -2.177  21.303 -10.419  1.00  0.00           O  
ATOM   4192  C7  AHE     5      -0.811  20.464 -12.210  1.00  0.00           C  
ATOM   4193  O7  AHE     5      -1.516  20.684 -13.437  1.00  0.00           O  
ATOM   4194  OP2 AHE     5      -4.906  19.144  -6.951  1.00  0.00           O  
ATOM   4195  OP3 AHE     5      -4.818  21.054  -8.513  1.00  0.00           O  
ATOM   4196  OP4 AHE     5      -3.061  20.838  -6.563  1.00  0.00           O  
ATOM   4197  HO2 AHE     5       0.641  20.385  -7.982  1.00  0.00           H  
ATOM   4198  HO3 AHE     5      -2.122  19.002  -6.291  1.00  0.00           H  
ATOM   4199  HO6 AHE     5      -1.798  21.285  -9.512  1.00  0.00           H  
ATOM   4200  HP2 AHE     5      -4.765  18.312  -7.445  1.00  0.00           H  
ATOM   4201  C1  AHE     6      -0.917  21.684 -14.258  1.00  0.00           C  
ATOM   4202  C2  AHE     6      -1.166  23.109 -13.726  1.00  0.00           C  
ATOM   4203  O2  AHE     6      -0.363  24.074 -14.438  1.00  0.00           O  
ATOM   4204  C3  AHE     6      -2.637  23.485 -13.887  1.00  0.00           C  
ATOM   4205  O3  AHE     6      -2.788  24.883 -13.568  1.00  0.00           O  
ATOM   4206  C4  AHE     6      -3.102  23.265 -15.330  1.00  0.00           C  
ATOM   4207  O4  AHE     6      -4.499  23.576 -15.407  1.00  0.00           O  
ATOM   4208  C5  AHE     6      -2.801  21.818 -15.758  1.00  0.00           C  
ATOM   4209  O5  AHE     6      -1.393  21.543 -15.611  1.00  0.00           O  
ATOM   4210  C6  AHE     6      -3.144  21.601 -17.249  1.00  0.00           C  
ATOM   4211  O6  AHE     6      -4.564  21.420 -17.392  1.00  0.00           O  
ATOM   4212  C7  AHE     6      -2.714  22.784 -18.120  1.00  0.00           C  
ATOM   4213  O7  AHE     6      -3.802  23.220 -18.918  1.00  0.00           O  
ATOM   4214  HO2 AHE     6       0.004  23.554 -15.184  1.00  0.00           H  
ATOM   4215  HO3 AHE     6      -2.521  25.348 -14.386  1.00  0.00           H  
ATOM   4216  HO4 AHE     6      -4.614  24.190 -16.153  1.00  0.00           H  
ATOM   4217  HO6 AHE     6      -4.740  21.562 -18.346  1.00  0.00           H  
ATOM   4218  HO7 AHE     6      -4.582  22.675 -18.709  1.00  0.00           H  
ATOM   4219  C1  KDO     0      -2.267  27.495 -12.970  1.00  0.00           C  
ATOM   4220  O1A KDO     0      -1.492  27.830 -12.124  1.00  0.00           O  
ATOM   4221  O1B KDO     0      -2.955  28.484 -13.591  1.00  0.00           O  
ATOM   4222  C2  KDO     0      -2.683  26.054 -13.432  1.00  0.00           C  
ATOM   4223  O2  KDO     0      -3.637  25.548 -12.501  1.00  0.00           O  
ATOM   4224  C3  KDO     0      -3.328  26.036 -14.825  1.00  0.00           C  
ATOM   4225  C4  KDO     0      -3.601  24.606 -15.239  1.00  0.00           C  
ATOM   4226  O4  KDO     0      -4.080  24.601 -16.592  1.00  0.00           O  
ATOM   4227  C5  KDO     0      -2.338  23.738 -15.100  1.00  0.00           C  
ATOM   4228  O5  KDO     0      -1.515  23.951 -16.266  1.00  0.00           O  
ATOM   4229  C6  KDO     0      -1.675  23.892 -13.719  1.00  0.00           C  
ATOM   4230  O6  KDO     0      -1.490  25.273 -13.382  1.00  0.00           O  
ATOM   4231  C7  KDO     0      -0.342  23.118 -13.579  1.00  0.00           C  
ATOM   4232  O7  KDO     0       0.650  23.626 -14.496  1.00  0.00           O  
ATOM   4233  C8  KDO     0      -0.465  21.612 -13.831  1.00  0.00           C  
ATOM   4234  O8  KDO     0       0.821  21.013 -13.630  1.00  0.00           O  
ATOM   4235  HO1 KDO     0      -3.872  28.141 -13.467  1.00  0.00           H  
ATOM   4236  HO2 KDO     0      -3.213  25.630 -11.625  1.00  0.00           H  
ATOM   4237  HO4 KDO     0      -3.568  25.281 -17.071  1.00  0.00           H  
ATOM   4238  HO7 KDO     0       0.117  23.957 -15.248  1.00  0.00           H  
ATOM   4239  HO8 KDO     0       1.472  21.738 -13.661  1.00  0.00           H  
ATOM   4240  P1  AHE     2       2.536  22.948 -20.862  1.00  0.00           P  
ATOM   4241  C1  AHE     2      -1.704  23.010 -17.337  1.00  0.00           C  
ATOM   4242  C2  AHE     2      -0.617  21.927 -17.330  1.00  0.00           C  
ATOM   4243  O2  AHE     2      -1.009  20.812 -18.153  1.00  0.00           O  
ATOM   4244  C3  AHE     2       0.670  22.547 -17.867  1.00  0.00           C  
ATOM   4245  O3  AHE     2       1.676  21.514 -17.906  1.00  0.00           O  
ATOM   4246  C4  AHE     2       0.419  23.152 -19.278  1.00  0.00           C  
ATOM   4247  O4  AHE     2       1.612  23.701 -19.767  1.00  0.00           O  
ATOM   4248  C5  AHE     2      -0.622  24.244 -19.116  1.00  0.00           C  
ATOM   4249  O5  AHE     2      -1.823  23.621 -18.624  1.00  0.00           O  
ATOM   4250  C6  AHE     2      -0.999  25.012 -20.401  1.00  0.00           C  
ATOM   4251  O6  AHE     2      -0.415  24.370 -21.543  1.00  0.00           O  
ATOM   4252  C7  AHE     2      -2.522  25.045 -20.654  1.00  0.00           C  
ATOM   4253  O7  AHE     2      -3.230  25.862 -19.728  1.00  0.00           O  
ATOM   4254  OP2 AHE     2       1.959  21.438 -20.816  1.00  0.00           O  
ATOM   4255  OP3 AHE     2       3.923  22.961 -20.293  1.00  0.00           O  
ATOM   4256  OP4 AHE     2       2.199  23.500 -22.210  1.00  0.00           O  
ATOM   4257  HO2 AHE     2      -1.665  21.158 -18.788  1.00  0.00           H  
ATOM   4258  HO6 AHE     2       0.160  25.033 -21.966  1.00  0.00           H  
ATOM   4259  HO7 AHE     2      -4.096  25.440 -19.588  1.00  0.00           H  
ATOM   4260  HP2 AHE     2       2.577  20.779 -20.471  1.00  0.00           H  
ATOM   4261  C1  AHE     3       2.409  21.479 -16.659  1.00  0.00           C  
ATOM   4262  C2  AHE     3       3.876  21.899 -16.869  1.00  0.00           C  
ATOM   4263  O2  AHE     3       4.557  22.007 -15.602  1.00  0.00           O  
ATOM   4264  C3  AHE     3       4.620  20.862 -17.690  1.00  0.00           C  
ATOM   4265  O3  AHE     3       6.000  21.244 -17.816  1.00  0.00           O  
ATOM   4266  C4  AHE     3       4.507  19.518 -16.972  1.00  0.00           C  
ATOM   4267  O4  AHE     3       5.231  18.532 -17.715  1.00  0.00           O  
ATOM   4268  C5  AHE     3       3.018  19.163 -16.845  1.00  0.00           C  
ATOM   4269  O5  AHE     3       2.315  20.158 -16.093  1.00  0.00           O  
ATOM   4270  C6  AHE     3       2.800  17.826 -16.114  1.00  0.00           C  
ATOM   4271  O6  AHE     3       4.044  17.341 -15.596  1.00  0.00           O  
ATOM   4272  C7  AHE     3       1.804  17.981 -14.953  1.00  0.00           C  
ATOM   4273  O7  AHE     3       0.635  17.190 -15.181  1.00  0.00           O  
ATOM   4274  HO2 AHE     3       5.499  21.998 -15.856  1.00  0.00           H  
ATOM   4275  HO3 AHE     3       6.477  20.685 -17.179  1.00  0.00           H  
ATOM   4276  HO4 AHE     3       6.134  18.546 -17.345  1.00  0.00           H  
ATOM   4277  HO6 AHE     3       4.183  16.466 -16.016  1.00  0.00           H  
ATOM   4278  C1  AHE     4      -0.499  17.973 -15.541  1.00  0.00           C  
ATOM   4279  C2  AHE     4      -1.803  17.299 -15.087  1.00  0.00           C  
ATOM   4280  O2  AHE     4      -2.895  18.228 -15.232  1.00  0.00           O  
ATOM   4281  C3  AHE     4      -2.089  16.049 -15.922  1.00  0.00           C  
ATOM   4282  O3  AHE     4      -3.386  15.529 -15.591  1.00  0.00           O  
ATOM   4283  C4  AHE     4      -2.070  16.391 -17.408  1.00  0.00           C  
ATOM   4284  O4  AHE     4      -2.326  15.202 -18.171  1.00  0.00           O  
ATOM   4285  C5  AHE     4      -0.713  17.001 -17.723  1.00  0.00           C  
ATOM   4286  O5  AHE     4      -0.502  18.202 -16.954  1.00  0.00           O  
ATOM   4287  C6  AHE     4      -0.652  17.392 -19.201  1.00  0.00           C  
ATOM   4288  O6  AHE     4      -1.614  18.402 -19.507  1.00  0.00           O  
ATOM   4289  C7  AHE     4       0.711  17.936 -19.503  1.00  0.00           C  
ATOM   4290  O7  AHE     4       0.560  19.309 -19.777  1.00  0.00           O  
ATOM   4291  HO2 AHE     4      -2.506  19.004 -15.681  1.00  0.00           H  
ATOM   4292  HO3 AHE     4      -3.420  15.581 -14.613  1.00  0.00           H  
ATOM   4293  HO4 AHE     4      -1.709  14.528 -17.826  1.00  0.00           H  
ATOM   4294  HO6 AHE     4      -1.100  19.109 -19.947  1.00  0.00           H  
ATOM   4295  HO7 AHE     4       0.172  19.268 -20.657  1.00  0.00           H  
ATOM   4296  C1  KDO     0      -1.373  24.683 -20.747  1.00  0.00           C  
ATOM   4297  O1A KDO     0      -1.820  25.574 -21.453  1.00  0.00           O  
ATOM   4298  O1B KDO     0      -2.310  23.925 -20.022  1.00  0.00           O  
ATOM   4299  C2  KDO     0       0.122  24.550 -20.445  1.00  0.00           C  
ATOM   4300  O2  KDO     0       0.563  25.574 -19.525  1.00  0.00           O  
ATOM   4301  C3  KDO     0       0.376  23.190 -19.803  1.00  0.00           C  
ATOM   4302  C4  KDO     0       1.868  23.006 -19.527  1.00  0.00           C  
ATOM   4303  O4  KDO     0       2.074  21.676 -19.001  1.00  0.00           O  
ATOM   4304  C5  KDO     0       2.709  23.199 -20.803  1.00  0.00           C  
ATOM   4305  O5  KDO     0       2.489  22.071 -21.707  1.00  0.00           O  
ATOM   4306  C6  KDO     0       2.343  24.547 -21.485  1.00  0.00           C  
ATOM   4307  O6  KDO     0       0.902  24.683 -21.672  1.00  0.00           O  
ATOM   4308  C7  KDO     0       3.070  24.735 -22.845  1.00  0.00           C  
ATOM   4309  O7  KDO     0       4.142  23.777 -22.983  1.00  0.00           O  
ATOM   4310  C8  KDO     0       3.649  26.145 -23.013  1.00  0.00           C  
ATOM   4311  O8  KDO     0       2.681  26.987 -23.682  1.00  0.00           O  
ATOM   4312  HO1 KDO     0      -2.507  23.171 -20.700  1.00  0.00           H  
ATOM   4313  HO2 KDO     0       1.305  26.066 -20.080  1.00  0.00           H  
ATOM   4314  HO5 KDO     0       1.946  21.363 -21.180  1.00  0.00           H  
ATOM   4315  HO7 KDO     0       4.554  23.707 -22.036  1.00  0.00           H  
ATOM   4316  HO8 KDO     0       2.283  27.619 -22.965  1.00  0.00           H  
ATOM   4317  C1  AHE     2       2.757  21.712 -17.778  1.00  0.00           C  
ATOM   4318  C2  AHE     2       2.962  20.304 -17.225  1.00  0.00           C  
ATOM   4319  O2  AHE     2       3.951  20.283 -16.183  1.00  0.00           O  
ATOM   4320  C3  AHE     2       1.638  19.746 -16.730  1.00  0.00           C  
ATOM   4321  O3  AHE     2       1.800  18.443 -16.172  1.00  0.00           O  
ATOM   4322  C4  AHE     2       1.032  20.705 -15.722  1.00  0.00           C  
ATOM   4323  O4  AHE     2      -0.220  20.220 -15.236  1.00  0.00           O  
ATOM   4324  C5  AHE     2       0.860  22.082 -16.360  1.00  0.00           C  
ATOM   4325  O5  AHE     2       2.128  22.582 -16.835  1.00  0.00           O  
ATOM   4326  C6  AHE     2       0.266  23.119 -15.418  1.00  0.00           C  
ATOM   4327  O6  AHE     2       1.260  23.574 -14.488  1.00  0.00           O  
ATOM   4328  C7  AHE     2      -0.283  24.323 -16.150  1.00  0.00           C  
ATOM   4329  O7  AHE     2       0.802  25.144 -16.575  1.00  0.00           O  
ATOM   4330  HO2 AHE     2       3.839  19.441 -15.724  1.00  0.00           H  
ATOM   4331  HO4 AHE     2      -0.302  20.428 -14.296  1.00  0.00           H  
ATOM   4332  HO6 AHE     2       1.518  22.778 -14.006  1.00  0.00           H  
ATOM   4333  HO7 AHE     2       1.619  24.759 -16.228  1.00  0.00           H  
ATOM   4334  P1  AHE     3       2.787  13.767 -12.490  1.00 20.00           P  
ATOM   4335  C1  AHE     3       1.667  18.458 -14.773  1.00  0.00           C  
ATOM   4336  C2  AHE     3       2.996  18.194 -14.091  1.00  0.00           C  
ATOM   4337  O2  AHE     3       2.978  18.551 -12.708  1.00  0.00           O  
ATOM   4338  C3  AHE     3       3.391  16.733 -14.258  1.00  0.00           C  
ATOM   4339  O3  AHE     3       4.625  16.440 -13.596  1.00  0.00           O  
ATOM   4340  C4  AHE     3       2.264  15.852 -13.748  1.00  0.00           C  
ATOM   4341  O4  AHE     3       2.595  14.461 -13.893  1.00  0.00           O  
ATOM   4342  C5  AHE     3       0.971  16.179 -14.489  1.00  0.00           C  
ATOM   4343  O5  AHE     3       0.634  17.568 -14.320  1.00  0.00           O  
ATOM   4344  C6  AHE     3      -0.223  15.347 -14.026  1.00  0.00           C  
ATOM   4345  O6  AHE     3      -1.044  16.115 -13.146  1.00  0.00           O  
ATOM   4346  C7  AHE     3      -1.071  14.875 -15.178  1.00  0.00           C  
ATOM   4347  O7  AHE     3      -1.883  15.957 -15.643  1.00  0.00           O  
ATOM   4348  OP2 AHE     3       1.453  13.055 -12.058  1.00 20.00           O  
ATOM   4349  OP3 AHE     3       3.176  14.861 -11.423  1.00 20.00           O  
ATOM   4350  OP4 AHE     3       3.943  12.702 -12.593  1.00 20.00           O  
ATOM   4351  HO2 AHE     3       2.523  19.391 -12.631  1.00  0.00           H  
ATOM   4352  HO3 AHE     3       4.436  16.430 -12.645  1.00  0.00           H  
ATOM   4353  HO6 AHE     3      -0.714  17.023 -13.217  1.00  0.00           H  
ATOM   4354  HP2 AHE     3       1.395  12.368 -11.475  1.00 20.00           H  
ATOM   4355  C1  AHE     4      -2.343  15.727 -16.950  1.00  0.00           C  
ATOM   4356  C2  AHE     4      -1.274  15.040 -17.783  1.00  0.00           C  
ATOM   4357  O2  AHE     4      -1.809  14.473 -18.984  1.00  0.00           O  
ATOM   4358  C3  AHE     4      -0.144  16.003 -18.107  1.00  0.00           C  
ATOM   4359  O3  AHE     4       0.858  15.391 -18.916  1.00  0.00           O  
ATOM   4360  C4  AHE     4      -0.718  17.249 -18.773  1.00  0.00           C  
ATOM   4361  O4  AHE     4       0.311  18.188 -19.083  1.00  0.00           O  
ATOM   4362  C5  AHE     4      -1.774  17.878 -17.871  1.00  0.00           C  
ATOM   4363  O5  AHE     4      -2.822  16.935 -17.572  1.00  0.00           O  
ATOM   4364  C6  AHE     4      -2.423  19.118 -18.460  1.00  0.00           C  
ATOM   4365  O6  AHE     4      -3.385  18.748 -19.454  1.00  0.00           O  
ATOM   4366  C7  AHE     4      -3.120  19.963 -17.429  1.00  0.00           C  
ATOM   4367  O7  AHE     4      -2.958  19.359 -16.142  1.00  0.00           O  
ATOM   4368  HO2 AHE     4      -2.000  13.543 -18.795  1.00  0.00           H  
ATOM   4369  HO3 AHE     4       0.434  14.635 -19.360  1.00  0.00           H  
ATOM   4370  HO4 AHE     4       0.519  18.693 -18.293  1.00  0.00           H  
ATOM   4371  HO6 AHE     4      -2.856  18.499 -20.219  1.00  0.00           H  
ATOM   4372  HO7 AHE     4      -3.471  18.538 -16.135  1.00  0.00           H  
ATOM   4373  C   UNK     1      -0.027  15.547 -16.090  1.00  0.00           C  
ATOM   4374  C   UNK     1      -0.795  15.209 -17.373  1.00  0.00           C  
ATOM   4375  C   UNK     1      -0.465  16.205 -18.484  1.00  0.00           C  
ATOM   4376  C   UNK     1      -0.316  17.002 -15.687  1.00  0.00           C  
ATOM   4377  C   UNK     1      -0.643  17.654 -17.980  1.00  0.00           C  
ATOM   4378  C   UNK     1       0.458  17.407 -14.406  1.00  0.00           C  
ATOM   4379  C   UNK     1       1.995  17.521 -14.598  1.00  0.00           C  
ATOM   4380  C   UNK     1       3.635  18.957 -15.518  1.00  0.00           C  
ATOM   4381  C   UNK     1       4.401  20.219 -15.095  1.00  0.00           C  
ATOM   4382  C   UNK     1       3.761  21.459 -15.709  1.00  0.00           C  
ATOM   4383  C   UNK     1       3.605  21.300 -17.227  1.00  0.00           C  
ATOM   4384  C   UNK     1       2.791  20.024 -17.507  1.00  0.00           C  
ATOM   4385  C   UNK     1       2.593  19.705 -19.001  1.00  0.00           C  
ATOM   4386  C   UNK     1       1.178  19.935 -19.536  1.00  0.00           C  
ATOM   4387  C   UNK     1      -2.359  19.332 -18.086  1.00  0.00           C  
ATOM   4388  C   UNK     1      -3.704  19.370 -18.835  1.00  0.00           C  
ATOM   4389  C   UNK     1      -4.086  20.834 -19.087  1.00  0.00           C  
ATOM   4390  C   UNK     1      -2.970  21.557 -17.081  1.00  0.00           C  
ATOM   4391  C   UNK     1      -2.469  20.127 -16.780  1.00  0.00           C  
ATOM   4392  C   UNK     1      -5.436  21.032 -19.803  1.00  0.00           C  
ATOM   4393  C   UNK     1      -6.653  20.509 -19.035  1.00  0.00           C  
ATOM   4394  C   UNK     1      -1.882  23.670 -17.205  1.00  0.00           C  
ATOM   4395  C   UNK     1      -2.335  24.675 -18.284  1.00  0.00           C  
ATOM   4396  C   UNK     1      -1.417  24.611 -19.496  1.00  0.00           C  
ATOM   4397  C   UNK     1       0.046  24.743 -19.089  1.00  0.00           C  
ATOM   4398  C   UNK     1      -0.407  23.978 -16.865  1.00  0.00           C  
ATOM   4399  C   UNK     1       0.918  24.339 -20.310  1.00  0.00           C  
ATOM   4400  C   UNK     1       0.164  23.054 -15.775  1.00  0.00           C  
ATOM   4401  C   UNK     1       1.242  23.765 -14.940  1.00  0.00           C  
ATOM   4402  O   UNK     1       0.066  17.883 -16.765  1.00  0.00           O  
ATOM   4403  O   UNK     1      -0.384  14.617 -15.068  1.00  0.00           O  
ATOM   4404  O   UNK     1      -0.428  13.878 -17.781  1.00  0.00           O  
ATOM   4405  O   UNK     1       2.382  18.890 -14.833  1.00  0.00           O  
ATOM   4406  O   UNK     1       3.466  18.890 -16.928  1.00  0.00           O  
ATOM   4407  O   UNK     1       5.780  20.117 -15.503  1.00  0.00           O  
ATOM   4408  O   UNK     1       4.564  22.622 -15.423  1.00  0.00           O  
ATOM   4409  O   UNK     1       2.969  22.480 -17.725  1.00  0.00           O  
ATOM   4410  O   UNK     1       0.618  21.064 -18.847  1.00  0.00           O  
ATOM   4411  O   UNK     1       2.899  18.307 -19.216  1.00  0.00           O  
ATOM   4412  O   UNK     1       0.188  16.475 -13.332  1.00  0.00           O  
ATOM   4413  O   UNK     1       0.886  15.940 -18.914  1.00  0.00           O  
ATOM   4414  O   UNK     1      -2.035  17.940 -17.872  1.00  0.00           O  
ATOM   4415  O   UNK     1      -4.176  21.545 -17.837  1.00  0.00           O  
ATOM   4416  O   UNK     1      -3.548  18.638 -20.058  1.00  0.00           O  
ATOM   4417  O   UNK     1      -7.115  19.319 -19.691  1.00  0.00           O  
ATOM   4418  O   UNK     1      -5.391  20.325 -21.069  1.00  0.00           O  
ATOM   4419  O   UNK     1      -1.959  22.326 -17.735  1.00  0.00           O  
ATOM   4420  O   UNK     1       0.408  23.834 -18.045  1.00  0.00           O  
ATOM   4421  O   UNK     1      -3.659  24.445 -18.753  1.00  0.00           O  
ATOM   4422  O   UNK     1       0.782  24.823 -21.424  1.00  0.00           O  
ATOM   4423  O   UNK     1       1.877  23.424 -20.010  1.00  0.00           O  
ATOM   4424  O   UNK     1       0.311  26.075 -18.681  1.00  0.00           O  
ATOM   4425  O   UNK     1      -0.884  22.604 -14.905  1.00  0.00           O  
ATOM   4426  O   UNK     1       2.110  24.507 -15.816  1.00  0.00           O  
ATOM   4427  O   UNK     1      -3.377  19.461 -15.885  1.00  0.00           O  
ATOM   4428  H   UNK     1       0.407  14.053 -14.938  1.00  0.00           H  
ATOM   4429  H   UNK     1       0.040  13.996 -18.634  1.00  0.00           H  
ATOM   4430  H   UNK     1       5.773  19.635 -16.357  1.00  0.00           H  
ATOM   4431  H   UNK     1       3.989  23.393 -15.633  1.00  0.00           H  
ATOM   4432  H   UNK     1       3.599  23.205 -17.536  1.00  0.00           H  
ATOM   4433  H   UNK     1      -0.172  21.328 -19.352  1.00  0.00           H  
ATOM   4434  H   UNK     1       3.616  18.320 -19.883  1.00  0.00           H  
ATOM   4435  H   UNK     1      -0.771  16.307 -13.382  1.00  0.00           H  
ATOM   4436  H   UNK     1       0.942  16.163 -19.861  1.00  0.00           H  
ATOM   4437  H   UNK     1      -3.604  19.317 -20.759  1.00  0.00           H  
ATOM   4438  H   UNK     1      -8.085  19.319 -19.606  1.00  0.00           H  
ATOM   4439  H   UNK     1      -4.437  20.314 -21.296  1.00  0.00           H  
ATOM   4440  H   UNK     1      -3.641  24.051 -19.652  1.00  0.00           H  
ATOM   4441  H   UNK     1       1.559  22.823 -19.299  1.00  0.00           H  
ATOM   4442  H   UNK     1       1.088  26.365 -19.201  1.00  0.00           H  
ATOM   4443  H   UNK     1      -1.557  22.183 -15.477  1.00  0.00           H  
ATOM   4444  H   UNK     1       2.072  25.429 -15.489  1.00  0.00           H  
ATOM   4445  H   UNK     1      -3.637  18.618 -16.316  1.00  0.00           H  
CONECT    1    2 3610
CONECT    2    1
CONECT 3588 3597 3608 3611 3616
CONECT 3589 3607 3609 3612 3616
CONECT 3590 3591 3606
CONECT 3591 3590 3592
CONECT 3592 3591 3593 3614
CONECT 3593 3592
CONECT 3594 3595 3606 3614
CONECT 3595 3594
CONECT 3596 3597 3598
CONECT 3597 3588 3596
CONECT 3598 3596 3599 3600
CONECT 3599 3598 3604
CONECT 3600 3598 3601 3602
CONECT 3601 3600 3627
CONECT 3602 3600 3603 3604
CONECT 3603 3602 3626
CONECT 3604 3599 3602 3606
CONECT 3605 3607 3610 3620
CONECT 3606 3590 3594 3604
CONECT 3607 3589 3605
CONECT 3608 3588
CONECT 3609 3589
CONECT 3610 3605    1 3613
CONECT 3611 3588
CONECT 3612 3589
CONECT 3613 3610 3615 3617
CONECT 3614 3592 3594
CONECT 3615 3613 3623
CONECT 3616 3588 3589
CONECT 3617 3613 3618 3619
CONECT 3618 3617 3624
CONECT 3619 3617 3620 3621
CONECT 3620 3605 3619
CONECT 3621 3619 3622
CONECT 3622 3621 3625
CONECT 3623 3615
CONECT 3624 3618
CONECT 3625 3622
CONECT 3626 3603
CONECT 3627 3601
END
